# Supplementary material for: Species conservation profiles of a random sample of world spiders IV: Scytodidae to Zoropsidae
Source: Biodivers Data J. 2018 Dec 14;(6):e30842. doi: 10.3897/BDJ.6.e30842 (PMC6303285; doi:10.3897/BDJ.6.e30842)
Supplement: Supplementary material 1 — Distribution of Dictis denticulata Dankittipakul & Singtripop, 2010 [file bdj-06-e30842-s001.kml]

<?xml version="1.0" encoding="utf-8" ?>
<kml xmlns="http://www.opengis.net/kml/2.2">
<Document id="root_doc">
<Schema name="Dictis_denticulata.kml" id="Dictis_denticulata.kml">
	<SimpleField name="layer" type="float"></SimpleField>
</Schema>
<Folder><name>Dictis_denticulata.kml</name>
  <Placemark>
	<Style><LineStyle><color>ff0000ff</color></LineStyle><PolyStyle><fill>0</fill></PolyStyle></Style>
	<ExtendedData><SchemaData schemaUrl="#Dictis_denticulata.kml">
		<SimpleData name="layer">1</SimpleData>
	</SchemaData></ExtendedData>
      <MultiGeometry><Polygon><outerBoundaryIs><LinearRing><coordinates>105.675,15.41666667 105.675,15.40833333 105.66666667,15.40833333 105.66666667,15.41666667 105.66666667,15.425 105.675,15.425 105.675,15.41666667</coordinates></LinearRing></outerBoundaryIs></Polygon><Polygon><outerBoundaryIs><LinearRing><coordinates>105.65833333,15.43333333 105.66666667,15.43333333 105.66666667,15.425 105.65833333,15.425 105.65833333,15.43333333</coordinates></LinearRing></outerBoundaryIs></Polygon><Polygon><outerBoundaryIs><LinearRing><coordinates>101.375,15.63333333 101.38333333,15.63333333 101.38333333,15.625 101.375,15.625 101.375,15.63333333</coordinates></LinearRing></outerBoundaryIs></Polygon><Polygon><outerBoundaryIs><LinearRing><coordinates>101.48333333,15.63333333 101.49166667,15.63333333 101.49166667,15.625 101.48333333,15.625 101.48333333,15.63333333</coordinates></LinearRing></outerBoundaryIs></Polygon><Polygon><outerBoundaryIs><LinearRing><coordinates>101.59166667,15.60833333 101.6,15.60833333 101.60833333,15.60833333 101.60833333,15.6 101.6,15.6 101.59166667,15.6 101.59166667,15.60833333</coordinates></LinearRing></outerBoundaryIs></Polygon><Polygon><outerBoundaryIs><LinearRing><coordinates>101.65833333,15.68333333 101.66666667,15.68333333 101.66666667,15.675 101.65833333,15.675 101.65,15.675 101.64166667000001,15.675 101.63333333,15.675 101.63333333,15.68333333 101.64166667000001,15.68333333 101.64166667000001,15.69166667 101.65,15.69166667 101.65833333,15.69166667 101.65833333,15.68333333</coordinates></LinearRing></outerBoundaryIs></Polygon><Polygon><outerBoundaryIs><LinearRing><coordinates>101.58333333,15.69166667 101.59166667,15.69166667 101.6,15.69166667 101.60833333,15.69166667 101.60833333,15.68333333 101.6,15.68333333 101.59166667,15.68333333 101.58333333,15.68333333 101.58333333,15.69166667</coordinates></LinearRing></outerBoundaryIs></Polygon><Polygon><outerBoundaryIs><LinearRing><coordinates>101.61666667,15.69166667 101.625,15.69166667 101.63333333,15.69166667 101.63333333,15.68333333 101.625,15.68333333 101.61666667,15.68333333 101.61666667,15.69166667</coordinates></LinearRing></outerBoundaryIs></Polygon><Polygon><outerBoundaryIs><LinearRing><coordinates>101.36666667,15.64166667 101.375,15.64166667 101.375,15.63333333 101.36666667,15.63333333 101.36666667,15.64166667</coordinates></LinearRing></outerBoundaryIs></Polygon><Polygon><outerBoundaryIs><LinearRing><coordinates>101.51666667000001,15.6 101.525,15.6 101.53333333,15.6 101.53333333,15.60833333 101.54166667,15.60833333 101.54166667,15.61666667 101.53333333,15.61666667 101.53333333,15.625 101.54166667,15.625 101.55,15.625 101.55833333,15.625 101.55833333,15.63333333 101.56666667,15.63333333 101.575,15.63333333 101.575,15.64166667 101.58333333,15.64166667 101.58333333,15.65 101.59166667,15.65 101.6,15.65 101.6,15.65833333 101.60833333,15.65833333 101.60833333,15.66666667 101.61666667,15.66666667 101.61666667,15.675 101.625,15.675 101.63333333,15.675 101.63333333,15.66666667 101.64166667000001,15.66666667 101.65,15.66666667 101.65833333,15.66666667 101.66666667,15.66666667 101.66666667,15.65833333 101.65833333,15.65833333 101.65833333,15.65 101.65,15.65 101.64166667000001,15.65 101.63333333,15.65 101.625,15.65 101.625,15.64166667 101.625,15.63333333 101.625,15.625 101.61666667,15.625 101.60833333,15.625 101.6,15.625 101.6,15.61666667 101.59166667,15.61666667 101.59166667,15.60833333 101.58333333,15.60833333 101.58333333,15.6 101.575,15.6 101.56666667,15.6 101.55833333,15.6 101.55833333,15.59166667 101.55,15.59166667 101.55,15.58333333 101.55,15.575 101.54166667,15.575 101.54166667,15.56666667 101.54166667,15.55833333 101.53333333,15.55833333 101.53333333,15.55 101.53333333,15.54166667 101.525,15.54166667 101.525,15.55 101.51666667000001,15.55 101.51666667000001,15.55833333 101.525,15.55833333 101.525,15.56666667 101.53333333,15.56666667 101.53333333,15.575 101.525,15.575 101.525,15.58333333 101.525,15.59166667 101.51666667000001,15.59166667 101.50833333,15.59166667 101.50833333,15.6 101.51666667000001,15.6</coordinates></LinearRing></outerBoundaryIs></Polygon><Polygon><outerBoundaryIs><LinearRing><coordinates>101.38333333,15.65833333 101.38333333,15.65 101.375,15.65 101.375,15.65833333 101.375,15.66666667 101.38333333,15.66666667 101.38333333,15.65833333</coordinates></LinearRing></outerBoundaryIs></Polygon><Polygon><outerBoundaryIs><LinearRing><coordinates>101.625,15.76666667 101.63333333,15.76666667 101.63333333,15.75833333 101.625,15.75833333 101.625,15.76666667</coordinates></LinearRing></outerBoundaryIs></Polygon><Polygon><outerBoundaryIs><LinearRing><coordinates>101.48333333,15.75833333 101.49166667,15.75833333 101.49166667,15.75 101.48333333,15.75 101.48333333,15.75833333</coordinates></LinearRing></outerBoundaryIs></Polygon><Polygon><outerBoundaryIs><LinearRing><coordinates>101.44166667,15.74166667 101.44166667,15.73333333 101.43333333,15.73333333 101.43333333,15.74166667 101.43333333,15.75 101.43333333,15.75833333 101.44166667,15.75833333 101.44166667,15.75 101.44166667,15.74166667</coordinates></LinearRing></outerBoundaryIs></Polygon><Polygon><outerBoundaryIs><LinearRing><coordinates>101.65,15.725 101.65,15.71666667 101.64166667000001,15.71666667 101.64166667000001,15.725 101.63333333,15.725 101.63333333,15.73333333 101.64166667000001,15.73333333 101.65,15.73333333 101.65833333,15.73333333 101.65833333,15.725 101.65,15.725</coordinates></LinearRing></outerBoundaryIs></Polygon><Polygon><outerBoundaryIs><LinearRing><coordinates>101.55,15.7 101.55833333,15.7 101.55833333,15.69166667 101.55,15.69166667 101.55,15.7</coordinates></LinearRing></outerBoundaryIs></Polygon><Polygon><outerBoundaryIs><LinearRing><coordinates>101.64166667000001,15.7 101.64166667000001,15.69166667 101.63333333,15.69166667 101.63333333,15.7 101.625,15.7 101.625,15.70833333 101.61666667,15.70833333 101.61666667,15.7 101.60833333,15.7 101.6,15.7 101.6,15.70833333 101.59166667,15.70833333 101.59166667,15.71666667 101.6,15.71666667 101.60833333,15.71666667 101.61666667,15.71666667 101.625,15.71666667 101.625,15.725 101.63333333,15.725 101.63333333,15.71666667 101.64166667000001,15.71666667 101.64166667000001,15.70833333 101.65,15.70833333 101.65,15.7 101.64166667000001,15.7</coordinates></LinearRing></outerBoundaryIs></Polygon><Polygon><outerBoundaryIs><LinearRing><coordinates>101.54166667,15.7 101.54166667,15.69166667 101.53333333,15.69166667 101.53333333,15.7 101.525,15.7 101.525,15.70833333 101.51666667000001,15.70833333 101.51666667000001,15.71666667 101.51666667000001,15.725 101.51666667000001,15.73333333 101.525,15.73333333 101.525,15.725 101.53333333,15.725 101.54166667,15.725 101.55,15.725 101.55,15.73333333 101.55833333,15.73333333 101.56666667,15.73333333 101.56666667,15.74166667 101.575,15.74166667 101.58333333,15.74166667 101.58333333,15.73333333 101.575,15.73333333 101.575,15.725 101.56666667,15.725 101.55833333,15.725 101.55833333,15.71666667 101.56666667,15.71666667 101.56666667,15.70833333 101.55833333,15.70833333 101.55,15.70833333 101.55,15.7 101.54166667,15.7</coordinates></LinearRing></outerBoundaryIs></Polygon><Polygon><outerBoundaryIs><LinearRing><coordinates>101.50833333,15.7 101.51666667000001,15.7 101.51666667000001,15.69166667 101.50833333,15.69166667 101.50833333,15.7</coordinates></LinearRing></outerBoundaryIs></Polygon><Polygon><outerBoundaryIs><LinearRing><coordinates>101.5,15.70833333 101.50833333,15.70833333 101.50833333,15.7 101.5,15.7 101.49166667,15.7 101.49166667,15.70833333 101.5,15.70833333</coordinates></LinearRing></outerBoundaryIs></Polygon><Polygon><outerBoundaryIs><LinearRing><coordinates>101.39166667000001,15.675 101.39166667000001,15.66666667 101.38333333,15.66666667 101.38333333,15.675 101.38333333,15.68333333 101.38333333,15.69166667 101.38333333,15.7 101.38333333,15.70833333 101.39166667000001,15.70833333 101.39166667000001,15.7 101.39166667000001,15.69166667 101.39166667000001,15.68333333 101.39166667000001,15.675</coordinates></LinearRing></outerBoundaryIs></Polygon><Polygon><outerBoundaryIs><LinearRing><coordinates>101.50833333,15.80833333 101.51666667000001,15.80833333 101.51666667000001,15.8 101.50833333,15.8 101.50833333,15.80833333</coordinates></LinearRing></outerBoundaryIs></Polygon><Polygon><outerBoundaryIs><LinearRing><coordinates>101.65,15.825 101.65,15.81666667 101.64166667000001,15.81666667 101.64166667000001,15.825 101.64166667000001,15.83333333 101.65,15.83333333 101.65,15.825</coordinates></LinearRing></outerBoundaryIs></Polygon><Polygon><outerBoundaryIs><LinearRing><coordinates>102.8,15.85 102.80833333,15.85 102.80833333,15.84166667 102.8,15.84166667 102.8,15.85</coordinates></LinearRing></outerBoundaryIs></Polygon><Polygon><outerBoundaryIs><LinearRing><coordinates>101.23333333,15.84166667 101.24166667,15.84166667 101.24166667,15.83333333 101.23333333,15.83333333 101.23333333,15.84166667</coordinates></LinearRing></outerBoundaryIs></Polygon><Polygon><outerBoundaryIs><LinearRing><coordinates>101.60833333,15.825 101.60833333,15.81666667 101.6,15.81666667 101.6,15.825 101.6,15.83333333 101.6,15.84166667 101.6,15.85 101.60833333,15.85 101.60833333,15.84166667 101.60833333,15.83333333 101.60833333,15.825</coordinates></LinearRing></outerBoundaryIs></Polygon><Polygon><outerBoundaryIs><LinearRing><coordinates>101.575,15.85 101.58333333,15.85 101.58333333,15.84166667 101.575,15.84166667 101.575,15.85</coordinates></LinearRing></outerBoundaryIs></Polygon><Polygon><outerBoundaryIs><LinearRing><coordinates>101.64166667000001,15.79166667 101.65,15.79166667 101.65,15.78333333 101.64166667000001,15.78333333 101.64166667000001,15.79166667</coordinates></LinearRing></outerBoundaryIs></Polygon><Polygon><outerBoundaryIs><LinearRing><coordinates>101.6,15.79166667 101.60833333,15.79166667 101.61666667,15.79166667 101.61666667,15.78333333 101.60833333,15.78333333 101.6,15.78333333 101.59166667,15.78333333 101.59166667,15.79166667 101.59166667,15.8 101.59166667,15.80833333 101.59166667,15.81666667 101.6,15.81666667 101.6,15.80833333 101.6,15.8 101.6,15.79166667</coordinates></LinearRing></outerBoundaryIs></Polygon><Polygon><outerBoundaryIs><LinearRing><coordinates>102.81666667,15.89166667 102.825,15.89166667 102.825,15.88333333 102.81666667,15.88333333 102.81666667,15.89166667</coordinates></LinearRing></outerBoundaryIs></Polygon><Polygon><outerBoundaryIs><LinearRing><coordinates>101.95,15.88333333 101.95833333,15.88333333 101.96666667,15.88333333 101.96666667,15.875 101.95833333,15.875 101.95,15.875 101.95,15.88333333</coordinates></LinearRing></outerBoundaryIs></Polygon><Polygon><outerBoundaryIs><LinearRing><coordinates>102.78333333,15.925 102.79166667,15.925 102.79166667,15.91666667 102.78333333,15.91666667 102.78333333,15.925</coordinates></LinearRing></outerBoundaryIs></Polygon><Polygon><outerBoundaryIs><LinearRing><coordinates>101.30833333,15.925 101.31666667,15.925 101.31666667,15.91666667 101.30833333,15.91666667 101.30833333,15.925</coordinates></LinearRing></outerBoundaryIs></Polygon><Polygon><outerBoundaryIs><LinearRing><coordinates>102.45,15.925 102.45833333,15.925 102.45833333,15.91666667 102.45,15.91666667 102.45,15.925</coordinates></LinearRing></outerBoundaryIs></Polygon><Polygon><outerBoundaryIs><LinearRing><coordinates>101.73333333,15.89166667 101.73333333,15.88333333 101.725,15.88333333 101.725,15.89166667 101.725,15.9 101.73333333,15.9 101.73333333,15.89166667</coordinates></LinearRing></outerBoundaryIs></Polygon><Polygon><outerBoundaryIs><LinearRing><coordinates>101.975,15.89166667 101.975,15.88333333 101.96666667,15.88333333 101.96666667,15.89166667 101.96666667,15.9 101.975,15.9 101.975,15.89166667</coordinates></LinearRing></outerBoundaryIs></Polygon><Polygon><outerBoundaryIs><LinearRing><coordinates>101.975,15.90833333 101.98333333,15.90833333 101.98333333,15.9 101.975,15.9 101.975,15.90833333</coordinates></LinearRing></outerBoundaryIs></Polygon><Polygon><outerBoundaryIs><LinearRing><coordinates>102.06666667,15.91666667 102.075,15.91666667 102.075,15.90833333 102.06666667,15.90833333 102.05833333,15.90833333 102.05833333,15.91666667 102.06666667,15.91666667</coordinates></LinearRing></outerBoundaryIs></Polygon><Polygon><outerBoundaryIs><LinearRing><coordinates>101.58333333,15.85833333 101.59166667,15.85833333 101.59166667,15.85 101.58333333,15.85 101.58333333,15.85833333</coordinates></LinearRing></outerBoundaryIs></Polygon><Polygon><outerBoundaryIs><LinearRing><coordinates>101.65,15.85833333 101.65833333,15.85833333 101.65833333,15.85 101.65,15.85 101.65,15.85833333</coordinates></LinearRing></outerBoundaryIs></Polygon><Polygon><outerBoundaryIs><LinearRing><coordinates>102.80833333,15.86666667 102.81666667,15.86666667 102.81666667,15.85833333 102.80833333,15.85833333 102.80833333,15.86666667</coordinates></LinearRing></outerBoundaryIs></Polygon><Polygon><outerBoundaryIs><LinearRing><coordinates>102.175,15.86666667 102.175,15.85833333 102.16666667,15.85833333 102.16666667,15.86666667 102.16666667,15.875 102.16666667,15.88333333 102.15833333,15.88333333 102.15833333,15.875 102.15,15.875 102.14166667000001,15.875 102.13333333,15.875 102.13333333,15.86666667 102.125,15.86666667 102.125,15.875 102.11666667,15.875 102.11666667,15.88333333 102.10833333,15.88333333 102.10833333,15.89166667 102.1,15.89166667 102.1,15.9 102.1,15.90833333 102.10833333,15.90833333 102.10833333,15.9 102.11666667,15.9 102.125,15.9 102.13333333,15.9 102.14166667000001,15.9 102.14166667000001,15.90833333 102.13333333,15.90833333 102.125,15.90833333 102.11666667,15.90833333 102.11666667,15.91666667 102.125,15.91666667 102.125,15.925 102.13333333,15.925 102.14166667000001,15.925 102.15,15.925 102.15833333,15.925 102.16666667,15.925 102.175,15.925 102.18333333,15.925 102.18333333,15.91666667 102.18333333,15.90833333 102.18333333,15.9 102.18333333,15.89166667 102.18333333,15.88333333 102.175,15.88333333 102.175,15.875 102.18333333,15.875 102.18333333,15.86666667 102.175,15.86666667</coordinates></LinearRing></outerBoundaryIs></Polygon><Polygon><outerBoundaryIs><LinearRing><coordinates>101.7,15.825 101.7,15.81666667 101.69166667,15.81666667 101.68333333,15.81666667 101.68333333,15.825 101.68333333,15.83333333 101.675,15.83333333 101.675,15.84166667 101.66666667,15.84166667 101.65833333,15.84166667 101.65833333,15.85 101.66666667,15.85 101.66666667,15.85833333 101.675,15.85833333 101.675,15.86666667 101.68333333,15.86666667 101.69166667,15.86666667 101.7,15.86666667 101.70833333,15.86666667 101.70833333,15.85833333 101.71666667,15.85833333 101.71666667,15.85 101.71666667,15.84166667 101.725,15.84166667 101.725,15.83333333 101.71666667,15.83333333 101.70833333,15.83333333 101.7,15.83333333 101.7,15.825</coordinates></LinearRing></outerBoundaryIs></Polygon><Polygon><outerBoundaryIs><LinearRing><coordinates>102.71666667,15.875 102.725,15.875 102.725,15.86666667 102.71666667,15.86666667 102.71666667,15.875</coordinates></LinearRing></outerBoundaryIs></Polygon><Polygon><outerBoundaryIs><LinearRing><coordinates>102.8,15.95833333 102.80833333,15.95833333 102.80833333,15.95 102.8,15.95 102.8,15.95833333</coordinates></LinearRing></outerBoundaryIs></Polygon><Polygon><outerBoundaryIs><LinearRing><coordinates>103.05,15.95833333 103.05833333,15.95833333 103.05833333,15.95 103.05,15.95 103.05,15.95833333</coordinates></LinearRing></outerBoundaryIs></Polygon><Polygon><outerBoundaryIs><LinearRing><coordinates>102.78333333,15.95833333 102.79166667,15.95833333 102.79166667,15.95 102.78333333,15.95 102.78333333,15.95833333</coordinates></LinearRing></outerBoundaryIs></Polygon><Polygon><outerBoundaryIs><LinearRing><coordinates>103.0,15.96666667 103.00833333,15.96666667 103.00833333,15.95833333 103.0,15.95833333 103.0,15.96666667</coordinates></LinearRing></outerBoundaryIs></Polygon><Polygon><outerBoundaryIs><LinearRing><coordinates>103.075,16.01666667 103.08333333,16.01666667 103.08333333,16.00833333 103.075,16.00833333 103.075,16.01666667</coordinates></LinearRing></outerBoundaryIs></Polygon><Polygon><outerBoundaryIs><LinearRing><coordinates>101.95,16.01666667 101.95833333,16.01666667 101.95833333,16.00833333 101.95,16.00833333 101.95,16.01666667</coordinates></LinearRing></outerBoundaryIs></Polygon><Polygon><outerBoundaryIs><LinearRing><coordinates>103.075,16.0 103.08333333,16.0 103.08333333,15.99166667 103.075,15.99166667 103.075,16.0</coordinates></LinearRing></outerBoundaryIs></Polygon><Polygon><outerBoundaryIs><LinearRing><coordinates>102.85833333,16.0 102.86666667,16.0 102.86666667,15.99166667 102.85833333,15.99166667 102.85833333,16.0</coordinates></LinearRing></outerBoundaryIs></Polygon><Polygon><outerBoundaryIs><LinearRing><coordinates>103.04166667,15.975 103.04166667,15.96666667 103.03333333,15.96666667 103.03333333,15.975 103.025,15.975 103.025,15.98333333 103.03333333,15.98333333 103.04166667,15.98333333 103.05,15.98333333 103.05,15.975 103.04166667,15.975</coordinates></LinearRing></outerBoundaryIs></Polygon><Polygon><outerBoundaryIs><LinearRing><coordinates>103.05,15.975 103.05833333,15.975 103.05833333,15.96666667 103.05,15.96666667 103.05,15.975</coordinates></LinearRing></outerBoundaryIs></Polygon><Polygon><outerBoundaryIs><LinearRing><coordinates>102.49166667,15.96666667 102.49166667,15.95833333 102.48333333,15.95833333 102.48333333,15.96666667 102.475,15.96666667 102.46666667,15.96666667 102.46666667,15.975 102.475,15.975 102.475,15.98333333 102.475,15.99166667 102.48333333,15.99166667 102.48333333,16.0 102.49166667,16.0 102.49166667,16.00833333 102.5,16.00833333 102.5,16.01666667 102.50833333,16.01666667 102.51666667000001,16.01666667 102.51666667000001,16.00833333 102.51666667000001,16.0 102.50833333,16.0 102.50833333,15.99166667 102.50833333,15.98333333 102.50833333,15.975 102.5,15.975 102.5,15.96666667 102.49166667,15.96666667</coordinates></LinearRing></outerBoundaryIs></Polygon><Polygon><outerBoundaryIs><LinearRing><coordinates>103.0,15.975 103.0,15.96666667 102.99166667,15.96666667 102.99166667,15.975 102.99166667,15.98333333 103.0,15.98333333 103.0,15.975</coordinates></LinearRing></outerBoundaryIs></Polygon><Polygon><outerBoundaryIs><LinearRing><coordinates>103.0,15.99166667 103.00833333,15.99166667 103.00833333,15.98333333 103.0,15.98333333 103.0,15.99166667</coordinates></LinearRing></outerBoundaryIs></Polygon><Polygon><outerBoundaryIs><LinearRing><coordinates>103.10833333,16.06666667 103.11666667,16.06666667 103.11666667,16.05833333 103.10833333,16.05833333 103.10833333,16.06666667</coordinates></LinearRing></outerBoundaryIs></Polygon><Polygon><outerBoundaryIs><LinearRing><coordinates>103.075,16.05 103.08333333,16.05 103.08333333,16.04166667 103.075,16.04166667 103.075,16.05</coordinates></LinearRing></outerBoundaryIs></Polygon><Polygon><outerBoundaryIs><LinearRing><coordinates>103.08333333,16.05833333 103.09166667,16.05833333 103.09166667,16.05 103.08333333,16.05 103.08333333,16.05833333</coordinates></LinearRing></outerBoundaryIs></Polygon><Polygon><outerBoundaryIs><LinearRing><coordinates>102.83333333,16.05 102.84166667,16.05 102.84166667,16.04166667 102.83333333,16.04166667 102.83333333,16.05</coordinates></LinearRing></outerBoundaryIs></Polygon><Polygon><outerBoundaryIs><LinearRing><coordinates>102.94166667,16.05 102.95,16.05 102.95,16.04166667 102.94166667,16.04166667 102.94166667,16.05</coordinates></LinearRing></outerBoundaryIs></Polygon><Polygon><outerBoundaryIs><LinearRing><coordinates>102.80833333,16.05 102.81666667,16.05 102.81666667,16.04166667 102.80833333,16.04166667 102.80833333,16.05</coordinates></LinearRing></outerBoundaryIs></Polygon><Polygon><outerBoundaryIs><LinearRing><coordinates>102.86666667,16.05833333 102.875,16.05833333 102.875,16.05 102.86666667,16.05 102.86666667,16.05833333</coordinates></LinearRing></outerBoundaryIs></Polygon><Polygon><outerBoundaryIs><LinearRing><coordinates>102.83333333,16.06666667 102.84166667,16.06666667 102.84166667,16.05833333 102.83333333,16.05833333 102.83333333,16.06666667</coordinates></LinearRing></outerBoundaryIs></Polygon><Polygon><outerBoundaryIs><LinearRing><coordinates>102.50833333,16.03333333 102.51666667000001,16.03333333 102.525,16.03333333 102.525,16.025 102.525,16.01666667 102.51666667000001,16.01666667 102.51666667000001,16.025 102.50833333,16.025 102.50833333,16.03333333</coordinates></LinearRing></outerBoundaryIs></Polygon><Polygon><outerBoundaryIs><LinearRing><coordinates>103.08333333,16.025 103.09166667,16.025 103.09166667,16.01666667 103.08333333,16.01666667 103.08333333,16.025</coordinates></LinearRing></outerBoundaryIs></Polygon><Polygon><outerBoundaryIs><LinearRing><coordinates>103.05,16.025 103.05833333,16.025 103.05833333,16.01666667 103.05,16.01666667 103.05,16.025</coordinates></LinearRing></outerBoundaryIs></Polygon><Polygon><outerBoundaryIs><LinearRing><coordinates>102.89166667000001,16.025 102.9,16.025 102.9,16.01666667 102.89166667000001,16.01666667 102.89166667000001,16.025</coordinates></LinearRing></outerBoundaryIs></Polygon><Polygon><outerBoundaryIs><LinearRing><coordinates>102.95833333,16.025 102.96666667,16.025 102.96666667,16.01666667 102.95833333,16.01666667 102.95833333,16.025</coordinates></LinearRing></outerBoundaryIs></Polygon><Polygon><outerBoundaryIs><LinearRing><coordinates>102.25,16.00833333 102.25,16.0 102.24166667,16.0 102.23333333,16.0 102.23333333,16.00833333 102.24166667,16.00833333 102.24166667,16.01666667 102.25,16.01666667 102.25,16.025 102.25833333,16.025 102.26666667000001,16.025 102.26666667000001,16.01666667 102.25833333,16.01666667 102.25833333,16.00833333 102.25,16.00833333</coordinates></LinearRing></outerBoundaryIs></Polygon><Polygon><outerBoundaryIs><LinearRing><coordinates>103.05833333,16.03333333 103.06666667,16.03333333 103.06666667,16.025 103.05833333,16.025 103.05833333,16.03333333</coordinates></LinearRing></outerBoundaryIs></Polygon><Polygon><outerBoundaryIs><LinearRing><coordinates>102.875,16.03333333 102.88333333,16.03333333 102.88333333,16.025 102.875,16.025 102.875,16.03333333</coordinates></LinearRing></outerBoundaryIs></Polygon><Polygon><outerBoundaryIs><LinearRing><coordinates>102.88333333,16.04166667 102.89166667000001,16.04166667 102.89166667000001,16.03333333 102.88333333,16.03333333 102.88333333,16.04166667</coordinates></LinearRing></outerBoundaryIs></Polygon><Polygon><outerBoundaryIs><LinearRing><coordinates>102.86666667,16.04166667 102.875,16.04166667 102.875,16.03333333 102.86666667,16.03333333 102.86666667,16.04166667</coordinates></LinearRing></outerBoundaryIs></Polygon><Polygon><outerBoundaryIs><LinearRing><coordinates>102.74166667,15.88333333 102.74166667,15.875 102.73333333,15.875 102.725,15.875 102.725,15.88333333 102.725,15.89166667 102.71666667,15.89166667 102.70833333,15.89166667 102.70833333,15.88333333 102.7,15.88333333 102.69166667,15.88333333 102.69166667,15.89166667 102.68333333,15.89166667 102.68333333,15.88333333 102.68333333,15.875 102.675,15.875 102.675,15.88333333 102.675,15.89166667 102.675,15.9 102.68333333,15.9 102.68333333,15.90833333 102.68333333,15.91666667 102.68333333,15.925 102.69166667,15.925 102.7,15.925 102.7,15.91666667 102.70833333,15.91666667 102.70833333,15.925 102.71666667,15.925 102.725,15.925 102.725,15.91666667 102.73333333,15.91666667 102.73333333,15.925 102.74166667,15.925 102.74166667,15.91666667 102.75,15.91666667 102.75,15.925 102.75,15.93333333 102.75833333,15.93333333 102.75833333,15.94166667 102.76666667000001,15.94166667 102.76666667000001,15.93333333 102.775,15.93333333 102.78333333,15.93333333 102.78333333,15.925 102.775,15.925 102.76666667000001,15.925 102.76666667000001,15.91666667 102.76666667000001,15.90833333 102.76666667000001,15.9 102.75833333,15.9 102.75833333,15.89166667 102.75,15.89166667 102.74166667,15.89166667 102.74166667,15.88333333</coordinates></LinearRing></outerBoundaryIs><innerBoundaryIs><LinearRing><coordinates>102.69166667,15.89166667 102.7,15.89166667 102.7,15.9 102.69166667,15.9 102.69166667,15.89166667</coordinates></LinearRing></innerBoundaryIs><innerBoundaryIs><LinearRing><coordinates>102.7,15.91666667 102.69166667,15.91666667 102.69166667,15.90833333 102.7,15.90833333 102.7,15.91666667</coordinates></LinearRing></innerBoundaryIs><innerBoundaryIs><LinearRing><coordinates>102.725,15.91666667 102.71666667,15.91666667 102.71666667,15.90833333 102.725,15.90833333 102.725,15.91666667</coordinates></LinearRing></innerBoundaryIs></Polygon><Polygon><outerBoundaryIs><LinearRing><coordinates>102.63333333,15.89166667 102.63333333,15.88333333 102.625,15.88333333 102.61666667,15.88333333 102.60833333,15.88333333 102.60833333,15.89166667 102.6,15.89166667 102.59166667,15.89166667 102.59166667,15.9 102.58333333,15.9 102.58333333,15.90833333 102.58333333,15.91666667 102.59166667,15.91666667 102.6,15.91666667 102.6,15.925 102.60833333,15.925 102.61666667,15.925 102.625,15.925 102.625,15.93333333 102.61666667,15.93333333 102.61666667,15.94166667 102.625,15.94166667 102.63333333,15.94166667 102.63333333,15.93333333 102.63333333,15.925 102.64166667000001,15.925 102.64166667000001,15.93333333 102.64166667000001,15.94166667 102.64166667000001,15.95 102.65,15.95 102.65,15.95833333 102.64166667000001,15.95833333 102.64166667000001,15.96666667 102.65,15.96666667 102.65833333,15.96666667 102.65833333,15.95833333 102.65833333,15.95 102.66666667,15.95 102.66666667,15.94166667 102.66666667,15.93333333 102.66666667,15.925 102.66666667,15.91666667 102.66666667,15.90833333 102.66666667,15.9 102.65833333,15.9 102.65833333,15.89166667 102.65,15.89166667 102.64166667000001,15.89166667 102.63333333,15.89166667</coordinates></LinearRing></outerBoundaryIs><innerBoundaryIs><LinearRing><coordinates>102.6,15.91666667 102.6,15.90833333 102.60833333,15.90833333 102.60833333,15.91666667 102.6,15.91666667</coordinates></LinearRing></innerBoundaryIs></Polygon><Polygon><outerBoundaryIs><LinearRing><coordinates>101.45,15.775 101.45,15.76666667 101.44166667,15.76666667 101.43333333,15.76666667 101.425,15.76666667 101.425,15.775 101.43333333,15.775 101.44166667,15.775 101.44166667,15.78333333 101.43333333,15.78333333 101.43333333,15.79166667 101.425,15.79166667 101.425,15.8 101.425,15.80833333 101.425,15.81666667 101.41666667,15.81666667 101.41666667,15.825 101.41666667,15.83333333 101.41666667,15.84166667 101.41666667,15.85 101.41666667,15.85833333 101.425,15.85833333 101.425,15.86666667 101.43333333,15.86666667 101.43333333,15.875 101.43333333,15.88333333 101.43333333,15.89166667 101.43333333,15.9 101.43333333,15.90833333 101.43333333,15.91666667 101.43333333,15.925 101.44166667,15.925 101.44166667,15.93333333 101.44166667,15.94166667 101.45,15.94166667 101.45,15.95 101.45,15.95833333 101.45,15.96666667 101.45833333,15.96666667 101.45833333,15.975 101.46666667,15.975 101.475,15.975 101.475,15.98333333 101.48333333,15.98333333 101.49166667,15.98333333 101.5,15.98333333 101.50833333,15.98333333 101.50833333,15.975 101.51666667000001,15.975 101.525,15.975 101.53333333,15.975 101.53333333,15.98333333 101.54166667,15.98333333 101.54166667,15.99166667 101.55,15.99166667 101.55833333,15.99166667 101.56666667,15.99166667 101.575,15.99166667 101.58333333,15.99166667 101.59166667,15.99166667 101.6,15.99166667 101.60833333,15.99166667 101.61666667,15.99166667 101.625,15.99166667 101.63333333,15.99166667 101.63333333,16.0 101.64166667000001,16.0 101.64166667000001,15.99166667 101.65,15.99166667 101.65833333,15.99166667 101.66666667,15.99166667 101.66666667,15.98333333 101.675,15.98333333 101.675,15.975 101.68333333,15.975 101.68333333,15.96666667 101.68333333,15.95833333 101.68333333,15.95 101.69166667,15.95 101.69166667,15.94166667 101.69166667,15.93333333 101.69166667,15.925 101.68333333,15.925 101.68333333,15.91666667 101.69166667,15.91666667 101.69166667,15.90833333 101.68333333,15.90833333 101.675,15.90833333 101.66666667,15.90833333 101.65833333,15.90833333 101.65833333,15.91666667 101.65,15.91666667 101.65,15.925 101.64166667000001,15.925 101.64166667000001,15.91666667 101.63333333,15.91666667 101.63333333,15.90833333 101.625,15.90833333 101.61666667,15.90833333 101.60833333,15.90833333 101.60833333,15.9 101.61666667,15.9 101.61666667,15.89166667 101.61666667,15.88333333 101.60833333,15.88333333 101.6,15.88333333 101.6,15.89166667 101.59166667,15.89166667 101.59166667,15.88333333 101.59166667,15.875 101.59166667,15.86666667 101.58333333,15.86666667 101.58333333,15.85833333 101.575,15.85833333 101.575,15.85 101.56666667,15.85 101.55833333,15.85 101.55833333,15.85833333 101.55,15.85833333 101.54166667,15.85833333 101.54166667,15.85 101.54166667,15.84166667 101.55,15.84166667 101.55,15.83333333 101.54166667,15.83333333 101.54166667,15.825 101.53333333,15.825 101.53333333,15.81666667 101.525,15.81666667 101.525,15.80833333 101.51666667000001,15.80833333 101.51666667000001,15.81666667 101.50833333,15.81666667 101.5,15.81666667 101.5,15.80833333 101.5,15.8 101.49166667,15.8 101.48333333,15.8 101.475,15.8 101.46666667,15.8 101.46666667,15.80833333 101.46666667,15.81666667 101.45833333,15.81666667 101.45833333,15.80833333 101.45833333,15.8 101.45,15.8 101.45,15.79166667 101.45,15.78333333 101.45,15.775</coordinates></LinearRing></outerBoundaryIs><innerBoundaryIs><LinearRing><coordinates>101.425,15.81666667 101.43333333,15.81666667 101.43333333,15.825 101.43333333,15.83333333 101.44166667,15.83333333 101.44166667,15.84166667 101.44166667,15.85 101.45,15.85 101.45,15.85833333 101.45833333,15.85833333 101.45833333,15.86666667 101.46666667,15.86666667 101.46666667,15.875 101.475,15.875 101.475,15.88333333 101.475,15.89166667 101.48333333,15.89166667 101.49166667,15.89166667 101.49166667,15.9 101.49166667,15.90833333 101.5,15.90833333 101.5,15.9 101.50833333,15.9 101.51666667000001,15.9 101.51666667000001,15.89166667 101.525,15.89166667 101.53333333,15.89166667 101.53333333,15.9 101.54166667,15.9 101.54166667,15.90833333 101.55,15.90833333 101.55,15.91666667 101.55833333,15.91666667 101.55833333,15.925 101.55833333,15.93333333 101.56666667,15.93333333 101.56666667,15.94166667 101.575,15.94166667 101.58333333,15.94166667 101.59166667,15.94166667 101.59166667,15.95 101.6,15.95 101.6,15.95833333 101.60833333,15.95833333 101.60833333,15.96666667 101.61666667,15.96666667 101.625,15.96666667 101.63333333,15.96666667 101.63333333,15.975 101.64166667000001,15.975 101.64166667000001,15.96666667 101.65,15.96666667 101.65833333,15.96666667 101.65833333,15.975 101.65,15.975 101.65,15.98333333 101.64166667000001,15.98333333 101.63333333,15.98333333 101.625,15.98333333 101.61666667,15.98333333 101.60833333,15.98333333 101.6,15.98333333 101.59166667,15.98333333 101.58333333,15.98333333 101.575,15.98333333 101.56666667,15.98333333 101.55833333,15.98333333 101.55,15.98333333 101.55,15.975 101.54166667,15.975 101.54166667,15.96666667 101.54166667,15.95833333 101.53333333,15.95833333 101.525,15.95833333 101.525,15.96666667 101.51666667000001,15.96666667 101.50833333,15.96666667 101.5,15.96666667 101.5,15.975 101.49166667,15.975 101.48333333,15.975 101.48333333,15.96666667 101.475,15.96666667 101.46666667,15.96666667 101.46666667,15.95833333 101.46666667,15.95 101.45833333,15.95 101.45833333,15.94166667 101.45833333,15.93333333 101.45,15.93333333 101.45,15.925 101.45,15.91666667 101.45,15.90833333 101.45,15.9 101.45,15.89166667 101.45,15.88333333 101.45,15.875 101.44166667,15.875 101.44166667,15.86666667 101.44166667,15.85833333 101.43333333,15.85833333 101.43333333,15.85 101.425,15.85 101.425,15.84166667 101.425,15.83333333 101.425,15.825 101.425,15.81666667</coordinates></LinearRing></innerBoundaryIs><innerBoundaryIs><LinearRing><coordinates>101.54166667,15.9 101.54166667,15.89166667 101.55,15.89166667 101.55,15.9 101.54166667,15.9</coordinates></LinearRing></innerBoundaryIs></Polygon><Polygon><outerBoundaryIs><LinearRing><coordinates>102.73333333,15.94166667 102.74166667,15.94166667 102.74166667,15.93333333 102.73333333,15.93333333 102.73333333,15.94166667</coordinates></LinearRing></outerBoundaryIs></Polygon><Polygon><outerBoundaryIs><LinearRing><coordinates>102.70833333,15.93333333 102.70833333,15.925 102.7,15.925 102.7,15.93333333 102.69166667,15.93333333 102.69166667,15.94166667 102.7,15.94166667 102.70833333,15.94166667 102.70833333,15.93333333</coordinates></LinearRing></outerBoundaryIs></Polygon><Polygon><outerBoundaryIs><LinearRing><coordinates>102.425,15.84166667 102.425,15.83333333 102.41666667,15.83333333 102.40833333,15.83333333 102.40833333,15.825 102.4,15.825 102.39166667000001,15.825 102.39166667000001,15.83333333 102.4,15.83333333 102.4,15.84166667 102.40833333,15.84166667 102.40833333,15.85 102.4,15.85 102.4,15.85833333 102.4,15.86666667 102.40833333,15.86666667 102.41666667,15.86666667 102.425,15.86666667 102.425,15.875 102.41666667,15.875 102.40833333,15.875 102.40833333,15.88333333 102.41666667,15.88333333 102.425,15.88333333 102.43333333,15.88333333 102.43333333,15.89166667 102.425,15.89166667 102.425,15.9 102.425,15.90833333 102.43333333,15.90833333 102.44166667,15.90833333 102.45,15.90833333 102.45833333,15.90833333 102.45833333,15.91666667 102.46666667,15.91666667 102.46666667,15.925 102.46666667,15.93333333 102.45833333,15.93333333 102.45833333,15.94166667 102.46666667,15.94166667 102.46666667,15.95 102.475,15.95 102.475,15.94166667 102.475,15.93333333 102.48333333,15.93333333 102.48333333,15.925 102.475,15.925 102.475,15.91666667 102.475,15.90833333 102.475,15.9 102.475,15.89166667 102.46666667,15.89166667 102.46666667,15.88333333 102.46666667,15.875 102.45833333,15.875 102.45833333,15.86666667 102.45,15.86666667 102.45,15.85833333 102.44166667,15.85833333 102.44166667,15.85 102.43333333,15.85 102.425,15.85 102.425,15.84166667</coordinates></LinearRing></outerBoundaryIs><innerBoundaryIs><LinearRing><coordinates>102.45,15.88333333 102.45833333,15.88333333 102.45833333,15.89166667 102.45,15.89166667 102.45,15.88333333</coordinates></LinearRing></innerBoundaryIs></Polygon><Polygon><outerBoundaryIs><LinearRing><coordinates>102.76666667000001,15.95 102.775,15.95 102.78333333,15.95 102.78333333,15.94166667 102.775,15.94166667 102.76666667000001,15.94166667 102.76666667000001,15.95</coordinates></LinearRing></outerBoundaryIs></Polygon><Polygon><outerBoundaryIs><LinearRing><coordinates>102.85833333,16.1 102.86666667,16.1 102.86666667,16.09166667 102.85833333,16.09166667 102.85833333,16.1</coordinates></LinearRing></outerBoundaryIs></Polygon><Polygon><outerBoundaryIs><LinearRing><coordinates>102.33333333,16.10833333 102.34166667,16.10833333 102.34166667,16.1 102.33333333,16.1 102.33333333,16.10833333</coordinates></LinearRing></outerBoundaryIs></Polygon><Polygon><outerBoundaryIs><LinearRing><coordinates>102.35,16.10833333 102.35833333,16.10833333 102.35833333,16.1 102.35,16.1 102.35,16.10833333</coordinates></LinearRing></outerBoundaryIs></Polygon><Polygon><outerBoundaryIs><LinearRing><coordinates>102.76666667000001,16.10833333 102.775,16.10833333 102.775,16.11666667 102.775,16.125 102.78333333,16.125 102.78333333,16.11666667 102.79166667,16.11666667 102.79166667,16.10833333 102.78333333,16.10833333 102.78333333,16.1 102.775,16.1 102.76666667000001,16.1 102.76666667000001,16.10833333</coordinates></LinearRing></outerBoundaryIs></Polygon><Polygon><outerBoundaryIs><LinearRing><coordinates>101.19166667,16.125 101.2,16.125 101.2,16.11666667 101.19166667,16.11666667 101.19166667,16.125</coordinates></LinearRing></outerBoundaryIs></Polygon><Polygon><outerBoundaryIs><LinearRing><coordinates>104.29166667,16.175 104.3,16.175 104.3,16.16666667 104.29166667,16.16666667 104.29166667,16.175</coordinates></LinearRing></outerBoundaryIs></Polygon><Polygon><outerBoundaryIs><LinearRing><coordinates>104.20833333,16.25 104.21666667,16.25 104.21666667,16.24166667 104.20833333,16.24166667 104.20833333,16.25</coordinates></LinearRing></outerBoundaryIs></Polygon><Polygon><outerBoundaryIs><LinearRing><coordinates>102.6,16.24166667 102.60833333,16.24166667 102.60833333,16.23333333 102.6,16.23333333 102.6,16.24166667</coordinates></LinearRing></outerBoundaryIs></Polygon><Polygon><outerBoundaryIs><LinearRing><coordinates>102.58333333,16.25 102.59166667,16.25 102.59166667,16.24166667 102.58333333,16.24166667 102.58333333,16.25</coordinates></LinearRing></outerBoundaryIs></Polygon><Polygon><outerBoundaryIs><LinearRing><coordinates>101.90833333,16.25 101.91666667,16.25 101.91666667,16.24166667 101.90833333,16.24166667 101.90833333,16.25</coordinates></LinearRing></outerBoundaryIs></Polygon><Polygon><outerBoundaryIs><LinearRing><coordinates>102.05,16.21666667 102.05,16.20833333 102.04166667,16.20833333 102.04166667,16.21666667 102.04166667,16.225 102.05,16.225 102.05,16.21666667</coordinates></LinearRing></outerBoundaryIs></Polygon><Polygon><outerBoundaryIs><LinearRing><coordinates>102.08333333,16.21666667 102.08333333,16.20833333 102.075,16.20833333 102.075,16.21666667 102.075,16.225 102.08333333,16.225 102.08333333,16.21666667</coordinates></LinearRing></outerBoundaryIs></Polygon><Polygon><outerBoundaryIs><LinearRing><coordinates>102.06666667,16.23333333 102.075,16.23333333 102.075,16.225 102.06666667,16.225 102.06666667,16.23333333</coordinates></LinearRing></outerBoundaryIs></Polygon><Polygon><outerBoundaryIs><LinearRing><coordinates>101.35833333,16.23333333 101.36666667,16.23333333 101.36666667,16.225 101.35833333,16.225 101.35833333,16.23333333</coordinates></LinearRing></outerBoundaryIs></Polygon><Polygon><outerBoundaryIs><LinearRing><coordinates>102.575,16.2 102.58333333,16.2 102.58333333,16.19166667 102.575,16.19166667 102.575,16.2</coordinates></LinearRing></outerBoundaryIs></Polygon><Polygon><outerBoundaryIs><LinearRing><coordinates>102.05833333,16.2 102.06666667,16.2 102.06666667,16.19166667 102.05833333,16.19166667 102.05833333,16.2</coordinates></LinearRing></outerBoundaryIs></Polygon><Polygon><outerBoundaryIs><LinearRing><coordinates>102.05,16.20833333 102.05833333,16.20833333 102.05833333,16.2 102.05,16.2 102.05,16.20833333</coordinates></LinearRing></outerBoundaryIs></Polygon><Polygon><outerBoundaryIs><LinearRing><coordinates>104.26666667000001,16.15 104.275,16.15 104.275,16.14166667 104.26666667000001,16.14166667 104.26666667000001,16.15</coordinates></LinearRing></outerBoundaryIs></Polygon><Polygon><outerBoundaryIs><LinearRing><coordinates>102.00833333,16.15 102.01666667000001,16.15 102.01666667000001,16.14166667 102.00833333,16.14166667 102.0,16.14166667 102.0,16.15 102.00833333,16.15</coordinates></LinearRing></outerBoundaryIs></Polygon><Polygon><outerBoundaryIs><LinearRing><coordinates>101.19166667,16.13333333 101.19166667,16.125 101.18333333,16.125 101.18333333,16.13333333 101.18333333,16.14166667 101.175,16.14166667 101.175,16.15 101.18333333,16.15 101.18333333,16.15833333 101.18333333,16.16666667 101.18333333,16.175 101.175,16.175 101.175,16.18333333 101.175,16.19166667 101.175,16.2 101.175,16.20833333 101.18333333,16.20833333 101.19166667,16.20833333 101.2,16.20833333 101.2,16.2 101.2,16.19166667 101.20833333,16.19166667 101.20833333,16.18333333 101.20833333,16.175 101.2,16.175 101.19166667,16.175 101.19166667,16.16666667 101.2,16.16666667 101.2,16.15833333 101.2,16.15 101.2,16.14166667 101.2,16.13333333 101.19166667,16.13333333</coordinates></LinearRing></outerBoundaryIs></Polygon><Polygon><outerBoundaryIs><LinearRing><coordinates>102.15833333,16.16666667 102.16666667,16.16666667 102.16666667,16.15833333 102.15833333,16.15833333 102.15833333,16.16666667</coordinates></LinearRing></outerBoundaryIs></Polygon><Polygon><outerBoundaryIs><LinearRing><coordinates>102.825,16.08333333 102.825,16.075 102.81666667,16.075 102.81666667,16.08333333 102.80833333,16.08333333 102.80833333,16.09166667 102.80833333,16.1 102.81666667,16.1 102.825,16.1 102.825,16.09166667 102.825,16.08333333</coordinates></LinearRing></outerBoundaryIs></Polygon><Polygon><outerBoundaryIs><LinearRing><coordinates>102.80833333,16.075 102.81666667,16.075 102.81666667,16.06666667 102.80833333,16.06666667 102.80833333,16.075</coordinates></LinearRing></outerBoundaryIs></Polygon><Polygon><outerBoundaryIs><LinearRing><coordinates>102.79166667,16.05 102.79166667,16.04166667 102.78333333,16.04166667 102.775,16.04166667 102.775,16.05 102.775,16.05833333 102.78333333,16.05833333 102.79166667,16.05833333 102.79166667,16.06666667 102.78333333,16.06666667 102.78333333,16.075 102.79166667,16.075 102.8,16.075 102.8,16.06666667 102.8,16.05833333 102.80833333,16.05833333 102.80833333,16.05 102.8,16.05 102.79166667,16.05</coordinates></LinearRing></outerBoundaryIs></Polygon><Polygon><outerBoundaryIs><LinearRing><coordinates>102.86666667,16.06666667 102.86666667,16.05833333 102.85833333,16.05833333 102.85833333,16.06666667 102.85833333,16.075 102.86666667,16.075 102.86666667,16.06666667</coordinates></LinearRing></outerBoundaryIs></Polygon><Polygon><outerBoundaryIs><LinearRing><coordinates>102.21666667,16.01666667 102.21666667,16.00833333 102.20833333,16.00833333 102.20833333,16.01666667 102.20833333,16.025 102.21666667,16.025 102.21666667,16.03333333 102.225,16.03333333 102.225,16.04166667 102.23333333,16.04166667 102.23333333,16.05 102.23333333,16.05833333 102.24166667,16.05833333 102.25,16.05833333 102.25,16.06666667 102.25833333,16.06666667 102.25833333,16.075 102.26666667000001,16.075 102.275,16.075 102.275,16.06666667 102.275,16.05833333 102.26666667000001,16.05833333 102.25833333,16.05833333 102.25833333,16.05 102.25,16.05 102.25,16.04166667 102.24166667,16.04166667 102.24166667,16.03333333 102.24166667,16.025 102.23333333,16.025 102.225,16.025 102.225,16.01666667 102.21666667,16.01666667</coordinates></LinearRing></outerBoundaryIs></Polygon><Polygon><outerBoundaryIs><LinearRing><coordinates>102.33333333,16.09166667 102.34166667,16.09166667 102.34166667,16.08333333 102.33333333,16.08333333 102.33333333,16.09166667</coordinates></LinearRing></outerBoundaryIs></Polygon><Polygon><outerBoundaryIs><LinearRing><coordinates>102.76666667000001,16.09166667 102.775,16.09166667 102.78333333,16.09166667 102.79166667,16.09166667 102.8,16.09166667 102.8,16.08333333 102.79166667,16.08333333 102.78333333,16.08333333 102.775,16.08333333 102.76666667000001,16.08333333 102.76666667000001,16.09166667</coordinates></LinearRing></outerBoundaryIs></Polygon><Polygon><outerBoundaryIs><LinearRing><coordinates>101.95833333,16.33333333 101.96666667,16.33333333 101.96666667,16.325 101.95833333,16.325 101.95833333,16.33333333</coordinates></LinearRing></outerBoundaryIs></Polygon><Polygon><outerBoundaryIs><LinearRing><coordinates>102.0,16.325 102.00833333,16.325 102.00833333,16.31666667 102.0,16.31666667 102.0,16.325</coordinates></LinearRing></outerBoundaryIs></Polygon><Polygon><outerBoundaryIs><LinearRing><coordinates>102.2,16.3 102.20833333,16.3 102.20833333,16.29166667 102.2,16.29166667 102.2,16.3</coordinates></LinearRing></outerBoundaryIs></Polygon><Polygon><outerBoundaryIs><LinearRing><coordinates>101.975,16.28333333 101.98333333,16.28333333 101.98333333,16.275 101.975,16.275 101.96666667,16.275 101.95833333,16.275 101.95833333,16.28333333 101.95833333,16.29166667 101.96666667,16.29166667 101.96666667,16.3 101.975,16.3 101.975,16.29166667 101.975,16.28333333</coordinates></LinearRing></outerBoundaryIs></Polygon><Polygon><outerBoundaryIs><LinearRing><coordinates>101.38333333,16.30833333 101.39166667000001,16.30833333 101.39166667000001,16.3 101.38333333,16.3 101.38333333,16.30833333</coordinates></LinearRing></outerBoundaryIs></Polygon><Polygon><outerBoundaryIs><LinearRing><coordinates>102.23333333,16.36666667 102.24166667,16.36666667 102.24166667,16.35833333 102.23333333,16.35833333 102.225,16.35833333 102.225,16.36666667 102.23333333,16.36666667</coordinates></LinearRing></outerBoundaryIs></Polygon><Polygon><outerBoundaryIs><LinearRing><coordinates>102.1,16.375 102.10833333,16.375 102.10833333,16.36666667 102.1,16.36666667 102.1,16.375</coordinates></LinearRing></outerBoundaryIs></Polygon><Polygon><outerBoundaryIs><LinearRing><coordinates>103.84166667,16.40833333 103.85,16.40833333 103.85,16.4 103.84166667,16.4 103.84166667,16.40833333</coordinates></LinearRing></outerBoundaryIs></Polygon><Polygon><outerBoundaryIs><LinearRing><coordinates>103.68333333,16.38333333 103.69166667,16.38333333 103.69166667,16.39166667 103.7,16.39166667 103.70833333,16.39166667 103.70833333,16.38333333 103.7,16.38333333 103.7,16.375 103.69166667,16.375 103.68333333,16.375 103.68333333,16.38333333</coordinates></LinearRing></outerBoundaryIs></Polygon><Polygon><outerBoundaryIs><LinearRing><coordinates>102.04166667,16.38333333 102.05,16.38333333 102.05,16.375 102.04166667,16.375 102.04166667,16.38333333</coordinates></LinearRing></outerBoundaryIs></Polygon><Polygon><outerBoundaryIs><LinearRing><coordinates>101.475,16.38333333 101.48333333,16.38333333 101.48333333,16.375 101.475,16.375 101.475,16.38333333</coordinates></LinearRing></outerBoundaryIs></Polygon><Polygon><outerBoundaryIs><LinearRing><coordinates>101.49166667,16.38333333 101.5,16.38333333 101.5,16.375 101.49166667,16.375 101.49166667,16.38333333</coordinates></LinearRing></outerBoundaryIs></Polygon><Polygon><outerBoundaryIs><LinearRing><coordinates>100.93333333,16.39166667 100.94166667,16.39166667 100.94166667,16.38333333 100.93333333,16.38333333 100.93333333,16.39166667</coordinates></LinearRing></outerBoundaryIs></Polygon><Polygon><outerBoundaryIs><LinearRing><coordinates>101.96666667,16.4 101.975,16.4 101.975,16.39166667 101.96666667,16.39166667 101.96666667,16.4</coordinates></LinearRing></outerBoundaryIs></Polygon><Polygon><outerBoundaryIs><LinearRing><coordinates>101.41666667,16.35 101.425,16.35 101.425,16.34166667 101.41666667,16.34166667 101.41666667,16.35</coordinates></LinearRing></outerBoundaryIs></Polygon><Polygon><outerBoundaryIs><LinearRing><coordinates>102.025,16.34166667 102.025,16.33333333 102.01666667000001,16.33333333 102.01666667000001,16.34166667 102.01666667000001,16.35 102.01666667000001,16.35833333 102.01666667000001,16.36666667 102.025,16.36666667 102.025,16.35833333 102.025,16.35 102.025,16.34166667</coordinates></LinearRing></outerBoundaryIs></Polygon><Polygon><outerBoundaryIs><LinearRing><coordinates>104.40833333,16.475 104.41666667,16.475 104.41666667,16.46666667 104.40833333,16.46666667 104.40833333,16.475</coordinates></LinearRing></outerBoundaryIs></Polygon><Polygon><outerBoundaryIs><LinearRing><coordinates>102.05833333,16.475 102.06666667,16.475 102.06666667,16.46666667 102.05833333,16.46666667 102.05,16.46666667 102.04166667,16.46666667 102.04166667,16.475 102.03333333,16.475 102.03333333,16.48333333 102.04166667,16.48333333 102.05,16.48333333 102.05,16.475 102.05833333,16.475</coordinates></LinearRing></outerBoundaryIs></Polygon><Polygon><outerBoundaryIs><LinearRing><coordinates>103.69166667,16.54166667 103.7,16.54166667 103.7,16.53333333 103.69166667,16.53333333 103.69166667,16.54166667</coordinates></LinearRing></outerBoundaryIs></Polygon><Polygon><outerBoundaryIs><LinearRing><coordinates>102.20833333,16.54166667 102.21666667,16.54166667 102.21666667,16.53333333 102.20833333,16.53333333 102.20833333,16.54166667</coordinates></LinearRing></outerBoundaryIs></Polygon><Polygon><outerBoundaryIs><LinearRing><coordinates>104.16666667,16.525 104.16666667,16.51666667 104.15833333,16.51666667 104.15833333,16.525 104.15833333,16.53333333 104.16666667,16.53333333 104.16666667,16.54166667 104.175,16.54166667 104.175,16.53333333 104.175,16.525 104.16666667,16.525</coordinates></LinearRing></outerBoundaryIs></Polygon><Polygon><outerBoundaryIs><LinearRing><coordinates>101.08333333,16.525 101.09166667,16.525 101.09166667,16.51666667 101.08333333,16.51666667 101.08333333,16.525</coordinates></LinearRing></outerBoundaryIs></Polygon><Polygon><outerBoundaryIs><LinearRing><coordinates>103.15,16.525 103.15,16.51666667 103.14166667000001,16.51666667 103.13333333,16.51666667 103.125,16.51666667 103.125,16.525 103.11666667,16.525 103.10833333,16.525 103.10833333,16.53333333 103.11666667,16.53333333 103.125,16.53333333 103.13333333,16.53333333 103.14166667000001,16.53333333 103.14166667000001,16.54166667 103.15,16.54166667 103.15,16.53333333 103.15833333,16.53333333 103.16666667,16.53333333 103.175,16.53333333 103.18333333,16.53333333 103.18333333,16.525 103.19166667,16.525 103.2,16.525 103.2,16.51666667 103.19166667,16.51666667 103.18333333,16.51666667 103.175,16.51666667 103.16666667,16.51666667 103.15833333,16.51666667 103.15833333,16.525 103.15,16.525</coordinates></LinearRing></outerBoundaryIs></Polygon><Polygon><outerBoundaryIs><LinearRing><coordinates>103.23333333,16.51666667 103.24166667,16.51666667 103.24166667,16.50833333 103.23333333,16.50833333 103.225,16.50833333 103.225,16.51666667 103.23333333,16.51666667</coordinates></LinearRing></outerBoundaryIs></Polygon><Polygon><outerBoundaryIs><LinearRing><coordinates>103.39166667000001,16.525 103.4,16.525 103.4,16.51666667 103.39166667000001,16.51666667 103.39166667000001,16.525</coordinates></LinearRing></outerBoundaryIs></Polygon><Polygon><outerBoundaryIs><LinearRing><coordinates>102.2,16.53333333 102.20833333,16.53333333 102.20833333,16.525 102.2,16.525 102.19166667,16.525 102.19166667,16.53333333 102.2,16.53333333</coordinates></LinearRing></outerBoundaryIs></Polygon><Polygon><outerBoundaryIs><LinearRing><coordinates>103.28333333,16.5 103.28333333,16.49166667 103.275,16.49166667 103.275,16.5 103.26666667000001,16.5 103.25833333,16.5 103.25833333,16.50833333 103.25833333,16.51666667 103.25,16.51666667 103.25,16.525 103.25833333,16.525 103.26666667000001,16.525 103.26666667000001,16.53333333 103.275,16.53333333 103.275,16.525 103.28333333,16.525 103.28333333,16.51666667 103.29166667,16.51666667 103.3,16.51666667 103.30833333,16.51666667 103.31666667,16.51666667 103.31666667,16.50833333 103.325,16.50833333 103.33333333,16.50833333 103.34166667,16.50833333 103.35,16.50833333 103.35833333,16.50833333 103.36666667,16.50833333 103.375,16.50833333 103.38333333,16.50833333 103.39166667000001,16.50833333 103.4,16.50833333 103.4,16.5 103.39166667000001,16.5 103.38333333,16.5 103.38333333,16.49166667 103.375,16.49166667 103.36666667,16.49166667 103.36666667,16.48333333 103.36666667,16.475 103.35833333,16.475 103.35,16.475 103.35,16.48333333 103.34166667,16.48333333 103.34166667,16.475 103.33333333,16.475 103.325,16.475 103.325,16.48333333 103.325,16.49166667 103.31666667,16.49166667 103.31666667,16.48333333 103.30833333,16.48333333 103.30833333,16.49166667 103.3,16.49166667 103.29166667,16.49166667 103.29166667,16.5 103.28333333,16.5</coordinates></LinearRing></outerBoundaryIs></Polygon><Polygon><outerBoundaryIs><LinearRing><coordinates>104.19166667,16.49166667 104.2,16.49166667 104.2,16.48333333 104.19166667,16.48333333 104.19166667,16.49166667</coordinates></LinearRing></outerBoundaryIs></Polygon><Polygon><outerBoundaryIs><LinearRing><coordinates>102.2,16.50833333 102.20833333,16.50833333 102.20833333,16.5 102.2,16.5 102.2,16.50833333</coordinates></LinearRing></outerBoundaryIs></Polygon><Polygon><outerBoundaryIs><LinearRing><coordinates>102.18333333,16.50833333 102.19166667,16.50833333 102.19166667,16.5 102.18333333,16.5 102.175,16.5 102.16666667,16.5 102.15833333,16.5 102.15,16.5 102.15,16.50833333 102.15833333,16.50833333 102.16666667,16.50833333 102.16666667,16.51666667 102.175,16.51666667 102.175,16.50833333 102.18333333,16.50833333</coordinates></LinearRing></outerBoundaryIs></Polygon><Polygon><outerBoundaryIs><LinearRing><coordinates>104.425,16.425 104.425,16.41666667 104.41666667,16.41666667 104.40833333,16.41666667 104.4,16.41666667 104.4,16.425 104.4,16.43333333 104.4,16.44166667 104.40833333,16.44166667 104.40833333,16.45 104.41666667,16.45 104.425,16.45 104.425,16.44166667 104.41666667,16.44166667 104.41666667,16.43333333 104.425,16.43333333 104.425,16.425</coordinates></LinearRing></outerBoundaryIs></Polygon><Polygon><outerBoundaryIs><LinearRing><coordinates>101.96666667,16.425 101.975,16.425 101.975,16.41666667 101.96666667,16.41666667 101.96666667,16.425</coordinates></LinearRing></outerBoundaryIs></Polygon><Polygon><outerBoundaryIs><LinearRing><coordinates>102.25833333,16.375 102.25833333,16.36666667 102.25,16.36666667 102.24166667,16.36666667 102.24166667,16.375 102.23333333,16.375 102.23333333,16.38333333 102.225,16.38333333 102.225,16.375 102.21666667,16.375 102.21666667,16.38333333 102.20833333,16.38333333 102.2,16.38333333 102.2,16.39166667 102.20833333,16.39166667 102.20833333,16.4 102.20833333,16.40833333 102.20833333,16.41666667 102.20833333,16.425 102.21666667,16.425 102.21666667,16.43333333 102.225,16.43333333 102.23333333,16.43333333 102.24166667,16.43333333 102.24166667,16.425 102.25,16.425 102.25,16.41666667 102.25,16.40833333 102.25,16.4 102.24166667,16.4 102.24166667,16.39166667 102.25,16.39166667 102.25,16.38333333 102.25833333,16.38333333 102.26666667000001,16.38333333 102.26666667000001,16.375 102.25833333,16.375</coordinates></LinearRing></outerBoundaryIs><innerBoundaryIs><LinearRing><coordinates>102.225,16.425 102.225,16.41666667 102.225,16.40833333 102.21666667,16.40833333 102.21666667,16.4 102.21666667,16.39166667 102.225,16.39166667 102.225,16.4 102.23333333,16.4 102.23333333,16.40833333 102.23333333,16.41666667 102.23333333,16.425 102.225,16.425</coordinates></LinearRing></innerBoundaryIs></Polygon><Polygon><outerBoundaryIs><LinearRing><coordinates>102.53333333,16.575 102.54166667,16.575 102.54166667,16.56666667 102.53333333,16.56666667 102.53333333,16.575</coordinates></LinearRing></outerBoundaryIs></Polygon><Polygon><outerBoundaryIs><LinearRing><coordinates>104.16666667,16.58333333 104.175,16.58333333 104.175,16.575 104.16666667,16.575 104.16666667,16.58333333</coordinates></LinearRing></outerBoundaryIs></Polygon><Polygon><outerBoundaryIs><LinearRing><coordinates>102.88333333,16.59166667 102.88333333,16.58333333 102.875,16.58333333 102.875,16.59166667 102.875,16.6 102.88333333,16.6 102.88333333,16.59166667</coordinates></LinearRing></outerBoundaryIs></Polygon><Polygon><outerBoundaryIs><LinearRing><coordinates>101.65833333,16.59166667 101.66666667,16.59166667 101.66666667,16.58333333 101.65833333,16.58333333 101.65833333,16.59166667</coordinates></LinearRing></outerBoundaryIs></Polygon><Polygon><outerBoundaryIs><LinearRing><coordinates>102.39166667000001,16.59166667 102.39166667000001,16.58333333 102.38333333,16.58333333 102.375,16.58333333 102.375,16.59166667 102.375,16.6 102.38333333,16.6 102.38333333,16.60833333 102.39166667000001,16.60833333 102.39166667000001,16.6 102.39166667000001,16.59166667</coordinates></LinearRing></outerBoundaryIs></Polygon><Polygon><outerBoundaryIs><LinearRing><coordinates>102.43333333,16.6 102.44166667,16.6 102.44166667,16.59166667 102.43333333,16.59166667 102.43333333,16.6</coordinates></LinearRing></outerBoundaryIs></Polygon><Polygon><outerBoundaryIs><LinearRing><coordinates>103.16666667,16.60833333 103.175,16.60833333 103.175,16.6 103.16666667,16.6 103.16666667,16.60833333</coordinates></LinearRing></outerBoundaryIs></Polygon><Polygon><outerBoundaryIs><LinearRing><coordinates>101.025,16.64166667 101.03333333,16.64166667 101.03333333,16.63333333 101.025,16.63333333 101.025,16.64166667</coordinates></LinearRing></outerBoundaryIs></Polygon><Polygon><outerBoundaryIs><LinearRing><coordinates>103.75833333,16.64166667 103.76666667000001,16.64166667 103.76666667000001,16.63333333 103.75833333,16.63333333 103.75833333,16.64166667</coordinates></LinearRing></outerBoundaryIs></Polygon><Polygon><outerBoundaryIs><LinearRing><coordinates>103.15,16.65 103.15833333,16.65 103.15833333,16.64166667 103.15,16.64166667 103.15,16.65</coordinates></LinearRing></outerBoundaryIs></Polygon><Polygon><outerBoundaryIs><LinearRing><coordinates>103.98333333,16.65833333 103.99166667,16.65833333 103.99166667,16.65 103.98333333,16.65 103.98333333,16.65833333</coordinates></LinearRing></outerBoundaryIs></Polygon><Polygon><outerBoundaryIs><LinearRing><coordinates>104.05,16.61666667 104.04166667,16.61666667 104.04166667,16.625 104.03333333,16.625 104.03333333,16.63333333 104.03333333,16.64166667 104.03333333,16.65 104.025,16.65 104.025,16.65833333 104.03333333,16.65833333 104.04166667,16.65833333 104.04166667,16.65 104.05,16.65 104.05833333,16.65 104.06666667,16.65 104.06666667,16.64166667 104.06666667,16.63333333 104.05833333,16.63333333 104.05833333,16.625 104.05833333,16.61666667 104.05,16.61666667</coordinates></LinearRing></outerBoundaryIs></Polygon><Polygon><outerBoundaryIs><LinearRing><coordinates>103.18333333,16.625 103.19166667,16.625 103.19166667,16.61666667 103.18333333,16.61666667 103.18333333,16.625</coordinates></LinearRing></outerBoundaryIs></Polygon><Polygon><outerBoundaryIs><LinearRing><coordinates>102.51666667000001,16.625 102.525,16.625 102.525,16.61666667 102.51666667000001,16.61666667 102.51666667000001,16.625</coordinates></LinearRing></outerBoundaryIs></Polygon><Polygon><outerBoundaryIs><LinearRing><coordinates>104.11666667,16.59166667 104.11666667,16.58333333 104.10833333,16.58333333 104.10833333,16.59166667 104.1,16.59166667 104.09166667,16.59166667 104.09166667,16.6 104.1,16.6 104.1,16.60833333 104.1,16.61666667 104.10833333,16.61666667 104.10833333,16.60833333 104.11666667,16.60833333 104.125,16.60833333 104.125,16.6 104.11666667,16.6 104.11666667,16.59166667</coordinates></LinearRing></outerBoundaryIs></Polygon><Polygon><outerBoundaryIs><LinearRing><coordinates>104.08333333,16.625 104.09166667,16.625 104.09166667,16.61666667 104.08333333,16.61666667 104.075,16.61666667 104.06666667,16.61666667 104.06666667,16.625 104.06666667,16.63333333 104.075,16.63333333 104.08333333,16.63333333 104.08333333,16.625</coordinates></LinearRing></outerBoundaryIs></Polygon><Polygon><outerBoundaryIs><LinearRing><coordinates>103.2,16.63333333 103.20833333,16.63333333 103.20833333,16.625 103.2,16.625 103.2,16.63333333</coordinates></LinearRing></outerBoundaryIs></Polygon><Polygon><outerBoundaryIs><LinearRing><coordinates>104.25833333,16.55833333 104.26666667000001,16.55833333 104.275,16.55833333 104.28333333,16.55833333 104.28333333,16.55 104.275,16.55 104.26666667000001,16.55 104.25833333,16.55 104.25833333,16.55833333</coordinates></LinearRing></outerBoundaryIs></Polygon><Polygon><outerBoundaryIs><LinearRing><coordinates>104.15,16.55 104.15,16.54166667 104.14166667000001,16.54166667 104.13333333,16.54166667 104.13333333,16.55 104.13333333,16.55833333 104.125,16.55833333 104.11666667,16.55833333 104.11666667,16.56666667 104.125,16.56666667 104.125,16.575 104.13333333,16.575 104.13333333,16.58333333 104.14166667000001,16.58333333 104.14166667000001,16.59166667 104.15,16.59166667 104.15833333,16.59166667 104.16666667,16.59166667 104.16666667,16.58333333 104.15833333,16.58333333 104.15833333,16.575 104.15833333,16.56666667 104.15833333,16.55833333 104.15,16.55833333 104.15,16.55</coordinates></LinearRing></outerBoundaryIs></Polygon><Polygon><outerBoundaryIs><LinearRing><coordinates>102.34166667,16.55 102.34166667,16.54166667 102.33333333,16.54166667 102.325,16.54166667 102.325,16.55 102.31666667,16.55 102.31666667,16.54166667 102.30833333,16.54166667 102.3,16.54166667 102.29166667,16.54166667 102.29166667,16.55 102.3,16.55 102.3,16.55833333 102.30833333,16.55833333 102.30833333,16.56666667 102.31666667,16.56666667 102.325,16.56666667 102.325,16.575 102.325,16.58333333 102.33333333,16.58333333 102.33333333,16.575 102.34166667,16.575 102.34166667,16.56666667 102.33333333,16.56666667 102.33333333,16.55833333 102.34166667,16.55833333 102.35,16.55833333 102.35,16.55 102.34166667,16.55</coordinates></LinearRing></outerBoundaryIs></Polygon><Polygon><outerBoundaryIs><LinearRing><coordinates>102.225,16.55 102.23333333,16.55 102.23333333,16.54166667 102.225,16.54166667 102.21666667,16.54166667 102.21666667,16.55 102.225,16.55</coordinates></LinearRing></outerBoundaryIs></Polygon><Polygon><outerBoundaryIs><LinearRing><coordinates>102.525,16.55 102.525,16.54166667 102.51666667000001,16.54166667 102.51666667000001,16.55 102.51666667000001,16.55833333 102.51666667000001,16.56666667 102.51666667000001,16.575 102.525,16.575 102.525,16.56666667 102.53333333,16.56666667 102.53333333,16.55833333 102.53333333,16.55 102.525,16.55</coordinates></LinearRing></outerBoundaryIs></Polygon><Polygon><outerBoundaryIs><LinearRing><coordinates>102.0,16.55 102.00833333,16.55 102.00833333,16.54166667 102.0,16.54166667 101.99166667,16.54166667 101.98333333,16.54166667 101.98333333,16.55 101.99166667,16.55 102.0,16.55</coordinates></LinearRing></outerBoundaryIs></Polygon><Polygon><outerBoundaryIs><LinearRing><coordinates>103.84166667,16.41666667 103.84166667,16.40833333 103.83333333,16.40833333 103.825,16.40833333 103.825,16.41666667 103.83333333,16.41666667 103.83333333,16.425 103.825,16.425 103.81666667,16.425 103.80833333,16.425 103.8,16.425 103.8,16.43333333 103.79166667,16.43333333 103.79166667,16.44166667 103.8,16.44166667 103.8,16.45 103.8,16.45833333 103.79166667,16.45833333 103.79166667,16.45 103.78333333,16.45 103.78333333,16.45833333 103.775,16.45833333 103.775,16.46666667 103.76666667000001,16.46666667 103.76666667000001,16.475 103.75833333,16.475 103.75833333,16.48333333 103.75833333,16.49166667 103.75,16.49166667 103.75,16.5 103.75,16.50833333 103.74166667,16.50833333 103.74166667,16.51666667 103.73333333,16.51666667 103.73333333,16.525 103.74166667,16.525 103.74166667,16.53333333 103.74166667,16.54166667 103.74166667,16.55 103.75,16.55 103.75833333,16.55 103.75833333,16.54166667 103.76666667000001,16.54166667 103.775,16.54166667 103.78333333,16.54166667 103.78333333,16.53333333 103.79166667,16.53333333 103.8,16.53333333 103.8,16.525 103.80833333,16.525 103.80833333,16.53333333 103.81666667,16.53333333 103.81666667,16.525 103.825,16.525 103.83333333,16.525 103.84166667,16.525 103.84166667,16.51666667 103.84166667,16.50833333 103.85,16.50833333 103.85833333,16.50833333 103.86666667,16.50833333 103.86666667,16.5 103.86666667,16.49166667 103.875,16.49166667 103.88333333,16.49166667 103.88333333,16.48333333 103.89166667000001,16.48333333 103.89166667000001,16.475 103.89166667000001,16.46666667 103.9,16.46666667 103.9,16.45833333 103.89166667000001,16.45833333 103.88333333,16.45833333 103.875,16.45833333 103.875,16.45 103.88333333,16.45 103.89166667000001,16.45 103.89166667000001,16.44166667 103.9,16.44166667 103.9,16.43333333 103.9,16.425 103.9,16.41666667 103.9,16.40833333 103.90833333,16.40833333 103.90833333,16.4 103.9,16.4 103.9,16.39166667 103.89166667000001,16.39166667 103.88333333,16.39166667 103.88333333,16.38333333 103.875,16.38333333 103.875,16.39166667 103.86666667,16.39166667 103.85833333,16.39166667 103.85,16.39166667 103.85,16.4 103.85833333,16.4 103.85833333,16.40833333 103.85833333,16.41666667 103.85833333,16.425 103.85,16.425 103.84166667,16.425 103.84166667,16.41666667</coordinates></LinearRing></outerBoundaryIs><innerBoundaryIs><LinearRing><coordinates>103.875,16.43333333 103.88333333,16.43333333 103.88333333,16.44166667 103.875,16.44166667 103.875,16.43333333</coordinates></LinearRing></innerBoundaryIs></Polygon><Polygon><outerBoundaryIs><LinearRing><coordinates>102.23333333,16.56666667 102.24166667,16.56666667 102.24166667,16.55833333 102.23333333,16.55833333 102.23333333,16.56666667</coordinates></LinearRing></outerBoundaryIs></Polygon><Polygon><outerBoundaryIs><LinearRing><coordinates>102.21666667,16.56666667 102.225,16.56666667 102.225,16.55833333 102.21666667,16.55833333 102.21666667,16.56666667</coordinates></LinearRing></outerBoundaryIs></Polygon><Polygon><outerBoundaryIs><LinearRing><coordinates>104.23333333,16.25833333 104.23333333,16.25 104.225,16.25 104.21666667,16.25 104.21666667,16.25833333 104.21666667,16.26666667 104.225,16.26666667 104.23333333,16.26666667 104.23333333,16.25833333</coordinates></LinearRing></outerBoundaryIs></Polygon><Polygon><outerBoundaryIs><LinearRing><coordinates>101.4,16.25 101.4,16.24166667 101.39166667000001,16.24166667 101.39166667000001,16.25 101.39166667000001,16.25833333 101.39166667000001,16.26666667 101.4,16.26666667 101.4,16.25833333 101.40833333,16.25833333 101.40833333,16.25 101.4,16.25</coordinates></LinearRing></outerBoundaryIs></Polygon><Polygon><outerBoundaryIs><LinearRing><coordinates>102.29166667,16.08333333 102.29166667,16.075 102.28333333,16.075 102.28333333,16.08333333 102.28333333,16.09166667 102.29166667,16.09166667 102.29166667,16.1 102.3,16.1 102.3,16.10833333 102.3,16.11666667 102.30833333,16.11666667 102.30833333,16.125 102.31666667,16.125 102.31666667,16.13333333 102.325,16.13333333 102.325,16.14166667 102.33333333,16.14166667 102.33333333,16.15 102.33333333,16.15833333 102.33333333,16.16666667 102.34166667,16.16666667 102.34166667,16.175 102.35,16.175 102.35,16.18333333 102.34166667,16.18333333 102.34166667,16.19166667 102.35,16.19166667 102.35833333,16.19166667 102.35833333,16.2 102.36666667,16.2 102.36666667,16.20833333 102.375,16.20833333 102.375,16.21666667 102.38333333,16.21666667 102.38333333,16.225 102.39166667000001,16.225 102.39166667000001,16.23333333 102.39166667000001,16.24166667 102.4,16.24166667 102.4,16.25 102.40833333,16.25 102.40833333,16.25833333 102.40833333,16.26666667 102.40833333,16.275 102.40833333,16.28333333 102.40833333,16.29166667 102.41666667,16.29166667 102.41666667,16.3 102.41666667,16.30833333 102.41666667,16.31666667 102.425,16.31666667 102.425,16.325 102.425,16.33333333 102.43333333,16.33333333 102.43333333,16.34166667 102.43333333,16.35 102.44166667,16.35 102.44166667,16.35833333 102.43333333,16.35833333 102.43333333,16.36666667 102.43333333,16.375 102.44166667,16.375 102.44166667,16.38333333 102.44166667,16.39166667 102.45,16.39166667 102.45,16.4 102.45833333,16.4 102.45833333,16.40833333 102.46666667,16.40833333 102.46666667,16.41666667 102.475,16.41666667 102.48333333,16.41666667 102.48333333,16.40833333 102.49166667,16.40833333 102.49166667,16.4 102.49166667,16.39166667 102.5,16.39166667 102.5,16.38333333 102.50833333,16.38333333 102.50833333,16.375 102.50833333,16.36666667 102.51666667000001,16.36666667 102.525,16.36666667 102.53333333,16.36666667 102.53333333,16.35833333 102.525,16.35833333 102.525,16.35 102.525,16.34166667 102.51666667000001,16.34166667 102.51666667000001,16.33333333 102.50833333,16.33333333 102.5,16.33333333 102.49166667,16.33333333 102.49166667,16.325 102.48333333,16.325 102.475,16.325 102.46666667,16.325 102.45833333,16.325 102.45833333,16.31666667 102.45,16.31666667 102.44166667,16.31666667 102.44166667,16.30833333 102.43333333,16.30833333 102.43333333,16.3 102.43333333,16.29166667 102.43333333,16.28333333 102.425,16.28333333 102.425,16.275 102.425,16.26666667 102.425,16.25833333 102.41666667,16.25833333 102.41666667,16.25 102.41666667,16.24166667 102.41666667,16.23333333 102.40833333,16.23333333 102.40833333,16.225 102.40833333,16.21666667 102.4,16.21666667 102.4,16.20833333 102.39166667000001,16.20833333 102.39166667000001,16.2 102.38333333,16.2 102.38333333,16.19166667 102.38333333,16.18333333 102.375,16.18333333 102.375,16.175 102.375,16.16666667 102.36666667,16.16666667 102.36666667,16.15833333 102.36666667,16.15 102.35833333,16.15 102.35833333,16.14166667 102.35,16.14166667 102.35,16.13333333 102.34166667,16.13333333 102.34166667,16.125 102.34166667,16.11666667 102.33333333,16.11666667 102.33333333,16.10833333 102.325,16.10833333 102.325,16.1 102.31666667,16.1 102.30833333,16.1 102.30833333,16.09166667 102.3,16.09166667 102.3,16.08333333 102.29166667,16.08333333</coordinates></LinearRing></outerBoundaryIs></Polygon><Polygon><outerBoundaryIs><LinearRing><coordinates>101.00833333,16.275 101.01666667000001,16.275 101.025,16.275 101.025,16.26666667 101.01666667000001,16.26666667 101.00833333,16.26666667 101.00833333,16.275</coordinates></LinearRing></outerBoundaryIs></Polygon><Polygon><outerBoundaryIs><LinearRing><coordinates>102.15833333,16.69166667 102.16666667,16.69166667 102.16666667,16.68333333 102.15833333,16.68333333 102.15833333,16.69166667</coordinates></LinearRing></outerBoundaryIs></Polygon><Polygon><outerBoundaryIs><LinearRing><coordinates>102.35,16.69166667 102.35833333,16.69166667 102.35833333,16.68333333 102.35,16.68333333 102.35,16.69166667</coordinates></LinearRing></outerBoundaryIs></Polygon><Polygon><outerBoundaryIs><LinearRing><coordinates>103.79166667,16.73333333 103.8,16.73333333 103.8,16.725 103.79166667,16.725 103.79166667,16.73333333</coordinates></LinearRing></outerBoundaryIs></Polygon><Polygon><outerBoundaryIs><LinearRing><coordinates>102.95833333,16.73333333 102.96666667,16.73333333 102.96666667,16.725 102.95833333,16.725 102.95833333,16.73333333</coordinates></LinearRing></outerBoundaryIs></Polygon><Polygon><outerBoundaryIs><LinearRing><coordinates>104.14166667000001,16.70833333 104.15,16.70833333 104.15833333,16.70833333 104.15833333,16.7 104.15,16.7 104.14166667000001,16.7 104.14166667000001,16.70833333</coordinates></LinearRing></outerBoundaryIs></Polygon><Polygon><outerBoundaryIs><LinearRing><coordinates>103.59166667,16.70833333 103.6,16.70833333 103.6,16.7 103.59166667,16.7 103.59166667,16.70833333</coordinates></LinearRing></outerBoundaryIs></Polygon><Polygon><outerBoundaryIs><LinearRing><coordinates>104.14166667000001,16.725 104.15,16.725 104.15,16.71666667 104.14166667000001,16.71666667 104.14166667000001,16.725</coordinates></LinearRing></outerBoundaryIs></Polygon><Polygon><outerBoundaryIs><LinearRing><coordinates>103.575,16.725 103.575,16.71666667 103.56666667,16.71666667 103.56666667,16.725 103.56666667,16.73333333 103.575,16.73333333 103.575,16.725</coordinates></LinearRing></outerBoundaryIs></Polygon><Polygon><outerBoundaryIs><LinearRing><coordinates>101.7,16.76666667 101.70833333,16.76666667 101.70833333,16.75833333 101.7,16.75833333 101.7,16.76666667</coordinates></LinearRing></outerBoundaryIs></Polygon><Polygon><outerBoundaryIs><LinearRing><coordinates>102.80833333,16.775 102.81666667,16.775 102.81666667,16.76666667 102.80833333,16.76666667 102.8,16.76666667 102.8,16.775 102.80833333,16.775</coordinates></LinearRing></outerBoundaryIs></Polygon><Polygon><outerBoundaryIs><LinearRing><coordinates>102.15833333,16.80833333 102.16666667,16.80833333 102.16666667,16.8 102.15833333,16.8 102.15833333,16.80833333</coordinates></LinearRing></outerBoundaryIs></Polygon><Polygon><outerBoundaryIs><LinearRing><coordinates>103.48333333,16.81666667 103.49166667,16.81666667 103.49166667,16.80833333 103.48333333,16.80833333 103.48333333,16.81666667</coordinates></LinearRing></outerBoundaryIs></Polygon><Polygon><outerBoundaryIs><LinearRing><coordinates>103.39166667000001,16.81666667 103.4,16.81666667 103.4,16.80833333 103.39166667000001,16.80833333 103.38333333,16.80833333 103.38333333,16.81666667 103.39166667000001,16.81666667</coordinates></LinearRing></outerBoundaryIs></Polygon><Polygon><outerBoundaryIs><LinearRing><coordinates>102.11666667,16.81666667 102.125,16.81666667 102.13333333,16.81666667 102.13333333,16.80833333 102.125,16.80833333 102.11666667,16.80833333 102.11666667,16.81666667</coordinates></LinearRing></outerBoundaryIs></Polygon><Polygon><outerBoundaryIs><LinearRing><coordinates>104.125,16.76666667 104.125,16.75833333 104.11666667,16.75833333 104.11666667,16.76666667 104.10833333,16.76666667 104.10833333,16.775 104.1,16.775 104.1,16.78333333 104.09166667,16.78333333 104.09166667,16.79166667 104.08333333,16.79166667 104.08333333,16.8 104.08333333,16.80833333 104.09166667,16.80833333 104.09166667,16.81666667 104.1,16.81666667 104.1,16.80833333 104.10833333,16.80833333 104.10833333,16.8 104.11666667,16.8 104.11666667,16.79166667 104.10833333,16.79166667 104.10833333,16.78333333 104.11666667,16.78333333 104.11666667,16.775 104.125,16.775 104.125,16.76666667</coordinates></LinearRing></outerBoundaryIs></Polygon><Polygon><outerBoundaryIs><LinearRing><coordinates>104.28333333,16.76666667 104.28333333,16.75833333 104.275,16.75833333 104.275,16.76666667 104.26666667000001,16.76666667 104.26666667000001,16.775 104.26666667000001,16.78333333 104.275,16.78333333 104.275,16.79166667 104.275,16.8 104.26666667000001,16.8 104.26666667000001,16.80833333 104.26666667000001,16.81666667 104.275,16.81666667 104.275,16.80833333 104.28333333,16.80833333 104.29166667,16.80833333 104.3,16.80833333 104.30833333,16.80833333 104.30833333,16.8 104.3,16.8 104.3,16.79166667 104.3,16.78333333 104.29166667,16.78333333 104.29166667,16.775 104.29166667,16.76666667 104.28333333,16.76666667</coordinates></LinearRing></outerBoundaryIs></Polygon><Polygon><outerBoundaryIs><LinearRing><coordinates>102.2,16.78333333 102.20833333,16.78333333 102.20833333,16.775 102.2,16.775 102.2,16.78333333</coordinates></LinearRing></outerBoundaryIs></Polygon><Polygon><outerBoundaryIs><LinearRing><coordinates>103.65,16.8 103.65833333,16.8 103.65833333,16.79166667 103.65,16.79166667 103.65,16.8</coordinates></LinearRing></outerBoundaryIs></Polygon><Polygon><outerBoundaryIs><LinearRing><coordinates>103.54166667,16.8 103.54166667,16.79166667 103.53333333,16.79166667 103.525,16.79166667 103.525,16.8 103.525,16.80833333 103.53333333,16.80833333 103.54166667,16.80833333 103.54166667,16.81666667 103.55,16.81666667 103.55,16.80833333 103.55833333,16.80833333 103.55833333,16.8 103.55,16.8 103.54166667,16.8</coordinates></LinearRing></outerBoundaryIs></Polygon><Polygon><outerBoundaryIs><LinearRing><coordinates>102.89166667000001,16.75 102.9,16.75 102.9,16.74166667 102.89166667000001,16.74166667 102.89166667000001,16.75</coordinates></LinearRing></outerBoundaryIs></Polygon><Polygon><outerBoundaryIs><LinearRing><coordinates>101.44166667,16.74166667 101.43333333,16.74166667 101.43333333,16.75 101.425,16.75 101.425,16.75833333 101.425,16.76666667 101.425,16.775 101.43333333,16.775 101.43333333,16.78333333 101.44166667,16.78333333 101.45,16.78333333 101.45,16.79166667 101.45833333,16.79166667 101.46666667,16.79166667 101.46666667,16.78333333 101.475,16.78333333 101.475,16.79166667 101.48333333,16.79166667 101.48333333,16.78333333 101.48333333,16.775 101.48333333,16.76666667 101.48333333,16.75833333 101.475,16.75833333 101.46666667,16.75833333 101.46666667,16.76666667 101.45833333,16.76666667 101.45833333,16.75833333 101.45,16.75833333 101.45,16.75 101.45,16.74166667 101.44166667,16.74166667</coordinates></LinearRing></outerBoundaryIs></Polygon><Polygon><outerBoundaryIs><LinearRing><coordinates>103.56666667,16.74166667 103.56666667,16.73333333 103.55833333,16.73333333 103.55833333,16.74166667 103.55833333,16.75 103.55833333,16.75833333 103.56666667,16.75833333 103.56666667,16.75 103.575,16.75 103.575,16.74166667 103.56666667,16.74166667</coordinates></LinearRing></outerBoundaryIs></Polygon><Polygon><outerBoundaryIs><LinearRing><coordinates>103.54166667,16.74166667 103.54166667,16.73333333 103.53333333,16.73333333 103.53333333,16.74166667 103.525,16.74166667 103.525,16.75 103.53333333,16.75 103.53333333,16.75833333 103.525,16.75833333 103.525,16.76666667 103.53333333,16.76666667 103.53333333,16.775 103.54166667,16.775 103.54166667,16.78333333 103.54166667,16.79166667 103.55,16.79166667 103.55,16.78333333 103.55,16.775 103.55,16.76666667 103.55833333,16.76666667 103.55833333,16.75833333 103.55,16.75833333 103.55,16.75 103.55,16.74166667 103.54166667,16.74166667</coordinates></LinearRing></outerBoundaryIs></Polygon><Polygon><outerBoundaryIs><LinearRing><coordinates>103.60833333,16.75833333 103.61666667,16.75833333 103.625,16.75833333 103.63333333,16.75833333 103.63333333,16.75 103.625,16.75 103.61666667,16.75 103.60833333,16.75 103.60833333,16.75833333</coordinates></LinearRing></outerBoundaryIs></Polygon><Polygon><outerBoundaryIs><LinearRing><coordinates>103.575,16.75833333 103.58333333,16.75833333 103.58333333,16.75 103.575,16.75 103.575,16.75833333</coordinates></LinearRing></outerBoundaryIs></Polygon><Polygon><outerBoundaryIs><LinearRing><coordinates>104.34166667,16.75833333 104.34166667,16.75 104.33333333,16.75 104.325,16.75 104.31666667,16.75 104.30833333,16.75 104.30833333,16.75833333 104.3,16.75833333 104.3,16.76666667 104.3,16.775 104.30833333,16.775 104.30833333,16.78333333 104.30833333,16.79166667 104.30833333,16.8 104.31666667,16.8 104.31666667,16.80833333 104.31666667,16.81666667 104.325,16.81666667 104.325,16.80833333 104.325,16.8 104.325,16.79166667 104.325,16.78333333 104.33333333,16.78333333 104.33333333,16.79166667 104.34166667,16.79166667 104.35,16.79166667 104.35,16.8 104.35833333,16.8 104.35833333,16.79166667 104.36666667,16.79166667 104.36666667,16.78333333 104.36666667,16.775 104.35833333,16.775 104.35,16.775 104.35,16.76666667 104.35,16.75833333 104.34166667,16.75833333</coordinates></LinearRing></outerBoundaryIs></Polygon><Polygon><outerBoundaryIs><LinearRing><coordinates>104.11666667,16.85 104.125,16.85 104.13333333,16.85 104.13333333,16.84166667 104.125,16.84166667 104.11666667,16.84166667 104.10833333,16.84166667 104.10833333,16.85 104.11666667,16.85</coordinates></LinearRing></outerBoundaryIs></Polygon><Polygon><outerBoundaryIs><LinearRing><coordinates>103.54166667,16.85 103.55,16.85 103.55,16.84166667 103.54166667,16.84166667 103.54166667,16.85</coordinates></LinearRing></outerBoundaryIs></Polygon><Polygon><outerBoundaryIs><LinearRing><coordinates>102.38333333,16.88333333 102.39166667000001,16.88333333 102.39166667000001,16.875 102.38333333,16.875 102.38333333,16.88333333</coordinates></LinearRing></outerBoundaryIs></Polygon><Polygon><outerBoundaryIs><LinearRing><coordinates>102.08333333,16.88333333 102.09166667,16.88333333 102.09166667,16.875 102.08333333,16.875 102.08333333,16.88333333</coordinates></LinearRing></outerBoundaryIs></Polygon><Polygon><outerBoundaryIs><LinearRing><coordinates>103.53333333,16.85 103.53333333,16.84166667 103.525,16.84166667 103.525,16.85 103.51666667000001,16.85 103.51666667000001,16.85833333 103.525,16.85833333 103.525,16.86666667 103.525,16.875 103.53333333,16.875 103.53333333,16.86666667 103.54166667,16.86666667 103.54166667,16.85833333 103.54166667,16.85 103.53333333,16.85</coordinates></LinearRing></outerBoundaryIs></Polygon><Polygon><outerBoundaryIs><LinearRing><coordinates>102.75833333,16.85833333 102.76666667000001,16.85833333 102.76666667000001,16.85 102.75833333,16.85 102.75833333,16.85833333</coordinates></LinearRing></outerBoundaryIs></Polygon><Polygon><outerBoundaryIs><LinearRing><coordinates>102.74166667,16.86666667 102.75,16.86666667 102.75,16.85833333 102.74166667,16.85833333 102.74166667,16.86666667</coordinates></LinearRing></outerBoundaryIs></Polygon><Polygon><outerBoundaryIs><LinearRing><coordinates>103.45833333,16.86666667 103.46666667,16.86666667 103.46666667,16.85833333 103.45833333,16.85833333 103.45833333,16.86666667</coordinates></LinearRing></outerBoundaryIs></Polygon><Polygon><outerBoundaryIs><LinearRing><coordinates>102.13333333,16.86666667 102.14166667000001,16.86666667 102.14166667000001,16.85833333 102.13333333,16.85833333 102.13333333,16.86666667</coordinates></LinearRing></outerBoundaryIs></Polygon><Polygon><outerBoundaryIs><LinearRing><coordinates>102.14166667000001,16.875 102.15,16.875 102.15,16.86666667 102.14166667000001,16.86666667 102.14166667000001,16.875</coordinates></LinearRing></outerBoundaryIs></Polygon><Polygon><outerBoundaryIs><LinearRing><coordinates>102.66666667,16.875 102.675,16.875 102.675,16.86666667 102.66666667,16.86666667 102.66666667,16.875</coordinates></LinearRing></outerBoundaryIs></Polygon><Polygon><outerBoundaryIs><LinearRing><coordinates>101.5,16.95 101.50833333,16.95 101.50833333,16.94166667 101.5,16.94166667 101.5,16.95</coordinates></LinearRing></outerBoundaryIs></Polygon><Polygon><outerBoundaryIs><LinearRing><coordinates>103.09166667,16.95 103.1,16.95 103.1,16.94166667 103.09166667,16.94166667 103.09166667,16.95</coordinates></LinearRing></outerBoundaryIs></Polygon><Polygon><outerBoundaryIs><LinearRing><coordinates>104.14166667000001,16.925 104.15,16.925 104.15,16.91666667 104.14166667000001,16.91666667 104.14166667000001,16.925</coordinates></LinearRing></outerBoundaryIs></Polygon><Polygon><outerBoundaryIs><LinearRing><coordinates>103.21666667,16.925 103.225,16.925 103.225,16.91666667 103.21666667,16.91666667 103.21666667,16.925</coordinates></LinearRing></outerBoundaryIs></Polygon><Polygon><outerBoundaryIs><LinearRing><coordinates>103.19166667,16.925 103.2,16.925 103.2,16.91666667 103.19166667,16.91666667 103.19166667,16.925</coordinates></LinearRing></outerBoundaryIs></Polygon><Polygon><outerBoundaryIs><LinearRing><coordinates>103.31666667,16.925 103.31666667,16.91666667 103.30833333,16.91666667 103.30833333,16.925 103.3,16.925 103.3,16.93333333 103.30833333,16.93333333 103.30833333,16.94166667 103.31666667,16.94166667 103.31666667,16.93333333 103.325,16.93333333 103.325,16.925 103.31666667,16.925</coordinates></LinearRing></outerBoundaryIs></Polygon><Polygon><outerBoundaryIs><LinearRing><coordinates>103.26666667000001,16.925 103.275,16.925 103.275,16.91666667 103.26666667000001,16.91666667 103.26666667000001,16.925</coordinates></LinearRing></outerBoundaryIs></Polygon><Polygon><outerBoundaryIs><LinearRing><coordinates>103.28333333,16.925 103.29166667,16.925 103.29166667,16.91666667 103.28333333,16.91666667 103.28333333,16.925</coordinates></LinearRing></outerBoundaryIs></Polygon><Polygon><outerBoundaryIs><LinearRing><coordinates>103.18333333,16.93333333 103.19166667,16.93333333 103.19166667,16.925 103.18333333,16.925 103.18333333,16.93333333</coordinates></LinearRing></outerBoundaryIs></Polygon><Polygon><outerBoundaryIs><LinearRing><coordinates>103.4,16.93333333 103.40833333,16.93333333 103.40833333,16.925 103.4,16.925 103.4,16.93333333</coordinates></LinearRing></outerBoundaryIs></Polygon><Polygon><outerBoundaryIs><LinearRing><coordinates>103.5,16.94166667 103.50833333,16.94166667 103.50833333,16.93333333 103.5,16.93333333 103.5,16.94166667</coordinates></LinearRing></outerBoundaryIs></Polygon><Polygon><outerBoundaryIs><LinearRing><coordinates>103.125,16.94166667 103.13333333,16.94166667 103.13333333,16.93333333 103.125,16.93333333 103.125,16.94166667</coordinates></LinearRing></outerBoundaryIs></Polygon><Polygon><outerBoundaryIs><LinearRing><coordinates>103.275,16.94166667 103.28333333,16.94166667 103.28333333,16.93333333 103.275,16.93333333 103.275,16.94166667</coordinates></LinearRing></outerBoundaryIs></Polygon><Polygon><outerBoundaryIs><LinearRing><coordinates>103.275,16.9 103.275,16.89166667 103.26666667000001,16.89166667 103.26666667000001,16.9 103.26666667000001,16.90833333 103.275,16.90833333 103.275,16.9</coordinates></LinearRing></outerBoundaryIs></Polygon><Polygon><outerBoundaryIs><LinearRing><coordinates>103.6,16.9 103.60833333,16.9 103.61666667,16.9 103.61666667,16.89166667 103.60833333,16.89166667 103.6,16.89166667 103.6,16.9</coordinates></LinearRing></outerBoundaryIs></Polygon><Polygon><outerBoundaryIs><LinearRing><coordinates>103.49166667,16.89166667 103.5,16.89166667 103.5,16.88333333 103.49166667,16.88333333 103.49166667,16.89166667</coordinates></LinearRing></outerBoundaryIs></Polygon><Polygon><outerBoundaryIs><LinearRing><coordinates>103.64166667000001,16.89166667 103.65,16.89166667 103.65,16.88333333 103.64166667000001,16.88333333 103.64166667000001,16.89166667</coordinates></LinearRing></outerBoundaryIs></Polygon><Polygon><outerBoundaryIs><LinearRing><coordinates>101.24166667,16.89166667 101.25,16.89166667 101.25,16.88333333 101.24166667,16.88333333 101.24166667,16.89166667</coordinates></LinearRing></outerBoundaryIs></Polygon><Polygon><outerBoundaryIs><LinearRing><coordinates>101.25,16.9 101.25833333,16.9 101.25833333,16.89166667 101.25,16.89166667 101.25,16.9</coordinates></LinearRing></outerBoundaryIs></Polygon><Polygon><outerBoundaryIs><LinearRing><coordinates>102.13333333,16.9 102.14166667000001,16.9 102.14166667000001,16.89166667 102.13333333,16.89166667 102.13333333,16.9</coordinates></LinearRing></outerBoundaryIs></Polygon><Polygon><outerBoundaryIs><LinearRing><coordinates>103.625,16.90833333 103.63333333,16.90833333 103.63333333,16.9 103.625,16.9 103.625,16.90833333</coordinates></LinearRing></outerBoundaryIs></Polygon><Polygon><outerBoundaryIs><LinearRing><coordinates>101.325,16.90833333 101.33333333,16.90833333 101.33333333,16.9 101.325,16.9 101.325,16.90833333</coordinates></LinearRing></outerBoundaryIs></Polygon><Polygon><outerBoundaryIs><LinearRing><coordinates>101.25,16.90833333 101.25,16.9 101.24166667,16.9 101.24166667,16.90833333 101.24166667,16.91666667 101.25,16.91666667 101.25833333,16.91666667 101.26666667000001,16.91666667 101.26666667000001,16.925 101.26666667000001,16.93333333 101.26666667000001,16.94166667 101.26666667000001,16.95 101.275,16.95 101.28333333,16.95 101.28333333,16.94166667 101.29166667,16.94166667 101.3,16.94166667 101.3,16.93333333 101.3,16.925 101.30833333,16.925 101.30833333,16.91666667 101.31666667,16.91666667 101.31666667,16.90833333 101.31666667,16.9 101.31666667,16.89166667 101.30833333,16.89166667 101.30833333,16.9 101.3,16.9 101.3,16.90833333 101.29166667,16.90833333 101.29166667,16.9 101.28333333,16.9 101.28333333,16.89166667 101.275,16.89166667 101.26666667000001,16.89166667 101.26666667000001,16.9 101.25833333,16.9 101.25833333,16.90833333 101.25,16.90833333</coordinates></LinearRing></outerBoundaryIs></Polygon><Polygon><outerBoundaryIs><LinearRing><coordinates>104.25833333,16.78333333 104.25833333,16.775 104.25,16.775 104.24166667,16.775 104.23333333,16.775 104.225,16.775 104.225,16.78333333 104.21666667,16.78333333 104.21666667,16.775 104.20833333,16.775 104.20833333,16.78333333 104.20833333,16.79166667 104.2,16.79166667 104.19166667,16.79166667 104.18333333,16.79166667 104.175,16.79166667 104.16666667,16.79166667 104.16666667,16.8 104.15833333,16.8 104.15833333,16.80833333 104.15833333,16.81666667 104.15833333,16.825 104.15,16.825 104.15,16.83333333 104.15,16.84166667 104.15833333,16.84166667 104.15833333,16.85 104.15833333,16.85833333 104.16666667,16.85833333 104.16666667,16.86666667 104.16666667,16.875 104.175,16.875 104.18333333,16.875 104.19166667,16.875 104.19166667,16.86666667 104.2,16.86666667 104.20833333,16.86666667 104.20833333,16.85833333 104.2,16.85833333 104.2,16.85 104.2,16.84166667 104.20833333,16.84166667 104.20833333,16.85 104.21666667,16.85 104.21666667,16.84166667 104.21666667,16.83333333 104.21666667,16.825 104.225,16.825 104.23333333,16.825 104.23333333,16.81666667 104.24166667,16.81666667 104.24166667,16.80833333 104.24166667,16.8 104.25,16.8 104.25,16.80833333 104.25833333,16.80833333 104.25833333,16.8 104.25833333,16.79166667 104.25833333,16.78333333</coordinates></LinearRing></outerBoundaryIs><innerBoundaryIs><LinearRing><coordinates>104.23333333,16.81666667 104.225,16.81666667 104.225,16.80833333 104.23333333,16.80833333 104.23333333,16.81666667</coordinates></LinearRing></innerBoundaryIs><innerBoundaryIs><LinearRing><coordinates>104.16666667,16.83333333 104.175,16.83333333 104.18333333,16.83333333 104.18333333,16.84166667 104.175,16.84166667 104.16666667,16.84166667 104.16666667,16.83333333</coordinates></LinearRing></innerBoundaryIs></Polygon><Polygon><outerBoundaryIs><LinearRing><coordinates>104.45833333,16.825 104.46666667,16.825 104.46666667,16.81666667 104.45833333,16.81666667 104.45833333,16.825</coordinates></LinearRing></outerBoundaryIs></Polygon><Polygon><outerBoundaryIs><LinearRing><coordinates>103.7,16.83333333 103.7,16.825 103.69166667,16.825 103.69166667,16.83333333 103.69166667,16.84166667 103.7,16.84166667 103.7,16.83333333</coordinates></LinearRing></outerBoundaryIs></Polygon><Polygon><outerBoundaryIs><LinearRing><coordinates>104.24166667,16.825 104.25,16.825 104.25,16.81666667 104.24166667,16.81666667 104.24166667,16.825</coordinates></LinearRing></outerBoundaryIs></Polygon><Polygon><outerBoundaryIs><LinearRing><coordinates>103.56666667,16.825 103.56666667,16.81666667 103.55833333,16.81666667 103.55,16.81666667 103.55,16.825 103.54166667,16.825 103.54166667,16.81666667 103.53333333,16.81666667 103.53333333,16.825 103.53333333,16.83333333 103.54166667,16.83333333 103.55,16.83333333 103.55833333,16.83333333 103.56666667,16.83333333 103.56666667,16.825</coordinates></LinearRing></outerBoundaryIs></Polygon><Polygon><outerBoundaryIs><LinearRing><coordinates>102.15,16.825 102.15,16.81666667 102.14166667000001,16.81666667 102.14166667000001,16.825 102.14166667000001,16.83333333 102.15,16.83333333 102.15833333,16.83333333 102.15833333,16.825 102.15,16.825</coordinates></LinearRing></outerBoundaryIs></Polygon><Polygon><outerBoundaryIs><LinearRing><coordinates>104.10833333,16.83333333 104.11666667,16.83333333 104.11666667,16.825 104.10833333,16.825 104.10833333,16.83333333</coordinates></LinearRing></outerBoundaryIs></Polygon><Polygon><outerBoundaryIs><LinearRing><coordinates>104.09166667,16.83333333 104.1,16.83333333 104.1,16.825 104.09166667,16.825 104.09166667,16.83333333</coordinates></LinearRing></outerBoundaryIs></Polygon><Polygon><outerBoundaryIs><LinearRing><coordinates>103.35,16.83333333 103.35833333,16.83333333 103.35833333,16.825 103.35,16.825 103.35,16.83333333</coordinates></LinearRing></outerBoundaryIs></Polygon><Polygon><outerBoundaryIs><LinearRing><coordinates>104.275,16.83333333 104.275,16.825 104.26666667000001,16.825 104.26666667000001,16.83333333 104.25833333,16.83333333 104.25833333,16.84166667 104.26666667000001,16.84166667 104.26666667000001,16.85 104.275,16.85 104.275,16.84166667 104.275,16.83333333</coordinates></LinearRing></outerBoundaryIs></Polygon><Polygon><outerBoundaryIs><LinearRing><coordinates>102.11666667,16.83333333 102.125,16.83333333 102.125,16.825 102.11666667,16.825 102.10833333,16.825 102.10833333,16.83333333 102.10833333,16.84166667 102.11666667,16.84166667 102.11666667,16.83333333</coordinates></LinearRing></outerBoundaryIs></Polygon><Polygon><outerBoundaryIs><LinearRing><coordinates>104.1,16.84166667 104.10833333,16.84166667 104.10833333,16.83333333 104.1,16.83333333 104.1,16.84166667</coordinates></LinearRing></outerBoundaryIs></Polygon><Polygon><outerBoundaryIs><LinearRing><coordinates>102.13333333,16.84166667 102.14166667000001,16.84166667 102.14166667000001,16.83333333 102.13333333,16.83333333 102.13333333,16.84166667</coordinates></LinearRing></outerBoundaryIs></Polygon><Polygon><outerBoundaryIs><LinearRing><coordinates>103.50833333,16.84166667 103.51666667000001,16.84166667 103.51666667000001,16.83333333 103.50833333,16.83333333 103.50833333,16.84166667</coordinates></LinearRing></outerBoundaryIs></Polygon><Polygon><outerBoundaryIs><LinearRing><coordinates>103.275,16.66666667 103.28333333,16.66666667 103.28333333,16.65833333 103.275,16.65833333 103.275,16.66666667</coordinates></LinearRing></outerBoundaryIs></Polygon><Polygon><outerBoundaryIs><LinearRing><coordinates>102.89166667000001,16.66666667 102.9,16.66666667 102.9,16.65833333 102.89166667000001,16.65833333 102.89166667000001,16.66666667</coordinates></LinearRing></outerBoundaryIs></Polygon><Polygon><outerBoundaryIs><LinearRing><coordinates>102.76666667000001,16.66666667 102.76666667000001,16.65833333 102.75833333,16.65833333 102.75833333,16.66666667 102.75,16.66666667 102.75,16.675 102.75833333,16.675 102.76666667000001,16.675 102.76666667000001,16.66666667</coordinates></LinearRing></outerBoundaryIs></Polygon><Polygon><outerBoundaryIs><LinearRing><coordinates>102.35,16.66666667 102.35,16.65833333 102.34166667,16.65833333 102.34166667,16.66666667 102.34166667,16.675 102.35,16.675 102.35,16.66666667</coordinates></LinearRing></outerBoundaryIs></Polygon><Polygon><outerBoundaryIs><LinearRing><coordinates>104.01666667000001,16.675 104.025,16.675 104.025,16.66666667 104.01666667000001,16.66666667 104.01666667000001,16.675</coordinates></LinearRing></outerBoundaryIs></Polygon><Polygon><outerBoundaryIs><LinearRing><coordinates>103.53333333,16.675 103.54166667,16.675 103.54166667,16.66666667 103.53333333,16.66666667 103.53333333,16.675</coordinates></LinearRing></outerBoundaryIs></Polygon><Polygon><outerBoundaryIs><LinearRing><coordinates>104.34166667,16.625 104.34166667,16.61666667 104.33333333,16.61666667 104.325,16.61666667 104.325,16.60833333 104.31666667,16.60833333 104.30833333,16.60833333 104.30833333,16.6 104.3,16.6 104.29166667,16.6 104.29166667,16.59166667 104.29166667,16.58333333 104.29166667,16.575 104.29166667,16.56666667 104.28333333,16.56666667 104.28333333,16.575 104.28333333,16.58333333 104.28333333,16.59166667 104.275,16.59166667 104.26666667000001,16.59166667 104.26666667000001,16.58333333 104.26666667000001,16.575 104.26666667000001,16.56666667 104.25833333,16.56666667 104.25833333,16.575 104.25,16.575 104.25,16.56666667 104.24166667,16.56666667 104.23333333,16.56666667 104.23333333,16.575 104.225,16.575 104.225,16.58333333 104.21666667,16.58333333 104.21666667,16.59166667 104.20833333,16.59166667 104.20833333,16.6 104.20833333,16.60833333 104.20833333,16.61666667 104.20833333,16.625 104.20833333,16.63333333 104.20833333,16.64166667 104.20833333,16.65 104.21666667,16.65 104.21666667,16.65833333 104.225,16.65833333 104.23333333,16.65833333 104.24166667,16.65833333 104.25,16.65833333 104.25833333,16.65833333 104.26666667000001,16.65833333 104.275,16.65833333 104.275,16.66666667 104.28333333,16.66666667 104.29166667,16.66666667 104.3,16.66666667 104.3,16.675 104.30833333,16.675 104.31666667,16.675 104.31666667,16.68333333 104.325,16.68333333 104.325,16.69166667 104.33333333,16.69166667 104.34166667,16.69166667 104.35,16.69166667 104.35,16.7 104.35833333,16.7 104.36666667,16.7 104.375,16.7 104.375,16.69166667 104.38333333,16.69166667 104.39166667000001,16.69166667 104.39166667000001,16.68333333 104.38333333,16.68333333 104.38333333,16.675 104.375,16.675 104.375,16.66666667 104.375,16.65833333 104.375,16.65 104.375,16.64166667 104.36666667,16.64166667 104.36666667,16.63333333 104.36666667,16.625 104.35833333,16.625 104.35,16.625 104.34166667,16.625</coordinates></LinearRing></outerBoundaryIs></Polygon><Polygon><outerBoundaryIs><LinearRing><coordinates>104.15833333,16.68333333 104.16666667,16.68333333 104.16666667,16.675 104.15833333,16.675 104.15833333,16.68333333</coordinates></LinearRing></outerBoundaryIs></Polygon><Polygon><outerBoundaryIs><LinearRing><coordinates>102.89166667000001,16.68333333 102.9,16.68333333 102.9,16.675 102.89166667000001,16.675 102.88333333,16.675 102.88333333,16.68333333 102.88333333,16.69166667 102.89166667000001,16.69166667 102.89166667000001,16.68333333</coordinates></LinearRing></outerBoundaryIs></Polygon><Polygon><outerBoundaryIs><LinearRing><coordinates>103.78333333,17.01666667 103.79166667,17.01666667 103.79166667,17.00833333 103.78333333,17.00833333 103.78333333,17.01666667</coordinates></LinearRing></outerBoundaryIs></Polygon><Polygon><outerBoundaryIs><LinearRing><coordinates>103.8,17.0 103.80833333,17.0 103.81666667,17.0 103.81666667,16.99166667 103.80833333,16.99166667 103.8,16.99166667 103.8,17.0</coordinates></LinearRing></outerBoundaryIs></Polygon><Polygon><outerBoundaryIs><LinearRing><coordinates>103.79166667,17.00833333 103.8,17.00833333 103.8,17.0 103.79166667,17.0 103.79166667,17.00833333</coordinates></LinearRing></outerBoundaryIs></Polygon><Polygon><outerBoundaryIs><LinearRing><coordinates>103.75,17.05833333 103.75833333,17.05833333 103.75833333,17.05 103.75,17.05 103.74166667,17.05 103.74166667,17.05833333 103.75,17.05833333</coordinates></LinearRing></outerBoundaryIs></Polygon><Polygon><outerBoundaryIs><LinearRing><coordinates>101.275,17.06666667 101.28333333,17.06666667 101.28333333,17.05833333 101.275,17.05833333 101.275,17.06666667</coordinates></LinearRing></outerBoundaryIs></Polygon><Polygon><outerBoundaryIs><LinearRing><coordinates>101.36666667,17.06666667 101.375,17.06666667 101.375,17.05833333 101.36666667,17.05833333 101.36666667,17.06666667</coordinates></LinearRing></outerBoundaryIs></Polygon><Polygon><outerBoundaryIs><LinearRing><coordinates>103.93333333,17.075 103.94166667,17.075 103.94166667,17.06666667 103.93333333,17.06666667 103.93333333,17.075</coordinates></LinearRing></outerBoundaryIs></Polygon><Polygon><outerBoundaryIs><LinearRing><coordinates>103.74166667,17.075 103.75,17.075 103.75,17.06666667 103.74166667,17.06666667 103.73333333,17.06666667 103.73333333,17.075 103.74166667,17.075</coordinates></LinearRing></outerBoundaryIs></Polygon><Polygon><outerBoundaryIs><LinearRing><coordinates>101.0,17.075 101.00833333,17.075 101.00833333,17.06666667 101.0,17.06666667 101.0,17.075</coordinates></LinearRing></outerBoundaryIs></Polygon><Polygon><outerBoundaryIs><LinearRing><coordinates>101.00833333,17.08333333 101.01666667000001,17.08333333 101.01666667000001,17.09166667 101.025,17.09166667 101.025,17.08333333 101.025,17.075 101.01666667000001,17.075 101.00833333,17.075 101.00833333,17.08333333</coordinates></LinearRing></outerBoundaryIs></Polygon><Polygon><outerBoundaryIs><LinearRing><coordinates>101.24166667,17.08333333 101.24166667,17.075 101.23333333,17.075 101.23333333,17.08333333 101.23333333,17.09166667 101.23333333,17.1 101.24166667,17.1 101.24166667,17.09166667 101.24166667,17.08333333</coordinates></LinearRing></outerBoundaryIs></Polygon><Polygon><outerBoundaryIs><LinearRing><coordinates>103.74166667,17.09166667 103.74166667,17.08333333 103.73333333,17.08333333 103.725,17.08333333 103.71666667,17.08333333 103.71666667,17.09166667 103.725,17.09166667 103.73333333,17.09166667 103.73333333,17.1 103.74166667,17.1 103.74166667,17.09166667</coordinates></LinearRing></outerBoundaryIs></Polygon><Polygon><outerBoundaryIs><LinearRing><coordinates>101.025,17.1 101.03333333,17.1 101.03333333,17.10833333 101.04166667,17.10833333 101.05,17.10833333 101.05,17.1 101.04166667,17.1 101.04166667,17.09166667 101.03333333,17.09166667 101.025,17.09166667 101.025,17.1</coordinates></LinearRing></outerBoundaryIs></Polygon><Polygon><outerBoundaryIs><LinearRing><coordinates>100.95833333,17.03333333 100.96666667,17.03333333 100.96666667,17.025 100.95833333,17.025 100.95833333,17.03333333</coordinates></LinearRing></outerBoundaryIs></Polygon><Polygon><outerBoundaryIs><LinearRing><coordinates>101.39166667000001,17.025 101.39166667000001,17.01666667 101.38333333,17.01666667 101.38333333,17.025 101.38333333,17.03333333 101.39166667000001,17.03333333 101.39166667000001,17.025</coordinates></LinearRing></outerBoundaryIs></Polygon><Polygon><outerBoundaryIs><LinearRing><coordinates>103.775,17.03333333 103.775,17.025 103.76666667000001,17.025 103.76666667000001,17.03333333 103.75833333,17.03333333 103.75833333,17.04166667 103.76666667000001,17.04166667 103.775,17.04166667 103.775,17.03333333</coordinates></LinearRing></outerBoundaryIs></Polygon><Polygon><outerBoundaryIs><LinearRing><coordinates>100.975,17.05 100.98333333,17.05 100.98333333,17.04166667 100.975,17.04166667 100.975,17.05</coordinates></LinearRing></outerBoundaryIs></Polygon><Polygon><outerBoundaryIs><LinearRing><coordinates>103.51666667000001,17.05 103.525,17.05 103.525,17.04166667 103.51666667000001,17.04166667 103.51666667000001,17.05</coordinates></LinearRing></outerBoundaryIs></Polygon><Polygon><outerBoundaryIs><LinearRing><coordinates>101.38333333,17.05 101.38333333,17.04166667 101.375,17.04166667 101.375,17.05 101.375,17.05833333 101.38333333,17.05833333 101.38333333,17.05</coordinates></LinearRing></outerBoundaryIs></Polygon><Polygon><outerBoundaryIs><LinearRing><coordinates>103.19166667,17.175 103.2,17.175 103.2,17.16666667 103.19166667,17.16666667 103.18333333,17.16666667 103.175,17.16666667 103.175,17.175 103.18333333,17.175 103.19166667,17.175</coordinates></LinearRing></outerBoundaryIs></Polygon><Polygon><outerBoundaryIs><LinearRing><coordinates>103.20833333,17.19166667 103.20833333,17.18333333 103.2,17.18333333 103.2,17.19166667 103.2,17.2 103.2,17.20833333 103.20833333,17.20833333 103.20833333,17.2 103.20833333,17.19166667</coordinates></LinearRing></outerBoundaryIs></Polygon><Polygon><outerBoundaryIs><LinearRing><coordinates>101.69166667,17.18333333 101.69166667,17.175 101.68333333,17.175 101.68333333,17.18333333 101.68333333,17.19166667 101.69166667,17.19166667 101.69166667,17.18333333</coordinates></LinearRing></outerBoundaryIs></Polygon><Polygon><outerBoundaryIs><LinearRing><coordinates>102.84166667,17.2 102.85,17.2 102.85,17.19166667 102.84166667,17.19166667 102.84166667,17.2</coordinates></LinearRing></outerBoundaryIs></Polygon><Polygon><outerBoundaryIs><LinearRing><coordinates>101.125,17.2 101.13333333,17.2 101.13333333,17.19166667 101.125,17.19166667 101.125,17.2</coordinates></LinearRing></outerBoundaryIs></Polygon><Polygon><outerBoundaryIs><LinearRing><coordinates>102.75,17.25833333 102.75833333,17.25833333 102.75833333,17.25 102.75,17.25 102.74166667,17.25 102.74166667,17.25833333 102.75,17.25833333</coordinates></LinearRing></outerBoundaryIs></Polygon><Polygon><outerBoundaryIs><LinearRing><coordinates>101.86666667,17.3 101.875,17.3 101.875,17.29166667 101.86666667,17.29166667 101.86666667,17.3</coordinates></LinearRing></outerBoundaryIs></Polygon><Polygon><outerBoundaryIs><LinearRing><coordinates>101.65,17.33333333 101.65833333,17.33333333 101.65833333,17.325 101.65,17.325 101.65,17.33333333</coordinates></LinearRing></outerBoundaryIs></Polygon><Polygon><outerBoundaryIs><LinearRing><coordinates>100.99166667,17.28333333 101.0,17.28333333 101.0,17.275 100.99166667,17.275 100.98333333,17.275 100.98333333,17.28333333 100.98333333,17.29166667 100.99166667,17.29166667 100.99166667,17.28333333</coordinates></LinearRing></outerBoundaryIs></Polygon><Polygon><outerBoundaryIs><LinearRing><coordinates>101.69166667,17.225 101.7,17.225 101.7,17.21666667 101.69166667,17.21666667 101.69166667,17.225</coordinates></LinearRing></outerBoundaryIs></Polygon><Polygon><outerBoundaryIs><LinearRing><coordinates>101.45,17.23333333 101.45833333,17.23333333 101.45833333,17.225 101.45,17.225 101.45,17.23333333</coordinates></LinearRing></outerBoundaryIs></Polygon><Polygon><outerBoundaryIs><LinearRing><coordinates>101.39166667000001,17.36666667 101.4,17.36666667 101.4,17.35833333 101.39166667000001,17.35833333 101.38333333,17.35833333 101.38333333,17.36666667 101.39166667000001,17.36666667</coordinates></LinearRing></outerBoundaryIs></Polygon><Polygon><outerBoundaryIs><LinearRing><coordinates>101.69166667,17.36666667 101.7,17.36666667 101.7,17.35833333 101.69166667,17.35833333 101.69166667,17.36666667</coordinates></LinearRing></outerBoundaryIs></Polygon><Polygon><outerBoundaryIs><LinearRing><coordinates>101.69166667,17.4 101.7,17.4 101.7,17.39166667 101.69166667,17.39166667 101.69166667,17.4</coordinates></LinearRing></outerBoundaryIs></Polygon><Polygon><outerBoundaryIs><LinearRing><coordinates>101.475,17.4 101.48333333,17.4 101.48333333,17.39166667 101.475,17.39166667 101.475,17.4</coordinates></LinearRing></outerBoundaryIs></Polygon><Polygon><outerBoundaryIs><LinearRing><coordinates>101.78333333,17.4 101.79166667,17.4 101.79166667,17.39166667 101.78333333,17.39166667 101.78333333,17.4</coordinates></LinearRing></outerBoundaryIs></Polygon><Polygon><outerBoundaryIs><LinearRing><coordinates>101.53333333,17.36666667 101.53333333,17.35833333 101.525,17.35833333 101.525,17.36666667 101.525,17.375 101.53333333,17.375 101.53333333,17.36666667</coordinates></LinearRing></outerBoundaryIs></Polygon><Polygon><outerBoundaryIs><LinearRing><coordinates>102.34166667,17.44166667 102.34166667,17.43333333 102.33333333,17.43333333 102.33333333,17.44166667 102.33333333,17.45 102.34166667,17.45 102.34166667,17.44166667</coordinates></LinearRing></outerBoundaryIs></Polygon><Polygon><outerBoundaryIs><LinearRing><coordinates>100.8,17.43333333 100.8,17.425 100.79166667,17.425 100.79166667,17.43333333 100.79166667,17.44166667 100.8,17.44166667 100.8,17.43333333</coordinates></LinearRing></outerBoundaryIs></Polygon><Polygon><outerBoundaryIs><LinearRing><coordinates>101.725,17.4 101.725,17.39166667 101.71666667,17.39166667 101.71666667,17.4 101.71666667,17.40833333 101.725,17.40833333 101.725,17.4</coordinates></LinearRing></outerBoundaryIs></Polygon><Polygon><outerBoundaryIs><LinearRing><coordinates>101.4,17.40833333 101.40833333,17.40833333 101.40833333,17.41666667 101.41666667,17.41666667 101.41666667,17.40833333 101.41666667,17.4 101.40833333,17.4 101.4,17.4 101.4,17.40833333</coordinates></LinearRing></outerBoundaryIs></Polygon><Polygon><outerBoundaryIs><LinearRing><coordinates>100.78333333,17.425 100.79166667,17.425 100.79166667,17.41666667 100.78333333,17.41666667 100.78333333,17.425</coordinates></LinearRing></outerBoundaryIs></Polygon><Polygon><outerBoundaryIs><LinearRing><coordinates>101.68333333,17.425 101.69166667,17.425 101.69166667,17.41666667 101.68333333,17.41666667 101.68333333,17.425</coordinates></LinearRing></outerBoundaryIs></Polygon><Polygon><outerBoundaryIs><LinearRing><coordinates>99.48333333,17.49166667 99.49166667,17.49166667 99.49166667,17.48333333 99.48333333,17.48333333 99.48333333,17.49166667</coordinates></LinearRing></outerBoundaryIs></Polygon><Polygon><outerBoundaryIs><LinearRing><coordinates>100.46666667,17.49166667 100.475,17.49166667 100.475,17.48333333 100.46666667,17.48333333 100.46666667,17.49166667</coordinates></LinearRing></outerBoundaryIs></Polygon><Polygon><outerBoundaryIs><LinearRing><coordinates>100.825,17.49166667 100.825,17.48333333 100.81666667,17.48333333 100.81666667,17.49166667 100.81666667,17.5 100.825,17.5 100.825,17.49166667</coordinates></LinearRing></outerBoundaryIs></Polygon><Polygon><outerBoundaryIs><LinearRing><coordinates>102.375,17.49166667 102.375,17.48333333 102.36666667,17.48333333 102.36666667,17.49166667 102.35833333,17.49166667 102.35833333,17.5 102.36666667,17.5 102.375,17.5 102.375,17.49166667</coordinates></LinearRing></outerBoundaryIs></Polygon><Polygon><outerBoundaryIs><LinearRing><coordinates>100.45833333,17.5 100.46666667,17.5 100.46666667,17.49166667 100.45833333,17.49166667 100.45833333,17.5</coordinates></LinearRing></outerBoundaryIs></Polygon><Polygon><outerBoundaryIs><LinearRing><coordinates>100.44166667,17.5 100.44166667,17.49166667 100.43333333,17.49166667 100.43333333,17.5 100.43333333,17.50833333 100.44166667,17.50833333 100.45,17.50833333 100.45833333,17.50833333 100.45833333,17.5 100.45,17.5 100.44166667,17.5</coordinates></LinearRing></outerBoundaryIs></Polygon><Polygon><outerBoundaryIs><LinearRing><coordinates>100.83333333,17.50833333 100.83333333,17.5 100.825,17.5 100.825,17.50833333 100.825,17.51666667 100.83333333,17.51666667 100.83333333,17.50833333</coordinates></LinearRing></outerBoundaryIs></Polygon><Polygon><outerBoundaryIs><LinearRing><coordinates>99.36666667,17.55 99.375,17.55 99.375,17.54166667 99.36666667,17.54166667 99.36666667,17.55</coordinates></LinearRing></outerBoundaryIs></Polygon><Polygon><outerBoundaryIs><LinearRing><coordinates>99.38333333,17.53333333 99.38333333,17.525 99.375,17.525 99.375,17.53333333 99.375,17.54166667 99.38333333,17.54166667 99.38333333,17.53333333</coordinates></LinearRing></outerBoundaryIs></Polygon><Polygon><outerBoundaryIs><LinearRing><coordinates>100.84166667,17.525 100.84166667,17.51666667 100.83333333,17.51666667 100.83333333,17.525 100.83333333,17.53333333 100.84166667,17.53333333 100.85,17.53333333 100.85,17.525 100.84166667,17.525</coordinates></LinearRing></outerBoundaryIs></Polygon><Polygon><outerBoundaryIs><LinearRing><coordinates>99.45833333,17.51666667 99.46666667,17.51666667 99.46666667,17.50833333 99.45833333,17.50833333 99.45,17.50833333 99.45,17.51666667 99.45,17.525 99.45833333,17.525 99.45833333,17.51666667</coordinates></LinearRing></outerBoundaryIs></Polygon><Polygon><outerBoundaryIs><LinearRing><coordinates>99.48333333,17.53333333 99.49166667,17.53333333 99.49166667,17.525 99.48333333,17.525 99.48333333,17.53333333</coordinates></LinearRing></outerBoundaryIs></Polygon><Polygon><outerBoundaryIs><LinearRing><coordinates>100.49166667,17.54166667 100.49166667,17.53333333 100.48333333,17.53333333 100.48333333,17.54166667 100.475,17.54166667 100.475,17.55 100.48333333,17.55 100.48333333,17.55833333 100.49166667,17.55833333 100.5,17.55833333 100.5,17.55 100.49166667,17.55 100.49166667,17.54166667</coordinates></LinearRing></outerBoundaryIs></Polygon><Polygon><outerBoundaryIs><LinearRing><coordinates>99.425,17.375 99.41666667,17.375 99.41666667,17.38333333 99.41666667,17.39166667 99.425,17.39166667 99.425,17.4 99.425,17.40833333 99.425,17.41666667 99.425,17.425 99.43333333,17.425 99.43333333,17.41666667 99.44166667,17.41666667 99.44166667,17.40833333 99.44166667,17.4 99.45,17.4 99.45,17.40833333 99.45,17.41666667 99.45,17.425 99.45,17.43333333 99.45,17.44166667 99.44166667,17.44166667 99.44166667,17.43333333 99.43333333,17.43333333 99.43333333,17.44166667 99.43333333,17.45 99.425,17.45 99.425,17.44166667 99.41666667,17.44166667 99.41666667,17.43333333 99.40833333,17.43333333 99.40833333,17.44166667 99.40833333,17.45 99.40833333,17.45833333 99.4,17.45833333 99.4,17.46666667 99.40833333,17.46666667 99.41666667,17.46666667 99.41666667,17.475 99.425,17.475 99.425,17.48333333 99.43333333,17.48333333 99.43333333,17.49166667 99.425,17.49166667 99.425,17.5 99.425,17.50833333 99.43333333,17.50833333 99.43333333,17.51666667 99.44166667,17.51666667 99.44166667,17.50833333 99.45,17.50833333 99.45,17.5 99.44166667,17.5 99.44166667,17.49166667 99.45,17.49166667 99.45833333,17.49166667 99.45833333,17.5 99.46666667,17.5 99.475,17.5 99.48333333,17.5 99.48333333,17.49166667 99.475,17.49166667 99.46666667,17.49166667 99.46666667,17.48333333 99.45833333,17.48333333 99.45833333,17.475 99.45833333,17.46666667 99.46666667,17.46666667 99.46666667,17.475 99.475,17.475 99.48333333,17.475 99.48333333,17.46666667 99.475,17.46666667 99.475,17.45833333 99.48333333,17.45833333 99.48333333,17.45 99.49166667,17.45 99.49166667,17.44166667 99.48333333,17.44166667 99.475,17.44166667 99.475,17.43333333 99.475,17.425 99.475,17.41666667 99.46666667,17.41666667 99.46666667,17.425 99.46666667,17.43333333 99.45833333,17.43333333 99.45833333,17.425 99.45833333,17.41666667 99.45833333,17.40833333 99.45833333,17.4 99.45833333,17.39166667 99.45,17.39166667 99.45,17.38333333 99.45833333,17.38333333 99.45833333,17.375 99.46666667,17.375 99.46666667,17.36666667 99.46666667,17.35833333 99.45833333,17.35833333 99.45,17.35833333 99.45,17.36666667 99.45,17.375 99.44166667,17.375 99.44166667,17.38333333 99.43333333,17.38333333 99.43333333,17.375 99.425,17.375</coordinates></LinearRing></outerBoundaryIs><innerBoundaryIs><LinearRing><coordinates>99.45833333,17.46666667 99.45,17.46666667 99.45,17.45833333 99.45833333,17.45833333 99.45833333,17.46666667</coordinates></LinearRing></innerBoundaryIs></Polygon><Polygon><outerBoundaryIs><LinearRing><coordinates>99.31666667,17.475 99.31666667,17.46666667 99.30833333,17.46666667 99.30833333,17.475 99.30833333,17.48333333 99.30833333,17.49166667 99.30833333,17.5 99.30833333,17.50833333 99.3,17.50833333 99.3,17.51666667 99.3,17.525 99.3,17.53333333 99.30833333,17.53333333 99.31666667,17.53333333 99.31666667,17.525 99.325,17.525 99.33333333,17.525 99.33333333,17.51666667 99.33333333,17.50833333 99.325,17.50833333 99.325,17.51666667 99.31666667,17.51666667 99.31666667,17.50833333 99.31666667,17.5 99.31666667,17.49166667 99.31666667,17.48333333 99.31666667,17.475</coordinates></LinearRing></outerBoundaryIs></Polygon><Polygon><outerBoundaryIs><LinearRing><coordinates>100.78333333,17.46666667 100.78333333,17.45833333 100.775,17.45833333 100.775,17.46666667 100.775,17.475 100.775,17.48333333 100.78333333,17.48333333 100.78333333,17.49166667 100.79166667,17.49166667 100.79166667,17.48333333 100.79166667,17.475 100.78333333,17.475 100.78333333,17.46666667</coordinates></LinearRing></outerBoundaryIs></Polygon><Polygon><outerBoundaryIs><LinearRing><coordinates>100.80833333,17.45 100.80833333,17.44166667 100.8,17.44166667 100.8,17.45 100.8,17.45833333 100.8,17.46666667 100.80833333,17.46666667 100.80833333,17.45833333 100.80833333,17.45</coordinates></LinearRing></outerBoundaryIs></Polygon><Polygon><outerBoundaryIs><LinearRing><coordinates>100.81666667,17.475 100.81666667,17.46666667 100.80833333,17.46666667 100.80833333,17.475 100.80833333,17.48333333 100.81666667,17.48333333 100.81666667,17.475</coordinates></LinearRing></outerBoundaryIs></Polygon><Polygon><outerBoundaryIs><LinearRing><coordinates>100.46666667,17.475 100.46666667,17.46666667 100.45833333,17.46666667 100.45,17.46666667 100.45,17.475 100.45833333,17.475 100.45833333,17.48333333 100.46666667,17.48333333 100.46666667,17.475</coordinates></LinearRing></outerBoundaryIs></Polygon><Polygon><outerBoundaryIs><LinearRing><coordinates>101.7,17.48333333 101.7,17.475 101.69166667,17.475 101.69166667,17.48333333 101.69166667,17.49166667 101.7,17.49166667 101.7,17.48333333</coordinates></LinearRing></outerBoundaryIs></Polygon><Polygon><outerBoundaryIs><LinearRing><coordinates>100.95833333,17.04166667 100.95833333,17.03333333 100.95,17.03333333 100.95,17.04166667 100.95,17.05 100.95,17.05833333 100.94166667,17.05833333 100.94166667,17.06666667 100.95,17.06666667 100.95,17.075 100.95,17.08333333 100.95833333,17.08333333 100.96666667,17.08333333 100.96666667,17.09166667 100.975,17.09166667 100.98333333,17.09166667 100.98333333,17.1 100.98333333,17.10833333 100.99166667,17.10833333 100.99166667,17.11666667 101.0,17.11666667 101.0,17.125 101.00833333,17.125 101.00833333,17.13333333 101.00833333,17.14166667 101.01666667000001,17.14166667 101.025,17.14166667 101.03333333,17.14166667 101.04166667,17.14166667 101.05,17.14166667 101.05,17.15 101.05,17.15833333 101.05833333,17.15833333 101.06666667,17.15833333 101.06666667,17.15 101.075,17.15 101.075,17.14166667 101.06666667,17.14166667 101.05833333,17.14166667 101.05833333,17.13333333 101.05,17.13333333 101.05,17.125 101.04166667,17.125 101.04166667,17.11666667 101.03333333,17.11666667 101.03333333,17.125 101.03333333,17.13333333 101.025,17.13333333 101.025,17.125 101.025,17.11666667 101.01666667000001,17.11666667 101.01666667000001,17.10833333 101.01666667000001,17.1 101.01666667000001,17.09166667 101.00833333,17.09166667 101.00833333,17.08333333 101.0,17.08333333 101.0,17.075 100.99166667,17.075 100.99166667,17.06666667 101.0,17.06666667 101.0,17.05833333 101.0,17.05 100.99166667,17.05 100.98333333,17.05 100.98333333,17.05833333 100.98333333,17.06666667 100.975,17.06666667 100.975,17.05833333 100.96666667,17.05833333 100.96666667,17.05 100.95833333,17.05 100.95833333,17.04166667</coordinates></LinearRing></outerBoundaryIs><innerBoundaryIs><LinearRing><coordinates>100.99166667,17.10833333 100.99166667,17.1 101.0,17.1 101.0,17.10833333 100.99166667,17.10833333</coordinates></LinearRing></innerBoundaryIs><innerBoundaryIs><LinearRing><coordinates>100.96666667,17.05833333 100.96666667,17.06666667 100.96666667,17.075 100.95833333,17.075 100.95833333,17.06666667 100.95833333,17.05833333 100.96666667,17.05833333</coordinates></LinearRing></innerBoundaryIs></Polygon><Polygon><outerBoundaryIs><LinearRing><coordinates>103.675,17.15833333 103.68333333,17.15833333 103.68333333,17.15 103.675,17.15 103.675,17.15833333</coordinates></LinearRing></outerBoundaryIs></Polygon><Polygon><outerBoundaryIs><LinearRing><coordinates>103.93333333,17.15 103.94166667,17.15 103.94166667,17.14166667 103.93333333,17.14166667 103.93333333,17.15</coordinates></LinearRing></outerBoundaryIs></Polygon><Polygon><outerBoundaryIs><LinearRing><coordinates>103.2,17.15 103.2,17.14166667 103.19166667,17.14166667 103.19166667,17.15 103.18333333,17.15 103.18333333,17.15833333 103.19166667,17.15833333 103.2,17.15833333 103.2,17.15</coordinates></LinearRing></outerBoundaryIs></Polygon><Polygon><outerBoundaryIs><LinearRing><coordinates>103.075,17.15833333 103.08333333,17.15833333 103.08333333,17.15 103.075,17.15 103.075,17.15833333</coordinates></LinearRing></outerBoundaryIs></Polygon><Polygon><outerBoundaryIs><LinearRing><coordinates>102.85833333,17.15833333 102.86666667,17.15833333 102.86666667,17.15 102.85833333,17.15 102.85833333,17.15833333</coordinates></LinearRing></outerBoundaryIs></Polygon><Polygon><outerBoundaryIs><LinearRing><coordinates>103.15833333,17.16666667 103.16666667,17.16666667 103.16666667,17.15833333 103.15833333,17.15833333 103.15833333,17.16666667</coordinates></LinearRing></outerBoundaryIs></Polygon><Polygon><outerBoundaryIs><LinearRing><coordinates>103.08333333,17.16666667 103.09166667,17.16666667 103.09166667,17.15833333 103.08333333,17.15833333 103.08333333,17.16666667</coordinates></LinearRing></outerBoundaryIs></Polygon><Polygon><outerBoundaryIs><LinearRing><coordinates>104.4,16.825 104.4,16.81666667 104.39166667000001,16.81666667 104.39166667000001,16.825 104.38333333,16.825 104.375,16.825 104.36666667,16.825 104.36666667,16.81666667 104.35833333,16.81666667 104.35,16.81666667 104.34166667,16.81666667 104.34166667,16.825 104.34166667,16.83333333 104.33333333,16.83333333 104.33333333,16.84166667 104.34166667,16.84166667 104.34166667,16.85 104.34166667,16.85833333 104.35,16.85833333 104.35,16.86666667 104.35,16.875 104.34166667,16.875 104.34166667,16.86666667 104.33333333,16.86666667 104.33333333,16.85833333 104.325,16.85833333 104.31666667,16.85833333 104.31666667,16.85 104.31666667,16.84166667 104.31666667,16.83333333 104.31666667,16.825 104.30833333,16.825 104.3,16.825 104.3,16.83333333 104.3,16.84166667 104.29166667,16.84166667 104.29166667,16.83333333 104.29166667,16.825 104.28333333,16.825 104.28333333,16.83333333 104.28333333,16.84166667 104.28333333,16.85 104.29166667,16.85 104.29166667,16.85833333 104.29166667,16.86666667 104.28333333,16.86666667 104.275,16.86666667 104.26666667000001,16.86666667 104.26666667000001,16.85833333 104.25833333,16.85833333 104.25833333,16.85 104.25833333,16.84166667 104.25,16.84166667 104.25,16.85 104.24166667,16.85 104.24166667,16.85833333 104.23333333,16.85833333 104.225,16.85833333 104.225,16.86666667 104.21666667,16.86666667 104.21666667,16.875 104.20833333,16.875 104.20833333,16.88333333 104.2,16.88333333 104.19166667,16.88333333 104.19166667,16.89166667 104.19166667,16.9 104.2,16.9 104.2,16.90833333 104.19166667,16.90833333 104.18333333,16.90833333 104.18333333,16.9 104.175,16.9 104.175,16.89166667 104.175,16.88333333 104.16666667,16.88333333 104.15833333,16.88333333 104.15,16.88333333 104.15,16.875 104.15,16.86666667 104.15,16.85833333 104.14166667000001,16.85833333 104.14166667000001,16.86666667 104.13333333,16.86666667 104.13333333,16.875 104.13333333,16.88333333 104.125,16.88333333 104.11666667,16.88333333 104.10833333,16.88333333 104.10833333,16.89166667 104.11666667,16.89166667 104.125,16.89166667 104.125,16.9 104.13333333,16.9 104.13333333,16.90833333 104.14166667000001,16.90833333 104.15,16.90833333 104.15833333,16.90833333 104.15833333,16.91666667 104.16666667,16.91666667 104.16666667,16.925 104.175,16.925 104.175,16.93333333 104.18333333,16.93333333 104.19166667,16.93333333 104.2,16.93333333 104.2,16.94166667 104.20833333,16.94166667 104.21666667,16.94166667 104.225,16.94166667 104.225,16.95 104.23333333,16.95 104.23333333,16.95833333 104.225,16.95833333 104.225,16.96666667 104.23333333,16.96666667 104.23333333,16.975 104.23333333,16.98333333 104.225,16.98333333 104.225,16.99166667 104.225,17.0 104.23333333,17.0 104.23333333,16.99166667 104.24166667,16.99166667 104.24166667,17.0 104.25,17.0 104.25,16.99166667 104.25833333,16.99166667 104.25833333,16.98333333 104.26666667000001,16.98333333 104.26666667000001,16.975 104.275,16.975 104.275,16.96666667 104.28333333,16.96666667 104.29166667,16.96666667 104.29166667,16.95833333 104.3,16.95833333 104.3,16.95 104.30833333,16.95 104.30833333,16.94166667 104.31666667,16.94166667 104.31666667,16.95 104.325,16.95 104.325,16.94166667 104.325,16.93333333 104.33333333,16.93333333 104.33333333,16.94166667 104.34166667,16.94166667 104.34166667,16.93333333 104.34166667,16.925 104.35,16.925 104.35,16.93333333 104.35833333,16.93333333 104.35833333,16.925 104.36666667,16.925 104.375,16.925 104.38333333,16.925 104.38333333,16.91666667 104.39166667000001,16.91666667 104.4,16.91666667 104.4,16.90833333 104.40833333,16.90833333 104.41666667,16.90833333 104.41666667,16.9 104.425,16.9 104.425,16.90833333 104.43333333,16.90833333 104.44166667,16.90833333 104.44166667,16.9 104.43333333,16.9 104.43333333,16.89166667 104.44166667,16.89166667 104.45,16.89166667 104.45,16.9 104.45833333,16.9 104.45833333,16.89166667 104.46666667,16.89166667 104.475,16.89166667 104.475,16.88333333 104.48333333,16.88333333 104.48333333,16.875 104.49166667,16.875 104.49166667,16.86666667 104.5,16.86666667 104.5,16.85833333 104.50833333,16.85833333 104.50833333,16.85 104.5,16.85 104.5,16.84166667 104.49166667,16.84166667 104.48333333,16.84166667 104.48333333,16.83333333 104.475,16.83333333 104.46666667,16.83333333 104.46666667,16.84166667 104.45833333,16.84166667 104.45833333,16.83333333 104.45833333,16.825 104.45,16.825 104.44166667,16.825 104.44166667,16.81666667 104.45,16.81666667 104.45,16.80833333 104.45,16.8 104.44166667,16.8 104.43333333,16.8 104.43333333,16.80833333 104.425,16.80833333 104.41666667,16.80833333 104.40833333,16.80833333 104.40833333,16.81666667 104.40833333,16.825 104.4,16.825</coordinates></LinearRing></outerBoundaryIs><innerBoundaryIs><LinearRing><coordinates>104.3,16.84166667 104.30833333,16.84166667 104.30833333,16.85 104.30833333,16.85833333 104.3,16.85833333 104.3,16.85 104.3,16.84166667</coordinates></LinearRing></innerBoundaryIs><innerBoundaryIs><LinearRing><coordinates>104.30833333,16.94166667 104.3,16.94166667 104.3,16.93333333 104.30833333,16.93333333 104.30833333,16.94166667</coordinates></LinearRing></innerBoundaryIs><innerBoundaryIs><LinearRing><coordinates>104.325,16.93333333 104.31666667,16.93333333 104.31666667,16.925 104.325,16.925 104.325,16.93333333</coordinates></LinearRing></innerBoundaryIs></Polygon><Polygon><outerBoundaryIs><LinearRing><coordinates>101.35,16.96666667 101.35,16.95833333 101.34166667,16.95833333 101.33333333,16.95833333 101.325,16.95833333 101.325,16.96666667 101.31666667,16.96666667 101.30833333,16.96666667 101.30833333,16.975 101.31666667,16.975 101.325,16.975 101.33333333,16.975 101.34166667,16.975 101.35,16.975 101.35,16.96666667</coordinates></LinearRing></outerBoundaryIs></Polygon><Polygon><outerBoundaryIs><LinearRing><coordinates>102.24166667,16.96666667 102.24166667,16.95833333 102.23333333,16.95833333 102.23333333,16.96666667 102.23333333,16.975 102.24166667,16.975 102.24166667,16.96666667</coordinates></LinearRing></outerBoundaryIs></Polygon><Polygon><outerBoundaryIs><LinearRing><coordinates>103.65,16.96666667 103.65833333,16.96666667 103.65833333,16.95833333 103.65,16.95833333 103.65,16.96666667</coordinates></LinearRing></outerBoundaryIs></Polygon><Polygon><outerBoundaryIs><LinearRing><coordinates>104.06666667,16.95833333 104.075,16.95833333 104.075,16.95 104.06666667,16.95 104.06666667,16.95833333</coordinates></LinearRing></outerBoundaryIs></Polygon><Polygon><outerBoundaryIs><LinearRing><coordinates>102.2,16.95833333 102.20833333,16.95833333 102.20833333,16.95 102.2,16.95 102.2,16.95833333</coordinates></LinearRing></outerBoundaryIs></Polygon><Polygon><outerBoundaryIs><LinearRing><coordinates>103.34166667,16.94166667 103.34166667,16.93333333 103.33333333,16.93333333 103.33333333,16.94166667 103.33333333,16.95 103.33333333,16.95833333 103.34166667,16.95833333 103.34166667,16.95 103.34166667,16.94166667</coordinates></LinearRing></outerBoundaryIs></Polygon><Polygon><outerBoundaryIs><LinearRing><coordinates>103.125,16.96666667 103.13333333,16.96666667 103.13333333,16.95833333 103.125,16.95833333 103.125,16.96666667</coordinates></LinearRing></outerBoundaryIs></Polygon><Polygon><outerBoundaryIs><LinearRing><coordinates>102.575,16.975 102.58333333,16.975 102.58333333,16.96666667 102.575,16.96666667 102.575,16.975</coordinates></LinearRing></outerBoundaryIs></Polygon><Polygon><outerBoundaryIs><LinearRing><coordinates>102.275,16.975 102.28333333,16.975 102.28333333,16.96666667 102.275,16.96666667 102.275,16.975</coordinates></LinearRing></outerBoundaryIs></Polygon><Polygon><outerBoundaryIs><LinearRing><coordinates>99.5,17.59166667 99.50833333,17.59166667 99.50833333,17.58333333 99.5,17.58333333 99.5,17.59166667</coordinates></LinearRing></outerBoundaryIs></Polygon><Polygon><outerBoundaryIs><LinearRing><coordinates>99.09166667,17.61666667 99.1,17.61666667 99.1,17.60833333 99.09166667,17.60833333 99.09166667,17.61666667</coordinates></LinearRing></outerBoundaryIs></Polygon><Polygon><outerBoundaryIs><LinearRing><coordinates>100.55833333,17.61666667 100.56666667,17.61666667 100.56666667,17.60833333 100.55833333,17.60833333 100.55833333,17.61666667</coordinates></LinearRing></outerBoundaryIs></Polygon><Polygon><outerBoundaryIs><LinearRing><coordinates>99.1,17.625 99.10833333,17.625 99.10833333,17.61666667 99.1,17.61666667 99.1,17.625</coordinates></LinearRing></outerBoundaryIs></Polygon><Polygon><outerBoundaryIs><LinearRing><coordinates>101.3,17.64166667 101.30833333,17.64166667 101.30833333,17.63333333 101.3,17.63333333 101.3,17.64166667</coordinates></LinearRing></outerBoundaryIs></Polygon><Polygon><outerBoundaryIs><LinearRing><coordinates>99.80833333,17.7 99.81666667,17.7 99.81666667,17.69166667 99.80833333,17.69166667 99.80833333,17.7</coordinates></LinearRing></outerBoundaryIs></Polygon><Polygon><outerBoundaryIs><LinearRing><coordinates>98.71666667,17.71666667 98.725,17.71666667 98.725,17.70833333 98.71666667,17.70833333 98.71666667,17.71666667</coordinates></LinearRing></outerBoundaryIs></Polygon><Polygon><outerBoundaryIs><LinearRing><coordinates>100.2,17.76666667 100.20833333,17.76666667 100.20833333,17.75833333 100.2,17.75833333 100.2,17.76666667</coordinates></LinearRing></outerBoundaryIs></Polygon><Polygon><outerBoundaryIs><LinearRing><coordinates>98.68333333,17.725 98.69166667,17.725 98.69166667,17.71666667 98.68333333,17.71666667 98.68333333,17.725</coordinates></LinearRing></outerBoundaryIs></Polygon><Polygon><outerBoundaryIs><LinearRing><coordinates>98.73333333,17.725 98.74166667,17.725 98.74166667,17.71666667 98.73333333,17.71666667 98.725,17.71666667 98.725,17.725 98.725,17.73333333 98.73333333,17.73333333 98.73333333,17.725</coordinates></LinearRing></outerBoundaryIs></Polygon><Polygon><outerBoundaryIs><LinearRing><coordinates>99.18333333,17.73333333 99.19166667,17.73333333 99.19166667,17.725 99.18333333,17.725 99.18333333,17.73333333</coordinates></LinearRing></outerBoundaryIs></Polygon><Polygon><outerBoundaryIs><LinearRing><coordinates>100.0,17.725 100.00833333,17.725 100.00833333,17.71666667 100.0,17.71666667 100.0,17.725</coordinates></LinearRing></outerBoundaryIs></Polygon><Polygon><outerBoundaryIs><LinearRing><coordinates>101.375,17.74166667 101.38333333,17.74166667 101.38333333,17.73333333 101.375,17.73333333 101.375,17.74166667</coordinates></LinearRing></outerBoundaryIs></Polygon><Polygon><outerBoundaryIs><LinearRing><coordinates>102.15833333,17.68333333 102.16666667,17.68333333 102.16666667,17.675 102.15833333,17.675 102.15,17.675 102.15,17.68333333 102.14166667000001,17.68333333 102.13333333,17.68333333 102.13333333,17.69166667 102.13333333,17.7 102.14166667000001,17.7 102.14166667000001,17.70833333 102.15,17.70833333 102.15,17.7 102.15,17.69166667 102.15833333,17.69166667 102.15833333,17.68333333</coordinates></LinearRing></outerBoundaryIs></Polygon><Polygon><outerBoundaryIs><LinearRing><coordinates>99.25,17.68333333 99.25833333,17.68333333 99.25833333,17.675 99.25,17.675 99.25,17.68333333</coordinates></LinearRing></outerBoundaryIs></Polygon><Polygon><outerBoundaryIs><LinearRing><coordinates>99.28333333,17.66666667 99.29166667,17.66666667 99.29166667,17.65833333 99.28333333,17.65833333 99.275,17.65833333 99.26666667,17.65833333 99.26666667,17.66666667 99.25833333,17.66666667 99.25833333,17.675 99.26666667,17.675 99.26666667,17.68333333 99.25833333,17.68333333 99.25833333,17.69166667 99.25,17.69166667 99.25,17.7 99.25,17.70833333 99.25,17.71666667 99.25,17.725 99.25,17.73333333 99.25833333,17.73333333 99.26666667,17.73333333 99.26666667,17.725 99.26666667,17.71666667 99.25833333,17.71666667 99.25833333,17.70833333 99.25833333,17.7 99.26666667,17.7 99.26666667,17.69166667 99.275,17.69166667 99.275,17.68333333 99.275,17.675 99.28333333,17.675 99.28333333,17.66666667</coordinates></LinearRing></outerBoundaryIs></Polygon><Polygon><outerBoundaryIs><LinearRing><coordinates>99.05,17.69166667 99.05833333,17.69166667 99.05833333,17.68333333 99.05,17.68333333 99.05,17.69166667</coordinates></LinearRing></outerBoundaryIs></Polygon><Polygon><outerBoundaryIs><LinearRing><coordinates>101.64166667000001,17.69166667 101.65,17.69166667 101.65,17.68333333 101.64166667000001,17.68333333 101.64166667000001,17.69166667</coordinates></LinearRing></outerBoundaryIs></Polygon><Polygon><outerBoundaryIs><LinearRing><coordinates>99.29166667,17.8 99.29166667,17.79166667 99.28333333,17.79166667 99.275,17.79166667 99.275,17.8 99.28333333,17.8 99.28333333,17.80833333 99.29166667,17.80833333 99.29166667,17.8</coordinates></LinearRing></outerBoundaryIs></Polygon><Polygon><outerBoundaryIs><LinearRing><coordinates>99.9,17.80833333 99.90833333,17.80833333 99.90833333,17.8 99.9,17.8 99.9,17.80833333</coordinates></LinearRing></outerBoundaryIs></Polygon><Polygon><outerBoundaryIs><LinearRing><coordinates>100.6,17.825 100.60833333,17.825 100.60833333,17.81666667 100.6,17.81666667 100.6,17.825</coordinates></LinearRing></outerBoundaryIs></Polygon><Polygon><outerBoundaryIs><LinearRing><coordinates>99.5,17.78333333 99.50833333,17.78333333 99.50833333,17.775 99.5,17.775 99.5,17.78333333</coordinates></LinearRing></outerBoundaryIs></Polygon><Polygon><outerBoundaryIs><LinearRing><coordinates>99.23333333,17.88333333 99.24166667,17.88333333 99.24166667,17.875 99.23333333,17.875 99.23333333,17.88333333</coordinates></LinearRing></outerBoundaryIs></Polygon><Polygon><outerBoundaryIs><LinearRing><coordinates>99.73333333,17.88333333 99.74166667,17.88333333 99.74166667,17.875 99.73333333,17.875 99.73333333,17.88333333</coordinates></LinearRing></outerBoundaryIs></Polygon><Polygon><outerBoundaryIs><LinearRing><coordinates>100.81666667,17.875 100.825,17.875 100.825,17.86666667 100.81666667,17.86666667 100.81666667,17.875</coordinates></LinearRing></outerBoundaryIs></Polygon><Polygon><outerBoundaryIs><LinearRing><coordinates>99.76666667,17.875 99.775,17.875 99.775,17.86666667 99.76666667,17.86666667 99.76666667,17.875</coordinates></LinearRing></outerBoundaryIs></Polygon><Polygon><outerBoundaryIs><LinearRing><coordinates>99.55833333,17.95 99.56666667,17.95 99.56666667,17.94166667 99.55833333,17.94166667 99.55833333,17.95</coordinates></LinearRing></outerBoundaryIs></Polygon><Polygon><outerBoundaryIs><LinearRing><coordinates>99.425,17.95 99.43333333,17.95 99.43333333,17.94166667 99.425,17.94166667 99.425,17.95</coordinates></LinearRing></outerBoundaryIs></Polygon><Polygon><outerBoundaryIs><LinearRing><coordinates>98.70833333,17.94166667 98.71666667,17.94166667 98.71666667,17.93333333 98.70833333,17.93333333 98.70833333,17.94166667</coordinates></LinearRing></outerBoundaryIs></Polygon><Polygon><outerBoundaryIs><LinearRing><coordinates>102.18333333,17.95833333 102.19166667,17.95833333 102.19166667,17.95 102.18333333,17.95 102.18333333,17.95833333</coordinates></LinearRing></outerBoundaryIs></Polygon><Polygon><outerBoundaryIs><LinearRing><coordinates>99.56666667,17.95833333 99.575,17.95833333 99.58333333,17.95833333 99.58333333,17.95 99.575,17.95 99.56666667,17.95 99.56666667,17.95833333</coordinates></LinearRing></outerBoundaryIs></Polygon><Polygon><outerBoundaryIs><LinearRing><coordinates>99.51666667,17.91666667 99.525,17.91666667 99.525,17.925 99.51666667,17.925 99.51666667,17.93333333 99.525,17.93333333 99.525,17.94166667 99.525,17.95 99.53333333,17.95 99.54166667,17.95 99.54166667,17.94166667 99.55,17.94166667 99.55833333,17.94166667 99.55833333,17.93333333 99.55833333,17.925 99.55,17.925 99.55,17.91666667 99.54166667,17.91666667 99.54166667,17.90833333 99.53333333,17.90833333 99.525,17.90833333 99.51666667,17.90833333 99.50833333,17.90833333 99.50833333,17.91666667 99.51666667,17.91666667</coordinates></LinearRing></outerBoundaryIs><innerBoundaryIs><LinearRing><coordinates>99.53333333,17.93333333 99.53333333,17.925 99.54166667,17.925 99.54166667,17.93333333 99.53333333,17.93333333</coordinates></LinearRing></innerBoundaryIs></Polygon><Polygon><outerBoundaryIs><LinearRing><coordinates>98.6,17.90833333 98.60833333,17.90833333 98.60833333,17.9 98.6,17.9 98.59166667,17.9 98.59166667,17.90833333 98.6,17.90833333</coordinates></LinearRing></outerBoundaryIs></Polygon><Polygon><outerBoundaryIs><LinearRing><coordinates>100.375,17.88333333 100.375,17.875 100.36666667,17.875 100.35833333,17.875 100.35,17.875 100.35,17.88333333 100.35833333,17.88333333 100.36666667,17.88333333 100.36666667,17.89166667 100.36666667,17.9 100.375,17.9 100.38333333,17.9 100.38333333,17.90833333 100.39166667000001,17.90833333 100.39166667000001,17.91666667 100.4,17.91666667 100.40833333,17.91666667 100.40833333,17.925 100.41666667,17.925 100.41666667,17.91666667 100.41666667,17.90833333 100.41666667,17.9 100.40833333,17.9 100.40833333,17.89166667 100.4,17.89166667 100.39166667000001,17.89166667 100.38333333,17.89166667 100.38333333,17.88333333 100.375,17.88333333</coordinates></LinearRing></outerBoundaryIs></Polygon><Polygon><outerBoundaryIs><LinearRing><coordinates>99.875,17.99166667 99.88333333,17.99166667 99.88333333,17.98333333 99.875,17.98333333 99.875,17.99166667</coordinates></LinearRing></outerBoundaryIs></Polygon><Polygon><outerBoundaryIs><LinearRing><coordinates>101.25,17.99166667 101.25833333,17.99166667 101.25833333,17.98333333 101.25,17.98333333 101.25,17.99166667</coordinates></LinearRing></outerBoundaryIs></Polygon><Polygon><outerBoundaryIs><LinearRing><coordinates>100.85833333,18.0 100.86666667,18.0 100.86666667,17.99166667 100.85833333,17.99166667 100.85833333,18.0</coordinates></LinearRing></outerBoundaryIs></Polygon><Polygon><outerBoundaryIs><LinearRing><coordinates>100.50833333,18.03333333 100.51666667000001,18.03333333 100.51666667000001,18.025 100.50833333,18.025 100.50833333,18.03333333</coordinates></LinearRing></outerBoundaryIs></Polygon><Polygon><outerBoundaryIs><LinearRing><coordinates>101.95,18.01666667 101.95833333,18.01666667 101.95833333,18.00833333 101.95,18.00833333 101.94166667,18.00833333 101.94166667,18.01666667 101.94166667,18.025 101.95,18.025 101.95,18.01666667</coordinates></LinearRing></outerBoundaryIs></Polygon><Polygon><outerBoundaryIs><LinearRing><coordinates>100.53333333,18.01666667 100.53333333,18.00833333 100.525,18.00833333 100.525,18.01666667 100.51666667000001,18.01666667 100.51666667000001,18.025 100.525,18.025 100.53333333,18.025 100.53333333,18.03333333 100.54166667,18.03333333 100.54166667,18.025 100.54166667,18.01666667 100.53333333,18.01666667</coordinates></LinearRing></outerBoundaryIs></Polygon><Polygon><outerBoundaryIs><LinearRing><coordinates>100.23333333,18.025 100.24166667,18.025 100.24166667,18.01666667 100.23333333,18.01666667 100.23333333,18.025</coordinates></LinearRing></outerBoundaryIs></Polygon><Polygon><outerBoundaryIs><LinearRing><coordinates>102.225,18.075 102.23333333,18.075 102.23333333,18.06666667 102.225,18.06666667 102.225,18.075</coordinates></LinearRing></outerBoundaryIs></Polygon><Polygon><outerBoundaryIs><LinearRing><coordinates>99.70833333,18.08333333 99.70833333,18.075 99.7,18.075 99.7,18.08333333 99.7,18.09166667 99.70833333,18.09166667 99.71666667,18.09166667 99.71666667,18.08333333 99.70833333,18.08333333</coordinates></LinearRing></outerBoundaryIs></Polygon><Polygon><outerBoundaryIs><LinearRing><coordinates>98.775,18.05833333 98.78333333,18.05833333 98.78333333,18.05 98.775,18.05 98.775,18.05833333</coordinates></LinearRing></outerBoundaryIs></Polygon><Polygon><outerBoundaryIs><LinearRing><coordinates>100.01666667000001,18.05833333 100.025,18.05833333 100.025,18.05 100.01666667000001,18.05 100.01666667000001,18.05833333</coordinates></LinearRing></outerBoundaryIs></Polygon><Polygon><outerBoundaryIs><LinearRing><coordinates>99.425,17.95833333 99.425,17.95 99.41666667,17.95 99.41666667,17.95833333 99.41666667,17.96666667 99.425,17.96666667 99.425,17.95833333</coordinates></LinearRing></outerBoundaryIs></Polygon><Polygon><outerBoundaryIs><LinearRing><coordinates>99.54166667,17.98333333 99.55,17.98333333 99.55,17.975 99.54166667,17.975 99.54166667,17.98333333</coordinates></LinearRing></outerBoundaryIs></Polygon><Polygon><outerBoundaryIs><LinearRing><coordinates>100.06666667,18.125 100.075,18.125 100.075,18.11666667 100.06666667,18.11666667 100.06666667,18.125</coordinates></LinearRing></outerBoundaryIs></Polygon><Polygon><outerBoundaryIs><LinearRing><coordinates>99.65833333,18.125 99.66666667,18.125 99.66666667,18.11666667 99.65833333,18.11666667 99.65833333,18.125</coordinates></LinearRing></outerBoundaryIs></Polygon><Polygon><outerBoundaryIs><LinearRing><coordinates>99.74166667,18.125 99.75,18.125 99.75,18.11666667 99.74166667,18.11666667 99.74166667,18.125</coordinates></LinearRing></outerBoundaryIs></Polygon><Polygon><outerBoundaryIs><LinearRing><coordinates>102.15833333,18.13333333 102.15833333,18.125 102.15,18.125 102.15,18.13333333 102.15,18.14166667 102.15833333,18.14166667 102.15833333,18.13333333</coordinates></LinearRing></outerBoundaryIs></Polygon><Polygon><outerBoundaryIs><LinearRing><coordinates>99.94166667,18.125 99.95,18.125 99.95,18.13333333 99.95,18.14166667 99.95833333,18.14166667 99.95833333,18.15 99.96666667,18.15 99.96666667,18.14166667 99.96666667,18.13333333 99.96666667,18.125 99.95833333,18.125 99.95833333,18.11666667 99.95,18.11666667 99.94166667,18.11666667 99.94166667,18.125</coordinates></LinearRing></outerBoundaryIs></Polygon><Polygon><outerBoundaryIs><LinearRing><coordinates>100.31666667,18.13333333 100.325,18.13333333 100.325,18.125 100.31666667,18.125 100.31666667,18.13333333</coordinates></LinearRing></outerBoundaryIs></Polygon><Polygon><outerBoundaryIs><LinearRing><coordinates>99.84166667,18.14166667 99.85,18.14166667 99.85,18.13333333 99.84166667,18.13333333 99.84166667,18.14166667</coordinates></LinearRing></outerBoundaryIs></Polygon><Polygon><outerBoundaryIs><LinearRing><coordinates>102.05,18.19166667 102.05833333,18.19166667 102.05833333,18.18333333 102.05,18.18333333 102.05,18.19166667</coordinates></LinearRing></outerBoundaryIs></Polygon><Polygon><outerBoundaryIs><LinearRing><coordinates>100.1,18.2 100.10833333,18.2 100.10833333,18.19166667 100.1,18.19166667 100.1,18.2</coordinates></LinearRing></outerBoundaryIs></Polygon><Polygon><outerBoundaryIs><LinearRing><coordinates>98.73333333,18.2 98.74166667,18.2 98.74166667,18.19166667 98.73333333,18.19166667 98.73333333,18.2</coordinates></LinearRing></outerBoundaryIs></Polygon><Polygon><outerBoundaryIs><LinearRing><coordinates>98.99166667,18.20833333 99.0,18.20833333 99.0,18.2 98.99166667,18.2 98.99166667,18.20833333</coordinates></LinearRing></outerBoundaryIs></Polygon><Polygon><outerBoundaryIs><LinearRing><coordinates>100.08333333,18.16666667 100.09166667,18.16666667 100.09166667,18.15833333 100.08333333,18.15833333 100.08333333,18.16666667</coordinates></LinearRing></outerBoundaryIs></Polygon><Polygon><outerBoundaryIs><LinearRing><coordinates>98.34166667,18.25833333 98.35,18.25833333 98.35,18.25 98.34166667,18.25 98.34166667,18.25833333</coordinates></LinearRing></outerBoundaryIs></Polygon><Polygon><outerBoundaryIs><LinearRing><coordinates>98.53333333,18.25833333 98.54166667,18.25833333 98.54166667,18.25 98.53333333,18.25 98.53333333,18.25833333</coordinates></LinearRing></outerBoundaryIs></Polygon><Polygon><outerBoundaryIs><LinearRing><coordinates>99.35833333,18.25833333 99.36666667,18.25833333 99.36666667,18.25 99.35833333,18.25 99.35833333,18.25833333</coordinates></LinearRing></outerBoundaryIs></Polygon><Polygon><outerBoundaryIs><LinearRing><coordinates>101.93333333,18.29166667 101.94166667,18.29166667 101.94166667,18.28333333 101.93333333,18.28333333 101.93333333,18.29166667</coordinates></LinearRing></outerBoundaryIs></Polygon><Polygon><outerBoundaryIs><LinearRing><coordinates>100.125,18.3 100.13333333,18.3 100.13333333,18.29166667 100.125,18.29166667 100.125,18.3</coordinates></LinearRing></outerBoundaryIs></Polygon><Polygon><outerBoundaryIs><LinearRing><coordinates>100.03333333,18.30833333 100.04166667,18.30833333 100.04166667,18.3 100.03333333,18.3 100.03333333,18.30833333</coordinates></LinearRing></outerBoundaryIs></Polygon><Polygon><outerBoundaryIs><LinearRing><coordinates>98.525,18.26666667 98.53333333,18.26666667 98.53333333,18.25833333 98.525,18.25833333 98.525,18.26666667</coordinates></LinearRing></outerBoundaryIs></Polygon><Polygon><outerBoundaryIs><LinearRing><coordinates>99.06666667,18.26666667 99.075,18.26666667 99.075,18.25833333 99.06666667,18.25833333 99.06666667,18.26666667</coordinates></LinearRing></outerBoundaryIs></Polygon><Polygon><outerBoundaryIs><LinearRing><coordinates>98.55,18.275 98.55833333,18.275 98.55833333,18.26666667 98.55,18.26666667 98.55,18.275</coordinates></LinearRing></outerBoundaryIs></Polygon><Polygon><outerBoundaryIs><LinearRing><coordinates>98.99166667,18.23333333 99.0,18.23333333 99.0,18.225 98.99166667,18.225 98.99166667,18.23333333</coordinates></LinearRing></outerBoundaryIs></Polygon><Polygon><outerBoundaryIs><LinearRing><coordinates>98.61666667,17.85 98.60833333,17.85 98.6,17.85 98.6,17.85833333 98.6,17.86666667 98.59166667,17.86666667 98.58333333,17.86666667 98.58333333,17.85833333 98.58333333,17.85 98.575,17.85 98.575,17.85833333 98.56666667,17.85833333 98.56666667,17.86666667 98.55833333,17.86666667 98.55,17.86666667 98.54166667,17.86666667 98.54166667,17.875 98.55,17.875 98.55833333,17.875 98.55833333,17.88333333 98.55833333,17.89166667 98.56666667,17.89166667 98.56666667,17.88333333 98.575,17.88333333 98.58333333,17.88333333 98.59166667,17.88333333 98.59166667,17.89166667 98.6,17.89166667 98.6,17.88333333 98.60833333,17.88333333 98.60833333,17.875 98.61666667,17.875 98.625,17.875 98.625,17.86666667 98.63333333,17.86666667 98.63333333,17.85833333 98.63333333,17.85 98.64166667,17.85 98.65,17.85 98.65,17.84166667 98.65833333,17.84166667 98.66666667,17.84166667 98.66666667,17.85 98.66666667,17.85833333 98.66666667,17.86666667 98.675,17.86666667 98.675,17.85833333 98.675,17.85 98.675,17.84166667 98.68333333,17.84166667 98.68333333,17.83333333 98.69166667,17.83333333 98.69166667,17.825 98.69166667,17.81666667 98.69166667,17.80833333 98.69166667,17.8 98.69166667,17.79166667 98.68333333,17.79166667 98.68333333,17.78333333 98.69166667,17.78333333 98.7,17.78333333 98.7,17.775 98.70833333,17.775 98.70833333,17.76666667 98.70833333,17.75833333 98.70833333,17.75 98.70833333,17.74166667 98.71666667,17.74166667 98.725,17.74166667 98.725,17.73333333 98.71666667,17.73333333 98.71666667,17.725 98.71666667,17.71666667 98.70833333,17.71666667 98.70833333,17.725 98.7,17.725 98.69166667,17.725 98.69166667,17.73333333 98.68333333,17.73333333 98.68333333,17.74166667 98.68333333,17.75 98.675,17.75 98.675,17.75833333 98.675,17.76666667 98.66666667,17.76666667 98.66666667,17.775 98.65833333,17.775 98.65833333,17.78333333 98.66666667,17.78333333 98.675,17.78333333 98.675,17.79166667 98.66666667,17.79166667 98.65833333,17.79166667 98.65833333,17.8 98.66666667,17.8 98.66666667,17.80833333 98.65833333,17.80833333 98.65,17.80833333 98.65,17.81666667 98.64166667,17.81666667 98.64166667,17.825 98.63333333,17.825 98.63333333,17.83333333 98.625,17.83333333 98.625,17.84166667 98.61666667,17.84166667 98.61666667,17.85</coordinates></LinearRing></outerBoundaryIs><innerBoundaryIs><LinearRing><coordinates>98.66666667,17.81666667 98.675,17.81666667 98.675,17.825 98.675,17.83333333 98.66666667,17.83333333 98.66666667,17.825 98.66666667,17.81666667</coordinates></LinearRing></innerBoundaryIs><innerBoundaryIs><LinearRing><coordinates>98.675,17.81666667 98.675,17.80833333 98.675,17.8 98.68333333,17.8 98.68333333,17.80833333 98.68333333,17.81666667 98.675,17.81666667</coordinates></LinearRing></innerBoundaryIs><innerBoundaryIs><LinearRing><coordinates>98.69166667,17.75 98.69166667,17.74166667 98.7,17.74166667 98.7,17.75 98.69166667,17.75</coordinates></LinearRing></innerBoundaryIs><innerBoundaryIs><LinearRing><coordinates>98.65,17.83333333 98.65,17.825 98.65833333,17.825 98.65833333,17.83333333 98.65,17.83333333</coordinates></LinearRing></innerBoundaryIs></Polygon><Polygon><outerBoundaryIs><LinearRing><coordinates>99.40833333,17.85 99.40833333,17.84166667 99.4,17.84166667 99.4,17.85 99.4,17.85833333 99.40833333,17.85833333 99.40833333,17.85</coordinates></LinearRing></outerBoundaryIs></Polygon><Polygon><outerBoundaryIs><LinearRing><coordinates>99.36666667,17.55833333 99.36666667,17.55 99.35833333,17.55 99.35833333,17.55833333 99.35833333,17.56666667 99.35,17.56666667 99.35,17.55833333 99.34166667,17.55833333 99.34166667,17.56666667 99.34166667,17.575 99.34166667,17.58333333 99.34166667,17.59166667 99.34166667,17.6 99.35,17.6 99.35,17.60833333 99.35833333,17.60833333 99.35833333,17.61666667 99.35833333,17.625 99.35,17.625 99.35,17.63333333 99.34166667,17.63333333 99.34166667,17.625 99.33333333,17.625 99.33333333,17.61666667 99.325,17.61666667 99.325,17.60833333 99.325,17.6 99.31666667,17.6 99.31666667,17.59166667 99.31666667,17.58333333 99.31666667,17.575 99.31666667,17.56666667 99.30833333,17.56666667 99.30833333,17.55833333 99.30833333,17.55 99.3,17.55 99.3,17.54166667 99.3,17.53333333 99.29166667,17.53333333 99.29166667,17.54166667 99.29166667,17.55 99.29166667,17.55833333 99.3,17.55833333 99.3,17.56666667 99.29166667,17.56666667 99.29166667,17.575 99.29166667,17.58333333 99.29166667,17.59166667 99.3,17.59166667 99.3,17.6 99.30833333,17.6 99.30833333,17.60833333 99.30833333,17.61666667 99.30833333,17.625 99.30833333,17.63333333 99.3,17.63333333 99.3,17.625 99.3,17.61666667 99.3,17.60833333 99.29166667,17.60833333 99.28333333,17.60833333 99.28333333,17.6 99.28333333,17.59166667 99.275,17.59166667 99.26666667,17.59166667 99.26666667,17.6 99.26666667,17.60833333 99.26666667,17.61666667 99.275,17.61666667 99.275,17.625 99.28333333,17.625 99.29166667,17.625 99.29166667,17.63333333 99.29166667,17.64166667 99.3,17.64166667 99.3,17.65 99.30833333,17.65 99.30833333,17.65833333 99.30833333,17.66666667 99.31666667,17.66666667 99.325,17.66666667 99.33333333,17.66666667 99.34166667,17.66666667 99.34166667,17.675 99.34166667,17.68333333 99.35,17.68333333 99.35,17.69166667 99.35833333,17.69166667 99.35833333,17.7 99.36666667,17.7 99.36666667,17.70833333 99.36666667,17.71666667 99.36666667,17.725 99.35833333,17.725 99.35833333,17.71666667 99.35833333,17.70833333 99.35,17.70833333 99.35,17.7 99.34166667,17.7 99.33333333,17.7 99.33333333,17.70833333 99.325,17.70833333 99.31666667,17.70833333 99.31666667,17.7 99.30833333,17.7 99.3,17.7 99.29166667,17.7 99.28333333,17.7 99.28333333,17.69166667 99.275,17.69166667 99.275,17.7 99.275,17.70833333 99.28333333,17.70833333 99.28333333,17.71666667 99.28333333,17.725 99.29166667,17.725 99.29166667,17.73333333 99.29166667,17.74166667 99.3,17.74166667 99.30833333,17.74166667 99.30833333,17.73333333 99.31666667,17.73333333 99.31666667,17.74166667 99.31666667,17.75 99.31666667,17.75833333 99.325,17.75833333 99.325,17.76666667 99.325,17.775 99.325,17.78333333 99.325,17.79166667 99.31666667,17.79166667 99.31666667,17.8 99.325,17.8 99.325,17.80833333 99.31666667,17.80833333 99.31666667,17.81666667 99.30833333,17.81666667 99.30833333,17.80833333 99.3,17.80833333 99.29166667,17.80833333 99.29166667,17.81666667 99.29166667,17.825 99.29166667,17.83333333 99.3,17.83333333 99.3,17.825 99.30833333,17.825 99.31666667,17.825 99.31666667,17.83333333 99.325,17.83333333 99.325,17.825 99.325,17.81666667 99.33333333,17.81666667 99.33333333,17.80833333 99.34166667,17.80833333 99.34166667,17.81666667 99.35,17.81666667 99.35833333,17.81666667 99.35833333,17.825 99.35833333,17.83333333 99.36666667,17.83333333 99.375,17.83333333 99.38333333,17.83333333 99.38333333,17.84166667 99.39166667,17.84166667 99.4,17.84166667 99.4,17.83333333 99.39166667,17.83333333 99.39166667,17.825 99.38333333,17.825 99.38333333,17.81666667 99.375,17.81666667 99.375,17.80833333 99.36666667,17.80833333 99.36666667,17.8 99.36666667,17.79166667 99.35833333,17.79166667 99.35833333,17.78333333 99.35,17.78333333 99.35,17.775 99.35,17.76666667 99.35,17.75833333 99.35,17.75 99.35833333,17.75 99.36666667,17.75 99.36666667,17.75833333 99.375,17.75833333 99.375,17.76666667 99.38333333,17.76666667 99.38333333,17.775 99.39166667,17.775 99.4,17.775 99.4,17.78333333 99.40833333,17.78333333 99.40833333,17.79166667 99.4,17.79166667 99.4,17.8 99.4,17.80833333 99.40833333,17.80833333 99.40833333,17.81666667 99.41666667,17.81666667 99.41666667,17.825 99.425,17.825 99.425,17.83333333 99.43333333,17.83333333 99.43333333,17.84166667 99.43333333,17.85 99.44166667,17.85 99.44166667,17.85833333 99.45,17.85833333 99.45833333,17.85833333 99.46666667,17.85833333 99.46666667,17.86666667 99.46666667,17.875 99.475,17.875 99.475,17.88333333 99.475,17.89166667 99.48333333,17.89166667 99.48333333,17.9 99.49166667,17.9 99.5,17.9 99.5,17.90833333 99.50833333,17.90833333 99.50833333,17.9 99.51666667,17.9 99.51666667,17.89166667 99.50833333,17.89166667 99.5,17.89166667 99.5,17.88333333 99.5,17.875 99.49166667,17.875 99.49166667,17.86666667 99.48333333,17.86666667 99.48333333,17.85833333 99.475,17.85833333 99.475,17.85 99.46666667,17.85 99.46666667,17.84166667 99.45833333,17.84166667 99.45833333,17.83333333 99.45833333,17.825 99.45,17.825 99.45,17.81666667 99.44166667,17.81666667 99.44166667,17.80833333 99.43333333,17.80833333 99.43333333,17.8 99.43333333,17.79166667 99.425,17.79166667 99.425,17.78333333 99.41666667,17.78333333 99.41666667,17.775 99.40833333,17.775 99.40833333,17.76666667 99.41666667,17.76666667 99.41666667,17.75833333 99.40833333,17.75833333 99.40833333,17.75 99.40833333,17.74166667 99.4,17.74166667 99.4,17.73333333 99.40833333,17.73333333 99.41666667,17.73333333 99.425,17.73333333 99.43333333,17.73333333 99.43333333,17.74166667 99.44166667,17.74166667 99.44166667,17.75 99.45,17.75 99.45833333,17.75 99.45833333,17.75833333 99.46666667,17.75833333 99.475,17.75833333 99.475,17.76666667 99.48333333,17.76666667 99.49166667,17.76666667 99.49166667,17.775 99.5,17.775 99.5,17.76666667 99.50833333,17.76666667 99.51666667,17.76666667 99.51666667,17.75833333 99.525,17.75833333 99.53333333,17.75833333 99.53333333,17.75 99.525,17.75 99.51666667,17.75 99.50833333,17.75 99.50833333,17.74166667 99.51666667,17.74166667 99.51666667,17.73333333 99.525,17.73333333 99.53333333,17.73333333 99.54166667,17.73333333 99.54166667,17.725 99.53333333,17.725 99.525,17.725 99.51666667,17.725 99.51666667,17.71666667 99.525,17.71666667 99.53333333,17.71666667 99.53333333,17.70833333 99.53333333,17.7 99.525,17.7 99.51666667,17.7 99.51666667,17.69166667 99.525,17.69166667 99.525,17.68333333 99.53333333,17.68333333 99.53333333,17.675 99.525,17.675 99.51666667,17.675 99.51666667,17.66666667 99.51666667,17.65833333 99.525,17.65833333 99.525,17.65 99.51666667,17.65 99.50833333,17.65 99.5,17.65 99.49166667,17.65 99.49166667,17.64166667 99.5,17.64166667 99.50833333,17.64166667 99.51666667,17.64166667 99.525,17.64166667 99.525,17.63333333 99.525,17.625 99.51666667,17.625 99.51666667,17.61666667 99.50833333,17.61666667 99.50833333,17.60833333 99.50833333,17.6 99.5,17.6 99.5,17.59166667 99.49166667,17.59166667 99.49166667,17.58333333 99.48333333,17.58333333 99.48333333,17.575 99.49166667,17.575 99.5,17.575 99.5,17.56666667 99.49166667,17.56666667 99.49166667,17.55833333 99.48333333,17.55833333 99.475,17.55833333 99.475,17.55 99.48333333,17.55 99.48333333,17.54166667 99.48333333,17.53333333 99.475,17.53333333 99.475,17.525 99.48333333,17.525 99.48333333,17.51666667 99.475,17.51666667 99.46666667,17.51666667 99.46666667,17.525 99.45833333,17.525 99.45833333,17.53333333 99.45,17.53333333 99.44166667,17.53333333 99.44166667,17.54166667 99.44166667,17.55 99.44166667,17.55833333 99.45,17.55833333 99.45833333,17.55833333 99.45833333,17.56666667 99.45833333,17.575 99.46666667,17.575 99.475,17.575 99.475,17.58333333 99.475,17.59166667 99.48333333,17.59166667 99.48333333,17.6 99.48333333,17.60833333 99.49166667,17.60833333 99.49166667,17.61666667 99.48333333,17.61666667 99.475,17.61666667 99.46666667,17.61666667 99.45833333,17.61666667 99.45833333,17.625 99.46666667,17.625 99.46666667,17.63333333 99.45833333,17.63333333 99.45833333,17.64166667 99.45833333,17.65 99.46666667,17.65 99.46666667,17.65833333 99.475,17.65833333 99.475,17.66666667 99.48333333,17.66666667 99.48333333,17.675 99.49166667,17.675 99.49166667,17.68333333 99.48333333,17.68333333 99.48333333,17.69166667 99.48333333,17.7 99.475,17.7 99.475,17.70833333 99.48333333,17.70833333 99.48333333,17.71666667 99.48333333,17.725 99.49166667,17.725 99.49166667,17.73333333 99.48333333,17.73333333 99.48333333,17.74166667 99.48333333,17.75 99.475,17.75 99.475,17.74166667 99.46666667,17.74166667 99.45833333,17.74166667 99.45833333,17.73333333 99.45,17.73333333 99.45,17.725 99.45,17.71666667 99.44166667,17.71666667 99.43333333,17.71666667 99.43333333,17.70833333 99.425,17.70833333 99.425,17.71666667 99.41666667,17.71666667 99.41666667,17.70833333 99.40833333,17.70833333 99.40833333,17.7 99.4,17.7 99.4,17.69166667 99.40833333,17.69166667 99.40833333,17.68333333 99.41666667,17.68333333 99.41666667,17.69166667 99.41666667,17.7 99.425,17.7 99.425,17.69166667 99.425,17.68333333 99.43333333,17.68333333 99.43333333,17.69166667 99.44166667,17.69166667 99.45,17.69166667 99.45833333,17.69166667 99.45833333,17.68333333 99.45,17.68333333 99.44166667,17.68333333 99.44166667,17.675 99.44166667,17.66666667 99.44166667,17.65833333 99.44166667,17.65 99.44166667,17.64166667 99.43333333,17.64166667 99.43333333,17.65 99.43333333,17.65833333 99.43333333,17.66666667 99.425,17.66666667 99.425,17.65833333 99.425,17.65 99.41666667,17.65 99.40833333,17.65 99.4,17.65 99.4,17.64166667 99.40833333,17.64166667 99.40833333,17.63333333 99.40833333,17.625 99.40833333,17.61666667 99.40833333,17.60833333 99.4,17.60833333 99.39166667,17.60833333 99.39166667,17.61666667 99.38333333,17.61666667 99.38333333,17.60833333 99.375,17.60833333 99.375,17.6 99.375,17.59166667 99.38333333,17.59166667 99.38333333,17.58333333 99.375,17.58333333 99.36666667,17.58333333 99.36666667,17.575 99.36666667,17.56666667 99.36666667,17.55833333</coordinates></LinearRing></outerBoundaryIs><innerBoundaryIs><LinearRing><coordinates>99.35,17.6 99.35,17.59166667 99.35833333,17.59166667 99.35833333,17.6 99.35,17.6</coordinates></LinearRing></innerBoundaryIs><innerBoundaryIs><LinearRing><coordinates>99.34166667,17.63333333 99.34166667,17.64166667 99.33333333,17.64166667 99.33333333,17.63333333 99.34166667,17.63333333</coordinates></LinearRing></innerBoundaryIs><innerBoundaryIs><LinearRing><coordinates>99.30833333,17.65 99.30833333,17.64166667 99.31666667,17.64166667 99.31666667,17.63333333 99.31666667,17.625 99.325,17.625 99.325,17.63333333 99.325,17.64166667 99.325,17.65 99.31666667,17.65 99.30833333,17.65</coordinates></LinearRing></innerBoundaryIs><innerBoundaryIs><LinearRing><coordinates>99.325,17.75833333 99.325,17.75 99.33333333,17.75 99.33333333,17.75833333 99.325,17.75833333</coordinates></LinearRing></innerBoundaryIs><innerBoundaryIs><LinearRing><coordinates>99.425,17.79166667 99.425,17.8 99.41666667,17.8 99.41666667,17.79166667 99.425,17.79166667</coordinates></LinearRing></innerBoundaryIs><innerBoundaryIs><LinearRing><coordinates>99.51666667,17.675 99.51666667,17.68333333 99.50833333,17.68333333 99.50833333,17.675 99.51666667,17.675</coordinates></LinearRing></innerBoundaryIs><innerBoundaryIs><LinearRing><coordinates>99.34166667,17.65833333 99.34166667,17.65 99.35,17.65 99.35,17.65833333 99.34166667,17.65833333</coordinates></LinearRing></innerBoundaryIs><innerBoundaryIs><LinearRing><coordinates>99.35,17.65833333 99.35833333,17.65833333 99.35833333,17.66666667 99.35,17.66666667 99.35,17.65833333</coordinates></LinearRing></innerBoundaryIs><innerBoundaryIs><LinearRing><coordinates>99.36666667,17.68333333 99.36666667,17.675 99.36666667,17.66666667 99.375,17.66666667 99.375,17.675 99.375,17.68333333 99.36666667,17.68333333</coordinates></LinearRing></innerBoundaryIs><innerBoundaryIs><LinearRing><coordinates>99.38333333,17.68333333 99.39166667,17.68333333 99.39166667,17.69166667 99.38333333,17.69166667 99.38333333,17.68333333</coordinates></LinearRing></innerBoundaryIs><innerBoundaryIs><LinearRing><coordinates>99.39166667,17.625 99.4,17.625 99.4,17.63333333 99.39166667,17.63333333 99.39166667,17.625</coordinates></LinearRing></innerBoundaryIs><innerBoundaryIs><LinearRing><coordinates>99.4,17.66666667 99.40833333,17.66666667 99.40833333,17.675 99.4,17.675 99.4,17.66666667</coordinates></LinearRing></innerBoundaryIs><innerBoundaryIs><LinearRing><coordinates>99.38333333,17.725 99.375,17.725 99.375,17.71666667 99.38333333,17.71666667 99.39166667,17.71666667 99.39166667,17.725 99.38333333,17.725</coordinates></LinearRing></innerBoundaryIs></Polygon><Polygon><outerBoundaryIs><LinearRing><coordinates>99.26666667,17.575 99.26666667,17.56666667 99.25833333,17.56666667 99.25833333,17.575 99.25833333,17.58333333 99.25833333,17.59166667 99.26666667,17.59166667 99.26666667,17.58333333 99.26666667,17.575</coordinates></LinearRing></outerBoundaryIs></Polygon><Polygon><outerBoundaryIs><LinearRing><coordinates>102.18333333,17.575 102.19166667,17.575 102.19166667,17.56666667 102.18333333,17.56666667 102.18333333,17.575</coordinates></LinearRing></outerBoundaryIs></Polygon><Polygon><outerBoundaryIs><LinearRing><coordinates>100.53333333,17.575 100.53333333,17.56666667 100.525,17.56666667 100.51666667000001,17.56666667 100.50833333,17.56666667 100.50833333,17.575 100.51666667000001,17.575 100.51666667000001,17.58333333 100.525,17.58333333 100.53333333,17.58333333 100.53333333,17.575</coordinates></LinearRing></outerBoundaryIs></Polygon><Polygon><outerBoundaryIs><LinearRing><coordinates>101.03333333,17.575 101.04166667,17.575 101.04166667,17.56666667 101.03333333,17.56666667 101.025,17.56666667 101.025,17.575 101.025,17.58333333 101.01666667000001,17.58333333 101.01666667000001,17.59166667 101.025,17.59166667 101.03333333,17.59166667 101.03333333,17.58333333 101.03333333,17.575</coordinates></LinearRing></outerBoundaryIs></Polygon><Polygon><outerBoundaryIs><LinearRing><coordinates>100.55833333,17.55833333 100.55833333,17.55 100.55,17.55 100.54166667,17.55 100.53333333,17.55 100.53333333,17.55833333 100.53333333,17.56666667 100.54166667,17.56666667 100.54166667,17.575 100.55,17.575 100.55833333,17.575 100.55833333,17.56666667 100.56666667,17.56666667 100.56666667,17.55833333 100.55833333,17.55833333</coordinates></LinearRing></outerBoundaryIs></Polygon><Polygon><outerBoundaryIs><LinearRing><coordinates>99.40833333,17.48333333 99.40833333,17.475 99.4,17.475 99.4,17.48333333 99.39166667,17.48333333 99.38333333,17.48333333 99.38333333,17.49166667 99.375,17.49166667 99.375,17.5 99.38333333,17.5 99.39166667,17.5 99.4,17.5 99.4,17.50833333 99.39166667,17.50833333 99.39166667,17.51666667 99.38333333,17.51666667 99.38333333,17.525 99.39166667,17.525 99.39166667,17.53333333 99.39166667,17.54166667 99.38333333,17.54166667 99.38333333,17.55 99.375,17.55 99.375,17.55833333 99.38333333,17.55833333 99.38333333,17.56666667 99.38333333,17.575 99.39166667,17.575 99.39166667,17.58333333 99.4,17.58333333 99.4,17.59166667 99.40833333,17.59166667 99.40833333,17.58333333 99.40833333,17.575 99.40833333,17.56666667 99.40833333,17.55833333 99.41666667,17.55833333 99.41666667,17.56666667 99.425,17.56666667 99.425,17.55833333 99.425,17.55 99.425,17.54166667 99.425,17.53333333 99.425,17.525 99.41666667,17.525 99.40833333,17.525 99.4,17.525 99.4,17.51666667 99.40833333,17.51666667 99.40833333,17.50833333 99.40833333,17.5 99.40833333,17.49166667 99.40833333,17.48333333</coordinates></LinearRing></outerBoundaryIs></Polygon><Polygon><outerBoundaryIs><LinearRing><coordinates>100.56666667,17.575 100.575,17.575 100.575,17.56666667 100.56666667,17.56666667 100.56666667,17.575</coordinates></LinearRing></outerBoundaryIs></Polygon><Polygon><outerBoundaryIs><LinearRing><coordinates>100.95,17.575 100.95833333,17.575 100.95833333,17.56666667 100.95,17.56666667 100.94166667,17.56666667 100.94166667,17.575 100.94166667,17.58333333 100.95,17.58333333 100.95,17.575</coordinates></LinearRing></outerBoundaryIs></Polygon><Polygon><outerBoundaryIs><LinearRing><coordinates>100.64166667000001,17.58333333 100.65,17.58333333 100.65,17.575 100.64166667000001,17.575 100.64166667000001,17.58333333</coordinates></LinearRing></outerBoundaryIs></Polygon><Polygon><outerBoundaryIs><LinearRing><coordinates>100.95833333,17.58333333 100.96666667,17.58333333 100.96666667,17.575 100.95833333,17.575 100.95833333,17.58333333</coordinates></LinearRing></outerBoundaryIs></Polygon><Polygon><outerBoundaryIs><LinearRing><coordinates>100.00833333,18.45833333 100.01666667000001,18.45833333 100.01666667000001,18.45 100.00833333,18.45 100.00833333,18.45833333</coordinates></LinearRing></outerBoundaryIs></Polygon><Polygon><outerBoundaryIs><LinearRing><coordinates>101.31666667,18.425 101.325,18.425 101.325,18.41666667 101.31666667,18.41666667 101.31666667,18.425</coordinates></LinearRing></outerBoundaryIs></Polygon><Polygon><outerBoundaryIs><LinearRing><coordinates>98.275,18.38333333 98.28333333,18.38333333 98.28333333,18.375 98.275,18.375 98.275,18.38333333</coordinates></LinearRing></outerBoundaryIs></Polygon><Polygon><outerBoundaryIs><LinearRing><coordinates>101.93333333,18.375 101.93333333,18.36666667 101.925,18.36666667 101.925,18.375 101.925,18.38333333 101.93333333,18.38333333 101.93333333,18.375</coordinates></LinearRing></outerBoundaryIs></Polygon><Polygon><outerBoundaryIs><LinearRing><coordinates>99.55,18.38333333 99.55833333,18.38333333 99.55833333,18.375 99.55,18.375 99.55,18.38333333</coordinates></LinearRing></outerBoundaryIs></Polygon><Polygon><outerBoundaryIs><LinearRing><coordinates>101.95,18.54166667 101.95833333,18.54166667 101.95833333,18.53333333 101.95,18.53333333 101.95,18.54166667</coordinates></LinearRing></outerBoundaryIs></Polygon><Polygon><outerBoundaryIs><LinearRing><coordinates>99.18333333,18.55 99.19166667,18.55 99.19166667,18.54166667 99.18333333,18.54166667 99.18333333,18.55</coordinates></LinearRing></outerBoundaryIs></Polygon><Polygon><outerBoundaryIs><LinearRing><coordinates>101.29166667,18.50833333 101.3,18.50833333 101.3,18.5 101.29166667,18.5 101.29166667,18.50833333</coordinates></LinearRing></outerBoundaryIs></Polygon><Polygon><outerBoundaryIs><LinearRing><coordinates>101.20833333,18.66666667 101.21666667,18.66666667 101.21666667,18.65833333 101.20833333,18.65833333 101.20833333,18.66666667</coordinates></LinearRing></outerBoundaryIs></Polygon><Polygon><outerBoundaryIs><LinearRing><coordinates>99.34166667,18.61666667 99.35,18.61666667 99.35,18.60833333 99.34166667,18.60833333 99.34166667,18.61666667</coordinates></LinearRing></outerBoundaryIs></Polygon><Polygon><outerBoundaryIs><LinearRing><coordinates>101.34166667,18.63333333 101.35,18.63333333 101.35833333,18.63333333 101.35833333,18.625 101.35,18.625 101.34166667,18.625 101.34166667,18.63333333</coordinates></LinearRing></outerBoundaryIs></Polygon><Polygon><outerBoundaryIs><LinearRing><coordinates>101.35833333,18.71666667 101.36666667,18.71666667 101.36666667,18.70833333 101.35833333,18.70833333 101.35833333,18.71666667</coordinates></LinearRing></outerBoundaryIs></Polygon><Polygon><outerBoundaryIs><LinearRing><coordinates>101.45,18.75 101.45833333,18.75 101.45833333,18.74166667 101.45,18.74166667 101.45,18.75</coordinates></LinearRing></outerBoundaryIs></Polygon><Polygon><outerBoundaryIs><LinearRing><coordinates>101.10833333,18.75 101.11666667,18.75 101.11666667,18.74166667 101.10833333,18.74166667 101.10833333,18.75</coordinates></LinearRing></outerBoundaryIs></Polygon><Polygon><outerBoundaryIs><LinearRing><coordinates>101.34166667,18.75833333 101.35,18.75833333 101.35,18.75 101.34166667,18.75 101.34166667,18.75833333</coordinates></LinearRing></outerBoundaryIs></Polygon><Polygon><outerBoundaryIs><LinearRing><coordinates>101.13333333,18.73333333 101.14166667000001,18.73333333 101.15,18.73333333 101.15,18.725 101.14166667000001,18.725 101.13333333,18.725 101.13333333,18.73333333</coordinates></LinearRing></outerBoundaryIs></Polygon><Polygon><outerBoundaryIs><LinearRing><coordinates>100.79166667,18.725 100.79166667,18.71666667 100.78333333,18.71666667 100.78333333,18.725 100.78333333,18.73333333 100.78333333,18.74166667 100.78333333,18.75 100.79166667,18.75 100.79166667,18.75833333 100.8,18.75833333 100.8,18.76666667 100.80833333,18.76666667 100.80833333,18.75833333 100.80833333,18.75 100.80833333,18.74166667 100.8,18.74166667 100.8,18.73333333 100.8,18.725 100.79166667,18.725</coordinates></LinearRing></outerBoundaryIs></Polygon><Polygon><outerBoundaryIs><LinearRing><coordinates>101.36666667,18.725 101.375,18.725 101.375,18.71666667 101.36666667,18.71666667 101.36666667,18.725</coordinates></LinearRing></outerBoundaryIs></Polygon><Polygon><outerBoundaryIs><LinearRing><coordinates>100.8,18.8 100.80833333,18.8 100.80833333,18.79166667 100.8,18.79166667 100.8,18.8</coordinates></LinearRing></outerBoundaryIs></Polygon><Polygon><outerBoundaryIs><LinearRing><coordinates>98.8,18.8 98.8,18.79166667 98.79166667,18.79166667 98.79166667,18.8 98.79166667,18.80833333 98.8,18.80833333 98.8,18.8</coordinates></LinearRing></outerBoundaryIs></Polygon><Polygon><outerBoundaryIs><LinearRing><coordinates>100.78333333,18.80833333 100.79166667,18.80833333 100.79166667,18.8 100.78333333,18.8 100.78333333,18.80833333</coordinates></LinearRing></outerBoundaryIs></Polygon><Polygon><outerBoundaryIs><LinearRing><coordinates>98.78333333,18.81666667 98.79166667,18.81666667 98.79166667,18.80833333 98.78333333,18.80833333 98.78333333,18.81666667</coordinates></LinearRing></outerBoundaryIs></Polygon><Polygon><outerBoundaryIs><LinearRing><coordinates>99.29166667,18.775 99.3,18.775 99.3,18.76666667 99.29166667,18.76666667 99.29166667,18.775</coordinates></LinearRing></outerBoundaryIs></Polygon><Polygon><outerBoundaryIs><LinearRing><coordinates>98.725,18.9 98.73333333,18.9 98.73333333,18.89166667 98.725,18.89166667 98.725,18.9</coordinates></LinearRing></outerBoundaryIs></Polygon><Polygon><outerBoundaryIs><LinearRing><coordinates>101.975,18.86666667 101.98333333,18.86666667 101.98333333,18.85833333 101.975,18.85833333 101.975,18.86666667</coordinates></LinearRing></outerBoundaryIs></Polygon><Polygon><outerBoundaryIs><LinearRing><coordinates>101.11666667,18.86666667 101.125,18.86666667 101.125,18.85833333 101.11666667,18.85833333 101.11666667,18.86666667</coordinates></LinearRing></outerBoundaryIs></Polygon><Polygon><outerBoundaryIs><LinearRing><coordinates>98.69166667,18.875 98.7,18.875 98.7,18.86666667 98.69166667,18.86666667 98.69166667,18.875</coordinates></LinearRing></outerBoundaryIs></Polygon><Polygon><outerBoundaryIs><LinearRing><coordinates>98.73333333,18.88333333 98.74166667,18.88333333 98.74166667,18.875 98.73333333,18.875 98.73333333,18.88333333</coordinates></LinearRing></outerBoundaryIs></Polygon><Polygon><outerBoundaryIs><LinearRing><coordinates>101.35,18.91666667 101.35833333,18.91666667 101.35833333,18.90833333 101.35,18.90833333 101.35,18.91666667</coordinates></LinearRing></outerBoundaryIs></Polygon><Polygon><outerBoundaryIs><LinearRing><coordinates>101.4,18.95 101.40833333,18.95 101.40833333,18.94166667 101.4,18.94166667 101.4,18.95</coordinates></LinearRing></outerBoundaryIs></Polygon><Polygon><outerBoundaryIs><LinearRing><coordinates>101.36666667,18.95 101.375,18.95 101.375,18.94166667 101.36666667,18.94166667 101.36666667,18.95</coordinates></LinearRing></outerBoundaryIs></Polygon><Polygon><outerBoundaryIs><LinearRing><coordinates>101.94166667,18.89166667 101.95,18.89166667 101.95,18.88333333 101.94166667,18.88333333 101.94166667,18.89166667</coordinates></LinearRing></outerBoundaryIs></Polygon><Polygon><outerBoundaryIs><LinearRing><coordinates>101.95,18.9 101.95833333,18.9 101.95833333,18.89166667 101.95,18.89166667 101.95,18.9</coordinates></LinearRing></outerBoundaryIs></Polygon><Polygon><outerBoundaryIs><LinearRing><coordinates>99.23333333,19.00833333 99.24166667,19.00833333 99.24166667,19.0 99.23333333,19.0 99.23333333,19.00833333</coordinates></LinearRing></outerBoundaryIs></Polygon><Polygon><outerBoundaryIs><LinearRing><coordinates>101.38333333,19.05833333 101.39166667000001,19.05833333 101.39166667000001,19.05 101.38333333,19.05 101.38333333,19.05833333</coordinates></LinearRing></outerBoundaryIs></Polygon><Polygon><outerBoundaryIs><LinearRing><coordinates>101.25833333,19.05833333 101.26666667000001,19.05833333 101.26666667000001,19.05 101.25833333,19.05 101.25833333,19.05833333</coordinates></LinearRing></outerBoundaryIs></Polygon><Polygon><outerBoundaryIs><LinearRing><coordinates>99.25,19.05833333 99.25833333,19.05833333 99.25833333,19.05 99.25,19.05 99.25,19.05833333</coordinates></LinearRing></outerBoundaryIs></Polygon><Polygon><outerBoundaryIs><LinearRing><coordinates>101.25,19.06666667 101.25833333,19.06666667 101.25833333,19.05833333 101.25,19.05833333 101.24166667,19.05833333 101.24166667,19.06666667 101.24166667,19.075 101.25,19.075 101.25,19.06666667</coordinates></LinearRing></outerBoundaryIs></Polygon><Polygon><outerBoundaryIs><LinearRing><coordinates>99.3,19.025 99.30833333,19.025 99.30833333,19.01666667 99.3,19.01666667 99.3,19.025</coordinates></LinearRing></outerBoundaryIs></Polygon><Polygon><outerBoundaryIs><LinearRing><coordinates>99.48333333,19.025 99.49166667,19.025 99.49166667,19.01666667 99.48333333,19.01666667 99.48333333,19.025</coordinates></LinearRing></outerBoundaryIs></Polygon><Polygon><outerBoundaryIs><LinearRing><coordinates>99.25833333,19.025 99.26666667,19.025 99.26666667,19.01666667 99.25833333,19.01666667 99.25833333,19.025</coordinates></LinearRing></outerBoundaryIs></Polygon><Polygon><outerBoundaryIs><LinearRing><coordinates>99.29166667,19.01666667 99.3,19.01666667 99.3,19.00833333 99.29166667,19.00833333 99.29166667,19.01666667</coordinates></LinearRing></outerBoundaryIs></Polygon><Polygon><outerBoundaryIs><LinearRing><coordinates>99.80833333,18.95833333 99.80833333,18.95 99.8,18.95 99.8,18.95833333 99.8,18.96666667 99.8,18.975 99.80833333,18.975 99.81666667,18.975 99.81666667,18.96666667 99.80833333,18.96666667 99.80833333,18.95833333</coordinates></LinearRing></outerBoundaryIs></Polygon><Polygon><outerBoundaryIs><LinearRing><coordinates>101.93333333,18.96666667 101.94166667,18.96666667 101.94166667,18.95833333 101.93333333,18.95833333 101.93333333,18.96666667</coordinates></LinearRing></outerBoundaryIs></Polygon><Polygon><outerBoundaryIs><LinearRing><coordinates>101.96666667,18.96666667 101.975,18.96666667 101.975,18.95833333 101.96666667,18.95833333 101.96666667,18.96666667</coordinates></LinearRing></outerBoundaryIs></Polygon><Polygon><outerBoundaryIs><LinearRing><coordinates>99.85,18.975 99.85833333,18.975 99.85833333,18.96666667 99.85,18.96666667 99.85,18.975</coordinates></LinearRing></outerBoundaryIs></Polygon><Polygon><outerBoundaryIs><LinearRing><coordinates>101.975,18.975 101.98333333,18.975 101.98333333,18.96666667 101.975,18.96666667 101.975,18.975</coordinates></LinearRing></outerBoundaryIs></Polygon><Polygon><outerBoundaryIs><LinearRing><coordinates>98.76666667,19.13333333 98.775,19.13333333 98.775,19.125 98.76666667,19.125 98.76666667,19.13333333</coordinates></LinearRing></outerBoundaryIs></Polygon><Polygon><outerBoundaryIs><LinearRing><coordinates>101.03333333,19.175 101.04166667,19.175 101.04166667,19.18333333 101.05,19.18333333 101.05,19.175 101.05,19.16666667 101.04166667,19.16666667 101.03333333,19.16666667 101.025,19.16666667 101.01666667000001,19.16666667 101.01666667000001,19.175 101.025,19.175 101.03333333,19.175</coordinates></LinearRing></outerBoundaryIs></Polygon><Polygon><outerBoundaryIs><LinearRing><coordinates>99.41666667,19.18333333 99.425,19.18333333 99.425,19.175 99.41666667,19.175 99.41666667,19.18333333</coordinates></LinearRing></outerBoundaryIs></Polygon><Polygon><outerBoundaryIs><LinearRing><coordinates>101.15833333,19.14166667 101.15833333,19.13333333 101.15,19.13333333 101.15,19.14166667 101.15,19.15 101.15,19.15833333 101.15833333,19.15833333 101.15833333,19.15 101.15833333,19.14166667</coordinates></LinearRing></outerBoundaryIs></Polygon><Polygon><outerBoundaryIs><LinearRing><coordinates>100.575,19.15833333 100.58333333,19.15833333 100.58333333,19.15 100.575,19.15 100.575,19.15833333</coordinates></LinearRing></outerBoundaryIs></Polygon><Polygon><outerBoundaryIs><LinearRing><coordinates>98.79166667,19.24166667 98.8,19.24166667 98.8,19.23333333 98.79166667,19.23333333 98.79166667,19.24166667</coordinates></LinearRing></outerBoundaryIs></Polygon><Polygon><outerBoundaryIs><LinearRing><coordinates>101.06666667,19.24166667 101.075,19.24166667 101.075,19.23333333 101.06666667,19.23333333 101.06666667,19.24166667</coordinates></LinearRing></outerBoundaryIs></Polygon><Polygon><outerBoundaryIs><LinearRing><coordinates>101.48333333,19.24166667 101.49166667,19.24166667 101.49166667,19.23333333 101.48333333,19.23333333 101.475,19.23333333 101.475,19.24166667 101.475,19.25 101.48333333,19.25 101.48333333,19.24166667</coordinates></LinearRing></outerBoundaryIs></Polygon><Polygon><outerBoundaryIs><LinearRing><coordinates>101.075,19.25 101.08333333,19.25 101.09166667,19.25 101.09166667,19.24166667 101.08333333,19.24166667 101.075,19.24166667 101.075,19.25</coordinates></LinearRing></outerBoundaryIs></Polygon><Polygon><outerBoundaryIs><LinearRing><coordinates>101.375,19.31666667 101.38333333,19.31666667 101.38333333,19.30833333 101.375,19.30833333 101.375,19.31666667</coordinates></LinearRing></outerBoundaryIs></Polygon><Polygon><outerBoundaryIs><LinearRing><coordinates>99.4,19.35 99.40833333,19.35 99.40833333,19.34166667 99.4,19.34166667 99.4,19.35</coordinates></LinearRing></outerBoundaryIs></Polygon><Polygon><outerBoundaryIs><LinearRing><coordinates>101.00833333,19.325 101.01666667000001,19.325 101.01666667000001,19.31666667 101.00833333,19.31666667 101.00833333,19.325</coordinates></LinearRing></outerBoundaryIs></Polygon><Polygon><outerBoundaryIs><LinearRing><coordinates>101.925,19.29166667 101.93333333,19.29166667 101.93333333,19.28333333 101.925,19.28333333 101.925,19.29166667</coordinates></LinearRing></outerBoundaryIs></Polygon><Polygon><outerBoundaryIs><LinearRing><coordinates>99.28333333,19.29166667 99.29166667,19.29166667 99.29166667,19.28333333 99.28333333,19.28333333 99.28333333,19.29166667</coordinates></LinearRing></outerBoundaryIs></Polygon><Polygon><outerBoundaryIs><LinearRing><coordinates>99.425,19.28333333 99.425,19.275 99.41666667,19.275 99.41666667,19.28333333 99.40833333,19.28333333 99.40833333,19.29166667 99.41666667,19.29166667 99.425,19.29166667 99.425,19.28333333</coordinates></LinearRing></outerBoundaryIs></Polygon><Polygon><outerBoundaryIs><LinearRing><coordinates>98.91666667,19.225 98.91666667,19.21666667 98.90833333,19.21666667 98.90833333,19.225 98.90833333,19.23333333 98.91666667,19.23333333 98.91666667,19.225</coordinates></LinearRing></outerBoundaryIs></Polygon><Polygon><outerBoundaryIs><LinearRing><coordinates>101.44166667,19.21666667 101.45,19.21666667 101.45,19.20833333 101.44166667,19.20833333 101.44166667,19.21666667</coordinates></LinearRing></outerBoundaryIs></Polygon><Polygon><outerBoundaryIs><LinearRing><coordinates>98.76666667,19.225 98.775,19.225 98.775,19.21666667 98.76666667,19.21666667 98.76666667,19.225</coordinates></LinearRing></outerBoundaryIs></Polygon><Polygon><outerBoundaryIs><LinearRing><coordinates>98.78333333,19.23333333 98.79166667,19.23333333 98.79166667,19.225 98.78333333,19.225 98.775,19.225 98.775,19.23333333 98.775,19.24166667 98.76666667,19.24166667 98.76666667,19.25 98.75833333,19.25 98.75833333,19.25833333 98.76666667,19.25833333 98.76666667,19.26666667 98.775,19.26666667 98.775,19.25833333 98.775,19.25 98.78333333,19.25 98.78333333,19.24166667 98.78333333,19.23333333</coordinates></LinearRing></outerBoundaryIs></Polygon><Polygon><outerBoundaryIs><LinearRing><coordinates>99.25,19.08333333 99.25833333,19.08333333 99.25833333,19.075 99.25,19.075 99.25,19.08333333</coordinates></LinearRing></outerBoundaryIs></Polygon><Polygon><outerBoundaryIs><LinearRing><coordinates>101.2,19.08333333 101.20833333,19.08333333 101.20833333,19.075 101.2,19.075 101.2,19.08333333</coordinates></LinearRing></outerBoundaryIs></Polygon><Polygon><outerBoundaryIs><LinearRing><coordinates>100.65,19.075 100.65833333,19.075 100.65833333,19.06666667 100.65,19.06666667 100.64166667000001,19.06666667 100.63333333,19.06666667 100.63333333,19.075 100.64166667000001,19.075 100.64166667000001,19.08333333 100.65,19.08333333 100.65,19.075</coordinates></LinearRing></outerBoundaryIs></Polygon><Polygon><outerBoundaryIs><LinearRing><coordinates>101.96666667,18.84166667 101.96666667,18.83333333 101.95833333,18.83333333 101.95833333,18.84166667 101.95833333,18.85 101.96666667,18.85 101.96666667,18.85833333 101.975,18.85833333 101.975,18.85 101.975,18.84166667 101.96666667,18.84166667</coordinates></LinearRing></outerBoundaryIs></Polygon><Polygon><outerBoundaryIs><LinearRing><coordinates>98.65833333,18.85 98.66666667,18.85 98.66666667,18.84166667 98.65833333,18.84166667 98.65833333,18.85</coordinates></LinearRing></outerBoundaryIs></Polygon><Polygon><outerBoundaryIs><LinearRing><coordinates>100.475,19.38333333 100.48333333,19.38333333 100.48333333,19.375 100.475,19.375 100.475,19.38333333</coordinates></LinearRing></outerBoundaryIs></Polygon><Polygon><outerBoundaryIs><LinearRing><coordinates>100.925,19.41666667 100.93333333,19.41666667 100.93333333,19.40833333 100.925,19.40833333 100.925,19.41666667</coordinates></LinearRing></outerBoundaryIs></Polygon><Polygon><outerBoundaryIs><LinearRing><coordinates>99.7,19.41666667 99.70833333,19.41666667 99.70833333,19.40833333 99.7,19.40833333 99.7,19.41666667</coordinates></LinearRing></outerBoundaryIs></Polygon><Polygon><outerBoundaryIs><LinearRing><coordinates>100.925,19.4 100.93333333,19.4 100.93333333,19.39166667 100.925,19.39166667 100.925,19.4</coordinates></LinearRing></outerBoundaryIs></Polygon><Polygon><outerBoundaryIs><LinearRing><coordinates>102.0,19.475 102.00833333,19.475 102.00833333,19.46666667 102.0,19.46666667 102.0,19.475</coordinates></LinearRing></outerBoundaryIs></Polygon><Polygon><outerBoundaryIs><LinearRing><coordinates>99.225,19.48333333 99.23333333,19.48333333 99.23333333,19.475 99.225,19.475 99.225,19.48333333</coordinates></LinearRing></outerBoundaryIs></Polygon><Polygon><outerBoundaryIs><LinearRing><coordinates>100.75833333,19.46666667 100.76666667000001,19.46666667 100.775,19.46666667 100.775,19.45833333 100.76666667000001,19.45833333 100.75833333,19.45833333 100.75833333,19.46666667</coordinates></LinearRing></outerBoundaryIs></Polygon><Polygon><outerBoundaryIs><LinearRing><coordinates>99.525,19.45833333 99.53333333,19.45833333 99.53333333,19.45 99.525,19.45 99.525,19.45833333</coordinates></LinearRing></outerBoundaryIs></Polygon><Polygon><outerBoundaryIs><LinearRing><coordinates>99.38333333,19.45833333 99.39166667,19.45833333 99.39166667,19.45 99.38333333,19.45 99.38333333,19.45833333</coordinates></LinearRing></outerBoundaryIs></Polygon><Polygon><outerBoundaryIs><LinearRing><coordinates>99.65,19.475 99.65833333,19.475 99.65833333,19.46666667 99.65,19.46666667 99.65,19.475</coordinates></LinearRing></outerBoundaryIs></Polygon><Polygon><outerBoundaryIs><LinearRing><coordinates>98.9,19.51666667 98.90833333,19.51666667 98.90833333,19.50833333 98.9,19.50833333 98.9,19.51666667</coordinates></LinearRing></outerBoundaryIs></Polygon><Polygon><outerBoundaryIs><LinearRing><coordinates>98.90833333,19.525 98.91666667,19.525 98.91666667,19.51666667 98.90833333,19.51666667 98.90833333,19.525</coordinates></LinearRing></outerBoundaryIs></Polygon><Polygon><outerBoundaryIs><LinearRing><coordinates>99.025,19.53333333 99.03333333,19.53333333 99.03333333,19.525 99.025,19.525 99.025,19.53333333</coordinates></LinearRing></outerBoundaryIs></Polygon><Polygon><outerBoundaryIs><LinearRing><coordinates>101.11666667,19.54166667 101.125,19.54166667 101.125,19.53333333 101.11666667,19.53333333 101.11666667,19.54166667</coordinates></LinearRing></outerBoundaryIs></Polygon><Polygon><outerBoundaryIs><LinearRing><coordinates>99.00833333,19.53333333 99.00833333,19.525 99.0,19.525 99.0,19.53333333 99.0,19.54166667 99.00833333,19.54166667 99.00833333,19.53333333</coordinates></LinearRing></outerBoundaryIs></Polygon><Polygon><outerBoundaryIs><LinearRing><coordinates>101.13333333,19.55 101.13333333,19.54166667 101.125,19.54166667 101.125,19.55 101.125,19.55833333 101.13333333,19.55833333 101.13333333,19.55</coordinates></LinearRing></outerBoundaryIs></Polygon><Polygon><outerBoundaryIs><LinearRing><coordinates>100.53333333,19.5 100.54166667,19.5 100.54166667,19.49166667 100.53333333,19.49166667 100.525,19.49166667 100.51666667000001,19.49166667 100.51666667000001,19.5 100.525,19.5 100.53333333,19.5</coordinates></LinearRing></outerBoundaryIs></Polygon><Polygon><outerBoundaryIs><LinearRing><coordinates>101.68333333,19.51666667 101.69166667,19.51666667 101.69166667,19.50833333 101.68333333,19.50833333 101.68333333,19.51666667</coordinates></LinearRing></outerBoundaryIs></Polygon><Polygon><outerBoundaryIs><LinearRing><coordinates>99.40833333,19.43333333 99.41666667,19.43333333 99.41666667,19.425 99.40833333,19.425 99.40833333,19.43333333</coordinates></LinearRing></outerBoundaryIs></Polygon><Polygon><outerBoundaryIs><LinearRing><coordinates>98.9,19.6 98.90833333,19.6 98.90833333,19.59166667 98.9,19.59166667 98.9,19.6</coordinates></LinearRing></outerBoundaryIs></Polygon><Polygon><outerBoundaryIs><LinearRing><coordinates>99.175,19.6 99.18333333,19.6 99.18333333,19.59166667 99.175,19.59166667 99.175,19.6</coordinates></LinearRing></outerBoundaryIs></Polygon><Polygon><outerBoundaryIs><LinearRing><coordinates>98.89166667,19.60833333 98.9,19.60833333 98.9,19.6 98.89166667,19.6 98.89166667,19.60833333</coordinates></LinearRing></outerBoundaryIs></Polygon><Polygon><outerBoundaryIs><LinearRing><coordinates>101.99166667,19.64166667 102.0,19.64166667 102.0,19.63333333 101.99166667,19.63333333 101.99166667,19.64166667</coordinates></LinearRing></outerBoundaryIs></Polygon><Polygon><outerBoundaryIs><LinearRing><coordinates>102.00833333,19.61666667 102.01666667000001,19.61666667 102.01666667000001,19.60833333 102.00833333,19.60833333 102.00833333,19.61666667</coordinates></LinearRing></outerBoundaryIs></Polygon><Polygon><outerBoundaryIs><LinearRing><coordinates>99.13333333,19.61666667 99.14166667,19.61666667 99.14166667,19.60833333 99.13333333,19.60833333 99.13333333,19.61666667</coordinates></LinearRing></outerBoundaryIs></Polygon><Polygon><outerBoundaryIs><LinearRing><coordinates>102.01666667000001,19.625 102.025,19.625 102.025,19.61666667 102.01666667000001,19.61666667 102.01666667000001,19.625</coordinates></LinearRing></outerBoundaryIs></Polygon><Polygon><outerBoundaryIs><LinearRing><coordinates>101.99166667,19.625 101.99166667,19.61666667 101.98333333,19.61666667 101.98333333,19.625 101.975,19.625 101.975,19.63333333 101.98333333,19.63333333 101.99166667,19.63333333 101.99166667,19.625</coordinates></LinearRing></outerBoundaryIs></Polygon><Polygon><outerBoundaryIs><LinearRing><coordinates>101.2,19.675 101.20833333,19.675 101.20833333,19.66666667 101.2,19.66666667 101.2,19.675</coordinates></LinearRing></outerBoundaryIs></Polygon><Polygon><outerBoundaryIs><LinearRing><coordinates>100.65,19.675 100.65833333,19.675 100.65833333,19.66666667 100.65,19.66666667 100.65,19.675</coordinates></LinearRing></outerBoundaryIs></Polygon><Polygon><outerBoundaryIs><LinearRing><coordinates>102.125,19.70833333 102.13333333,19.70833333 102.13333333,19.7 102.125,19.7 102.125,19.70833333</coordinates></LinearRing></outerBoundaryIs></Polygon><Polygon><outerBoundaryIs><LinearRing><coordinates>101.58333333,19.69166667 101.58333333,19.68333333 101.575,19.68333333 101.56666667,19.68333333 101.56666667,19.69166667 101.575,19.69166667 101.575,19.7 101.575,19.70833333 101.58333333,19.70833333 101.59166667,19.70833333 101.59166667,19.7 101.58333333,19.7 101.58333333,19.69166667</coordinates></LinearRing></outerBoundaryIs></Polygon><Polygon><outerBoundaryIs><LinearRing><coordinates>100.675,19.675 100.675,19.66666667 100.66666667,19.66666667 100.66666667,19.675 100.65833333,19.675 100.65833333,19.68333333 100.66666667,19.68333333 100.66666667,19.69166667 100.675,19.69166667 100.68333333,19.69166667 100.69166667,19.69166667 100.69166667,19.68333333 100.68333333,19.68333333 100.68333333,19.675 100.675,19.675</coordinates></LinearRing></outerBoundaryIs></Polygon><Polygon><outerBoundaryIs><LinearRing><coordinates>100.85833333,19.68333333 100.86666667,19.68333333 100.86666667,19.675 100.85833333,19.675 100.85833333,19.68333333</coordinates></LinearRing></outerBoundaryIs></Polygon><Polygon><outerBoundaryIs><LinearRing><coordinates>101.44166667,19.69166667 101.45,19.69166667 101.45,19.68333333 101.44166667,19.68333333 101.44166667,19.69166667</coordinates></LinearRing></outerBoundaryIs></Polygon><Polygon><outerBoundaryIs><LinearRing><coordinates>102.11666667,19.69166667 102.11666667,19.68333333 102.10833333,19.68333333 102.10833333,19.69166667 102.10833333,19.7 102.10833333,19.70833333 102.11666667,19.70833333 102.11666667,19.7 102.125,19.7 102.125,19.69166667 102.11666667,19.69166667</coordinates></LinearRing></outerBoundaryIs></Polygon><Polygon><outerBoundaryIs><LinearRing><coordinates>101.65833333,19.7 101.66666667,19.7 101.66666667,19.69166667 101.65833333,19.69166667 101.65833333,19.7</coordinates></LinearRing></outerBoundaryIs></Polygon><Polygon><outerBoundaryIs><LinearRing><coordinates>101.55833333,19.7 101.56666667,19.7 101.56666667,19.69166667 101.55833333,19.69166667 101.55833333,19.7</coordinates></LinearRing></outerBoundaryIs></Polygon><Polygon><outerBoundaryIs><LinearRing><coordinates>101.975,19.64166667 101.975,19.63333333 101.96666667,19.63333333 101.96666667,19.64166667 101.96666667,19.65 101.975,19.65 101.975,19.64166667</coordinates></LinearRing></outerBoundaryIs></Polygon><Polygon><outerBoundaryIs><LinearRing><coordinates>102.14166667000001,19.74166667 102.14166667000001,19.73333333 102.13333333,19.73333333 102.13333333,19.74166667 102.13333333,19.75 102.14166667000001,19.75 102.14166667000001,19.74166667</coordinates></LinearRing></outerBoundaryIs></Polygon><Polygon><outerBoundaryIs><LinearRing><coordinates>101.125,19.75 101.13333333,19.75 101.13333333,19.74166667 101.125,19.74166667 101.125,19.75</coordinates></LinearRing></outerBoundaryIs></Polygon><Polygon><outerBoundaryIs><LinearRing><coordinates>102.25,19.75833333 102.25833333,19.75833333 102.26666667000001,19.75833333 102.26666667000001,19.75 102.25833333,19.75 102.25,19.75 102.24166667,19.75 102.24166667,19.75833333 102.25,19.75833333</coordinates></LinearRing></outerBoundaryIs></Polygon><Polygon><outerBoundaryIs><LinearRing><coordinates>101.50833333,19.75833333 101.51666667000001,19.75833333 101.51666667000001,19.75 101.50833333,19.75 101.50833333,19.75833333</coordinates></LinearRing></outerBoundaryIs></Polygon><Polygon><outerBoundaryIs><LinearRing><coordinates>100.38333333,19.76666667 100.38333333,19.75833333 100.375,19.75833333 100.36666667,19.75833333 100.36666667,19.76666667 100.375,19.76666667 100.375,19.775 100.38333333,19.775 100.38333333,19.76666667</coordinates></LinearRing></outerBoundaryIs></Polygon><Polygon><outerBoundaryIs><LinearRing><coordinates>99.325,19.775 99.33333333,19.775 99.33333333,19.76666667 99.325,19.76666667 99.325,19.775</coordinates></LinearRing></outerBoundaryIs></Polygon><Polygon><outerBoundaryIs><LinearRing><coordinates>100.8,19.775 100.80833333,19.775 100.80833333,19.76666667 100.8,19.76666667 100.8,19.775</coordinates></LinearRing></outerBoundaryIs></Polygon><Polygon><outerBoundaryIs><LinearRing><coordinates>99.6,19.775 99.60833333,19.775 99.60833333,19.76666667 99.6,19.76666667 99.6,19.775</coordinates></LinearRing></outerBoundaryIs></Polygon><Polygon><outerBoundaryIs><LinearRing><coordinates>101.38333333,19.78333333 101.39166667000001,19.78333333 101.39166667000001,19.775 101.38333333,19.775 101.38333333,19.78333333</coordinates></LinearRing></outerBoundaryIs></Polygon><Polygon><outerBoundaryIs><LinearRing><coordinates>100.825,19.78333333 100.83333333,19.78333333 100.83333333,19.775 100.825,19.775 100.825,19.78333333</coordinates></LinearRing></outerBoundaryIs></Polygon><Polygon><outerBoundaryIs><LinearRing><coordinates>101.85,19.825 101.85833333,19.825 101.85833333,19.81666667 101.85,19.81666667 101.85,19.825</coordinates></LinearRing></outerBoundaryIs></Polygon><Polygon><outerBoundaryIs><LinearRing><coordinates>102.19166667,19.84166667 102.2,19.84166667 102.2,19.83333333 102.19166667,19.83333333 102.19166667,19.84166667</coordinates></LinearRing></outerBoundaryIs></Polygon><Polygon><outerBoundaryIs><LinearRing><coordinates>101.79166667,19.8 101.8,19.8 101.8,19.79166667 101.79166667,19.79166667 101.79166667,19.8</coordinates></LinearRing></outerBoundaryIs></Polygon><Polygon><outerBoundaryIs><LinearRing><coordinates>101.30833333,19.79166667 101.31666667,19.79166667 101.31666667,19.78333333 101.30833333,19.78333333 101.30833333,19.79166667</coordinates></LinearRing></outerBoundaryIs></Polygon><Polygon><outerBoundaryIs><LinearRing><coordinates>99.49166667,19.76666667 99.49166667,19.75833333 99.48333333,19.75833333 99.48333333,19.76666667 99.48333333,19.775 99.48333333,19.78333333 99.48333333,19.79166667 99.48333333,19.8 99.49166667,19.8 99.49166667,19.80833333 99.5,19.80833333 99.5,19.8 99.5,19.79166667 99.50833333,19.79166667 99.50833333,19.78333333 99.5,19.78333333 99.5,19.775 99.5,19.76666667 99.49166667,19.76666667</coordinates></LinearRing></outerBoundaryIs></Polygon><Polygon><outerBoundaryIs><LinearRing><coordinates>100.38333333,19.80833333 100.39166667000001,19.80833333 100.39166667000001,19.8 100.38333333,19.8 100.38333333,19.80833333</coordinates></LinearRing></outerBoundaryIs></Polygon><Polygon><outerBoundaryIs><LinearRing><coordinates>102.14166667000001,19.71666667 102.14166667000001,19.70833333 102.13333333,19.70833333 102.13333333,19.71666667 102.13333333,19.725 102.14166667000001,19.725 102.14166667000001,19.71666667</coordinates></LinearRing></outerBoundaryIs></Polygon><Polygon><outerBoundaryIs><LinearRing><coordinates>102.14166667000001,19.73333333 102.15,19.73333333 102.15,19.725 102.14166667000001,19.725 102.14166667000001,19.73333333</coordinates></LinearRing></outerBoundaryIs></Polygon><Polygon><outerBoundaryIs><LinearRing><coordinates>101.16666667,19.56666667 101.175,19.56666667 101.175,19.55833333 101.16666667,19.55833333 101.15833333,19.55833333 101.15833333,19.56666667 101.15,19.56666667 101.15,19.575 101.15833333,19.575 101.16666667,19.575 101.16666667,19.56666667</coordinates></LinearRing></outerBoundaryIs></Polygon><Polygon><outerBoundaryIs><LinearRing><coordinates>101.14166667000001,19.56666667 101.15,19.56666667 101.15,19.55833333 101.14166667000001,19.55833333 101.13333333,19.55833333 101.13333333,19.56666667 101.13333333,19.575 101.14166667000001,19.575 101.14166667000001,19.56666667</coordinates></LinearRing></outerBoundaryIs></Polygon><Polygon><outerBoundaryIs><LinearRing><coordinates>101.45833333,19.575 101.46666667,19.575 101.46666667,19.56666667 101.45833333,19.56666667 101.45833333,19.575</coordinates></LinearRing></outerBoundaryIs></Polygon><Polygon><outerBoundaryIs><LinearRing><coordinates>99.1,19.575 99.10833333,19.575 99.10833333,19.56666667 99.1,19.56666667 99.1,19.575</coordinates></LinearRing></outerBoundaryIs></Polygon><Polygon><outerBoundaryIs><LinearRing><coordinates>101.14166667000001,19.59166667 101.15,19.59166667 101.15,19.58333333 101.14166667000001,19.58333333 101.14166667000001,19.59166667</coordinates></LinearRing></outerBoundaryIs></Polygon><Polygon><outerBoundaryIs><LinearRing><coordinates>101.8,19.88333333 101.80833333,19.88333333 101.80833333,19.875 101.8,19.875 101.8,19.88333333</coordinates></LinearRing></outerBoundaryIs></Polygon><Polygon><outerBoundaryIs><LinearRing><coordinates>100.68333333,19.88333333 100.68333333,19.875 100.675,19.875 100.675,19.88333333 100.675,19.89166667 100.68333333,19.89166667 100.68333333,19.88333333</coordinates></LinearRing></outerBoundaryIs></Polygon><Polygon><outerBoundaryIs><LinearRing><coordinates>100.7,19.925 100.70833333,19.925 100.70833333,19.91666667 100.7,19.91666667 100.7,19.925</coordinates></LinearRing></outerBoundaryIs></Polygon><Polygon><outerBoundaryIs><LinearRing><coordinates>102.13333333,19.90833333 102.14166667000001,19.90833333 102.14166667000001,19.9 102.13333333,19.9 102.13333333,19.90833333</coordinates></LinearRing></outerBoundaryIs></Polygon><Polygon><outerBoundaryIs><LinearRing><coordinates>100.99166667,19.9 101.0,19.9 101.0,19.89166667 100.99166667,19.89166667 100.99166667,19.9</coordinates></LinearRing></outerBoundaryIs></Polygon><Polygon><outerBoundaryIs><LinearRing><coordinates>100.61666667,19.9 100.625,19.9 100.625,19.89166667 100.61666667,19.89166667 100.61666667,19.9</coordinates></LinearRing></outerBoundaryIs></Polygon><Polygon><outerBoundaryIs><LinearRing><coordinates>99.56666667,19.96666667 99.575,19.96666667 99.575,19.95833333 99.56666667,19.95833333 99.56666667,19.96666667</coordinates></LinearRing></outerBoundaryIs></Polygon><Polygon><outerBoundaryIs><LinearRing><coordinates>100.775,19.96666667 100.78333333,19.96666667 100.78333333,19.95833333 100.775,19.95833333 100.775,19.96666667</coordinates></LinearRing></outerBoundaryIs></Polygon><Polygon><outerBoundaryIs><LinearRing><coordinates>100.8,19.975 100.80833333,19.975 100.80833333,19.96666667 100.8,19.96666667 100.8,19.975</coordinates></LinearRing></outerBoundaryIs></Polygon><Polygon><outerBoundaryIs><LinearRing><coordinates>100.79166667,19.975 100.79166667,19.96666667 100.78333333,19.96666667 100.78333333,19.975 100.78333333,19.98333333 100.79166667,19.98333333 100.79166667,19.975</coordinates></LinearRing></outerBoundaryIs></Polygon><Polygon><outerBoundaryIs><LinearRing><coordinates>100.175,19.975 100.18333333,19.975 100.18333333,19.96666667 100.175,19.96666667 100.175,19.975</coordinates></LinearRing></outerBoundaryIs></Polygon><Polygon><outerBoundaryIs><LinearRing><coordinates>99.55833333,19.975 99.56666667,19.975 99.56666667,19.96666667 99.55833333,19.96666667 99.55833333,19.975</coordinates></LinearRing></outerBoundaryIs></Polygon><Polygon><outerBoundaryIs><LinearRing><coordinates>100.38333333,20.025 100.38333333,20.01666667 100.375,20.01666667 100.36666667,20.01666667 100.36666667,20.025 100.375,20.025 100.375,20.03333333 100.38333333,20.03333333 100.38333333,20.025</coordinates></LinearRing></outerBoundaryIs></Polygon><Polygon><outerBoundaryIs><LinearRing><coordinates>101.2,20.01666667 101.20833333,20.01666667 101.20833333,20.00833333 101.2,20.00833333 101.2,20.01666667</coordinates></LinearRing></outerBoundaryIs></Polygon><Polygon><outerBoundaryIs><LinearRing><coordinates>100.35833333,20.01666667 100.36666667,20.01666667 100.36666667,20.00833333 100.35833333,20.00833333 100.35833333,20.01666667</coordinates></LinearRing></outerBoundaryIs></Polygon><Polygon><outerBoundaryIs><LinearRing><coordinates>101.19166667,20.025 101.2,20.025 101.2,20.01666667 101.19166667,20.01666667 101.19166667,20.025</coordinates></LinearRing></outerBoundaryIs></Polygon><Polygon><outerBoundaryIs><LinearRing><coordinates>101.81666667,20.03333333 101.825,20.03333333 101.825,20.025 101.81666667,20.025 101.81666667,20.03333333</coordinates></LinearRing></outerBoundaryIs></Polygon><Polygon><outerBoundaryIs><LinearRing><coordinates>100.74166667,19.99166667 100.75,19.99166667 100.75,19.98333333 100.74166667,19.98333333 100.74166667,19.99166667</coordinates></LinearRing></outerBoundaryIs></Polygon><Polygon><outerBoundaryIs><LinearRing><coordinates>101.9,19.99166667 101.90833333,19.99166667 101.90833333,19.98333333 101.9,19.98333333 101.9,19.99166667</coordinates></LinearRing></outerBoundaryIs></Polygon><Polygon><outerBoundaryIs><LinearRing><coordinates>100.33333333,19.99166667 100.34166667,19.99166667 100.34166667,19.98333333 100.33333333,19.98333333 100.33333333,19.99166667</coordinates></LinearRing></outerBoundaryIs></Polygon><Polygon><outerBoundaryIs><LinearRing><coordinates>100.56666667,19.99166667 100.56666667,19.98333333 100.55833333,19.98333333 100.55,19.98333333 100.55,19.99166667 100.55833333,19.99166667 100.55833333,20.0 100.55833333,20.00833333 100.56666667,20.00833333 100.56666667,20.0 100.575,20.0 100.575,19.99166667 100.56666667,19.99166667</coordinates></LinearRing></outerBoundaryIs></Polygon><Polygon><outerBoundaryIs><LinearRing><coordinates>100.66666667,20.0 100.66666667,19.99166667 100.65833333,19.99166667 100.65833333,20.0 100.65,20.0 100.64166667000001,20.0 100.63333333,20.0 100.63333333,19.99166667 100.625,19.99166667 100.61666667,19.99166667 100.60833333,19.99166667 100.6,19.99166667 100.6,20.0 100.60833333,20.0 100.61666667,20.0 100.625,20.0 100.625,20.00833333 100.61666667,20.00833333 100.61666667,20.01666667 100.625,20.01666667 100.625,20.025 100.63333333,20.025 100.64166667000001,20.025 100.64166667000001,20.01666667 100.65,20.01666667 100.65,20.00833333 100.65833333,20.00833333 100.65833333,20.01666667 100.66666667,20.01666667 100.66666667,20.025 100.675,20.025 100.675,20.01666667 100.675,20.00833333 100.66666667,20.00833333 100.66666667,20.0</coordinates></LinearRing></outerBoundaryIs></Polygon><Polygon><outerBoundaryIs><LinearRing><coordinates>100.34166667,20.0 100.35,20.0 100.35,19.99166667 100.34166667,19.99166667 100.34166667,20.0</coordinates></LinearRing></outerBoundaryIs></Polygon><Polygon><outerBoundaryIs><LinearRing><coordinates>100.59166667,19.975 100.59166667,19.96666667 100.58333333,19.96666667 100.58333333,19.975 100.58333333,19.98333333 100.58333333,19.99166667 100.58333333,20.0 100.59166667,20.0 100.59166667,19.99166667 100.59166667,19.98333333 100.59166667,19.975</coordinates></LinearRing></outerBoundaryIs></Polygon><Polygon><outerBoundaryIs><LinearRing><coordinates>101.975,20.00833333 101.98333333,20.00833333 101.98333333,20.0 101.975,20.0 101.975,20.00833333</coordinates></LinearRing></outerBoundaryIs></Polygon><Polygon><outerBoundaryIs><LinearRing><coordinates>100.59166667,20.00833333 100.6,20.00833333 100.6,20.0 100.59166667,20.0 100.59166667,20.00833333</coordinates></LinearRing></outerBoundaryIs></Polygon><Polygon><outerBoundaryIs><LinearRing><coordinates>100.58333333,20.00833333 100.58333333,20.0 100.575,20.0 100.575,20.00833333 100.56666667,20.00833333 100.56666667,20.01666667 100.575,20.01666667 100.575,20.025 100.58333333,20.025 100.58333333,20.01666667 100.58333333,20.00833333</coordinates></LinearRing></outerBoundaryIs></Polygon><Polygon><outerBoundaryIs><LinearRing><coordinates>99.525,20.00833333 99.525,20.0 99.51666667,20.0 99.51666667,20.00833333 99.51666667,20.01666667 99.525,20.01666667 99.525,20.00833333</coordinates></LinearRing></outerBoundaryIs></Polygon><Polygon><outerBoundaryIs><LinearRing><coordinates>99.59166667,19.94166667 99.6,19.94166667 99.6,19.93333333 99.59166667,19.93333333 99.59166667,19.94166667</coordinates></LinearRing></outerBoundaryIs></Polygon><Polygon><outerBoundaryIs><LinearRing><coordinates>99.63333333,19.95833333 99.64166667,19.95833333 99.64166667,19.95 99.63333333,19.95 99.63333333,19.95833333</coordinates></LinearRing></outerBoundaryIs></Polygon><Polygon><outerBoundaryIs><LinearRing><coordinates>101.85,20.06666667 101.85,20.05833333 101.84166667,20.05833333 101.83333333,20.05833333 101.825,20.05833333 101.825,20.06666667 101.83333333,20.06666667 101.83333333,20.075 101.84166667,20.075 101.85,20.075 101.85,20.06666667</coordinates></LinearRing></outerBoundaryIs></Polygon><Polygon><outerBoundaryIs><LinearRing><coordinates>99.71666667,20.06666667 99.725,20.06666667 99.725,20.05833333 99.71666667,20.05833333 99.71666667,20.06666667</coordinates></LinearRing></outerBoundaryIs></Polygon><Polygon><outerBoundaryIs><LinearRing><coordinates>100.23333333,20.06666667 100.24166667,20.06666667 100.24166667,20.05833333 100.23333333,20.05833333 100.23333333,20.06666667</coordinates></LinearRing></outerBoundaryIs></Polygon><Polygon><outerBoundaryIs><LinearRing><coordinates>100.69166667,20.06666667 100.7,20.06666667 100.7,20.05833333 100.69166667,20.05833333 100.69166667,20.06666667</coordinates></LinearRing></outerBoundaryIs></Polygon><Polygon><outerBoundaryIs><LinearRing><coordinates>100.40833333,20.06666667 100.41666667,20.06666667 100.41666667,20.05833333 100.40833333,20.05833333 100.40833333,20.06666667</coordinates></LinearRing></outerBoundaryIs></Polygon><Polygon><outerBoundaryIs><LinearRing><coordinates>100.9,20.13333333 100.90833333,20.13333333 100.90833333,20.125 100.9,20.125 100.9,20.13333333</coordinates></LinearRing></outerBoundaryIs></Polygon><Polygon><outerBoundaryIs><LinearRing><coordinates>100.75,20.13333333 100.75,20.125 100.74166667,20.125 100.74166667,20.13333333 100.74166667,20.14166667 100.75,20.14166667 100.75833333,20.14166667 100.75833333,20.13333333 100.75,20.13333333</coordinates></LinearRing></outerBoundaryIs></Polygon><Polygon><outerBoundaryIs><LinearRing><coordinates>100.95833333,20.10833333 100.96666667,20.10833333 100.96666667,20.1 100.95833333,20.1 100.95833333,20.10833333</coordinates></LinearRing></outerBoundaryIs></Polygon><Polygon><outerBoundaryIs><LinearRing><coordinates>100.41666667,20.11666667 100.425,20.11666667 100.425,20.10833333 100.41666667,20.10833333 100.41666667,20.11666667</coordinates></LinearRing></outerBoundaryIs></Polygon><Polygon><outerBoundaryIs><LinearRing><coordinates>100.95,20.11666667 100.95833333,20.11666667 100.95833333,20.10833333 100.95,20.10833333 100.95,20.11666667</coordinates></LinearRing></outerBoundaryIs></Polygon><Polygon><outerBoundaryIs><LinearRing><coordinates>99.91666667,20.11666667 99.925,20.11666667 99.925,20.10833333 99.91666667,20.10833333 99.91666667,20.11666667</coordinates></LinearRing></outerBoundaryIs></Polygon><Polygon><outerBoundaryIs><LinearRing><coordinates>99.85,20.125 99.85833333,20.125 99.85833333,20.11666667 99.85,20.11666667 99.85,20.125</coordinates></LinearRing></outerBoundaryIs></Polygon><Polygon><outerBoundaryIs><LinearRing><coordinates>99.75,20.09166667 99.75,20.08333333 99.74166667,20.08333333 99.73333333,20.08333333 99.73333333,20.09166667 99.73333333,20.1 99.725,20.1 99.71666667,20.1 99.70833333,20.1 99.7,20.1 99.7,20.10833333 99.70833333,20.10833333 99.71666667,20.10833333 99.71666667,20.11666667 99.725,20.11666667 99.73333333,20.11666667 99.74166667,20.11666667 99.75,20.11666667 99.75833333,20.11666667 99.75833333,20.10833333 99.76666667,20.10833333 99.76666667,20.11666667 99.775,20.11666667 99.775,20.125 99.78333333,20.125 99.79166667,20.125 99.79166667,20.13333333 99.8,20.13333333 99.80833333,20.13333333 99.81666667,20.13333333 99.825,20.13333333 99.83333333,20.13333333 99.84166667,20.13333333 99.85,20.13333333 99.85,20.125 99.84166667,20.125 99.84166667,20.11666667 99.83333333,20.11666667 99.825,20.11666667 99.81666667,20.11666667 99.80833333,20.11666667 99.80833333,20.10833333 99.8,20.10833333 99.79166667,20.10833333 99.79166667,20.1 99.79166667,20.09166667 99.78333333,20.09166667 99.78333333,20.1 99.775,20.1 99.76666667,20.1 99.76666667,20.09166667 99.75833333,20.09166667 99.75,20.09166667</coordinates></LinearRing></outerBoundaryIs></Polygon><Polygon><outerBoundaryIs><LinearRing><coordinates>100.30833333,20.09166667 100.30833333,20.08333333 100.3,20.08333333 100.3,20.09166667 100.29166667,20.09166667 100.29166667,20.1 100.3,20.1 100.3,20.10833333 100.30833333,20.10833333 100.31666667,20.10833333 100.31666667,20.11666667 100.325,20.11666667 100.325,20.125 100.33333333,20.125 100.33333333,20.11666667 100.33333333,20.10833333 100.325,20.10833333 100.325,20.1 100.31666667,20.1 100.31666667,20.09166667 100.30833333,20.09166667</coordinates></LinearRing></outerBoundaryIs></Polygon><Polygon><outerBoundaryIs><LinearRing><coordinates>99.73333333,20.075 99.73333333,20.06666667 99.725,20.06666667 99.725,20.075 99.725,20.08333333 99.73333333,20.08333333 99.73333333,20.075</coordinates></LinearRing></outerBoundaryIs></Polygon><Polygon><outerBoundaryIs><LinearRing><coordinates>100.69166667,20.075 100.69166667,20.06666667 100.68333333,20.06666667 100.68333333,20.075 100.68333333,20.08333333 100.69166667,20.08333333 100.69166667,20.075</coordinates></LinearRing></outerBoundaryIs></Polygon><Polygon><outerBoundaryIs><LinearRing><coordinates>100.25,20.075 100.25,20.06666667 100.24166667,20.06666667 100.24166667,20.075 100.23333333,20.075 100.225,20.075 100.225,20.08333333 100.23333333,20.08333333 100.23333333,20.09166667 100.24166667,20.09166667 100.24166667,20.08333333 100.25,20.08333333 100.25,20.075</coordinates></LinearRing></outerBoundaryIs></Polygon><Polygon><outerBoundaryIs><LinearRing><coordinates>100.95833333,20.09166667 100.96666667,20.09166667 100.96666667,20.08333333 100.95833333,20.08333333 100.95833333,20.09166667</coordinates></LinearRing></outerBoundaryIs></Polygon><Polygon><outerBoundaryIs><LinearRing><coordinates>99.53333333,20.1 99.54166667,20.1 99.54166667,20.10833333 99.55,20.10833333 99.55,20.1 99.55,20.09166667 99.54166667,20.09166667 99.53333333,20.09166667 99.53333333,20.1</coordinates></LinearRing></outerBoundaryIs></Polygon><Polygon><outerBoundaryIs><LinearRing><coordinates>101.58333333,20.225 101.59166667,20.225 101.59166667,20.21666667 101.58333333,20.21666667 101.58333333,20.225</coordinates></LinearRing></outerBoundaryIs></Polygon><Polygon><outerBoundaryIs><LinearRing><coordinates>102.14166667000001,20.18333333 102.15,20.18333333 102.15,20.175 102.14166667000001,20.175 102.14166667000001,20.18333333</coordinates></LinearRing></outerBoundaryIs></Polygon><Polygon><outerBoundaryIs><LinearRing><coordinates>101.70833333,20.425 101.70833333,20.41666667 101.7,20.41666667 101.7,20.425 101.7,20.43333333 101.70833333,20.43333333 101.70833333,20.44166667 101.71666667,20.44166667 101.71666667,20.43333333 101.71666667,20.425 101.70833333,20.425</coordinates></LinearRing></outerBoundaryIs></Polygon><Polygon><outerBoundaryIs><LinearRing><coordinates>100.74166667,20.15 100.74166667,20.14166667 100.73333333,20.14166667 100.73333333,20.15 100.73333333,20.15833333 100.74166667,20.15833333 100.74166667,20.15</coordinates></LinearRing></outerBoundaryIs></Polygon><Polygon><outerBoundaryIs><LinearRing><coordinates>100.15833333,20.05 100.16666667,20.05 100.16666667,20.04166667 100.15833333,20.04166667 100.15833333,20.05</coordinates></LinearRing></outerBoundaryIs></Polygon><Polygon><outerBoundaryIs><LinearRing><coordinates>99.90833333,20.05 99.91666667,20.05 99.91666667,20.04166667 99.90833333,20.04166667 99.90833333,20.05</coordinates></LinearRing></outerBoundaryIs></Polygon><Polygon><outerBoundaryIs><LinearRing><coordinates>100.36666667,20.04166667 100.375,20.04166667 100.375,20.03333333 100.36666667,20.03333333 100.36666667,20.04166667</coordinates></LinearRing></outerBoundaryIs></Polygon><Polygon><outerBoundaryIs><LinearRing><coordinates>100.39166667000001,20.04166667 100.4,20.04166667 100.4,20.03333333 100.39166667000001,20.03333333 100.38333333,20.03333333 100.38333333,20.04166667 100.375,20.04166667 100.375,20.05 100.38333333,20.05 100.38333333,20.05833333 100.39166667000001,20.05833333 100.39166667000001,20.06666667 100.39166667000001,20.075 100.4,20.075 100.4,20.08333333 100.39166667000001,20.08333333 100.39166667000001,20.09166667 100.4,20.09166667 100.4,20.1 100.40833333,20.1 100.40833333,20.10833333 100.41666667,20.10833333 100.41666667,20.1 100.41666667,20.09166667 100.40833333,20.09166667 100.40833333,20.08333333 100.40833333,20.075 100.40833333,20.06666667 100.4,20.06666667 100.4,20.05833333 100.4,20.05 100.39166667000001,20.05 100.39166667000001,20.04166667</coordinates></LinearRing></outerBoundaryIs></Polygon><Polygon><outerBoundaryIs><LinearRing><coordinates>100.15,20.04166667 100.15833333,20.04166667 100.15833333,20.03333333 100.15,20.03333333 100.15,20.04166667</coordinates></LinearRing></outerBoundaryIs></Polygon><Polygon><outerBoundaryIs><LinearRing><coordinates>100.24166667,20.05833333 100.25,20.05833333 100.25,20.05 100.24166667,20.05 100.24166667,20.05833333</coordinates></LinearRing></outerBoundaryIs></Polygon><Polygon><outerBoundaryIs><LinearRing><coordinates>99.81666667,20.05833333 99.825,20.05833333 99.825,20.05 99.81666667,20.05 99.81666667,20.05833333</coordinates></LinearRing></outerBoundaryIs></Polygon><Polygon><outerBoundaryIs><LinearRing><coordinates>101.375,19.875 101.38333333,19.875 101.39166667000001,19.875 101.39166667000001,19.86666667 101.38333333,19.86666667 101.375,19.86666667 101.36666667,19.86666667 101.36666667,19.875 101.375,19.875</coordinates></LinearRing></outerBoundaryIs></Polygon><Polygon><outerBoundaryIs><LinearRing><coordinates>101.48333333,19.875 101.49166667,19.875 101.49166667,19.86666667 101.48333333,19.86666667 101.48333333,19.875</coordinates></LinearRing></outerBoundaryIs></Polygon><Polygon><outerBoundaryIs><LinearRing><coordinates>99.4,19.375 99.40833333,19.375 99.40833333,19.36666667 99.4,19.36666667 99.4,19.375</coordinates></LinearRing></outerBoundaryIs></Polygon><Polygon><outerBoundaryIs><LinearRing><coordinates>99.75,18.68333333 99.75833333,18.68333333 99.75833333,18.675 99.75,18.675 99.75,18.68333333</coordinates></LinearRing></outerBoundaryIs></Polygon><Polygon><outerBoundaryIs><LinearRing><coordinates>98.275,18.325 98.275,18.31666667 98.26666667,18.31666667 98.26666667,18.325 98.26666667,18.33333333 98.25833333,18.33333333 98.25,18.33333333 98.25,18.34166667 98.24166667,18.34166667 98.24166667,18.35 98.24166667,18.35833333 98.25,18.35833333 98.25,18.35 98.25833333,18.35 98.25833333,18.35833333 98.26666667,18.35833333 98.26666667,18.36666667 98.26666667,18.375 98.275,18.375 98.275,18.36666667 98.275,18.35833333 98.275,18.35 98.275,18.34166667 98.28333333,18.34166667 98.29166667,18.34166667 98.29166667,18.33333333 98.3,18.33333333 98.30833333,18.33333333 98.30833333,18.325 98.31666667,18.325 98.31666667,18.31666667 98.325,18.31666667 98.325,18.30833333 98.33333333,18.30833333 98.33333333,18.3 98.33333333,18.29166667 98.34166667,18.29166667 98.34166667,18.3 98.35,18.3 98.35833333,18.3 98.36666667,18.3 98.375,18.3 98.375,18.30833333 98.38333333,18.30833333 98.38333333,18.3 98.39166667,18.3 98.4,18.3 98.4,18.29166667 98.4,18.28333333 98.4,18.275 98.40833333,18.275 98.41666667,18.275 98.41666667,18.28333333 98.425,18.28333333 98.425,18.275 98.425,18.26666667 98.425,18.25833333 98.43333333,18.25833333 98.43333333,18.25 98.44166667,18.25 98.44166667,18.24166667 98.44166667,18.23333333 98.45,18.23333333 98.45833333,18.23333333 98.46666667,18.23333333 98.46666667,18.225 98.475,18.225 98.475,18.23333333 98.48333333,18.23333333 98.48333333,18.24166667 98.49166667,18.24166667 98.49166667,18.23333333 98.5,18.23333333 98.5,18.225 98.50833333,18.225 98.50833333,18.23333333 98.50833333,18.24166667 98.51666667,18.24166667 98.525,18.24166667 98.53333333,18.24166667 98.54166667,18.24166667 98.54166667,18.25 98.55,18.25 98.55,18.24166667 98.55833333,18.24166667 98.55833333,18.23333333 98.56666667,18.23333333 98.56666667,18.24166667 98.56666667,18.25 98.575,18.25 98.575,18.25833333 98.56666667,18.25833333 98.55833333,18.25833333 98.55833333,18.26666667 98.56666667,18.26666667 98.575,18.26666667 98.58333333,18.26666667 98.58333333,18.275 98.58333333,18.28333333 98.58333333,18.29166667 98.58333333,18.3 98.58333333,18.30833333 98.575,18.30833333 98.56666667,18.30833333 98.56666667,18.31666667 98.575,18.31666667 98.58333333,18.31666667 98.59166667,18.31666667 98.59166667,18.325 98.6,18.325 98.60833333,18.325 98.61666667,18.325 98.61666667,18.33333333 98.625,18.33333333 98.63333333,18.33333333 98.63333333,18.34166667 98.64166667,18.34166667 98.64166667,18.35 98.65,18.35 98.65,18.35833333 98.65833333,18.35833333 98.65833333,18.36666667 98.65,18.36666667 98.64166667,18.36666667 98.64166667,18.375 98.63333333,18.375 98.625,18.375 98.61666667,18.375 98.60833333,18.375 98.60833333,18.38333333 98.6,18.38333333 98.59166667,18.38333333 98.58333333,18.38333333 98.58333333,18.39166667 98.59166667,18.39166667 98.59166667,18.4 98.6,18.4 98.6,18.40833333 98.60833333,18.40833333 98.61666667,18.40833333 98.61666667,18.41666667 98.61666667,18.425 98.60833333,18.425 98.60833333,18.43333333 98.6,18.43333333 98.6,18.44166667 98.6,18.45 98.60833333,18.45 98.60833333,18.45833333 98.60833333,18.46666667 98.6,18.46666667 98.59166667,18.46666667 98.59166667,18.475 98.59166667,18.48333333 98.6,18.48333333 98.60833333,18.48333333 98.60833333,18.475 98.61666667,18.475 98.625,18.475 98.63333333,18.475 98.63333333,18.48333333 98.63333333,18.49166667 98.64166667,18.49166667 98.64166667,18.5 98.64166667,18.50833333 98.65,18.50833333 98.65,18.51666667 98.64166667,18.51666667 98.64166667,18.525 98.63333333,18.525 98.625,18.525 98.61666667,18.525 98.60833333,18.525 98.6,18.525 98.6,18.53333333 98.60833333,18.53333333 98.61666667,18.53333333 98.625,18.53333333 98.63333333,18.53333333 98.64166667,18.53333333 98.64166667,18.54166667 98.63333333,18.54166667 98.63333333,18.55 98.63333333,18.55833333 98.64166667,18.55833333 98.64166667,18.56666667 98.64166667,18.575 98.64166667,18.58333333 98.65,18.58333333 98.65,18.59166667 98.65833333,18.59166667 98.66666667,18.59166667 98.675,18.59166667 98.68333333,18.59166667 98.69166667,18.59166667 98.7,18.59166667 98.7,18.58333333 98.70833333,18.58333333 98.70833333,18.575 98.71666667,18.575 98.71666667,18.58333333 98.725,18.58333333 98.73333333,18.58333333 98.73333333,18.59166667 98.73333333,18.6 98.74166667,18.6 98.74166667,18.60833333 98.73333333,18.60833333 98.725,18.60833333 98.725,18.6 98.71666667,18.6 98.71666667,18.60833333 98.71666667,18.61666667 98.70833333,18.61666667 98.70833333,18.625 98.7,18.625 98.69166667,18.625 98.68333333,18.625 98.68333333,18.63333333 98.675,18.63333333 98.675,18.64166667 98.66666667,18.64166667 98.66666667,18.63333333 98.66666667,18.625 98.65833333,18.625 98.65833333,18.63333333 98.65833333,18.64166667 98.65,18.64166667 98.65,18.65 98.64166667,18.65 98.63333333,18.65 98.63333333,18.64166667 98.625,18.64166667 98.625,18.65 98.625,18.65833333 98.61666667,18.65833333 98.61666667,18.66666667 98.61666667,18.675 98.625,18.675 98.63333333,18.675 98.63333333,18.68333333 98.64166667,18.68333333 98.65,18.68333333 98.65,18.69166667 98.65833333,18.69166667 98.65833333,18.68333333 98.66666667,18.68333333 98.66666667,18.69166667 98.675,18.69166667 98.68333333,18.69166667 98.68333333,18.68333333 98.69166667,18.68333333 98.69166667,18.675 98.7,18.675 98.7,18.68333333 98.7,18.69166667 98.70833333,18.69166667 98.70833333,18.68333333 98.70833333,18.675 98.71666667,18.675 98.71666667,18.66666667 98.70833333,18.66666667 98.70833333,18.65833333 98.7,18.65833333 98.7,18.65 98.70833333,18.65 98.70833333,18.64166667 98.71666667,18.64166667 98.71666667,18.63333333 98.71666667,18.625 98.725,18.625 98.73333333,18.625 98.74166667,18.625 98.74166667,18.63333333 98.75,18.63333333 98.75,18.64166667 98.75,18.65 98.74166667,18.65 98.74166667,18.65833333 98.75,18.65833333 98.75,18.66666667 98.75,18.675 98.75,18.68333333 98.75833333,18.68333333 98.76666667,18.68333333 98.76666667,18.69166667 98.75833333,18.69166667 98.75,18.69166667 98.75,18.7 98.75,18.70833333 98.74166667,18.70833333 98.74166667,18.71666667 98.74166667,18.725 98.75,18.725 98.75,18.71666667 98.75833333,18.71666667 98.76666667,18.71666667 98.775,18.71666667 98.78333333,18.71666667 98.79166667,18.71666667 98.79166667,18.725 98.78333333,18.725 98.78333333,18.73333333 98.775,18.73333333 98.76666667,18.73333333 98.76666667,18.74166667 98.76666667,18.75 98.75833333,18.75 98.75833333,18.74166667 98.75,18.74166667 98.75,18.75 98.75,18.75833333 98.74166667,18.75833333 98.74166667,18.75 98.73333333,18.75 98.73333333,18.74166667 98.725,18.74166667 98.725,18.75 98.725,18.75833333 98.71666667,18.75833333 98.71666667,18.76666667 98.70833333,18.76666667 98.70833333,18.775 98.7,18.775 98.69166667,18.775 98.68333333,18.775 98.68333333,18.78333333 98.69166667,18.78333333 98.7,18.78333333 98.70833333,18.78333333 98.71666667,18.78333333 98.71666667,18.79166667 98.70833333,18.79166667 98.7,18.79166667 98.69166667,18.79166667 98.69166667,18.8 98.68333333,18.8 98.68333333,18.80833333 98.675,18.80833333 98.675,18.81666667 98.66666667,18.81666667 98.66666667,18.825 98.66666667,18.83333333 98.66666667,18.84166667 98.675,18.84166667 98.675,18.83333333 98.68333333,18.83333333 98.68333333,18.825 98.68333333,18.81666667 98.69166667,18.81666667 98.7,18.81666667 98.7,18.80833333 98.70833333,18.80833333 98.70833333,18.8 98.71666667,18.8 98.71666667,18.80833333 98.71666667,18.81666667 98.70833333,18.81666667 98.70833333,18.825 98.7,18.825 98.7,18.83333333 98.7,18.84166667 98.69166667,18.84166667 98.69166667,18.85 98.69166667,18.85833333 98.7,18.85833333 98.7,18.86666667 98.70833333,18.86666667 98.71666667,18.86666667 98.71666667,18.875 98.71666667,18.88333333 98.71666667,18.89166667 98.725,18.89166667 98.725,18.88333333 98.725,18.875 98.73333333,18.875 98.73333333,18.86666667 98.74166667,18.86666667 98.74166667,18.85833333 98.75,18.85833333 98.75,18.85 98.75,18.84166667 98.74166667,18.84166667 98.73333333,18.84166667 98.73333333,18.83333333 98.74166667,18.83333333 98.74166667,18.825 98.74166667,18.81666667 98.75,18.81666667 98.75,18.80833333 98.74166667,18.80833333 98.74166667,18.8 98.74166667,18.79166667 98.75,18.79166667 98.75,18.8 98.75833333,18.8 98.75833333,18.80833333 98.76666667,18.80833333 98.76666667,18.8 98.76666667,18.79166667 98.76666667,18.78333333 98.76666667,18.775 98.76666667,18.76666667 98.775,18.76666667 98.775,18.775 98.775,18.78333333 98.78333333,18.78333333 98.78333333,18.79166667 98.79166667,18.79166667 98.79166667,18.78333333 98.8,18.78333333 98.8,18.79166667 98.80833333,18.79166667 98.81666667,18.79166667 98.81666667,18.78333333 98.80833333,18.78333333 98.80833333,18.775 98.81666667,18.775 98.81666667,18.76666667 98.81666667,18.75833333 98.825,18.75833333 98.83333333,18.75833333 98.83333333,18.75 98.84166667,18.75 98.84166667,18.75833333 98.85,18.75833333 98.85833333,18.75833333 98.85833333,18.76666667 98.85,18.76666667 98.84166667,18.76666667 98.84166667,18.775 98.83333333,18.775 98.83333333,18.78333333 98.83333333,18.79166667 98.825,18.79166667 98.825,18.8 98.825,18.80833333 98.825,18.81666667 98.83333333,18.81666667 98.83333333,18.80833333 98.83333333,18.8 98.84166667,18.8 98.85,18.8 98.85,18.80833333 98.85833333,18.80833333 98.85833333,18.8 98.86666667,18.8 98.86666667,18.79166667 98.86666667,18.78333333 98.875,18.78333333 98.875,18.79166667 98.88333333,18.79166667 98.88333333,18.78333333 98.88333333,18.775 98.89166667,18.775 98.9,18.775 98.90833333,18.775 98.91666667,18.775 98.925,18.775 98.93333333,18.775 98.93333333,18.78333333 98.94166667,18.78333333 98.94166667,18.79166667 98.94166667,18.8 98.94166667,18.80833333 98.93333333,18.80833333 98.93333333,18.81666667 98.94166667,18.81666667 98.94166667,18.825 98.94166667,18.83333333 98.95,18.83333333 98.95,18.84166667 98.94166667,18.84166667 98.94166667,18.85 98.93333333,18.85 98.93333333,18.85833333 98.925,18.85833333 98.925,18.86666667 98.91666667,18.86666667 98.91666667,18.875 98.90833333,18.875 98.90833333,18.88333333 98.9,18.88333333 98.89166667,18.88333333 98.89166667,18.89166667 98.88333333,18.89166667 98.875,18.89166667 98.86666667,18.89166667 98.85833333,18.89166667 98.85,18.89166667 98.85,18.9 98.85833333,18.9 98.86666667,18.9 98.875,18.9 98.88333333,18.9 98.88333333,18.90833333 98.89166667,18.90833333 98.89166667,18.91666667 98.89166667,18.925 98.88333333,18.925 98.88333333,18.93333333 98.875,18.93333333 98.86666667,18.93333333 98.85833333,18.93333333 98.85,18.93333333 98.85,18.94166667 98.85,18.95 98.84166667,18.95 98.84166667,18.95833333 98.84166667,18.96666667 98.85,18.96666667 98.85833333,18.96666667 98.86666667,18.96666667 98.875,18.96666667 98.875,18.975 98.86666667,18.975 98.85833333,18.975 98.85833333,18.98333333 98.86666667,18.98333333 98.86666667,18.99166667 98.85833333,18.99166667 98.85,18.99166667 98.84166667,18.99166667 98.84166667,18.98333333 98.83333333,18.98333333 98.825,18.98333333 98.825,18.99166667 98.825,19.0 98.81666667,19.0 98.80833333,19.0 98.80833333,19.00833333 98.80833333,19.01666667 98.80833333,19.025 98.8,19.025 98.8,19.03333333 98.79166667,19.03333333 98.78333333,19.03333333 98.78333333,19.04166667 98.78333333,19.05 98.78333333,19.05833333 98.79166667,19.05833333 98.8,19.05833333 98.8,19.06666667 98.80833333,19.06666667 98.81666667,19.06666667 98.825,19.06666667 98.825,19.075 98.825,19.08333333 98.81666667,19.08333333 98.81666667,19.09166667 98.80833333,19.09166667 98.80833333,19.08333333 98.80833333,19.075 98.8,19.075 98.79166667,19.075 98.78333333,19.075 98.78333333,19.08333333 98.78333333,19.09166667 98.78333333,19.1 98.775,19.1 98.775,19.10833333 98.76666667,19.10833333 98.76666667,19.11666667 98.775,19.11666667 98.775,19.125 98.78333333,19.125 98.79166667,19.125 98.79166667,19.13333333 98.8,19.13333333 98.80833333,19.13333333 98.81666667,19.13333333 98.825,19.13333333 98.825,19.14166667 98.825,19.15 98.81666667,19.15 98.81666667,19.15833333 98.80833333,19.15833333 98.80833333,19.16666667 98.81666667,19.16666667 98.825,19.16666667 98.825,19.15833333 98.83333333,19.15833333 98.84166667,19.15833333 98.85,19.15833333 98.85,19.16666667 98.85,19.175 98.84166667,19.175 98.84166667,19.18333333 98.84166667,19.19166667 98.85,19.19166667 98.85,19.2 98.84166667,19.2 98.84166667,19.20833333 98.83333333,19.20833333 98.825,19.20833333 98.825,19.21666667 98.81666667,19.21666667 98.81666667,19.225 98.80833333,19.225 98.8,19.225 98.8,19.23333333 98.80833333,19.23333333 98.81666667,19.23333333 98.825,19.23333333 98.83333333,19.23333333 98.84166667,19.23333333 98.85,19.23333333 98.85,19.225 98.85833333,19.225 98.85833333,19.21666667 98.86666667,19.21666667 98.86666667,19.225 98.86666667,19.23333333 98.875,19.23333333 98.875,19.24166667 98.88333333,19.24166667 98.88333333,19.23333333 98.89166667,19.23333333 98.89166667,19.225 98.89166667,19.21666667 98.9,19.21666667 98.90833333,19.21666667 98.90833333,19.20833333 98.91666667,19.20833333 98.91666667,19.21666667 98.925,19.21666667 98.925,19.225 98.93333333,19.225 98.93333333,19.21666667 98.94166667,19.21666667 98.94166667,19.225 98.94166667,19.23333333 98.95,19.23333333 98.95,19.24166667 98.95,19.25 98.95,19.25833333 98.94166667,19.25833333 98.93333333,19.25833333 98.93333333,19.26666667 98.93333333,19.275 98.94166667,19.275 98.94166667,19.28333333 98.93333333,19.28333333 98.93333333,19.29166667 98.925,19.29166667 98.925,19.3 98.925,19.30833333 98.925,19.31666667 98.91666667,19.31666667 98.90833333,19.31666667 98.9,19.31666667 98.9,19.325 98.90833333,19.325 98.91666667,19.325 98.91666667,19.33333333 98.90833333,19.33333333 98.90833333,19.34166667 98.90833333,19.35 98.91666667,19.35 98.91666667,19.35833333 98.90833333,19.35833333 98.90833333,19.36666667 98.91666667,19.36666667 98.91666667,19.375 98.91666667,19.38333333 98.91666667,19.39166667 98.91666667,19.4 98.91666667,19.40833333 98.90833333,19.40833333 98.90833333,19.41666667 98.9,19.41666667 98.9,19.425 98.90833333,19.425 98.91666667,19.425 98.91666667,19.41666667 98.925,19.41666667 98.925,19.425 98.93333333,19.425 98.93333333,19.43333333 98.93333333,19.44166667 98.93333333,19.45 98.925,19.45 98.925,19.45833333 98.91666667,19.45833333 98.91666667,19.46666667 98.925,19.46666667 98.925,19.475 98.925,19.48333333 98.91666667,19.48333333 98.91666667,19.49166667 98.91666667,19.5 98.91666667,19.50833333 98.925,19.50833333 98.925,19.51666667 98.925,19.525 98.91666667,19.525 98.91666667,19.53333333 98.90833333,19.53333333 98.9,19.53333333 98.9,19.54166667 98.9,19.55 98.9,19.55833333 98.9,19.56666667 98.89166667,19.56666667 98.89166667,19.575 98.89166667,19.58333333 98.9,19.58333333 98.90833333,19.58333333 98.90833333,19.59166667 98.91666667,19.59166667 98.91666667,19.6 98.925,19.6 98.925,19.60833333 98.91666667,19.60833333 98.91666667,19.61666667 98.91666667,19.625 98.90833333,19.625 98.90833333,19.63333333 98.91666667,19.63333333 98.91666667,19.64166667 98.91666667,19.65 98.90833333,19.65 98.90833333,19.65833333 98.91666667,19.65833333 98.91666667,19.66666667 98.90833333,19.66666667 98.90833333,19.675 98.91666667,19.675 98.925,19.675 98.925,19.66666667 98.925,19.65833333 98.925,19.65 98.925,19.64166667 98.925,19.63333333 98.925,19.625 98.93333333,19.625 98.93333333,19.63333333 98.93333333,19.64166667 98.94166667,19.64166667 98.95,19.64166667 98.95,19.65 98.95,19.65833333 98.95833333,19.65833333 98.96666667,19.65833333 98.975,19.65833333 98.975,19.65 98.98333333,19.65 98.98333333,19.65833333 98.99166667,19.65833333 98.99166667,19.65 99.0,19.65 99.0,19.64166667 99.00833333,19.64166667 99.01666667,19.64166667 99.01666667,19.63333333 99.00833333,19.63333333 99.00833333,19.625 99.00833333,19.61666667 99.00833333,19.60833333 99.0,19.60833333 98.99166667,19.60833333 98.99166667,19.6 99.0,19.6 99.0,19.59166667 99.0,19.58333333 98.99166667,19.58333333 98.98333333,19.58333333 98.98333333,19.575 98.99166667,19.575 98.99166667,19.56666667 98.99166667,19.55833333 98.98333333,19.55833333 98.98333333,19.55 98.99166667,19.55 98.99166667,19.54166667 98.99166667,19.53333333 98.98333333,19.53333333 98.98333333,19.525 98.99166667,19.525 99.0,19.525 99.0,19.51666667 99.00833333,19.51666667 99.00833333,19.525 99.01666667,19.525 99.01666667,19.51666667 99.025,19.51666667 99.025,19.50833333 99.03333333,19.50833333 99.03333333,19.51666667 99.03333333,19.525 99.04166667,19.525 99.04166667,19.53333333 99.04166667,19.54166667 99.05,19.54166667 99.05,19.55 99.05,19.55833333 99.05833333,19.55833333 99.05833333,19.56666667 99.05833333,19.575 99.06666667,19.575 99.06666667,19.56666667 99.075,19.56666667 99.075,19.575 99.075,19.58333333 99.06666667,19.58333333 99.05833333,19.58333333 99.05833333,19.59166667 99.05,19.59166667 99.05,19.6 99.05833333,19.6 99.06666667,19.6 99.075,19.6 99.08333333,19.6 99.08333333,19.59166667 99.09166667,19.59166667 99.09166667,19.58333333 99.1,19.58333333 99.1,19.575 99.09166667,19.575 99.09166667,19.56666667 99.09166667,19.55833333 99.09166667,19.55 99.1,19.55 99.1,19.54166667 99.1,19.53333333 99.10833333,19.53333333 99.10833333,19.525 99.11666667,19.525 99.11666667,19.53333333 99.125,19.53333333 99.13333333,19.53333333 99.13333333,19.54166667 99.14166667,19.54166667 99.14166667,19.53333333 99.15,19.53333333 99.15,19.525 99.15833333,19.525 99.15833333,19.53333333 99.15833333,19.54166667 99.16666667,19.54166667 99.16666667,19.53333333 99.175,19.53333333 99.175,19.54166667 99.18333333,19.54166667 99.18333333,19.53333333 99.19166667,19.53333333 99.19166667,19.525 99.19166667,19.51666667 99.19166667,19.50833333 99.19166667,19.5 99.18333333,19.5 99.175,19.5 99.16666667,19.5 99.16666667,19.49166667 99.16666667,19.48333333 99.15833333,19.48333333 99.15,19.48333333 99.14166667,19.48333333 99.14166667,19.475 99.13333333,19.475 99.13333333,19.46666667 99.14166667,19.46666667 99.14166667,19.45833333 99.14166667,19.45 99.14166667,19.44166667 99.15,19.44166667 99.15,19.45 99.15833333,19.45 99.15833333,19.45833333 99.16666667,19.45833333 99.16666667,19.46666667 99.175,19.46666667 99.175,19.475 99.18333333,19.475 99.18333333,19.46666667 99.19166667,19.46666667 99.2,19.46666667 99.20833333,19.46666667 99.20833333,19.475 99.21666667,19.475 99.21666667,19.46666667 99.225,19.46666667 99.23333333,19.46666667 99.23333333,19.475 99.24166667,19.475 99.24166667,19.48333333 99.24166667,19.49166667 99.24166667,19.5 99.25,19.5 99.25,19.49166667 99.25,19.48333333 99.25,19.475 99.25,19.46666667 99.24166667,19.46666667 99.24166667,19.45833333 99.25,19.45833333 99.25,19.45 99.25833333,19.45 99.25833333,19.44166667 99.25,19.44166667 99.25,19.43333333 99.24166667,19.43333333 99.23333333,19.43333333 99.23333333,19.425 99.24166667,19.425 99.24166667,19.41666667 99.24166667,19.40833333 99.24166667,19.4 99.24166667,19.39166667 99.25,19.39166667 99.25,19.4 99.25,19.40833333 99.25833333,19.40833333 99.25833333,19.4 99.26666667,19.4 99.275,19.4 99.275,19.39166667 99.28333333,19.39166667 99.28333333,19.38333333 99.28333333,19.375 99.275,19.375 99.275,19.36666667 99.26666667,19.36666667 99.26666667,19.35833333 99.25833333,19.35833333 99.25833333,19.35 99.26666667,19.35 99.26666667,19.34166667 99.275,19.34166667 99.275,19.33333333 99.28333333,19.33333333 99.28333333,19.325 99.275,19.325 99.275,19.31666667 99.26666667,19.31666667 99.26666667,19.30833333 99.275,19.30833333 99.275,19.3 99.28333333,19.3 99.28333333,19.29166667 99.275,19.29166667 99.26666667,19.29166667 99.26666667,19.3 99.25833333,19.3 99.25833333,19.29166667 99.25833333,19.28333333 99.25833333,19.275 99.25833333,19.26666667 99.26666667,19.26666667 99.26666667,19.25833333 99.26666667,19.25 99.25833333,19.25 99.25833333,19.25833333 99.25,19.25833333 99.25,19.25 99.24166667,19.25 99.24166667,19.24166667 99.24166667,19.23333333 99.23333333,19.23333333 99.23333333,19.225 99.24166667,19.225 99.25,19.225 99.25,19.21666667 99.25,19.20833333 99.24166667,19.20833333 99.23333333,19.20833333 99.23333333,19.2 99.24166667,19.2 99.24166667,19.19166667 99.23333333,19.19166667 99.23333333,19.18333333 99.23333333,19.175 99.23333333,19.16666667 99.225,19.16666667 99.21666667,19.16666667 99.21666667,19.15833333 99.225,19.15833333 99.225,19.15 99.21666667,19.15 99.21666667,19.14166667 99.225,19.14166667 99.23333333,19.14166667 99.24166667,19.14166667 99.24166667,19.13333333 99.24166667,19.125 99.23333333,19.125 99.23333333,19.11666667 99.225,19.11666667 99.21666667,19.11666667 99.21666667,19.10833333 99.225,19.10833333 99.225,19.1 99.225,19.09166667 99.225,19.08333333 99.225,19.075 99.23333333,19.075 99.24166667,19.075 99.25,19.075 99.25,19.06666667 99.25,19.05833333 99.24166667,19.05833333 99.23333333,19.05833333 99.225,19.05833333 99.225,19.05 99.225,19.04166667 99.23333333,19.04166667 99.23333333,19.03333333 99.23333333,19.025 99.225,19.025 99.225,19.01666667 99.23333333,19.01666667 99.23333333,19.00833333 99.225,19.00833333 99.21666667,19.00833333 99.20833333,19.00833333 99.20833333,19.0 99.20833333,18.99166667 99.21666667,18.99166667 99.21666667,19.0 99.225,19.0 99.225,18.99166667 99.23333333,18.99166667 99.24166667,18.99166667 99.25,18.99166667 99.25833333,18.99166667 99.25833333,19.0 99.26666667,19.0 99.26666667,19.00833333 99.26666667,19.01666667 99.275,19.01666667 99.28333333,19.01666667 99.28333333,19.00833333 99.29166667,19.00833333 99.29166667,19.0 99.28333333,19.0 99.28333333,18.99166667 99.28333333,18.98333333 99.275,18.98333333 99.275,18.975 99.26666667,18.975 99.26666667,18.96666667 99.26666667,18.95833333 99.26666667,18.95 99.25833333,18.95 99.25833333,18.94166667 99.25833333,18.93333333 99.26666667,18.93333333 99.275,18.93333333 99.28333333,18.93333333 99.28333333,18.925 99.275,18.925 99.275,18.91666667 99.26666667,18.91666667 99.26666667,18.925 99.25833333,18.925 99.25833333,18.91666667 99.25833333,18.90833333 99.26666667,18.90833333 99.275,18.90833333 99.28333333,18.90833333 99.29166667,18.90833333 99.3,18.90833333 99.30833333,18.90833333 99.31666667,18.90833333 99.31666667,18.9 99.30833333,18.9 99.3,18.9 99.3,18.89166667 99.29166667,18.89166667 99.29166667,18.88333333 99.28333333,18.88333333 99.28333333,18.875 99.29166667,18.875 99.29166667,18.86666667 99.3,18.86666667 99.3,18.85833333 99.29166667,18.85833333 99.29166667,18.85 99.3,18.85 99.3,18.84166667 99.30833333,18.84166667 99.30833333,18.83333333 99.3,18.83333333 99.3,18.825 99.30833333,18.825 99.31666667,18.825 99.31666667,18.81666667 99.30833333,18.81666667 99.30833333,18.80833333 99.30833333,18.8 99.30833333,18.79166667 99.3,18.79166667 99.3,18.78333333 99.29166667,18.78333333 99.29166667,18.79166667 99.29166667,18.8 99.29166667,18.80833333 99.28333333,18.80833333 99.28333333,18.8 99.28333333,18.79166667 99.28333333,18.78333333 99.28333333,18.775 99.28333333,18.76666667 99.28333333,18.75833333 99.28333333,18.75 99.275,18.75 99.275,18.74166667 99.275,18.73333333 99.275,18.725 99.26666667,18.725 99.25833333,18.725 99.25833333,18.71666667 99.26666667,18.71666667 99.26666667,18.70833333 99.26666667,18.7 99.26666667,18.69166667 99.25833333,18.69166667 99.25833333,18.68333333 99.25,18.68333333 99.24166667,18.68333333 99.23333333,18.68333333 99.225,18.68333333 99.225,18.675 99.225,18.66666667 99.225,18.65833333 99.21666667,18.65833333 99.21666667,18.66666667 99.20833333,18.66666667 99.20833333,18.675 99.2,18.675 99.2,18.66666667 99.2,18.65833333 99.2,18.65 99.20833333,18.65 99.20833333,18.64166667 99.21666667,18.64166667 99.21666667,18.65 99.225,18.65 99.225,18.64166667 99.225,18.63333333 99.225,18.625 99.23333333,18.625 99.23333333,18.61666667 99.225,18.61666667 99.21666667,18.61666667 99.21666667,18.60833333 99.21666667,18.6 99.20833333,18.6 99.20833333,18.59166667 99.2,18.59166667 99.2,18.58333333 99.2,18.575 99.2,18.56666667 99.2,18.55833333 99.19166667,18.55833333 99.18333333,18.55833333 99.175,18.55833333 99.175,18.55 99.175,18.54166667 99.18333333,18.54166667 99.18333333,18.53333333 99.18333333,18.525 99.18333333,18.51666667 99.175,18.51666667 99.175,18.50833333 99.175,18.5 99.18333333,18.5 99.18333333,18.50833333 99.19166667,18.50833333 99.19166667,18.51666667 99.2,18.51666667 99.2,18.525 99.20833333,18.525 99.20833333,18.53333333 99.21666667,18.53333333 99.21666667,18.54166667 99.21666667,18.55 99.225,18.55 99.225,18.55833333 99.23333333,18.55833333 99.23333333,18.56666667 99.225,18.56666667 99.225,18.575 99.23333333,18.575 99.24166667,18.575 99.25,18.575 99.25,18.58333333 99.24166667,18.58333333 99.24166667,18.59166667 99.24166667,18.6 99.23333333,18.6 99.23333333,18.60833333 99.24166667,18.60833333 99.24166667,18.61666667 99.24166667,18.625 99.25,18.625 99.25,18.61666667 99.25833333,18.61666667 99.25833333,18.625 99.25833333,18.63333333 99.25833333,18.64166667 99.26666667,18.64166667 99.275,18.64166667 99.275,18.65 99.275,18.65833333 99.26666667,18.65833333 99.26666667,18.66666667 99.275,18.66666667 99.28333333,18.66666667 99.28333333,18.675 99.275,18.675 99.275,18.68333333 99.275,18.69166667 99.275,18.7 99.275,18.70833333 99.275,18.71666667 99.28333333,18.71666667 99.28333333,18.725 99.29166667,18.725 99.29166667,18.73333333 99.29166667,18.74166667 99.29166667,18.75 99.29166667,18.75833333 99.3,18.75833333 99.3,18.76666667 99.30833333,18.76666667 99.30833333,18.75833333 99.30833333,18.75 99.30833333,18.74166667 99.31666667,18.74166667 99.31666667,18.75 99.325,18.75 99.325,18.74166667 99.325,18.73333333 99.33333333,18.73333333 99.33333333,18.725 99.325,18.725 99.31666667,18.725 99.30833333,18.725 99.30833333,18.71666667 99.31666667,18.71666667 99.31666667,18.70833333 99.31666667,18.7 99.325,18.7 99.325,18.69166667 99.325,18.68333333 99.31666667,18.68333333 99.31666667,18.675 99.31666667,18.66666667 99.31666667,18.65833333 99.31666667,18.65 99.31666667,18.64166667 99.31666667,18.63333333 99.31666667,18.625 99.325,18.625 99.325,18.61666667 99.325,18.60833333 99.33333333,18.60833333 99.34166667,18.60833333 99.34166667,18.6 99.33333333,18.6 99.33333333,18.59166667 99.325,18.59166667 99.325,18.58333333 99.31666667,18.58333333 99.31666667,18.575 99.30833333,18.575 99.30833333,18.58333333 99.3,18.58333333 99.3,18.575 99.29166667,18.575 99.29166667,18.56666667 99.3,18.56666667 99.30833333,18.56666667 99.30833333,18.55833333 99.30833333,18.55 99.30833333,18.54166667 99.3,18.54166667 99.3,18.53333333 99.3,18.525 99.29166667,18.525 99.29166667,18.51666667 99.28333333,18.51666667 99.28333333,18.50833333 99.275,18.50833333 99.275,18.5 99.26666667,18.5 99.25833333,18.5 99.25833333,18.50833333 99.25,18.50833333 99.25,18.5 99.25,18.49166667 99.24166667,18.49166667 99.23333333,18.49166667 99.23333333,18.48333333 99.23333333,18.475 99.225,18.475 99.225,18.46666667 99.225,18.45833333 99.225,18.45 99.225,18.44166667 99.21666667,18.44166667 99.20833333,18.44166667 99.20833333,18.43333333 99.2,18.43333333 99.19166667,18.43333333 99.19166667,18.425 99.19166667,18.41666667 99.18333333,18.41666667 99.175,18.41666667 99.175,18.40833333 99.175,18.4 99.16666667,18.4 99.16666667,18.39166667 99.16666667,18.38333333 99.15833333,18.38333333 99.15833333,18.375 99.15,18.375 99.15,18.36666667 99.15,18.35833333 99.15,18.35 99.15833333,18.35 99.15833333,18.34166667 99.15833333,18.33333333 99.15833333,18.325 99.16666667,18.325 99.175,18.325 99.175,18.31666667 99.16666667,18.31666667 99.16666667,18.30833333 99.16666667,18.3 99.175,18.3 99.18333333,18.3 99.19166667,18.3 99.19166667,18.30833333 99.2,18.30833333 99.2,18.31666667 99.19166667,18.31666667 99.19166667,18.325 99.19166667,18.33333333 99.18333333,18.33333333 99.18333333,18.34166667 99.175,18.34166667 99.175,18.35 99.175,18.35833333 99.175,18.36666667 99.18333333,18.36666667 99.18333333,18.35833333 99.19166667,18.35833333 99.2,18.35833333 99.2,18.35 99.2,18.34166667 99.20833333,18.34166667 99.20833333,18.35 99.20833333,18.35833333 99.20833333,18.36666667 99.20833333,18.375 99.20833333,18.38333333 99.20833333,18.39166667 99.2,18.39166667 99.2,18.4 99.2,18.40833333 99.2,18.41666667 99.20833333,18.41666667 99.21666667,18.41666667 99.21666667,18.40833333 99.21666667,18.4 99.225,18.4 99.23333333,18.4 99.24166667,18.4 99.24166667,18.40833333 99.23333333,18.40833333 99.23333333,18.41666667 99.225,18.41666667 99.225,18.425 99.23333333,18.425 99.23333333,18.43333333 99.24166667,18.43333333 99.24166667,18.44166667 99.24166667,18.45 99.25,18.45 99.25833333,18.45 99.25833333,18.45833333 99.25833333,18.46666667 99.25833333,18.475 99.25833333,18.48333333 99.25833333,18.49166667 99.26666667,18.49166667 99.26666667,18.48333333 99.275,18.48333333 99.275,18.475 99.275,18.46666667 99.275,18.45833333 99.275,18.45 99.28333333,18.45 99.28333333,18.44166667 99.29166667,18.44166667 99.29166667,18.43333333 99.29166667,18.425 99.28333333,18.425 99.28333333,18.41666667 99.28333333,18.40833333 99.28333333,18.4 99.29166667,18.4 99.29166667,18.40833333 99.3,18.40833333 99.3,18.41666667 99.30833333,18.41666667 99.31666667,18.41666667 99.31666667,18.425 99.31666667,18.43333333 99.31666667,18.44166667 99.31666667,18.45 99.31666667,18.45833333 99.31666667,18.46666667 99.31666667,18.475 99.325,18.475 99.325,18.46666667 99.325,18.45833333 99.33333333,18.45833333 99.33333333,18.46666667 99.34166667,18.46666667 99.34166667,18.475 99.33333333,18.475 99.33333333,18.48333333 99.33333333,18.49166667 99.34166667,18.49166667 99.34166667,18.5 99.34166667,18.50833333 99.34166667,18.51666667 99.34166667,18.525 99.35,18.525 99.35,18.53333333 99.35,18.54166667 99.34166667,18.54166667 99.34166667,18.55 99.34166667,18.55833333 99.34166667,18.56666667 99.35,18.56666667 99.35833333,18.56666667 99.35833333,18.55833333 99.36666667,18.55833333 99.36666667,18.56666667 99.375,18.56666667 99.38333333,18.56666667 99.39166667,18.56666667 99.4,18.56666667 99.4,18.55833333 99.40833333,18.55833333 99.41666667,18.55833333 99.41666667,18.56666667 99.40833333,18.56666667 99.40833333,18.575 99.4,18.575 99.4,18.58333333 99.39166667,18.58333333 99.39166667,18.575 99.38333333,18.575 99.38333333,18.58333333 99.375,18.58333333 99.375,18.59166667 99.36666667,18.59166667 99.36666667,18.6 99.375,18.6 99.38333333,18.6 99.38333333,18.59166667 99.39166667,18.59166667 99.39166667,18.6 99.39166667,18.60833333 99.38333333,18.60833333 99.375,18.60833333 99.375,18.61666667 99.36666667,18.61666667 99.36666667,18.625 99.35833333,18.625 99.35833333,18.63333333 99.35,18.63333333 99.35,18.64166667 99.35833333,18.64166667 99.36666667,18.64166667 99.375,18.64166667 99.38333333,18.64166667 99.38333333,18.63333333 99.39166667,18.63333333 99.39166667,18.64166667 99.4,18.64166667 99.4,18.63333333 99.4,18.625 99.40833333,18.625 99.40833333,18.61666667 99.40833333,18.60833333 99.40833333,18.6 99.40833333,18.59166667 99.41666667,18.59166667 99.41666667,18.6 99.425,18.6 99.425,18.60833333 99.41666667,18.60833333 99.41666667,18.61666667 99.425,18.61666667 99.425,18.625 99.43333333,18.625 99.43333333,18.63333333 99.425,18.63333333 99.425,18.64166667 99.43333333,18.64166667 99.43333333,18.65 99.425,18.65 99.425,18.65833333 99.425,18.66666667 99.41666667,18.66666667 99.41666667,18.675 99.41666667,18.68333333 99.40833333,18.68333333 99.40833333,18.675 99.40833333,18.66666667 99.4,18.66666667 99.39166667,18.66666667 99.38333333,18.66666667 99.38333333,18.675 99.38333333,18.68333333 99.375,18.68333333 99.36666667,18.68333333 99.36666667,18.69166667 99.375,18.69166667 99.38333333,18.69166667 99.38333333,18.7 99.375,18.7 99.375,18.70833333 99.38333333,18.70833333 99.39166667,18.70833333 99.39166667,18.7 99.4,18.7 99.4,18.70833333 99.4,18.71666667 99.4,18.725 99.40833333,18.725 99.40833333,18.73333333 99.41666667,18.73333333 99.41666667,18.725 99.41666667,18.71666667 99.41666667,18.70833333 99.41666667,18.7 99.41666667,18.69166667 99.425,18.69166667 99.425,18.7 99.425,18.70833333 99.43333333,18.70833333 99.44166667,18.70833333 99.45,18.70833333 99.45,18.7 99.45833333,18.7 99.45833333,18.70833333 99.45833333,18.71666667 99.45833333,18.725 99.45,18.725 99.45,18.73333333 99.45,18.74166667 99.45,18.75 99.45,18.75833333 99.44166667,18.75833333 99.43333333,18.75833333 99.43333333,18.75 99.425,18.75 99.425,18.75833333 99.425,18.76666667 99.41666667,18.76666667 99.41666667,18.775 99.41666667,18.78333333 99.425,18.78333333 99.43333333,18.78333333 99.43333333,18.79166667 99.425,18.79166667 99.425,18.8 99.43333333,18.8 99.44166667,18.8 99.44166667,18.80833333 99.44166667,18.81666667 99.45,18.81666667 99.45,18.825 99.45833333,18.825 99.45833333,18.83333333 99.45833333,18.84166667 99.45833333,18.85 99.46666667,18.85 99.46666667,18.85833333 99.475,18.85833333 99.475,18.86666667 99.475,18.875 99.46666667,18.875 99.46666667,18.88333333 99.475,18.88333333 99.48333333,18.88333333 99.48333333,18.89166667 99.48333333,18.9 99.48333333,18.90833333 99.475,18.90833333 99.475,18.91666667 99.46666667,18.91666667 99.45833333,18.91666667 99.45833333,18.925 99.46666667,18.925 99.475,18.925 99.48333333,18.925 99.48333333,18.91666667 99.49166667,18.91666667 99.49166667,18.925 99.49166667,18.93333333 99.49166667,18.94166667 99.5,18.94166667 99.5,18.95 99.5,18.95833333 99.49166667,18.95833333 99.49166667,18.96666667 99.49166667,18.975 99.5,18.975 99.5,18.98333333 99.49166667,18.98333333 99.49166667,18.99166667 99.49166667,19.0 99.49166667,19.00833333 99.49166667,19.01666667 99.5,19.01666667 99.5,19.025 99.50833333,19.025 99.50833333,19.03333333 99.50833333,19.04166667 99.5,19.04166667 99.5,19.05 99.5,19.05833333 99.5,19.06666667 99.5,19.075 99.50833333,19.075 99.50833333,19.06666667 99.51666667,19.06666667 99.51666667,19.05833333 99.525,19.05833333 99.525,19.05 99.53333333,19.05 99.53333333,19.04166667 99.53333333,19.03333333 99.53333333,19.025 99.53333333,19.01666667 99.54166667,19.01666667 99.55,19.01666667 99.55833333,19.01666667 99.56666667,19.01666667 99.56666667,19.025 99.55833333,19.025 99.55833333,19.03333333 99.55833333,19.04166667 99.55833333,19.05 99.55833333,19.05833333 99.55,19.05833333 99.55,19.06666667 99.55,19.075 99.55833333,19.075 99.55833333,19.08333333 99.56666667,19.08333333 99.56666667,19.09166667 99.55833333,19.09166667 99.55,19.09166667 99.55,19.1 99.55833333,19.1 99.55833333,19.10833333 99.55,19.10833333 99.55,19.11666667 99.55,19.125 99.55833333,19.125 99.55833333,19.11666667 99.56666667,19.11666667 99.56666667,19.125 99.56666667,19.13333333 99.575,19.13333333 99.575,19.14166667 99.56666667,19.14166667 99.55833333,19.14166667 99.55833333,19.13333333 99.55,19.13333333 99.55,19.14166667 99.54166667,19.14166667 99.53333333,19.14166667 99.525,19.14166667 99.525,19.15 99.51666667,19.15 99.51666667,19.14166667 99.51666667,19.13333333 99.51666667,19.125 99.51666667,19.11666667 99.51666667,19.10833333 99.50833333,19.10833333 99.5,19.10833333 99.49166667,19.10833333 99.49166667,19.11666667 99.48333333,19.11666667 99.48333333,19.10833333 99.475,19.10833333 99.46666667,19.10833333 99.45833333,19.10833333 99.45833333,19.1 99.45,19.1 99.44166667,19.1 99.44166667,19.10833333 99.45,19.10833333 99.45,19.11666667 99.45833333,19.11666667 99.45833333,19.125 99.46666667,19.125 99.475,19.125 99.48333333,19.125 99.48333333,19.13333333 99.475,19.13333333 99.475,19.14166667 99.46666667,19.14166667 99.46666667,19.15 99.475,19.15 99.48333333,19.15 99.48333333,19.15833333 99.48333333,19.16666667 99.48333333,19.175 99.475,19.175 99.46666667,19.175 99.46666667,19.18333333 99.475,19.18333333 99.475,19.19166667 99.46666667,19.19166667 99.45833333,19.19166667 99.45,19.19166667 99.45,19.18333333 99.44166667,19.18333333 99.43333333,19.18333333 99.425,19.18333333 99.425,19.19166667 99.43333333,19.19166667 99.44166667,19.19166667 99.44166667,19.2 99.45,19.2 99.45833333,19.2 99.46666667,19.2 99.46666667,19.20833333 99.46666667,19.21666667 99.46666667,19.225 99.475,19.225 99.475,19.23333333 99.475,19.24166667 99.48333333,19.24166667 99.48333333,19.25 99.48333333,19.25833333 99.475,19.25833333 99.46666667,19.25833333 99.45833333,19.25833333 99.45833333,19.25 99.45,19.25 99.45,19.24166667 99.44166667,19.24166667 99.43333333,19.24166667 99.43333333,19.23333333 99.425,19.23333333 99.41666667,19.23333333 99.41666667,19.24166667 99.425,19.24166667 99.425,19.25 99.43333333,19.25 99.43333333,19.25833333 99.44166667,19.25833333 99.44166667,19.26666667 99.43333333,19.26666667 99.425,19.26666667 99.425,19.275 99.43333333,19.275 99.44166667,19.275 99.45,19.275 99.45833333,19.275 99.45833333,19.28333333 99.45833333,19.29166667 99.46666667,19.29166667 99.46666667,19.3 99.45833333,19.3 99.45833333,19.30833333 99.45,19.30833333 99.45,19.31666667 99.45,19.325 99.45,19.33333333 99.45,19.34166667 99.45,19.35 99.45,19.35833333 99.45,19.36666667 99.45833333,19.36666667 99.45833333,19.375 99.45833333,19.38333333 99.45,19.38333333 99.44166667,19.38333333 99.44166667,19.375 99.43333333,19.375 99.425,19.375 99.425,19.36666667 99.425,19.35833333 99.41666667,19.35833333 99.41666667,19.35 99.40833333,19.35 99.40833333,19.35833333 99.40833333,19.36666667 99.41666667,19.36666667 99.41666667,19.375 99.40833333,19.375 99.40833333,19.38333333 99.41666667,19.38333333 99.41666667,19.39166667 99.40833333,19.39166667 99.40833333,19.4 99.40833333,19.40833333 99.4,19.40833333 99.4,19.4 99.39166667,19.4 99.38333333,19.4 99.38333333,19.40833333 99.375,19.40833333 99.375,19.41666667 99.38333333,19.41666667 99.38333333,19.425 99.39166667,19.425 99.4,19.425 99.4,19.41666667 99.40833333,19.41666667 99.41666667,19.41666667 99.41666667,19.425 99.425,19.425 99.425,19.43333333 99.425,19.44166667 99.41666667,19.44166667 99.40833333,19.44166667 99.40833333,19.45 99.4,19.45 99.4,19.45833333 99.39166667,19.45833333 99.39166667,19.46666667 99.39166667,19.475 99.4,19.475 99.40833333,19.475 99.40833333,19.46666667 99.41666667,19.46666667 99.41666667,19.475 99.425,19.475 99.43333333,19.475 99.43333333,19.48333333 99.43333333,19.49166667 99.425,19.49166667 99.425,19.5 99.41666667,19.5 99.40833333,19.5 99.4,19.5 99.4,19.50833333 99.39166667,19.50833333 99.39166667,19.51666667 99.38333333,19.51666667 99.38333333,19.525 99.39166667,19.525 99.4,19.525 99.4,19.51666667 99.40833333,19.51666667 99.40833333,19.50833333 99.41666667,19.50833333 99.41666667,19.51666667 99.41666667,19.525 99.425,19.525 99.43333333,19.525 99.43333333,19.53333333 99.425,19.53333333 99.41666667,19.53333333 99.41666667,19.54166667 99.40833333,19.54166667 99.40833333,19.55 99.4,19.55 99.4,19.55833333 99.4,19.56666667 99.40833333,19.56666667 99.40833333,19.55833333 99.41666667,19.55833333 99.425,19.55833333 99.425,19.56666667 99.41666667,19.56666667 99.41666667,19.575 99.40833333,19.575 99.40833333,19.58333333 99.4,19.58333333 99.4,19.575 99.39166667,19.575 99.39166667,19.58333333 99.38333333,19.58333333 99.38333333,19.59166667 99.375,19.59166667 99.375,19.6 99.36666667,19.6 99.36666667,19.60833333 99.35833333,19.60833333 99.35833333,19.61666667 99.35833333,19.625 99.35,19.625 99.35,19.63333333 99.35,19.64166667 99.35833333,19.64166667 99.35833333,19.63333333 99.36666667,19.63333333 99.36666667,19.625 99.375,19.625 99.38333333,19.625 99.38333333,19.61666667 99.39166667,19.61666667 99.39166667,19.60833333 99.4,19.60833333 99.40833333,19.60833333 99.40833333,19.6 99.40833333,19.59166667 99.41666667,19.59166667 99.41666667,19.6 99.41666667,19.60833333 99.41666667,19.61666667 99.41666667,19.625 99.41666667,19.63333333 99.41666667,19.64166667 99.40833333,19.64166667 99.40833333,19.65 99.4,19.65 99.39166667,19.65 99.39166667,19.65833333 99.38333333,19.65833333 99.38333333,19.66666667 99.39166667,19.66666667 99.4,19.66666667 99.4,19.65833333 99.40833333,19.65833333 99.40833333,19.66666667 99.41666667,19.66666667 99.425,19.66666667 99.43333333,19.66666667 99.43333333,19.675 99.425,19.675 99.425,19.68333333 99.41666667,19.68333333 99.41666667,19.69166667 99.425,19.69166667 99.425,19.7 99.425,19.70833333 99.425,19.71666667 99.43333333,19.71666667 99.43333333,19.70833333 99.43333333,19.7 99.44166667,19.7 99.44166667,19.69166667 99.45,19.69166667 99.45833333,19.69166667 99.45833333,19.7 99.46666667,19.7 99.46666667,19.69166667 99.46666667,19.68333333 99.475,19.68333333 99.48333333,19.68333333 99.49166667,19.68333333 99.5,19.68333333 99.5,19.69166667 99.5,19.7 99.49166667,19.7 99.49166667,19.70833333 99.49166667,19.71666667 99.48333333,19.71666667 99.475,19.71666667 99.475,19.725 99.475,19.73333333 99.48333333,19.73333333 99.48333333,19.725 99.49166667,19.725 99.5,19.725 99.5,19.73333333 99.49166667,19.73333333 99.49166667,19.74166667 99.49166667,19.75 99.49166667,19.75833333 99.5,19.75833333 99.5,19.76666667 99.50833333,19.76666667 99.50833333,19.75833333 99.51666667,19.75833333 99.51666667,19.75 99.50833333,19.75 99.50833333,19.74166667 99.50833333,19.73333333 99.51666667,19.73333333 99.51666667,19.725 99.51666667,19.71666667 99.525,19.71666667 99.525,19.70833333 99.525,19.7 99.53333333,19.7 99.53333333,19.69166667 99.54166667,19.69166667 99.54166667,19.7 99.54166667,19.70833333 99.54166667,19.71666667 99.54166667,19.725 99.55,19.725 99.55833333,19.725 99.56666667,19.725 99.575,19.725 99.575,19.73333333 99.58333333,19.73333333 99.59166667,19.73333333 99.6,19.73333333 99.6,19.74166667 99.60833333,19.74166667 99.60833333,19.75 99.60833333,19.75833333 99.60833333,19.76666667 99.61666667,19.76666667 99.61666667,19.775 99.625,19.775 99.625,19.78333333 99.61666667,19.78333333 99.61666667,19.79166667 99.625,19.79166667 99.625,19.8 99.625,19.80833333 99.625,19.81666667 99.63333333,19.81666667 99.63333333,19.825 99.63333333,19.83333333 99.64166667,19.83333333 99.64166667,19.84166667 99.63333333,19.84166667 99.63333333,19.85 99.63333333,19.85833333 99.64166667,19.85833333 99.64166667,19.86666667 99.63333333,19.86666667 99.63333333,19.875 99.64166667,19.875 99.65,19.875 99.65833333,19.875 99.65833333,19.86666667 99.66666667,19.86666667 99.675,19.86666667 99.68333333,19.86666667 99.68333333,19.875 99.675,19.875 99.675,19.88333333 99.68333333,19.88333333 99.68333333,19.89166667 99.69166667,19.89166667 99.7,19.89166667 99.70833333,19.89166667 99.70833333,19.9 99.71666667,19.9 99.71666667,19.89166667 99.725,19.89166667 99.725,19.9 99.73333333,19.9 99.73333333,19.90833333 99.725,19.90833333 99.71666667,19.90833333 99.71666667,19.91666667 99.70833333,19.91666667 99.70833333,19.90833333 99.7,19.90833333 99.7,19.91666667 99.7,19.925 99.7,19.93333333 99.69166667,19.93333333 99.69166667,19.925 99.69166667,19.91666667 99.68333333,19.91666667 99.68333333,19.925 99.68333333,19.93333333 99.675,19.93333333 99.675,19.94166667 99.675,19.95 99.66666667,19.95 99.65833333,19.95 99.65833333,19.95833333 99.65833333,19.96666667 99.65,19.96666667 99.64166667,19.96666667 99.63333333,19.96666667 99.63333333,19.95833333 99.625,19.95833333 99.625,19.95 99.61666667,19.95 99.60833333,19.95 99.60833333,19.94166667 99.6,19.94166667 99.6,19.95 99.59166667,19.95 99.58333333,19.95 99.58333333,19.95833333 99.59166667,19.95833333 99.6,19.95833333 99.6,19.96666667 99.6,19.975 99.59166667,19.975 99.58333333,19.975 99.575,19.975 99.56666667,19.975 99.56666667,19.98333333 99.55833333,19.98333333 99.55,19.98333333 99.55,19.99166667 99.55833333,19.99166667 99.55833333,20.0 99.55833333,20.00833333 99.55,20.00833333 99.55,20.01666667 99.54166667,20.01666667 99.53333333,20.01666667 99.525,20.01666667 99.525,20.025 99.51666667,20.025 99.50833333,20.025 99.50833333,20.01666667 99.5,20.01666667 99.49166667,20.01666667 99.49166667,20.00833333 99.5,20.00833333 99.5,20.0 99.5,19.99166667 99.49166667,19.99166667 99.48333333,19.99166667 99.475,19.99166667 99.475,19.98333333 99.46666667,19.98333333 99.46666667,19.99166667 99.46666667,20.0 99.475,20.0 99.475,20.00833333 99.46666667,20.00833333 99.46666667,20.01666667 99.45833333,20.01666667 99.45,20.01666667 99.45,20.00833333 99.44166667,20.00833333 99.44166667,20.01666667 99.43333333,20.01666667 99.43333333,20.00833333 99.43333333,20.0 99.425,20.0 99.41666667,20.0 99.40833333,20.0 99.40833333,19.99166667 99.41666667,19.99166667 99.41666667,19.98333333 99.41666667,19.975 99.40833333,19.975 99.40833333,19.96666667 99.40833333,19.95833333 99.40833333,19.95 99.4,19.95 99.39166667,19.95 99.39166667,19.94166667 99.38333333,19.94166667 99.38333333,19.93333333 99.38333333,19.925 99.375,19.925 99.36666667,19.925 99.36666667,19.91666667 99.36666667,19.90833333 99.35833333,19.90833333 99.35833333,19.9 99.35833333,19.89166667 99.35,19.89166667 99.35,19.88333333 99.35,19.875 99.35833333,19.875 99.35833333,19.86666667 99.35,19.86666667 99.35,19.85833333 99.35833333,19.85833333 99.35833333,19.85 99.35,19.85 99.35,19.84166667 99.35,19.83333333 99.35,19.825 99.35,19.81666667 99.34166667,19.81666667 99.34166667,19.825 99.33333333,19.825 99.33333333,19.83333333 99.33333333,19.84166667 99.33333333,19.85 99.325,19.85 99.31666667,19.85 99.30833333,19.85 99.3,19.85 99.3,19.84166667 99.3,19.83333333 99.3,19.825 99.29166667,19.825 99.29166667,19.83333333 99.29166667,19.84166667 99.28333333,19.84166667 99.28333333,19.83333333 99.28333333,19.825 99.275,19.825 99.275,19.81666667 99.275,19.80833333 99.28333333,19.80833333 99.29166667,19.80833333 99.3,19.80833333 99.30833333,19.80833333 99.31666667,19.80833333 99.31666667,19.8 99.31666667,19.79166667 99.325,19.79166667 99.325,19.78333333 99.325,19.775 99.31666667,19.775 99.31666667,19.78333333 99.30833333,19.78333333 99.3,19.78333333 99.3,19.79166667 99.29166667,19.79166667 99.28333333,19.79166667 99.28333333,19.78333333 99.275,19.78333333 99.275,19.79166667 99.26666667,19.79166667 99.26666667,19.8 99.25833333,19.8 99.25,19.8 99.25,19.79166667 99.25833333,19.79166667 99.25833333,19.78333333 99.25,19.78333333 99.24166667,19.78333333 99.24166667,19.775 99.23333333,19.775 99.23333333,19.76666667 99.24166667,19.76666667 99.25,19.76666667 99.25,19.75833333 99.24166667,19.75833333 99.24166667,19.75 99.23333333,19.75 99.23333333,19.75833333 99.225,19.75833333 99.225,19.75 99.225,19.74166667 99.225,19.73333333 99.21666667,19.73333333 99.21666667,19.725 99.225,19.725 99.23333333,19.725 99.23333333,19.71666667 99.225,19.71666667 99.225,19.70833333 99.23333333,19.70833333 99.23333333,19.7 99.225,19.7 99.21666667,19.7 99.20833333,19.7 99.20833333,19.69166667 99.2,19.69166667 99.2,19.68333333 99.2,19.675 99.19166667,19.675 99.19166667,19.66666667 99.19166667,19.65833333 99.18333333,19.65833333 99.18333333,19.65 99.175,19.65 99.16666667,19.65 99.16666667,19.64166667 99.16666667,19.63333333 99.16666667,19.625 99.16666667,19.61666667 99.16666667,19.60833333 99.175,19.60833333 99.175,19.6 99.16666667,19.6 99.15833333,19.6 99.15833333,19.60833333 99.15,19.60833333 99.15,19.61666667 99.15833333,19.61666667 99.15833333,19.625 99.15833333,19.63333333 99.15,19.63333333 99.15,19.64166667 99.14166667,19.64166667 99.14166667,19.63333333 99.13333333,19.63333333 99.13333333,19.625 99.13333333,19.61666667 99.125,19.61666667 99.125,19.625 99.125,19.63333333 99.125,19.64166667 99.11666667,19.64166667 99.11666667,19.65 99.10833333,19.65 99.10833333,19.65833333 99.10833333,19.66666667 99.10833333,19.675 99.1,19.675 99.1,19.68333333 99.1,19.69166667 99.1,19.7 99.09166667,19.7 99.09166667,19.70833333 99.08333333,19.70833333 99.08333333,19.71666667 99.08333333,19.725 99.08333333,19.73333333 99.08333333,19.74166667 99.08333333,19.75 99.08333333,19.75833333 99.08333333,19.76666667 99.09166667,19.76666667 99.09166667,19.775 99.08333333,19.775 99.08333333,19.78333333 99.09166667,19.78333333 99.09166667,19.79166667 99.09166667,19.8 99.09166667,19.80833333 99.09166667,19.81666667 99.09166667,19.825 99.1,19.825 99.10833333,19.825 99.10833333,19.83333333 99.10833333,19.84166667 99.11666667,19.84166667 99.11666667,19.85 99.125,19.85 99.125,19.85833333 99.11666667,19.85833333 99.11666667,19.86666667 99.11666667,19.875 99.10833333,19.875 99.10833333,19.88333333 99.11666667,19.88333333 99.125,19.88333333 99.125,19.89166667 99.11666667,19.89166667 99.11666667,19.9 99.11666667,19.90833333 99.11666667,19.91666667 99.10833333,19.91666667 99.10833333,19.925 99.1,19.925 99.1,19.93333333 99.1,19.94166667 99.09166667,19.94166667 99.09166667,19.95 99.08333333,19.95 99.08333333,19.95833333 99.08333333,19.96666667 99.09166667,19.96666667 99.09166667,19.975 99.1,19.975 99.1,19.98333333 99.10833333,19.98333333 99.10833333,19.975 99.10833333,19.96666667 99.10833333,19.95833333 99.10833333,19.95 99.11666667,19.95 99.125,19.95 99.125,19.95833333 99.11666667,19.95833333 99.11666667,19.96666667 99.125,19.96666667 99.13333333,19.96666667 99.14166667,19.96666667 99.15,19.96666667 99.15,19.975 99.15833333,19.975 99.16666667,19.975 99.16666667,19.96666667 99.175,19.96666667 99.175,19.975 99.18333333,19.975 99.18333333,19.98333333 99.19166667,19.98333333 99.19166667,19.99166667 99.2,19.99166667 99.2,20.0 99.20833333,20.0 99.20833333,20.00833333 99.20833333,20.01666667 99.21666667,20.01666667 99.21666667,20.025 99.21666667,20.03333333 99.225,20.03333333 99.225,20.04166667 99.225,20.05 99.23333333,20.05 99.23333333,20.04166667 99.24166667,20.04166667 99.24166667,20.05 99.25,20.05 99.25833333,20.05 99.25833333,20.05833333 99.26666667,20.05833333 99.275,20.05833333 99.28333333,20.05833333 99.29166667,20.05833333 99.3,20.05833333 99.30833333,20.05833333 99.31666667,20.05833333 99.325,20.05833333 99.33333333,20.05833333 99.33333333,20.06666667 99.34166667,20.06666667 99.34166667,20.075 99.33333333,20.075 99.33333333,20.08333333 99.325,20.08333333 99.325,20.09166667 99.33333333,20.09166667 99.34166667,20.09166667 99.34166667,20.1 99.35,20.1 99.35,20.10833333 99.35,20.11666667 99.34166667,20.11666667 99.33333333,20.11666667 99.33333333,20.10833333 99.325,20.10833333 99.325,20.11666667 99.325,20.125 99.31666667,20.125 99.31666667,20.13333333 99.325,20.13333333 99.325,20.14166667 99.33333333,20.14166667 99.33333333,20.15 99.325,20.15 99.325,20.15833333 99.33333333,20.15833333 99.33333333,20.16666667 99.34166667,20.16666667 99.34166667,20.175 99.34166667,20.18333333 99.34166667,20.19166667 99.34166667,20.2 99.34166667,20.20833333 99.34166667,20.21666667 99.35,20.21666667 99.35,20.20833333 99.35,20.2 99.35833333,20.2 99.36666667,20.2 99.375,20.2 99.38333333,20.2 99.38333333,20.20833333 99.39166667,20.20833333 99.39166667,20.2 99.4,20.2 99.4,20.20833333 99.40833333,20.20833333 99.40833333,20.21666667 99.41666667,20.21666667 99.425,20.21666667 99.425,20.225 99.43333333,20.225 99.44166667,20.225 99.44166667,20.23333333 99.45,20.23333333 99.45,20.225 99.45,20.21666667 99.45833333,20.21666667 99.46666667,20.21666667 99.475,20.21666667 99.48333333,20.21666667 99.48333333,20.20833333 99.475,20.20833333 99.46666667,20.20833333 99.45833333,20.20833333 99.45833333,20.2 99.45,20.2 99.44166667,20.2 99.43333333,20.2 99.43333333,20.19166667 99.43333333,20.18333333 99.425,20.18333333 99.425,20.175 99.425,20.16666667 99.425,20.15833333 99.43333333,20.15833333 99.43333333,20.15 99.425,20.15 99.425,20.14166667 99.41666667,20.14166667 99.40833333,20.14166667 99.40833333,20.13333333 99.41666667,20.13333333 99.41666667,20.125 99.41666667,20.11666667 99.41666667,20.10833333 99.40833333,20.10833333 99.40833333,20.11666667 99.4,20.11666667 99.39166667,20.11666667 99.39166667,20.10833333 99.38333333,20.10833333 99.375,20.10833333 99.375,20.1 99.36666667,20.1 99.35833333,20.1 99.35833333,20.09166667 99.35833333,20.08333333 99.35833333,20.075 99.36666667,20.075 99.36666667,20.08333333 99.375,20.08333333 99.375,20.075 99.375,20.06666667 99.38333333,20.06666667 99.38333333,20.075 99.39166667,20.075 99.4,20.075 99.40833333,20.075 99.40833333,20.08333333 99.41666667,20.08333333 99.425,20.08333333 99.43333333,20.08333333 99.44166667,20.08333333 99.45,20.08333333 99.45833333,20.08333333 99.45833333,20.09166667 99.46666667,20.09166667 99.475,20.09166667 99.48333333,20.09166667 99.49166667,20.09166667 99.49166667,20.1 99.5,20.1 99.50833333,20.1 99.51666667,20.1 99.525,20.1 99.525,20.09166667 99.53333333,20.09166667 99.53333333,20.08333333 99.525,20.08333333 99.525,20.075 99.53333333,20.075 99.54166667,20.075 99.54166667,20.06666667 99.53333333,20.06666667 99.53333333,20.05833333 99.54166667,20.05833333 99.54166667,20.05 99.54166667,20.04166667 99.55,20.04166667 99.55833333,20.04166667 99.56666667,20.04166667 99.56666667,20.03333333 99.575,20.03333333 99.575,20.025 99.58333333,20.025 99.58333333,20.03333333 99.58333333,20.04166667 99.58333333,20.05 99.58333333,20.05833333 99.59166667,20.05833333 99.6,20.05833333 99.60833333,20.05833333 99.60833333,20.05 99.6,20.05 99.6,20.04166667 99.60833333,20.04166667 99.61666667,20.04166667 99.625,20.04166667 99.625,20.03333333 99.625,20.025 99.625,20.01666667 99.63333333,20.01666667 99.63333333,20.00833333 99.63333333,20.0 99.64166667,20.0 99.65,20.0 99.65,19.99166667 99.65833333,19.99166667 99.65833333,19.98333333 99.66666667,19.98333333 99.66666667,19.975 99.675,19.975 99.675,19.98333333 99.675,19.99166667 99.68333333,19.99166667 99.68333333,19.98333333 99.69166667,19.98333333 99.7,19.98333333 99.7,19.99166667 99.70833333,19.99166667 99.71666667,19.99166667 99.71666667,20.0 99.71666667,20.00833333 99.71666667,20.01666667 99.725,20.01666667 99.725,20.00833333 99.73333333,20.00833333 99.73333333,20.01666667 99.74166667,20.01666667 99.74166667,20.00833333 99.75,20.00833333 99.75833333,20.00833333 99.75833333,20.01666667 99.75833333,20.025 99.75833333,20.03333333 99.76666667,20.03333333 99.76666667,20.025 99.76666667,20.01666667 99.775,20.01666667 99.775,20.00833333 99.78333333,20.00833333 99.78333333,20.0 99.79166667,20.0 99.8,20.0 99.8,20.00833333 99.8,20.01666667 99.80833333,20.01666667 99.81666667,20.01666667 99.825,20.01666667 99.83333333,20.01666667 99.83333333,20.025 99.83333333,20.03333333 99.825,20.03333333 99.825,20.04166667 99.825,20.05 99.83333333,20.05 99.83333333,20.04166667 99.84166667,20.04166667 99.85,20.04166667 99.85,20.05 99.84166667,20.05 99.84166667,20.05833333 99.84166667,20.06666667 99.84166667,20.075 99.84166667,20.08333333 99.83333333,20.08333333 99.83333333,20.09166667 99.83333333,20.1 99.84166667,20.1 99.85,20.1 99.85,20.10833333 99.85833333,20.10833333 99.85833333,20.11666667 99.86666667,20.11666667 99.86666667,20.125 99.875,20.125 99.875,20.13333333 99.88333333,20.13333333 99.88333333,20.125 99.88333333,20.11666667 99.88333333,20.10833333 99.89166667,20.10833333 99.89166667,20.11666667 99.89166667,20.125 99.9,20.125 99.9,20.11666667 99.90833333,20.11666667 99.90833333,20.10833333 99.91666667,20.10833333 99.91666667,20.1 99.91666667,20.09166667 99.90833333,20.09166667 99.9,20.09166667 99.9,20.08333333 99.9,20.075 99.89166667,20.075 99.89166667,20.06666667 99.89166667,20.05833333 99.9,20.05833333 99.90833333,20.05833333 99.90833333,20.05 99.9,20.05 99.9,20.04166667 99.90833333,20.04166667 99.90833333,20.03333333 99.9,20.03333333 99.9,20.025 99.90833333,20.025 99.90833333,20.01666667 99.91666667,20.01666667 99.925,20.01666667 99.925,20.025 99.93333333,20.025 99.94166667,20.025 99.94166667,20.03333333 99.94166667,20.04166667 99.95,20.04166667 99.95833333,20.04166667 99.95833333,20.03333333 99.96666667,20.03333333 99.96666667,20.04166667 99.975,20.04166667 99.975,20.05 99.975,20.05833333 99.98333333,20.05833333 99.98333333,20.06666667 99.99166667,20.06666667 100.0,20.06666667 100.00833333,20.06666667 100.00833333,20.05833333 100.01666667000001,20.05833333 100.01666667000001,20.05 100.025,20.05 100.025,20.04166667 100.025,20.03333333 100.03333333,20.03333333 100.03333333,20.025 100.04166667,20.025 100.04166667,20.01666667 100.04166667,20.00833333 100.05,20.00833333 100.05,20.0 100.05,19.99166667 100.04166667,19.99166667 100.04166667,19.98333333 100.05,19.98333333 100.05833333,19.98333333 100.05833333,19.975 100.06666667,19.975 100.06666667,19.98333333 100.075,19.98333333 100.075,19.99166667 100.08333333,19.99166667 100.09166667,19.99166667 100.09166667,20.0 100.1,20.0 100.1,19.99166667 100.1,19.98333333 100.09166667,19.98333333 100.08333333,19.98333333 100.08333333,19.975 100.09166667,19.975 100.09166667,19.96666667 100.08333333,19.96666667 100.08333333,19.95833333 100.08333333,19.95 100.075,19.95 100.075,19.94166667 100.08333333,19.94166667 100.08333333,19.93333333 100.09166667,19.93333333 100.1,19.93333333 100.1,19.94166667 100.10833333,19.94166667 100.10833333,19.95 100.10833333,19.95833333 100.11666667,19.95833333 100.125,19.95833333 100.125,19.96666667 100.125,19.975 100.13333333,19.975 100.14166667000001,19.975 100.14166667000001,19.98333333 100.13333333,19.98333333 100.125,19.98333333 100.125,19.99166667 100.125,20.0 100.125,20.00833333 100.13333333,20.00833333 100.14166667000001,20.00833333 100.14166667000001,20.01666667 100.15,20.01666667 100.15833333,20.01666667 100.15833333,20.025 100.15833333,20.03333333 100.16666667,20.03333333 100.175,20.03333333 100.18333333,20.03333333 100.18333333,20.025 100.19166667,20.025 100.2,20.025 100.2,20.03333333 100.2,20.04166667 100.20833333,20.04166667 100.20833333,20.05 100.21666667,20.05 100.21666667,20.05833333 100.20833333,20.05833333 100.20833333,20.06666667 100.21666667,20.06666667 100.225,20.06666667 100.225,20.05833333 100.23333333,20.05833333 100.23333333,20.05 100.24166667,20.05 100.24166667,20.04166667 100.23333333,20.04166667 100.23333333,20.03333333 100.24166667,20.03333333 100.24166667,20.025 100.23333333,20.025 100.23333333,20.01666667 100.23333333,20.00833333 100.225,20.00833333 100.225,20.0 100.225,19.99166667 100.21666667,19.99166667 100.20833333,19.99166667 100.20833333,19.98333333 100.2,19.98333333 100.2,19.975 100.19166667,19.975 100.18333333,19.975 100.18333333,19.98333333 100.18333333,19.99166667 100.175,19.99166667 100.175,19.98333333 100.16666667,19.98333333 100.16666667,19.975 100.16666667,19.96666667 100.175,19.96666667 100.175,19.95833333 100.18333333,19.95833333 100.18333333,19.96666667 100.19166667,19.96666667 100.19166667,19.95833333 100.19166667,19.95 100.18333333,19.95 100.18333333,19.94166667 100.19166667,19.94166667 100.2,19.94166667 100.20833333,19.94166667 100.20833333,19.95 100.21666667,19.95 100.21666667,19.95833333 100.21666667,19.96666667 100.225,19.96666667 100.23333333,19.96666667 100.23333333,19.975 100.23333333,19.98333333 100.23333333,19.99166667 100.24166667,19.99166667 100.24166667,20.0 100.24166667,20.00833333 100.25,20.00833333 100.25,20.01666667 100.25,20.025 100.25,20.03333333 100.25833333,20.03333333 100.25833333,20.04166667 100.26666667000001,20.04166667 100.26666667000001,20.05 100.26666667000001,20.05833333 100.275,20.05833333 100.275,20.06666667 100.28333333,20.06666667 100.28333333,20.075 100.28333333,20.08333333 100.29166667,20.08333333 100.3,20.08333333 100.3,20.075 100.29166667,20.075 100.29166667,20.06666667 100.29166667,20.05833333 100.3,20.05833333 100.3,20.05 100.29166667,20.05 100.29166667,20.04166667 100.29166667,20.03333333 100.3,20.03333333 100.30833333,20.03333333 100.30833333,20.025 100.31666667,20.025 100.325,20.025 100.325,20.03333333 100.33333333,20.03333333 100.34166667,20.03333333 100.35,20.03333333 100.35,20.04166667 100.35833333,20.04166667 100.35833333,20.03333333 100.36666667,20.03333333 100.36666667,20.025 100.35833333,20.025 100.35833333,20.01666667 100.35,20.01666667 100.34166667,20.01666667 100.34166667,20.00833333 100.33333333,20.00833333 100.33333333,20.0 100.33333333,19.99166667 100.325,19.99166667 100.325,19.98333333 100.33333333,19.98333333 100.33333333,19.975 100.325,19.975 100.325,19.96666667 100.325,19.95833333 100.325,19.95 100.31666667,19.95 100.31666667,19.94166667 100.325,19.94166667 100.33333333,19.94166667 100.33333333,19.93333333 100.325,19.93333333 100.31666667,19.93333333 100.31666667,19.925 100.31666667,19.91666667 100.30833333,19.91666667 100.30833333,19.90833333 100.30833333,19.9 100.31666667,19.9 100.31666667,19.89166667 100.30833333,19.89166667 100.3,19.89166667 100.3,19.88333333 100.30833333,19.88333333 100.31666667,19.88333333 100.31666667,19.875 100.30833333,19.875 100.30833333,19.86666667 100.3,19.86666667 100.3,19.85833333 100.29166667,19.85833333 100.28333333,19.85833333 100.28333333,19.85 100.29166667,19.85 100.29166667,19.84166667 100.28333333,19.84166667 100.28333333,19.83333333 100.29166667,19.83333333 100.29166667,19.825 100.28333333,19.825 100.275,19.825 100.275,19.83333333 100.26666667000001,19.83333333 100.26666667000001,19.825 100.26666667000001,19.81666667 100.26666667000001,19.80833333 100.25833333,19.80833333 100.25833333,19.8 100.25833333,19.79166667 100.25,19.79166667 100.24166667,19.79166667 100.24166667,19.78333333 100.24166667,19.775 100.24166667,19.76666667 100.24166667,19.75833333 100.25,19.75833333 100.25833333,19.75833333 100.25833333,19.76666667 100.26666667000001,19.76666667 100.275,19.76666667 100.28333333,19.76666667 100.28333333,19.775 100.29166667,19.775 100.3,19.775 100.3,19.78333333 100.30833333,19.78333333 100.30833333,19.79166667 100.31666667,19.79166667 100.31666667,19.8 100.31666667,19.80833333 100.325,19.80833333 100.325,19.81666667 100.325,19.825 100.33333333,19.825 100.33333333,19.83333333 100.34166667,19.83333333 100.35,19.83333333 100.35,19.84166667 100.35,19.85 100.35833333,19.85 100.36666667,19.85 100.36666667,19.84166667 100.36666667,19.83333333 100.375,19.83333333 100.38333333,19.83333333 100.38333333,19.825 100.38333333,19.81666667 100.375,19.81666667 100.375,19.80833333 100.375,19.8 100.38333333,19.8 100.38333333,19.79166667 100.375,19.79166667 100.36666667,19.79166667 100.35833333,19.79166667 100.35,19.79166667 100.35,19.78333333 100.35,19.775 100.34166667,19.775 100.34166667,19.76666667 100.35,19.76666667 100.35833333,19.76666667 100.35833333,19.75833333 100.36666667,19.75833333 100.36666667,19.75 100.36666667,19.74166667 100.35833333,19.74166667 100.35,19.74166667 100.34166667,19.74166667 100.33333333,19.74166667 100.33333333,19.75 100.325,19.75 100.31666667,19.75 100.31666667,19.74166667 100.325,19.74166667 100.325,19.73333333 100.33333333,19.73333333 100.34166667,19.73333333 100.35,19.73333333 100.35833333,19.73333333 100.36666667,19.73333333 100.375,19.73333333 100.375,19.725 100.375,19.71666667 100.36666667,19.71666667 100.36666667,19.70833333 100.36666667,19.7 100.36666667,19.69166667 100.375,19.69166667 100.375,19.7 100.38333333,19.7 100.39166667000001,19.7 100.4,19.7 100.40833333,19.7 100.40833333,19.70833333 100.41666667,19.70833333 100.425,19.70833333 100.425,19.7 100.43333333,19.7 100.43333333,19.69166667 100.425,19.69166667 100.425,19.68333333 100.425,19.675 100.41666667,19.675 100.40833333,19.675 100.4,19.675 100.4,19.66666667 100.39166667000001,19.66666667 100.39166667000001,19.65833333 100.4,19.65833333 100.40833333,19.65833333 100.40833333,19.65 100.40833333,19.64166667 100.41666667,19.64166667 100.41666667,19.65 100.425,19.65 100.425,19.64166667 100.425,19.63333333 100.425,19.625 100.43333333,19.625 100.43333333,19.61666667 100.425,19.61666667 100.41666667,19.61666667 100.41666667,19.60833333 100.41666667,19.6 100.425,19.6 100.43333333,19.6 100.44166667,19.6 100.45,19.6 100.45,19.59166667 100.44166667,19.59166667 100.43333333,19.59166667 100.425,19.59166667 100.41666667,19.59166667 100.40833333,19.59166667 100.40833333,19.58333333 100.41666667,19.58333333 100.41666667,19.575 100.41666667,19.56666667 100.40833333,19.56666667 100.40833333,19.55833333 100.41666667,19.55833333 100.425,19.55833333 100.425,19.55 100.41666667,19.55 100.41666667,19.54166667 100.425,19.54166667 100.43333333,19.54166667 100.44166667,19.54166667 100.44166667,19.53333333 100.43333333,19.53333333 100.43333333,19.525 100.425,19.525 100.41666667,19.525 100.41666667,19.51666667 100.425,19.51666667 100.43333333,19.51666667 100.44166667,19.51666667 100.44166667,19.50833333 100.45,19.50833333 100.45833333,19.50833333 100.46666667,19.50833333 100.475,19.50833333 100.475,19.5 100.48333333,19.5 100.49166667,19.5 100.49166667,19.49166667 100.5,19.49166667 100.50833333,19.49166667 100.51666667000001,19.49166667 100.51666667000001,19.48333333 100.50833333,19.48333333 100.5,19.48333333 100.49166667,19.48333333 100.48333333,19.48333333 100.48333333,19.475 100.475,19.475 100.46666667,19.475 100.45833333,19.475 100.45833333,19.48333333 100.45,19.48333333 100.45,19.49166667 100.45,19.5 100.44166667,19.5 100.44166667,19.49166667 100.43333333,19.49166667 100.425,19.49166667 100.425,19.5 100.41666667,19.5 100.40833333,19.5 100.40833333,19.49166667 100.4,19.49166667 100.4,19.48333333 100.40833333,19.48333333 100.41666667,19.48333333 100.41666667,19.475 100.41666667,19.46666667 100.40833333,19.46666667 100.40833333,19.475 100.4,19.475 100.39166667000001,19.475 100.38333333,19.475 100.38333333,19.46666667 100.39166667000001,19.46666667 100.39166667000001,19.45833333 100.38333333,19.45833333 100.375,19.45833333 100.375,19.45 100.375,19.44166667 100.38333333,19.44166667 100.39166667000001,19.44166667 100.39166667000001,19.43333333 100.38333333,19.43333333 100.38333333,19.425 100.39166667000001,19.425 100.39166667000001,19.41666667 100.4,19.41666667 100.4,19.425 100.40833333,19.425 100.41666667,19.425 100.41666667,19.43333333 100.425,19.43333333 100.425,19.44166667 100.43333333,19.44166667 100.43333333,19.45 100.44166667,19.45 100.44166667,19.45833333 100.44166667,19.46666667 100.45,19.46666667 100.45833333,19.46666667 100.45833333,19.45833333 100.45,19.45833333 100.45,19.45 100.45,19.44166667 100.45,19.43333333 100.45833333,19.43333333 100.46666667,19.43333333 100.46666667,19.44166667 100.475,19.44166667 100.48333333,19.44166667 100.48333333,19.43333333 100.475,19.43333333 100.475,19.425 100.475,19.41666667 100.46666667,19.41666667 100.46666667,19.40833333 100.45833333,19.40833333 100.45,19.40833333 100.45,19.4 100.44166667,19.4 100.43333333,19.4 100.43333333,19.40833333 100.425,19.40833333 100.425,19.4 100.425,19.39166667 100.43333333,19.39166667 100.43333333,19.38333333 100.44166667,19.38333333 100.45,19.38333333 100.45,19.375 100.44166667,19.375 100.44166667,19.36666667 100.45,19.36666667 100.45833333,19.36666667 100.45833333,19.375 100.46666667,19.375 100.475,19.375 100.475,19.36666667 100.46666667,19.36666667 100.46666667,19.35833333 100.45833333,19.35833333 100.45833333,19.35 100.45833333,19.34166667 100.45833333,19.33333333 100.46666667,19.33333333 100.46666667,19.325 100.475,19.325 100.475,19.33333333 100.475,19.34166667 100.475,19.35 100.48333333,19.35 100.49166667,19.35 100.5,19.35 100.50833333,19.35 100.51666667000001,19.35 100.51666667000001,19.35833333 100.51666667000001,19.36666667 100.525,19.36666667 100.53333333,19.36666667 100.54166667,19.36666667 100.54166667,19.375 100.54166667,19.38333333 100.55,19.38333333 100.55,19.375 100.55,19.36666667 100.55833333,19.36666667 100.55833333,19.35833333 100.55833333,19.35 100.55,19.35 100.55,19.34166667 100.54166667,19.34166667 100.54166667,19.33333333 100.53333333,19.33333333 100.525,19.33333333 100.51666667000001,19.33333333 100.51666667000001,19.325 100.50833333,19.325 100.50833333,19.31666667 100.5,19.31666667 100.5,19.30833333 100.49166667,19.30833333 100.48333333,19.30833333 100.48333333,19.3 100.49166667,19.3 100.49166667,19.29166667 100.5,19.29166667 100.5,19.28333333 100.50833333,19.28333333 100.50833333,19.29166667 100.51666667000001,19.29166667 100.525,19.29166667 100.525,19.28333333 100.53333333,19.28333333 100.53333333,19.29166667 100.53333333,19.3 100.53333333,19.30833333 100.53333333,19.31666667 100.54166667,19.31666667 100.54166667,19.325 100.55,19.325 100.55,19.31666667 100.55,19.30833333 100.55,19.3 100.55833333,19.3 100.56666667,19.3 100.56666667,19.29166667 100.55833333,19.29166667 100.55,19.29166667 100.55,19.28333333 100.55,19.275 100.55,19.26666667 100.54166667,19.26666667 100.53333333,19.26666667 100.53333333,19.25833333 100.53333333,19.25 100.525,19.25 100.51666667000001,19.25 100.51666667000001,19.24166667 100.51666667000001,19.23333333 100.51666667000001,19.225 100.525,19.225 100.53333333,19.225 100.54166667,19.225 100.54166667,19.23333333 100.54166667,19.24166667 100.54166667,19.25 100.55,19.25 100.55833333,19.25 100.55833333,19.24166667 100.55,19.24166667 100.55,19.23333333 100.55,19.225 100.55,19.21666667 100.54166667,19.21666667 100.54166667,19.20833333 100.55,19.20833333 100.55833333,19.20833333 100.55833333,19.21666667 100.56666667,19.21666667 100.575,19.21666667 100.575,19.20833333 100.58333333,19.20833333 100.58333333,19.2 100.575,19.2 100.56666667,19.2 100.55833333,19.2 100.55,19.2 100.55,19.19166667 100.55,19.18333333 100.54166667,19.18333333 100.53333333,19.18333333 100.53333333,19.19166667 100.525,19.19166667 100.525,19.18333333 100.51666667000001,19.18333333 100.51666667000001,19.175 100.51666667000001,19.16666667 100.51666667000001,19.15833333 100.525,19.15833333 100.53333333,19.15833333 100.53333333,19.15 100.53333333,19.14166667 100.54166667,19.14166667 100.54166667,19.15 100.55,19.15 100.55833333,19.15 100.56666667,19.15 100.575,19.15 100.575,19.14166667 100.56666667,19.14166667 100.56666667,19.13333333 100.56666667,19.125 100.575,19.125 100.575,19.11666667 100.58333333,19.11666667 100.59166667,19.11666667 100.6,19.11666667 100.60833333,19.11666667 100.61666667,19.11666667 100.625,19.11666667 100.625,19.10833333 100.625,19.1 100.625,19.09166667 100.61666667,19.09166667 100.61666667,19.08333333 100.625,19.08333333 100.63333333,19.08333333 100.63333333,19.075 100.625,19.075 100.625,19.06666667 100.625,19.05833333 100.63333333,19.05833333 100.64166667000001,19.05833333 100.64166667000001,19.05 100.65,19.05 100.65833333,19.05 100.65833333,19.04166667 100.66666667,19.04166667 100.66666667,19.03333333 100.675,19.03333333 100.675,19.025 100.68333333,19.025 100.68333333,19.01666667 100.69166667,19.01666667 100.69166667,19.00833333 100.7,19.00833333 100.7,19.01666667 100.7,19.025 100.69166667,19.025 100.69166667,19.03333333 100.68333333,19.03333333 100.68333333,19.04166667 100.68333333,19.05 100.675,19.05 100.675,19.05833333 100.66666667,19.05833333 100.66666667,19.06666667 100.66666667,19.075 100.675,19.075 100.68333333,19.075 100.69166667,19.075 100.69166667,19.06666667 100.7,19.06666667 100.7,19.075 100.7,19.08333333 100.7,19.09166667 100.70833333,19.09166667 100.70833333,19.1 100.70833333,19.10833333 100.7,19.10833333 100.69166667,19.10833333 100.69166667,19.11666667 100.68333333,19.11666667 100.68333333,19.10833333 100.675,19.10833333 100.675,19.11666667 100.66666667,19.11666667 100.66666667,19.125 100.65833333,19.125 100.65833333,19.13333333 100.66666667,19.13333333 100.675,19.13333333 100.675,19.14166667 100.675,19.15 100.66666667,19.15 100.66666667,19.15833333 100.66666667,19.16666667 100.65833333,19.16666667 100.65,19.16666667 100.65,19.175 100.64166667000001,19.175 100.64166667000001,19.18333333 100.64166667000001,19.19166667 100.64166667000001,19.2 100.64166667000001,19.20833333 100.63333333,19.20833333 100.63333333,19.21666667 100.63333333,19.225 100.63333333,19.23333333 100.63333333,19.24166667 100.625,19.24166667 100.625,19.25 100.61666667,19.25 100.61666667,19.25833333 100.61666667,19.26666667 100.625,19.26666667 100.625,19.275 100.61666667,19.275 100.61666667,19.28333333 100.625,19.28333333 100.625,19.29166667 100.61666667,19.29166667 100.61666667,19.3 100.61666667,19.30833333 100.625,19.30833333 100.625,19.31666667 100.625,19.325 100.625,19.33333333 100.61666667,19.33333333 100.61666667,19.34166667 100.60833333,19.34166667 100.6,19.34166667 100.6,19.33333333 100.59166667,19.33333333 100.58333333,19.33333333 100.58333333,19.325 100.58333333,19.31666667 100.575,19.31666667 100.575,19.325 100.575,19.33333333 100.575,19.34166667 100.575,19.35 100.575,19.35833333 100.56666667,19.35833333 100.56666667,19.36666667 100.56666667,19.375 100.55833333,19.375 100.55833333,19.38333333 100.56666667,19.38333333 100.56666667,19.39166667 100.55833333,19.39166667 100.55833333,19.4 100.56666667,19.4 100.56666667,19.40833333 100.55833333,19.40833333 100.55833333,19.41666667 100.56666667,19.41666667 100.56666667,19.425 100.575,19.425 100.575,19.41666667 100.58333333,19.41666667 100.59166667,19.41666667 100.59166667,19.425 100.59166667,19.43333333 100.58333333,19.43333333 100.58333333,19.44166667 100.58333333,19.45 100.59166667,19.45 100.59166667,19.45833333 100.59166667,19.46666667 100.6,19.46666667 100.6,19.45833333 100.60833333,19.45833333 100.60833333,19.45 100.61666667,19.45 100.61666667,19.45833333 100.61666667,19.46666667 100.60833333,19.46666667 100.60833333,19.475 100.61666667,19.475 100.61666667,19.48333333 100.61666667,19.49166667 100.60833333,19.49166667 100.60833333,19.5 100.60833333,19.50833333 100.61666667,19.50833333 100.61666667,19.51666667 100.60833333,19.51666667 100.60833333,19.525 100.61666667,19.525 100.61666667,19.53333333 100.61666667,19.54166667 100.60833333,19.54166667 100.60833333,19.55 100.61666667,19.55 100.61666667,19.55833333 100.61666667,19.56666667 100.61666667,19.575 100.61666667,19.58333333 100.61666667,19.59166667 100.60833333,19.59166667 100.60833333,19.6 100.60833333,19.60833333 100.60833333,19.61666667 100.6,19.61666667 100.6,19.625 100.59166667,19.625 100.58333333,19.625 100.575,19.625 100.575,19.61666667 100.575,19.60833333 100.575,19.6 100.58333333,19.6 100.59166667,19.6 100.59166667,19.59166667 100.6,19.59166667 100.6,19.58333333 100.60833333,19.58333333 100.60833333,19.575 100.6,19.575 100.6,19.56666667 100.59166667,19.56666667 100.58333333,19.56666667 100.58333333,19.55833333 100.58333333,19.55 100.58333333,19.54166667 100.59166667,19.54166667 100.59166667,19.53333333 100.58333333,19.53333333 100.575,19.53333333 100.575,19.525 100.575,19.51666667 100.56666667,19.51666667 100.56666667,19.525 100.55833333,19.525 100.55833333,19.53333333 100.55,19.53333333 100.55,19.54166667 100.54166667,19.54166667 100.54166667,19.55 100.54166667,19.55833333 100.55,19.55833333 100.55,19.56666667 100.55,19.575 100.54166667,19.575 100.54166667,19.56666667 100.53333333,19.56666667 100.53333333,19.55833333 100.53333333,19.55 100.53333333,19.54166667 100.525,19.54166667 100.51666667000001,19.54166667 100.51666667000001,19.55 100.50833333,19.55 100.50833333,19.55833333 100.51666667000001,19.55833333 100.51666667000001,19.56666667 100.51666667000001,19.575 100.50833333,19.575 100.50833333,19.58333333 100.50833333,19.59166667 100.5,19.59166667 100.5,19.6 100.5,19.60833333 100.50833333,19.60833333 100.50833333,19.61666667 100.50833333,19.625 100.5,19.625 100.5,19.63333333 100.5,19.64166667 100.5,19.65 100.5,19.65833333 100.49166667,19.65833333 100.48333333,19.65833333 100.475,19.65833333 100.475,19.65 100.46666667,19.65 100.46666667,19.64166667 100.45833333,19.64166667 100.45,19.64166667 100.45,19.65 100.45,19.65833333 100.45,19.66666667 100.44166667,19.66666667 100.44166667,19.675 100.45,19.675 100.45833333,19.675 100.45833333,19.66666667 100.45833333,19.65833333 100.46666667,19.65833333 100.46666667,19.66666667 100.46666667,19.675 100.46666667,19.68333333 100.475,19.68333333 100.475,19.675 100.48333333,19.675 100.48333333,19.68333333 100.48333333,19.69166667 100.475,19.69166667 100.46666667,19.69166667 100.46666667,19.7 100.45833333,19.7 100.45833333,19.70833333 100.45833333,19.71666667 100.46666667,19.71666667 100.46666667,19.725 100.45833333,19.725 100.45,19.725 100.44166667,19.725 100.44166667,19.73333333 100.43333333,19.73333333 100.43333333,19.74166667 100.425,19.74166667 100.425,19.75 100.41666667,19.75 100.41666667,19.75833333 100.425,19.75833333 100.425,19.76666667 100.43333333,19.76666667 100.44166667,19.76666667 100.44166667,19.75833333 100.45,19.75833333 100.45833333,19.75833333 100.46666667,19.75833333 100.46666667,19.76666667 100.46666667,19.775 100.475,19.775 100.48333333,19.775 100.48333333,19.78333333 100.48333333,19.79166667 100.48333333,19.8 100.475,19.8 100.46666667,19.8 100.45833333,19.8 100.45833333,19.80833333 100.46666667,19.80833333 100.46666667,19.81666667 100.475,19.81666667 100.475,19.825 100.46666667,19.825 100.46666667,19.83333333 100.46666667,19.84166667 100.475,19.84166667 100.475,19.83333333 100.48333333,19.83333333 100.49166667,19.83333333 100.49166667,19.825 100.49166667,19.81666667 100.5,19.81666667 100.50833333,19.81666667 100.50833333,19.825 100.50833333,19.83333333 100.50833333,19.84166667 100.51666667000001,19.84166667 100.51666667000001,19.85 100.51666667000001,19.85833333 100.525,19.85833333 100.525,19.86666667 100.525,19.875 100.525,19.88333333 100.53333333,19.88333333 100.53333333,19.89166667 100.54166667,19.89166667 100.54166667,19.9 100.55,19.9 100.55833333,19.9 100.55833333,19.90833333 100.55833333,19.91666667 100.56666667,19.91666667 100.56666667,19.90833333 100.56666667,19.9 100.575,19.9 100.58333333,19.9 100.59166667,19.9 100.59166667,19.90833333 100.58333333,19.90833333 100.58333333,19.91666667 100.59166667,19.91666667 100.59166667,19.925 100.59166667,19.93333333 100.58333333,19.93333333 100.575,19.93333333 100.575,19.925 100.56666667,19.925 100.56666667,19.93333333 100.56666667,19.94166667 100.575,19.94166667 100.58333333,19.94166667 100.58333333,19.95 100.58333333,19.95833333 100.59166667,19.95833333 100.59166667,19.96666667 100.6,19.96666667 100.6,19.95833333 100.6,19.95 100.59166667,19.95 100.59166667,19.94166667 100.6,19.94166667 100.6,19.93333333 100.6,19.925 100.6,19.91666667 100.6,19.90833333 100.6,19.9 100.6,19.89166667 100.60833333,19.89166667 100.61666667,19.89166667 100.61666667,19.88333333 100.625,19.88333333 100.63333333,19.88333333 100.63333333,19.89166667 100.64166667000001,19.89166667 100.65,19.89166667 100.65,19.88333333 100.65,19.875 100.64166667000001,19.875 100.63333333,19.875 100.625,19.875 100.625,19.86666667 100.61666667,19.86666667 100.61666667,19.85833333 100.61666667,19.85 100.60833333,19.85 100.6,19.85 100.6,19.84166667 100.59166667,19.84166667 100.59166667,19.83333333 100.59166667,19.825 100.6,19.825 100.60833333,19.825 100.61666667,19.825 100.61666667,19.83333333 100.625,19.83333333 100.63333333,19.83333333 100.64166667000001,19.83333333 100.65,19.83333333 100.65833333,19.83333333 100.66666667,19.83333333 100.675,19.83333333 100.675,19.84166667 100.675,19.85 100.675,19.85833333 100.675,19.86666667 100.68333333,19.86666667 100.68333333,19.875 100.69166667,19.875 100.7,19.875 100.7,19.86666667 100.7,19.85833333 100.70833333,19.85833333 100.70833333,19.86666667 100.70833333,19.875 100.71666667,19.875 100.71666667,19.88333333 100.725,19.88333333 100.73333333,19.88333333 100.73333333,19.875 100.74166667,19.875 100.75,19.875 100.75,19.86666667 100.75833333,19.86666667 100.76666667000001,19.86666667 100.76666667000001,19.875 100.75833333,19.875 100.75833333,19.88333333 100.75833333,19.89166667 100.75833333,19.9 100.75,19.9 100.75,19.90833333 100.74166667,19.90833333 100.73333333,19.90833333 100.73333333,19.91666667 100.725,19.91666667 100.725,19.925 100.73333333,19.925 100.73333333,19.93333333 100.725,19.93333333 100.71666667,19.93333333 100.71666667,19.925 100.70833333,19.925 100.70833333,19.93333333 100.70833333,19.94166667 100.7,19.94166667 100.7,19.95 100.7,19.95833333 100.69166667,19.95833333 100.68333333,19.95833333 100.68333333,19.96666667 100.68333333,19.975 100.69166667,19.975 100.7,19.975 100.7,19.96666667 100.70833333,19.96666667 100.70833333,19.975 100.70833333,19.98333333 100.70833333,19.99166667 100.70833333,20.0 100.7,20.0 100.7,19.99166667 100.69166667,19.99166667 100.69166667,19.98333333 100.68333333,19.98333333 100.68333333,19.99166667 100.68333333,20.0 100.69166667,20.0 100.69166667,20.00833333 100.68333333,20.00833333 100.68333333,20.01666667 100.69166667,20.01666667 100.69166667,20.025 100.69166667,20.03333333 100.69166667,20.04166667 100.69166667,20.05 100.7,20.05 100.7,20.05833333 100.70833333,20.05833333 100.70833333,20.06666667 100.71666667,20.06666667 100.71666667,20.075 100.71666667,20.08333333 100.725,20.08333333 100.725,20.09166667 100.725,20.1 100.725,20.10833333 100.725,20.11666667 100.73333333,20.11666667 100.74166667,20.11666667 100.75,20.11666667 100.75833333,20.11666667 100.75833333,20.125 100.75833333,20.13333333 100.76666667000001,20.13333333 100.775,20.13333333 100.775,20.14166667 100.78333333,20.14166667 100.79166667,20.14166667 100.8,20.14166667 100.8,20.15 100.79166667,20.15 100.79166667,20.15833333 100.78333333,20.15833333 100.78333333,20.16666667 100.79166667,20.16666667 100.79166667,20.175 100.8,20.175 100.80833333,20.175 100.80833333,20.18333333 100.81666667,20.18333333 100.81666667,20.175 100.81666667,20.16666667 100.825,20.16666667 100.83333333,20.16666667 100.83333333,20.175 100.84166667,20.175 100.85,20.175 100.85833333,20.175 100.85833333,20.16666667 100.85,20.16666667 100.84166667,20.16666667 100.84166667,20.15833333 100.84166667,20.15 100.85,20.15 100.85833333,20.15 100.85833333,20.14166667 100.86666667,20.14166667 100.86666667,20.15 100.875,20.15 100.88333333,20.15 100.88333333,20.14166667 100.89166667000001,20.14166667 100.89166667000001,20.13333333 100.88333333,20.13333333 100.875,20.13333333 100.86666667,20.13333333 100.86666667,20.125 100.85833333,20.125 100.85,20.125 100.84166667,20.125 100.84166667,20.11666667 100.84166667,20.10833333 100.85,20.10833333 100.85833333,20.10833333 100.85833333,20.11666667 100.86666667,20.11666667 100.86666667,20.10833333 100.875,20.10833333 100.875,20.11666667 100.88333333,20.11666667 100.89166667000001,20.11666667 100.89166667000001,20.125 100.9,20.125 100.9,20.11666667 100.90833333,20.11666667 100.91666667,20.11666667 100.91666667,20.10833333 100.925,20.10833333 100.93333333,20.10833333 100.94166667,20.10833333 100.95,20.10833333 100.95,20.1 100.94166667,20.1 100.94166667,20.09166667 100.94166667,20.08333333 100.95,20.08333333 100.95833333,20.08333333 100.95833333,20.075 100.95,20.075 100.94166667,20.075 100.93333333,20.075 100.925,20.075 100.925,20.08333333 100.925,20.09166667 100.91666667,20.09166667 100.91666667,20.1 100.90833333,20.1 100.9,20.1 100.89166667000001,20.1 100.88333333,20.1 100.88333333,20.09166667 100.875,20.09166667 100.875,20.08333333 100.875,20.075 100.88333333,20.075 100.89166667000001,20.075 100.89166667000001,20.08333333 100.9,20.08333333 100.90833333,20.08333333 100.90833333,20.075 100.90833333,20.06666667 100.91666667,20.06666667 100.925,20.06666667 100.925,20.05833333 100.93333333,20.05833333 100.93333333,20.06666667 100.94166667,20.06666667 100.94166667,20.05833333 100.94166667,20.05 100.94166667,20.04166667 100.95,20.04166667 100.95,20.03333333 100.94166667,20.03333333 100.93333333,20.03333333 100.925,20.03333333 100.925,20.025 100.91666667,20.025 100.91666667,20.01666667 100.90833333,20.01666667 100.90833333,20.025 100.90833333,20.03333333 100.9,20.03333333 100.9,20.025 100.89166667000001,20.025 100.89166667000001,20.03333333 100.89166667000001,20.04166667 100.88333333,20.04166667 100.88333333,20.03333333 100.875,20.03333333 100.875,20.025 100.875,20.01666667 100.86666667,20.01666667 100.86666667,20.025 100.85833333,20.025 100.85,20.025 100.85,20.01666667 100.85,20.00833333 100.84166667,20.00833333 100.83333333,20.00833333 100.825,20.00833333 100.81666667,20.00833333 100.81666667,20.01666667 100.80833333,20.01666667 100.80833333,20.00833333 100.8,20.00833333 100.8,20.0 100.79166667,20.0 100.79166667,19.99166667 100.78333333,19.99166667 100.78333333,20.0 100.775,20.0 100.76666667000001,20.0 100.75833333,20.0 100.75833333,20.00833333 100.75,20.00833333 100.74166667,20.00833333 100.74166667,20.0 100.74166667,19.99166667 100.73333333,19.99166667 100.73333333,19.98333333 100.74166667,19.98333333 100.74166667,19.975 100.74166667,19.96666667 100.74166667,19.95833333 100.75,19.95833333 100.75,19.95 100.75,19.94166667 100.75833333,19.94166667 100.76666667000001,19.94166667 100.775,19.94166667 100.775,19.95 100.78333333,19.95 100.78333333,19.94166667 100.79166667,19.94166667 100.79166667,19.95 100.79166667,19.95833333 100.79166667,19.96666667 100.8,19.96666667 100.8,19.95833333 100.80833333,19.95833333 100.81666667,19.95833333 100.81666667,19.95 100.825,19.95 100.825,19.95833333 100.825,19.96666667 100.825,19.975 100.83333333,19.975 100.83333333,19.96666667 100.83333333,19.95833333 100.83333333,19.95 100.83333333,19.94166667 100.83333333,19.93333333 100.84166667,19.93333333 100.85,19.93333333 100.85,19.94166667 100.85833333,19.94166667 100.85833333,19.95 100.86666667,19.95 100.875,19.95 100.88333333,19.95 100.89166667000001,19.95 100.9,19.95 100.9,19.95833333 100.89166667000001,19.95833333 100.89166667000001,19.96666667 100.9,19.96666667 100.90833333,19.96666667 100.91666667,19.96666667 100.91666667,19.95833333 100.90833333,19.95833333 100.90833333,19.95 100.90833333,19.94166667 100.91666667,19.94166667 100.91666667,19.93333333 100.90833333,19.93333333 100.90833333,19.925 100.9,19.925 100.89166667000001,19.925 100.89166667000001,19.91666667 100.88333333,19.91666667 100.88333333,19.90833333 100.89166667000001,19.90833333 100.9,19.90833333 100.90833333,19.90833333 100.90833333,19.9 100.91666667,19.9 100.91666667,19.89166667 100.925,19.89166667 100.925,19.9 100.93333333,19.9 100.94166667,19.9 100.94166667,19.89166667 100.95,19.89166667 100.95833333,19.89166667 100.96666667,19.89166667 100.975,19.89166667 100.98333333,19.89166667 100.99166667,19.89166667 100.99166667,19.88333333 100.99166667,19.875 100.99166667,19.86666667 101.0,19.86666667 101.00833333,19.86666667 101.01666667000001,19.86666667 101.025,19.86666667 101.025,19.875 101.01666667000001,19.875 101.01666667000001,19.88333333 101.025,19.88333333 101.03333333,19.88333333 101.03333333,19.875 101.04166667,19.875 101.04166667,19.86666667 101.05,19.86666667 101.05833333,19.86666667 101.05833333,19.85833333 101.06666667,19.85833333 101.06666667,19.86666667 101.06666667,19.875 101.05833333,19.875 101.05833333,19.88333333 101.05,19.88333333 101.04166667,19.88333333 101.04166667,19.89166667 101.03333333,19.89166667 101.025,19.89166667 101.025,19.9 101.01666667000001,19.9 101.01666667000001,19.89166667 101.00833333,19.89166667 101.00833333,19.9 101.0,19.9 101.0,19.90833333 101.00833333,19.90833333 101.00833333,19.91666667 101.01666667000001,19.91666667 101.025,19.91666667 101.03333333,19.91666667 101.03333333,19.925 101.03333333,19.93333333 101.04166667,19.93333333 101.04166667,19.94166667 101.05,19.94166667 101.05,19.93333333 101.05,19.925 101.05833333,19.925 101.05833333,19.93333333 101.06666667,19.93333333 101.075,19.93333333 101.08333333,19.93333333 101.09166667,19.93333333 101.09166667,19.94166667 101.08333333,19.94166667 101.08333333,19.95 101.09166667,19.95 101.1,19.95 101.1,19.94166667 101.10833333,19.94166667 101.10833333,19.95 101.11666667,19.95 101.11666667,19.95833333 101.11666667,19.96666667 101.125,19.96666667 101.125,19.95833333 101.125,19.95 101.13333333,19.95 101.13333333,19.94166667 101.14166667000001,19.94166667 101.15,19.94166667 101.15833333,19.94166667 101.15833333,19.93333333 101.16666667,19.93333333 101.16666667,19.94166667 101.16666667,19.95 101.16666667,19.95833333 101.175,19.95833333 101.175,19.95 101.18333333,19.95 101.18333333,19.95833333 101.19166667,19.95833333 101.19166667,19.96666667 101.18333333,19.96666667 101.18333333,19.975 101.19166667,19.975 101.19166667,19.98333333 101.19166667,19.99166667 101.19166667,20.0 101.18333333,20.0 101.175,20.0 101.16666667,20.0 101.16666667,20.00833333 101.175,20.00833333 101.18333333,20.00833333 101.19166667,20.00833333 101.2,20.00833333 101.2,20.0 101.20833333,20.0 101.20833333,19.99166667 101.2,19.99166667 101.2,19.98333333 101.2,19.975 101.20833333,19.975 101.21666667,19.975 101.21666667,19.96666667 101.225,19.96666667 101.225,19.95833333 101.23333333,19.95833333 101.24166667,19.95833333 101.24166667,19.96666667 101.24166667,19.975 101.25,19.975 101.25833333,19.975 101.25833333,19.98333333 101.25833333,19.99166667 101.25833333,20.0 101.26666667000001,20.0 101.275,20.0 101.275,20.00833333 101.28333333,20.00833333 101.29166667,20.00833333 101.29166667,20.01666667 101.29166667,20.025 101.3,20.025 101.30833333,20.025 101.30833333,20.03333333 101.30833333,20.04166667 101.30833333,20.05 101.31666667,20.05 101.31666667,20.05833333 101.30833333,20.05833333 101.30833333,20.06666667 101.31666667,20.06666667 101.325,20.06666667 101.325,20.075 101.33333333,20.075 101.33333333,20.08333333 101.33333333,20.09166667 101.34166667,20.09166667 101.34166667,20.1 101.34166667,20.10833333 101.35,20.10833333 101.35833333,20.10833333 101.35833333,20.11666667 101.36666667,20.11666667 101.36666667,20.125 101.35833333,20.125 101.35,20.125 101.35,20.11666667 101.34166667,20.11666667 101.34166667,20.125 101.34166667,20.13333333 101.34166667,20.14166667 101.33333333,20.14166667 101.33333333,20.15 101.34166667,20.15 101.34166667,20.15833333 101.35,20.15833333 101.35,20.16666667 101.35833333,20.16666667 101.36666667,20.16666667 101.375,20.16666667 101.375,20.175 101.38333333,20.175 101.38333333,20.18333333 101.39166667000001,20.18333333 101.39166667000001,20.19166667 101.39166667000001,20.2 101.39166667000001,20.20833333 101.39166667000001,20.21666667 101.4,20.21666667 101.4,20.225 101.40833333,20.225 101.41666667,20.225 101.425,20.225 101.425,20.21666667 101.43333333,20.21666667 101.44166667,20.21666667 101.45,20.21666667 101.45,20.225 101.45,20.23333333 101.45833333,20.23333333 101.46666667,20.23333333 101.46666667,20.24166667 101.475,20.24166667 101.475,20.23333333 101.475,20.225 101.46666667,20.225 101.46666667,20.21666667 101.45833333,20.21666667 101.45833333,20.20833333 101.45833333,20.2 101.45833333,20.19166667 101.46666667,20.19166667 101.46666667,20.2 101.475,20.2 101.475,20.19166667 101.48333333,20.19166667 101.48333333,20.2 101.49166667,20.2 101.5,20.2 101.5,20.19166667 101.50833333,20.19166667 101.50833333,20.2 101.51666667000001,20.2 101.51666667000001,20.20833333 101.51666667000001,20.21666667 101.525,20.21666667 101.53333333,20.21666667 101.53333333,20.225 101.53333333,20.23333333 101.525,20.23333333 101.525,20.24166667 101.53333333,20.24166667 101.53333333,20.25 101.54166667,20.25 101.55,20.25 101.55833333,20.25 101.55833333,20.25833333 101.56666667,20.25833333 101.56666667,20.26666667 101.55833333,20.26666667 101.55,20.26666667 101.55,20.275 101.55,20.28333333 101.55833333,20.28333333 101.55833333,20.29166667 101.55833333,20.3 101.55833333,20.30833333 101.56666667,20.30833333 101.56666667,20.3 101.575,20.3 101.575,20.29166667 101.58333333,20.29166667 101.59166667,20.29166667 101.59166667,20.3 101.59166667,20.30833333 101.6,20.30833333 101.6,20.3 101.60833333,20.3 101.60833333,20.30833333 101.60833333,20.31666667 101.61666667,20.31666667 101.61666667,20.325 101.61666667,20.33333333 101.625,20.33333333 101.63333333,20.33333333 101.64166667000001,20.33333333 101.64166667000001,20.34166667 101.64166667000001,20.35 101.65,20.35 101.65,20.35833333 101.65833333,20.35833333 101.65833333,20.36666667 101.66666667,20.36666667 101.66666667,20.375 101.66666667,20.38333333 101.66666667,20.39166667 101.66666667,20.4 101.66666667,20.40833333 101.66666667,20.41666667 101.675,20.41666667 101.675,20.40833333 101.68333333,20.40833333 101.68333333,20.41666667 101.69166667,20.41666667 101.7,20.41666667 101.7,20.40833333 101.70833333,20.40833333 101.70833333,20.4 101.70833333,20.39166667 101.70833333,20.38333333 101.70833333,20.375 101.71666667,20.375 101.725,20.375 101.725,20.36666667 101.71666667,20.36666667 101.71666667,20.35833333 101.70833333,20.35833333 101.70833333,20.35 101.7,20.35 101.69166667,20.35 101.69166667,20.34166667 101.69166667,20.33333333 101.68333333,20.33333333 101.68333333,20.325 101.675,20.325 101.675,20.31666667 101.66666667,20.31666667 101.66666667,20.30833333 101.675,20.30833333 101.675,20.3 101.66666667,20.3 101.65833333,20.3 101.65,20.3 101.65,20.29166667 101.65,20.28333333 101.64166667000001,20.28333333 101.64166667000001,20.275 101.63333333,20.275 101.63333333,20.26666667 101.625,20.26666667 101.625,20.25833333 101.61666667,20.25833333 101.60833333,20.25833333 101.60833333,20.25 101.6,20.25 101.59166667,20.25 101.59166667,20.24166667 101.58333333,20.24166667 101.58333333,20.23333333 101.58333333,20.225 101.575,20.225 101.56666667,20.225 101.56666667,20.21666667 101.55833333,20.21666667 101.55,20.21666667 101.55,20.20833333 101.55,20.2 101.54166667,20.2 101.53333333,20.2 101.53333333,20.19166667 101.54166667,20.19166667 101.54166667,20.18333333 101.53333333,20.18333333 101.53333333,20.175 101.525,20.175 101.525,20.16666667 101.51666667000001,20.16666667 101.51666667000001,20.15833333 101.51666667000001,20.15 101.51666667000001,20.14166667 101.50833333,20.14166667 101.50833333,20.13333333 101.50833333,20.125 101.5,20.125 101.5,20.11666667 101.5,20.10833333 101.5,20.1 101.50833333,20.1 101.51666667000001,20.1 101.51666667000001,20.09166667 101.50833333,20.09166667 101.50833333,20.08333333 101.50833333,20.075 101.5,20.075 101.5,20.06666667 101.49166667,20.06666667 101.49166667,20.075 101.48333333,20.075 101.48333333,20.06666667 101.475,20.06666667 101.46666667,20.06666667 101.45833333,20.06666667 101.45833333,20.05833333 101.45,20.05833333 101.44166667,20.05833333 101.44166667,20.05 101.45,20.05 101.45833333,20.05 101.45833333,20.04166667 101.45,20.04166667 101.44166667,20.04166667 101.43333333,20.04166667 101.43333333,20.03333333 101.43333333,20.025 101.44166667,20.025 101.44166667,20.01666667 101.44166667,20.00833333 101.43333333,20.00833333 101.43333333,20.01666667 101.425,20.01666667 101.425,20.00833333 101.425,20.0 101.41666667,20.0 101.40833333,20.0 101.40833333,19.99166667 101.4,19.99166667 101.4,19.98333333 101.39166667000001,19.98333333 101.38333333,19.98333333 101.375,19.98333333 101.375,19.975 101.36666667,19.975 101.35833333,19.975 101.35833333,19.96666667 101.35,19.96666667 101.34166667,19.96666667 101.34166667,19.975 101.34166667,19.98333333 101.33333333,19.98333333 101.33333333,19.975 101.325,19.975 101.31666667,19.975 101.31666667,19.96666667 101.30833333,19.96666667 101.30833333,19.95833333 101.30833333,19.95 101.3,19.95 101.29166667,19.95 101.29166667,19.94166667 101.28333333,19.94166667 101.28333333,19.95 101.275,19.95 101.26666667000001,19.95 101.26666667000001,19.94166667 101.26666667000001,19.93333333 101.26666667000001,19.925 101.25833333,19.925 101.25833333,19.91666667 101.25,19.91666667 101.24166667,19.91666667 101.24166667,19.925 101.23333333,19.925 101.23333333,19.93333333 101.23333333,19.94166667 101.23333333,19.95 101.225,19.95 101.21666667,19.95 101.21666667,19.94166667 101.20833333,19.94166667 101.2,19.94166667 101.2,19.93333333 101.19166667,19.93333333 101.19166667,19.925 101.2,19.925 101.20833333,19.925 101.21666667,19.925 101.21666667,19.91666667 101.20833333,19.91666667 101.2,19.91666667 101.19166667,19.91666667 101.19166667,19.90833333 101.19166667,19.9 101.18333333,19.9 101.175,19.9 101.16666667,19.9 101.15833333,19.9 101.15833333,19.89166667 101.15833333,19.88333333 101.15833333,19.875 101.16666667,19.875 101.175,19.875 101.175,19.86666667 101.18333333,19.86666667 101.19166667,19.86666667 101.19166667,19.875 101.2,19.875 101.2,19.86666667 101.2,19.85833333 101.20833333,19.85833333 101.20833333,19.86666667 101.20833333,19.875 101.20833333,19.88333333 101.21666667,19.88333333 101.21666667,19.875 101.225,19.875 101.225,19.86666667 101.23333333,19.86666667 101.24166667,19.86666667 101.24166667,19.875 101.25,19.875 101.25833333,19.875 101.26666667000001,19.875 101.26666667000001,19.86666667 101.25833333,19.86666667 101.25,19.86666667 101.25,19.85833333 101.24166667,19.85833333 101.24166667,19.85 101.24166667,19.84166667 101.24166667,19.83333333 101.25,19.83333333 101.25833333,19.83333333 101.25833333,19.84166667 101.25,19.84166667 101.25,19.85 101.25833333,19.85 101.26666667000001,19.85 101.26666667000001,19.84166667 101.275,19.84166667 101.275,19.85 101.28333333,19.85 101.28333333,19.85833333 101.29166667,19.85833333 101.3,19.85833333 101.3,19.85 101.30833333,19.85 101.31666667,19.85 101.31666667,19.85833333 101.325,19.85833333 101.325,19.85 101.33333333,19.85 101.33333333,19.85833333 101.34166667,19.85833333 101.34166667,19.86666667 101.35,19.86666667 101.35833333,19.86666667 101.35833333,19.85833333 101.35,19.85833333 101.35,19.85 101.34166667,19.85 101.34166667,19.84166667 101.33333333,19.84166667 101.33333333,19.83333333 101.34166667,19.83333333 101.35,19.83333333 101.35833333,19.83333333 101.36666667,19.83333333 101.375,19.83333333 101.375,19.84166667 101.38333333,19.84166667 101.38333333,19.83333333 101.39166667000001,19.83333333 101.39166667000001,19.84166667 101.39166667000001,19.85 101.39166667000001,19.85833333 101.39166667000001,19.86666667 101.4,19.86666667 101.4,19.85833333 101.4,19.85 101.40833333,19.85 101.41666667,19.85 101.425,19.85 101.425,19.85833333 101.43333333,19.85833333 101.43333333,19.86666667 101.44166667,19.86666667 101.45,19.86666667 101.45833333,19.86666667 101.46666667,19.86666667 101.475,19.86666667 101.48333333,19.86666667 101.48333333,19.85833333 101.49166667,19.85833333 101.49166667,19.85 101.48333333,19.85 101.48333333,19.84166667 101.49166667,19.84166667 101.5,19.84166667 101.5,19.85 101.5,19.85833333 101.50833333,19.85833333 101.51666667000001,19.85833333 101.525,19.85833333 101.53333333,19.85833333 101.54166667,19.85833333 101.54166667,19.85 101.55,19.85 101.55,19.84166667 101.55833333,19.84166667 101.56666667,19.84166667 101.575,19.84166667 101.575,19.85 101.575,19.85833333 101.56666667,19.85833333 101.55833333,19.85833333 101.55,19.85833333 101.55,19.86666667 101.54166667,19.86666667 101.53333333,19.86666667 101.525,19.86666667 101.525,19.875 101.51666667000001,19.875 101.50833333,19.875 101.50833333,19.88333333 101.51666667000001,19.88333333 101.51666667000001,19.89166667 101.51666667000001,19.9 101.50833333,19.9 101.5,19.9 101.5,19.90833333 101.49166667,19.90833333 101.49166667,19.91666667 101.5,19.91666667 101.5,19.925 101.50833333,19.925 101.51666667000001,19.925 101.525,19.925 101.53333333,19.925 101.53333333,19.93333333 101.54166667,19.93333333 101.54166667,19.94166667 101.55,19.94166667 101.55,19.95 101.54166667,19.95 101.54166667,19.95833333 101.55,19.95833333 101.55,19.96666667 101.54166667,19.96666667 101.54166667,19.975 101.55,19.975 101.55,19.98333333 101.55,19.99166667 101.55833333,19.99166667 101.55833333,20.0 101.55833333,20.00833333 101.56666667,20.00833333 101.56666667,20.01666667 101.575,20.01666667 101.58333333,20.01666667 101.59166667,20.01666667 101.59166667,20.00833333 101.58333333,20.00833333 101.58333333,20.0 101.58333333,19.99166667 101.59166667,19.99166667 101.59166667,20.0 101.6,20.0 101.6,20.00833333 101.6,20.01666667 101.60833333,20.01666667 101.60833333,20.025 101.61666667,20.025 101.61666667,20.03333333 101.625,20.03333333 101.63333333,20.03333333 101.64166667000001,20.03333333 101.64166667000001,20.025 101.63333333,20.025 101.63333333,20.01666667 101.64166667000001,20.01666667 101.64166667000001,20.00833333 101.63333333,20.00833333 101.63333333,20.0 101.625,20.0 101.625,19.99166667 101.625,19.98333333 101.61666667,19.98333333 101.61666667,19.975 101.60833333,19.975 101.60833333,19.96666667 101.6,19.96666667 101.6,19.95833333 101.6,19.95 101.6,19.94166667 101.59166667,19.94166667 101.58333333,19.94166667 101.575,19.94166667 101.575,19.93333333 101.56666667,19.93333333 101.56666667,19.925 101.56666667,19.91666667 101.575,19.91666667 101.575,19.90833333 101.58333333,19.90833333 101.59166667,19.90833333 101.59166667,19.9 101.6,19.9 101.60833333,19.9 101.61666667,19.9 101.61666667,19.90833333 101.61666667,19.91666667 101.61666667,19.925 101.625,19.925 101.625,19.91666667 101.63333333,19.91666667 101.63333333,19.925 101.64166667000001,19.925 101.65,19.925 101.65,19.93333333 101.65833333,19.93333333 101.65833333,19.925 101.65833333,19.91666667 101.66666667,19.91666667 101.66666667,19.925 101.66666667,19.93333333 101.675,19.93333333 101.675,19.94166667 101.66666667,19.94166667 101.65833333,19.94166667 101.65833333,19.95 101.66666667,19.95 101.66666667,19.95833333 101.66666667,19.96666667 101.65833333,19.96666667 101.65,19.96666667 101.65,19.975 101.65833333,19.975 101.65833333,19.98333333 101.65833333,19.99166667 101.66666667,19.99166667 101.66666667,19.98333333 101.675,19.98333333 101.68333333,19.98333333 101.68333333,19.99166667 101.69166667,19.99166667 101.7,19.99166667 101.7,19.98333333 101.7,19.975 101.7,19.96666667 101.70833333,19.96666667 101.71666667,19.96666667 101.71666667,19.975 101.725,19.975 101.725,19.98333333 101.71666667,19.98333333 101.71666667,19.99166667 101.71666667,20.0 101.725,20.0 101.73333333,20.0 101.73333333,20.00833333 101.725,20.00833333 101.725,20.01666667 101.73333333,20.01666667 101.73333333,20.025 101.74166667,20.025 101.75,20.025 101.75,20.01666667 101.75,20.00833333 101.75833333,20.00833333 101.75833333,20.01666667 101.76666667000001,20.01666667 101.76666667000001,20.025 101.775,20.025 101.775,20.03333333 101.78333333,20.03333333 101.78333333,20.04166667 101.79166667,20.04166667 101.8,20.04166667 101.8,20.03333333 101.8,20.025 101.79166667,20.025 101.78333333,20.025 101.78333333,20.01666667 101.79166667,20.01666667 101.79166667,20.00833333 101.8,20.00833333 101.80833333,20.00833333 101.80833333,20.0 101.8,20.0 101.8,19.99166667 101.79166667,19.99166667 101.79166667,19.98333333 101.78333333,19.98333333 101.775,19.98333333 101.775,19.975 101.78333333,19.975 101.79166667,19.975 101.79166667,19.96666667 101.78333333,19.96666667 101.78333333,19.95833333 101.78333333,19.95 101.79166667,19.95 101.8,19.95 101.80833333,19.95 101.80833333,19.95833333 101.81666667,19.95833333 101.825,19.95833333 101.825,19.96666667 101.81666667,19.96666667 101.81666667,19.975 101.825,19.975 101.83333333,19.975 101.84166667,19.975 101.84166667,19.98333333 101.84166667,19.99166667 101.84166667,20.0 101.85,20.0 101.85833333,20.0 101.85833333,19.99166667 101.86666667,19.99166667 101.86666667,20.0 101.875,20.0 101.875,20.00833333 101.86666667,20.00833333 101.85833333,20.00833333 101.85833333,20.01666667 101.85833333,20.025 101.86666667,20.025 101.875,20.025 101.88333333,20.025 101.89166667000001,20.025 101.9,20.025 101.90833333,20.025 101.91666667,20.025 101.91666667,20.03333333 101.925,20.03333333 101.925,20.04166667 101.93333333,20.04166667 101.94166667,20.04166667 101.94166667,20.05 101.93333333,20.05 101.925,20.05 101.925,20.05833333 101.91666667,20.05833333 101.90833333,20.05833333 101.9,20.05833333 101.89166667000001,20.05833333 101.88333333,20.05833333 101.88333333,20.05 101.88333333,20.04166667 101.875,20.04166667 101.86666667,20.04166667 101.86666667,20.05 101.85833333,20.05 101.85833333,20.04166667 101.85,20.04166667 101.84166667,20.04166667 101.84166667,20.03333333 101.83333333,20.03333333 101.825,20.03333333 101.825,20.04166667 101.825,20.05 101.83333333,20.05 101.84166667,20.05 101.85,20.05 101.85,20.05833333 101.85833333,20.05833333 101.86666667,20.05833333 101.86666667,20.06666667 101.86666667,20.075 101.875,20.075 101.88333333,20.075 101.88333333,20.08333333 101.88333333,20.09166667 101.875,20.09166667 101.86666667,20.09166667 101.85833333,20.09166667 101.85833333,20.1 101.86666667,20.1 101.875,20.1 101.88333333,20.1 101.89166667000001,20.1 101.89166667000001,20.09166667 101.9,20.09166667 101.9,20.1 101.90833333,20.1 101.91666667,20.1 101.91666667,20.09166667 101.925,20.09166667 101.925,20.1 101.93333333,20.1 101.94166667,20.1 101.94166667,20.09166667 101.93333333,20.09166667 101.93333333,20.08333333 101.925,20.08333333 101.91666667,20.08333333 101.91666667,20.075 101.91666667,20.06666667 101.925,20.06666667 101.93333333,20.06666667 101.94166667,20.06666667 101.95,20.06666667 101.95,20.05833333 101.95833333,20.05833333 101.96666667,20.05833333 101.975,20.05833333 101.975,20.06666667 101.98333333,20.06666667 101.98333333,20.075 101.99166667,20.075 101.99166667,20.08333333 102.0,20.08333333 102.00833333,20.08333333 102.01666667000001,20.08333333 102.01666667000001,20.09166667 102.025,20.09166667 102.025,20.1 102.03333333,20.1 102.03333333,20.10833333 102.04166667,20.10833333 102.05,20.10833333 102.05,20.1 102.04166667,20.1 102.04166667,20.09166667 102.04166667,20.08333333 102.03333333,20.08333333 102.03333333,20.075 102.03333333,20.06666667 102.03333333,20.05833333 102.04166667,20.05833333 102.04166667,20.06666667 102.05,20.06666667 102.05833333,20.06666667 102.05833333,20.075 102.05833333,20.08333333 102.06666667,20.08333333 102.06666667,20.09166667 102.075,20.09166667 102.08333333,20.09166667 102.09166667,20.09166667 102.09166667,20.1 102.09166667,20.10833333 102.1,20.10833333 102.1,20.11666667 102.1,20.125 102.09166667,20.125 102.08333333,20.125 102.075,20.125 102.075,20.13333333 102.075,20.14166667 102.08333333,20.14166667 102.08333333,20.15 102.075,20.15 102.075,20.15833333 102.08333333,20.15833333 102.09166667,20.15833333 102.1,20.15833333 102.10833333,20.15833333 102.10833333,20.15 102.1,20.15 102.1,20.14166667 102.10833333,20.14166667 102.10833333,20.13333333 102.11666667,20.13333333 102.11666667,20.14166667 102.11666667,20.15 102.125,20.15 102.13333333,20.15 102.13333333,20.15833333 102.14166667000001,20.15833333 102.14166667000001,20.16666667 102.15,20.16666667 102.15,20.175 102.15833333,20.175 102.15833333,20.18333333 102.15,20.18333333 102.15,20.19166667 102.15833333,20.19166667 102.15833333,20.2 102.16666667,20.2 102.175,20.2 102.175,20.20833333 102.18333333,20.20833333 102.18333333,20.2 102.19166667,20.2 102.19166667,20.19166667 102.18333333,20.19166667 102.18333333,20.18333333 102.19166667,20.18333333 102.19166667,20.175 102.18333333,20.175 102.175,20.175 102.175,20.16666667 102.18333333,20.16666667 102.18333333,20.15833333 102.175,20.15833333 102.16666667,20.15833333 102.15833333,20.15833333 102.15833333,20.15 102.16666667,20.15 102.16666667,20.14166667 102.15833333,20.14166667 102.15,20.14166667 102.15,20.13333333 102.14166667000001,20.13333333 102.14166667000001,20.125 102.14166667000001,20.11666667 102.15,20.11666667 102.15,20.10833333 102.15,20.1 102.14166667000001,20.1 102.13333333,20.1 102.13333333,20.10833333 102.13333333,20.11666667 102.125,20.11666667 102.125,20.10833333 102.11666667,20.10833333 102.11666667,20.1 102.11666667,20.09166667 102.10833333,20.09166667 102.10833333,20.08333333 102.1,20.08333333 102.1,20.075 102.10833333,20.075 102.11666667,20.075 102.11666667,20.08333333 102.125,20.08333333 102.13333333,20.08333333 102.14166667000001,20.08333333 102.15,20.08333333 102.15833333,20.08333333 102.16666667,20.08333333 102.16666667,20.075 102.16666667,20.06666667 102.175,20.06666667 102.175,20.05833333 102.16666667,20.05833333 102.16666667,20.05 102.175,20.05 102.18333333,20.05 102.18333333,20.05833333 102.19166667,20.05833333 102.19166667,20.05 102.2,20.05 102.2,20.04166667 102.2,20.03333333 102.20833333,20.03333333 102.20833333,20.025 102.20833333,20.01666667 102.20833333,20.00833333 102.2,20.00833333 102.19166667,20.00833333 102.19166667,20.0 102.19166667,19.99166667 102.2,19.99166667 102.20833333,19.99166667 102.20833333,20.0 102.21666667,20.0 102.225,20.0 102.225,19.99166667 102.23333333,19.99166667 102.23333333,19.98333333 102.225,19.98333333 102.225,19.975 102.225,19.96666667 102.21666667,19.96666667 102.21666667,19.95833333 102.21666667,19.95 102.20833333,19.95 102.20833333,19.94166667 102.2,19.94166667 102.19166667,19.94166667 102.19166667,19.95 102.19166667,19.95833333 102.2,19.95833333 102.2,19.96666667 102.20833333,19.96666667 102.20833333,19.975 102.20833333,19.98333333 102.2,19.98333333 102.19166667,19.98333333 102.19166667,19.975 102.19166667,19.96666667 102.18333333,19.96666667 102.18333333,19.95833333 102.175,19.95833333 102.175,19.95 102.18333333,19.95 102.18333333,19.94166667 102.18333333,19.93333333 102.175,19.93333333 102.16666667,19.93333333 102.16666667,19.94166667 102.15833333,19.94166667 102.15833333,19.93333333 102.15833333,19.925 102.16666667,19.925 102.16666667,19.91666667 102.15833333,19.91666667 102.15,19.91666667 102.15,19.90833333 102.14166667000001,19.90833333 102.14166667000001,19.91666667 102.14166667000001,19.925 102.13333333,19.925 102.125,19.925 102.125,19.91666667 102.11666667,19.91666667 102.11666667,19.925 102.10833333,19.925 102.10833333,19.91666667 102.10833333,19.90833333 102.1,19.90833333 102.1,19.9 102.09166667,19.9 102.09166667,19.89166667 102.08333333,19.89166667 102.075,19.89166667 102.075,19.88333333 102.06666667,19.88333333 102.06666667,19.875 102.075,19.875 102.08333333,19.875 102.09166667,19.875 102.09166667,19.86666667 102.1,19.86666667 102.10833333,19.86666667 102.11666667,19.86666667 102.125,19.86666667 102.13333333,19.86666667 102.14166667000001,19.86666667 102.15,19.86666667 102.15833333,19.86666667 102.15833333,19.875 102.16666667,19.875 102.175,19.875 102.18333333,19.875 102.19166667,19.875 102.2,19.875 102.2,19.86666667 102.20833333,19.86666667 102.20833333,19.85833333 102.20833333,19.85 102.2,19.85 102.19166667,19.85 102.19166667,19.84166667 102.18333333,19.84166667 102.18333333,19.83333333 102.19166667,19.83333333 102.19166667,19.825 102.18333333,19.825 102.18333333,19.81666667 102.18333333,19.80833333 102.175,19.80833333 102.175,19.8 102.16666667,19.8 102.16666667,19.79166667 102.175,19.79166667 102.175,19.78333333 102.175,19.775 102.16666667,19.775 102.15833333,19.775 102.15833333,19.76666667 102.15833333,19.75833333 102.15,19.75833333 102.14166667000001,19.75833333 102.14166667000001,19.76666667 102.15,19.76666667 102.15,19.775 102.15,19.78333333 102.14166667000001,19.78333333 102.14166667000001,19.79166667 102.14166667000001,19.8 102.15,19.8 102.15,19.80833333 102.15833333,19.80833333 102.15833333,19.81666667 102.16666667,19.81666667 102.175,19.81666667 102.175,19.825 102.175,19.83333333 102.16666667,19.83333333 102.15833333,19.83333333 102.15,19.83333333 102.14166667000001,19.83333333 102.13333333,19.83333333 102.13333333,19.825 102.125,19.825 102.125,19.81666667 102.125,19.80833333 102.11666667,19.80833333 102.10833333,19.80833333 102.10833333,19.8 102.1,19.8 102.1,19.80833333 102.09166667,19.80833333 102.08333333,19.80833333 102.08333333,19.8 102.075,19.8 102.075,19.79166667 102.06666667,19.79166667 102.06666667,19.78333333 102.05833333,19.78333333 102.05833333,19.775 102.05,19.775 102.05,19.76666667 102.04166667,19.76666667 102.04166667,19.75833333 102.03333333,19.75833333 102.025,19.75833333 102.025,19.76666667 102.01666667000001,19.76666667 102.01666667000001,19.75833333 102.00833333,19.75833333 102.00833333,19.75 102.01666667000001,19.75 102.01666667000001,19.74166667 102.00833333,19.74166667 102.00833333,19.73333333 102.0,19.73333333 102.0,19.725 102.0,19.71666667 101.99166667,19.71666667 101.99166667,19.70833333 101.98333333,19.70833333 101.98333333,19.7 101.975,19.7 101.975,19.69166667 101.96666667,19.69166667 101.96666667,19.68333333 101.95833333,19.68333333 101.95833333,19.675 101.95,19.675 101.94166667,19.675 101.94166667,19.66666667 101.93333333,19.66666667 101.93333333,19.65833333 101.925,19.65833333 101.91666667,19.65833333 101.91666667,19.65 101.90833333,19.65 101.90833333,19.64166667 101.9,19.64166667 101.9,19.63333333 101.9,19.625 101.9,19.61666667 101.89166667000001,19.61666667 101.89166667000001,19.60833333 101.88333333,19.60833333 101.88333333,19.6 101.88333333,19.59166667 101.88333333,19.58333333 101.88333333,19.575 101.89166667000001,19.575 101.89166667000001,19.58333333 101.9,19.58333333 101.9,19.59166667 101.90833333,19.59166667 101.90833333,19.6 101.90833333,19.60833333 101.91666667,19.60833333 101.91666667,19.61666667 101.91666667,19.625 101.925,19.625 101.93333333,19.625 101.93333333,19.63333333 101.93333333,19.64166667 101.94166667,19.64166667 101.95,19.64166667 101.95,19.63333333 101.94166667,19.63333333 101.94166667,19.625 101.95,19.625 101.95833333,19.625 101.95833333,19.61666667 101.96666667,19.61666667 101.96666667,19.625 101.975,19.625 101.975,19.61666667 101.98333333,19.61666667 101.98333333,19.60833333 101.99166667,19.60833333 101.99166667,19.61666667 102.0,19.61666667 102.0,19.60833333 102.00833333,19.60833333 102.00833333,19.6 102.01666667000001,19.6 102.01666667000001,19.60833333 102.025,19.60833333 102.03333333,19.60833333 102.03333333,19.61666667 102.04166667,19.61666667 102.04166667,19.625 102.05,19.625 102.05833333,19.625 102.05833333,19.63333333 102.05833333,19.64166667 102.06666667,19.64166667 102.06666667,19.65 102.05833333,19.65 102.05833333,19.65833333 102.06666667,19.65833333 102.06666667,19.66666667 102.075,19.66666667 102.08333333,19.66666667 102.08333333,19.675 102.09166667,19.675 102.09166667,19.68333333 102.1,19.68333333 102.10833333,19.68333333 102.10833333,19.675 102.11666667,19.675 102.11666667,19.68333333 102.125,19.68333333 102.125,19.69166667 102.13333333,19.69166667 102.13333333,19.7 102.14166667000001,19.7 102.14166667000001,19.70833333 102.15,19.70833333 102.15,19.71666667 102.15833333,19.71666667 102.15833333,19.725 102.15833333,19.73333333 102.16666667,19.73333333 102.16666667,19.74166667 102.175,19.74166667 102.175,19.75 102.18333333,19.75 102.19166667,19.75 102.2,19.75 102.2,19.75833333 102.20833333,19.75833333 102.20833333,19.76666667 102.2,19.76666667 102.19166667,19.76666667 102.19166667,19.775 102.19166667,19.78333333 102.2,19.78333333 102.2,19.79166667 102.2,19.8 102.20833333,19.8 102.21666667,19.8 102.21666667,19.80833333 102.225,19.80833333 102.225,19.81666667 102.21666667,19.81666667 102.21666667,19.825 102.225,19.825 102.23333333,19.825 102.23333333,19.81666667 102.23333333,19.80833333 102.24166667,19.80833333 102.24166667,19.8 102.24166667,19.79166667 102.24166667,19.78333333 102.23333333,19.78333333 102.225,19.78333333 102.225,19.79166667 102.21666667,19.79166667 102.21666667,19.78333333 102.20833333,19.78333333 102.20833333,19.775 102.21666667,19.775 102.21666667,19.76666667 102.225,19.76666667 102.23333333,19.76666667 102.24166667,19.76666667 102.24166667,19.75833333 102.23333333,19.75833333 102.23333333,19.75 102.225,19.75 102.225,19.75833333 102.21666667,19.75833333 102.21666667,19.75 102.21666667,19.74166667 102.225,19.74166667 102.23333333,19.74166667 102.24166667,19.74166667 102.25,19.74166667 102.25,19.73333333 102.25,19.725 102.25833333,19.725 102.25833333,19.71666667 102.25,19.71666667 102.25,19.70833333 102.25,19.7 102.24166667,19.7 102.23333333,19.7 102.23333333,19.69166667 102.225,19.69166667 102.225,19.68333333 102.225,19.675 102.21666667,19.675 102.21666667,19.68333333 102.21666667,19.69166667 102.21666667,19.7 102.225,19.7 102.225,19.70833333 102.225,19.71666667 102.23333333,19.71666667 102.23333333,19.725 102.23333333,19.73333333 102.225,19.73333333 102.21666667,19.73333333 102.21666667,19.725 102.20833333,19.725 102.2,19.725 102.2,19.73333333 102.19166667,19.73333333 102.19166667,19.725 102.18333333,19.725 102.18333333,19.71666667 102.18333333,19.70833333 102.175,19.70833333 102.16666667,19.70833333 102.16666667,19.7 102.175,19.7 102.175,19.69166667 102.16666667,19.69166667 102.16666667,19.68333333 102.15833333,19.68333333 102.15,19.68333333 102.15,19.675 102.14166667000001,19.675 102.14166667000001,19.66666667 102.13333333,19.66666667 102.125,19.66666667 102.125,19.65833333 102.125,19.65 102.125,19.64166667 102.11666667,19.64166667 102.10833333,19.64166667 102.10833333,19.63333333 102.11666667,19.63333333 102.11666667,19.625 102.125,19.625 102.125,19.61666667 102.11666667,19.61666667 102.10833333,19.61666667 102.1,19.61666667 102.09166667,19.61666667 102.08333333,19.61666667 102.075,19.61666667 102.075,19.60833333 102.06666667,19.60833333 102.06666667,19.6 102.05833333,19.6 102.05833333,19.59166667 102.05833333,19.58333333 102.05833333,19.575 102.05,19.575 102.05,19.56666667 102.05,19.55833333 102.05,19.55 102.04166667,19.55 102.04166667,19.54166667 102.03333333,19.54166667 102.03333333,19.53333333 102.03333333,19.525 102.03333333,19.51666667 102.03333333,19.50833333 102.025,19.50833333 102.025,19.5 102.01666667000001,19.5 102.01666667000001,19.49166667 102.01666667000001,19.48333333 102.01666667000001,19.475 102.00833333,19.475 102.00833333,19.48333333 102.0,19.48333333 101.99166667,19.48333333 101.98333333,19.48333333 101.98333333,19.49166667 101.975,19.49166667 101.96666667,19.49166667 101.96666667,19.5 101.96666667,19.50833333 101.95833333,19.50833333 101.95833333,19.51666667 101.95,19.51666667 101.94166667,19.51666667 101.93333333,19.51666667 101.93333333,19.50833333 101.93333333,19.5 101.925,19.5 101.925,19.49166667 101.93333333,19.49166667 101.93333333,19.48333333 101.925,19.48333333 101.91666667,19.48333333 101.91666667,19.475 101.90833333,19.475 101.90833333,19.46666667 101.91666667,19.46666667 101.91666667,19.45833333 101.91666667,19.45 101.925,19.45 101.925,19.44166667 101.925,19.43333333 101.93333333,19.43333333 101.93333333,19.425 101.93333333,19.41666667 101.94166667,19.41666667 101.94166667,19.40833333 101.94166667,19.4 101.95,19.4 101.95833333,19.4 101.96666667,19.4 101.96666667,19.40833333 101.96666667,19.41666667 101.96666667,19.425 101.95833333,19.425 101.95833333,19.43333333 101.96666667,19.43333333 101.96666667,19.44166667 101.975,19.44166667 101.98333333,19.44166667 101.98333333,19.43333333 101.98333333,19.425 101.99166667,19.425 102.0,19.425 102.0,19.41666667 101.99166667,19.41666667 101.99166667,19.40833333 101.99166667,19.4 101.99166667,19.39166667 101.98333333,19.39166667 101.975,19.39166667 101.975,19.38333333 101.98333333,19.38333333 101.98333333,19.375 101.975,19.375 101.975,19.36666667 101.98333333,19.36666667 101.99166667,19.36666667 101.99166667,19.35833333 101.98333333,19.35833333 101.975,19.35833333 101.96666667,19.35833333 101.96666667,19.36666667 101.96666667,19.375 101.95833333,19.375 101.95833333,19.36666667 101.95833333,19.35833333 101.95,19.35833333 101.95,19.35 101.94166667,19.35 101.93333333,19.35 101.93333333,19.35833333 101.94166667,19.35833333 101.94166667,19.36666667 101.95,19.36666667 101.95,19.375 101.95,19.38333333 101.94166667,19.38333333 101.93333333,19.38333333 101.93333333,19.375 101.925,19.375 101.91666667,19.375 101.90833333,19.375 101.90833333,19.36666667 101.90833333,19.35833333 101.90833333,19.35 101.91666667,19.35 101.91666667,19.34166667 101.90833333,19.34166667 101.9,19.34166667 101.9,19.33333333 101.9,19.325 101.89166667000001,19.325 101.89166667000001,19.33333333 101.89166667000001,19.34166667 101.89166667000001,19.35 101.89166667000001,19.35833333 101.89166667000001,19.36666667 101.88333333,19.36666667 101.875,19.36666667 101.875,19.35833333 101.875,19.35 101.86666667,19.35 101.86666667,19.35833333 101.85833333,19.35833333 101.85833333,19.35 101.85833333,19.34166667 101.85,19.34166667 101.85,19.33333333 101.85833333,19.33333333 101.86666667,19.33333333 101.875,19.33333333 101.875,19.325 101.86666667,19.325 101.85833333,19.325 101.85833333,19.31666667 101.85,19.31666667 101.85,19.30833333 101.85833333,19.30833333 101.86666667,19.30833333 101.86666667,19.3 101.86666667,19.29166667 101.875,19.29166667 101.875,19.3 101.88333333,19.3 101.88333333,19.30833333 101.89166667000001,19.30833333 101.9,19.30833333 101.9,19.31666667 101.90833333,19.31666667 101.90833333,19.325 101.91666667,19.325 101.91666667,19.33333333 101.925,19.33333333 101.93333333,19.33333333 101.93333333,19.325 101.93333333,19.31666667 101.925,19.31666667 101.925,19.30833333 101.925,19.3 101.925,19.29166667 101.91666667,19.29166667 101.90833333,19.29166667 101.9,19.29166667 101.9,19.28333333 101.89166667000001,19.28333333 101.89166667000001,19.275 101.88333333,19.275 101.88333333,19.26666667 101.89166667000001,19.26666667 101.89166667000001,19.25833333 101.89166667000001,19.25 101.88333333,19.25 101.875,19.25 101.86666667,19.25 101.85833333,19.25 101.85833333,19.24166667 101.86666667,19.24166667 101.86666667,19.23333333 101.86666667,19.225 101.86666667,19.21666667 101.875,19.21666667 101.875,19.20833333 101.875,19.2 101.86666667,19.2 101.85833333,19.2 101.85833333,19.20833333 101.85833333,19.21666667 101.85,19.21666667 101.85,19.20833333 101.85,19.2 101.85,19.19166667 101.84166667,19.19166667 101.84166667,19.18333333 101.85,19.18333333 101.85,19.175 101.85833333,19.175 101.85833333,19.16666667 101.85,19.16666667 101.84166667,19.16666667 101.83333333,19.16666667 101.83333333,19.15833333 101.84166667,19.15833333 101.85,19.15833333 101.85833333,19.15833333 101.86666667,19.15833333 101.86666667,19.15 101.85833333,19.15 101.85833333,19.14166667 101.85833333,19.13333333 101.85,19.13333333 101.84166667,19.13333333 101.84166667,19.125 101.84166667,19.11666667 101.84166667,19.10833333 101.84166667,19.1 101.83333333,19.1 101.83333333,19.09166667 101.83333333,19.08333333 101.84166667,19.08333333 101.84166667,19.075 101.83333333,19.075 101.83333333,19.06666667 101.84166667,19.06666667 101.84166667,19.05833333 101.83333333,19.05833333 101.83333333,19.05 101.84166667,19.05 101.84166667,19.04166667 101.84166667,19.03333333 101.83333333,19.03333333 101.825,19.03333333 101.825,19.025 101.825,19.01666667 101.83333333,19.01666667 101.83333333,19.00833333 101.84166667,19.00833333 101.84166667,19.0 101.83333333,19.0 101.825,19.0 101.825,18.99166667 101.83333333,18.99166667 101.83333333,18.98333333 101.84166667,18.98333333 101.84166667,18.975 101.83333333,18.975 101.83333333,18.96666667 101.84166667,18.96666667 101.84166667,18.95833333 101.85,18.95833333 101.85,18.95 101.84166667,18.95 101.83333333,18.95 101.825,18.95 101.825,18.94166667 101.83333333,18.94166667 101.83333333,18.93333333 101.84166667,18.93333333 101.85,18.93333333 101.85,18.925 101.84166667,18.925 101.84166667,18.91666667 101.83333333,18.91666667 101.825,18.91666667 101.825,18.90833333 101.81666667,18.90833333 101.81666667,18.9 101.825,18.9 101.83333333,18.9 101.83333333,18.90833333 101.84166667,18.90833333 101.85,18.90833333 101.85833333,18.90833333 101.85833333,18.91666667 101.86666667,18.91666667 101.875,18.91666667 101.875,18.925 101.875,18.93333333 101.88333333,18.93333333 101.88333333,18.94166667 101.875,18.94166667 101.875,18.95 101.88333333,18.95 101.89166667000001,18.95 101.89166667000001,18.94166667 101.89166667000001,18.93333333 101.89166667000001,18.925 101.88333333,18.925 101.88333333,18.91666667 101.88333333,18.90833333 101.89166667000001,18.90833333 101.9,18.90833333 101.9,18.91666667 101.90833333,18.91666667 101.90833333,18.925 101.90833333,18.93333333 101.91666667,18.93333333 101.91666667,18.94166667 101.925,18.94166667 101.925,18.95 101.93333333,18.95 101.94166667,18.95 101.94166667,18.95833333 101.95,18.95833333 101.95833333,18.95833333 101.96666667,18.95833333 101.96666667,18.95 101.95833333,18.95 101.95833333,18.94166667 101.95833333,18.93333333 101.95833333,18.925 101.96666667,18.925 101.96666667,18.93333333 101.975,18.93333333 101.98333333,18.93333333 101.98333333,18.925 101.98333333,18.91666667 101.98333333,18.90833333 101.98333333,18.9 101.98333333,18.89166667 101.975,18.89166667 101.975,18.88333333 101.96666667,18.88333333 101.96666667,18.875 101.96666667,18.86666667 101.95833333,18.86666667 101.95833333,18.85833333 101.95,18.85833333 101.95,18.85 101.94166667,18.85 101.94166667,18.85833333 101.93333333,18.85833333 101.93333333,18.86666667 101.94166667,18.86666667 101.94166667,18.875 101.95,18.875 101.95,18.88333333 101.95833333,18.88333333 101.95833333,18.89166667 101.96666667,18.89166667 101.96666667,18.9 101.95833333,18.9 101.95833333,18.90833333 101.96666667,18.90833333 101.96666667,18.91666667 101.95833333,18.91666667 101.95,18.91666667 101.95,18.90833333 101.94166667,18.90833333 101.94166667,18.9 101.93333333,18.9 101.93333333,18.89166667 101.925,18.89166667 101.925,18.88333333 101.925,18.875 101.91666667,18.875 101.91666667,18.86666667 101.90833333,18.86666667 101.90833333,18.85833333 101.90833333,18.85 101.90833333,18.84166667 101.90833333,18.83333333 101.9,18.83333333 101.89166667000001,18.83333333 101.89166667000001,18.825 101.88333333,18.825 101.88333333,18.81666667 101.89166667000001,18.81666667 101.89166667000001,18.80833333 101.88333333,18.80833333 101.88333333,18.8 101.88333333,18.79166667 101.89166667000001,18.79166667 101.89166667000001,18.78333333 101.89166667000001,18.775 101.89166667000001,18.76666667 101.9,18.76666667 101.9,18.775 101.90833333,18.775 101.91666667,18.775 101.925,18.775 101.925,18.78333333 101.91666667,18.78333333 101.90833333,18.78333333 101.9,18.78333333 101.9,18.79166667 101.9,18.8 101.9,18.80833333 101.9,18.81666667 101.90833333,18.81666667 101.90833333,18.825 101.91666667,18.825 101.91666667,18.81666667 101.925,18.81666667 101.925,18.80833333 101.93333333,18.80833333 101.93333333,18.81666667 101.94166667,18.81666667 101.94166667,18.825 101.95,18.825 101.95,18.83333333 101.95833333,18.83333333 101.95833333,18.825 101.95833333,18.81666667 101.95833333,18.80833333 101.96666667,18.80833333 101.96666667,18.8 101.96666667,18.79166667 101.95833333,18.79166667 101.95833333,18.78333333 101.95833333,18.775 101.95833333,18.76666667 101.95833333,18.75833333 101.95833333,18.75 101.95,18.75 101.95,18.74166667 101.95833333,18.74166667 101.96666667,18.74166667 101.96666667,18.73333333 101.975,18.73333333 101.98333333,18.73333333 101.98333333,18.725 101.98333333,18.71666667 101.98333333,18.70833333 101.98333333,18.7 101.975,18.7 101.96666667,18.7 101.96666667,18.69166667 101.975,18.69166667 101.975,18.68333333 101.975,18.675 101.975,18.66666667 101.96666667,18.66666667 101.96666667,18.65833333 101.96666667,18.65 101.975,18.65 101.975,18.64166667 101.96666667,18.64166667 101.96666667,18.63333333 101.96666667,18.625 101.96666667,18.61666667 101.96666667,18.60833333 101.95833333,18.60833333 101.95833333,18.6 101.95,18.6 101.95,18.59166667 101.94166667,18.59166667 101.94166667,18.58333333 101.94166667,18.575 101.95,18.575 101.95,18.56666667 101.95,18.55833333 101.95833333,18.55833333 101.95833333,18.55 101.95,18.55 101.95,18.54166667 101.94166667,18.54166667 101.94166667,18.53333333 101.94166667,18.525 101.94166667,18.51666667 101.94166667,18.50833333 101.93333333,18.50833333 101.93333333,18.5 101.93333333,18.49166667 101.93333333,18.48333333 101.925,18.48333333 101.925,18.475 101.91666667,18.475 101.91666667,18.46666667 101.90833333,18.46666667 101.90833333,18.45833333 101.9,18.45833333 101.9,18.45 101.90833333,18.45 101.90833333,18.44166667 101.91666667,18.44166667 101.925,18.44166667 101.93333333,18.44166667 101.93333333,18.43333333 101.94166667,18.43333333 101.94166667,18.425 101.93333333,18.425 101.925,18.425 101.925,18.41666667 101.925,18.40833333 101.93333333,18.40833333 101.93333333,18.4 101.94166667,18.4 101.94166667,18.39166667 101.93333333,18.39166667 101.925,18.39166667 101.925,18.38333333 101.91666667,18.38333333 101.91666667,18.375 101.91666667,18.36666667 101.925,18.36666667 101.925,18.35833333 101.925,18.35 101.925,18.34166667 101.925,18.33333333 101.925,18.325 101.925,18.31666667 101.925,18.30833333 101.925,18.3 101.925,18.29166667 101.925,18.28333333 101.93333333,18.28333333 101.93333333,18.275 101.925,18.275 101.925,18.26666667 101.93333333,18.26666667 101.94166667,18.26666667 101.94166667,18.25833333 101.95,18.25833333 101.95833333,18.25833333 101.95833333,18.26666667 101.96666667,18.26666667 101.975,18.26666667 101.975,18.275 101.96666667,18.275 101.96666667,18.28333333 101.96666667,18.29166667 101.96666667,18.3 101.96666667,18.30833333 101.975,18.30833333 101.975,18.31666667 101.96666667,18.31666667 101.96666667,18.325 101.96666667,18.33333333 101.975,18.33333333 101.975,18.34166667 101.98333333,18.34166667 101.98333333,18.35 101.98333333,18.35833333 101.98333333,18.36666667 101.98333333,18.375 101.98333333,18.38333333 101.99166667,18.38333333 101.99166667,18.39166667 101.99166667,18.4 102.0,18.4 102.00833333,18.4 102.00833333,18.39166667 102.00833333,18.38333333 102.00833333,18.375 102.00833333,18.36666667 102.00833333,18.35833333 102.0,18.35833333 102.0,18.35 101.99166667,18.35 101.99166667,18.34166667 101.99166667,18.33333333 102.0,18.33333333 102.00833333,18.33333333 102.00833333,18.34166667 102.00833333,18.35 102.01666667000001,18.35 102.01666667000001,18.35833333 102.01666667000001,18.36666667 102.025,18.36666667 102.025,18.375 102.03333333,18.375 102.03333333,18.38333333 102.025,18.38333333 102.025,18.39166667 102.03333333,18.39166667 102.03333333,18.4 102.03333333,18.40833333 102.04166667,18.40833333 102.04166667,18.4 102.05,18.4 102.05833333,18.4 102.05833333,18.39166667 102.05833333,18.38333333 102.06666667,18.38333333 102.075,18.38333333 102.08333333,18.38333333 102.08333333,18.375 102.08333333,18.36666667 102.08333333,18.35833333 102.075,18.35833333 102.06666667,18.35833333 102.06666667,18.35 102.06666667,18.34166667 102.05833333,18.34166667 102.05833333,18.33333333 102.05833333,18.325 102.05833333,18.31666667 102.06666667,18.31666667 102.06666667,18.30833333 102.075,18.30833333 102.075,18.31666667 102.075,18.325 102.08333333,18.325 102.08333333,18.31666667 102.08333333,18.30833333 102.08333333,18.3 102.075,18.3 102.06666667,18.3 102.06666667,18.29166667 102.06666667,18.28333333 102.06666667,18.275 102.075,18.275 102.08333333,18.275 102.09166667,18.275 102.1,18.275 102.10833333,18.275 102.10833333,18.28333333 102.11666667,18.28333333 102.125,18.28333333 102.125,18.275 102.125,18.26666667 102.125,18.25833333 102.125,18.25 102.125,18.24166667 102.125,18.23333333 102.125,18.225 102.11666667,18.225 102.10833333,18.225 102.1,18.225 102.09166667,18.225 102.09166667,18.23333333 102.09166667,18.24166667 102.09166667,18.25 102.09166667,18.25833333 102.08333333,18.25833333 102.08333333,18.25 102.075,18.25 102.075,18.24166667 102.075,18.23333333 102.06666667,18.23333333 102.06666667,18.225 102.06666667,18.21666667 102.05833333,18.21666667 102.05,18.21666667 102.05,18.20833333 102.04166667,18.20833333 102.04166667,18.21666667 102.04166667,18.225 102.04166667,18.23333333 102.03333333,18.23333333 102.03333333,18.225 102.03333333,18.21666667 102.03333333,18.20833333 102.03333333,18.2 102.03333333,18.19166667 102.04166667,18.19166667 102.04166667,18.18333333 102.05,18.18333333 102.05,18.175 102.05,18.16666667 102.05,18.15833333 102.05833333,18.15833333 102.05833333,18.16666667 102.05833333,18.175 102.06666667,18.175 102.06666667,18.18333333 102.06666667,18.19166667 102.075,18.19166667 102.075,18.2 102.08333333,18.2 102.09166667,18.2 102.09166667,18.19166667 102.1,18.19166667 102.1,18.18333333 102.1,18.175 102.1,18.16666667 102.10833333,18.16666667 102.10833333,18.175 102.10833333,18.18333333 102.10833333,18.19166667 102.11666667,18.19166667 102.11666667,18.18333333 102.11666667,18.175 102.11666667,18.16666667 102.11666667,18.15833333 102.125,18.15833333 102.13333333,18.15833333 102.13333333,18.15 102.13333333,18.14166667 102.125,18.14166667 102.11666667,18.14166667 102.10833333,18.14166667 102.10833333,18.13333333 102.10833333,18.125 102.11666667,18.125 102.11666667,18.11666667 102.125,18.11666667 102.125,18.10833333 102.125,18.1 102.13333333,18.1 102.14166667000001,18.1 102.14166667000001,18.09166667 102.13333333,18.09166667 102.13333333,18.08333333 102.14166667000001,18.08333333 102.14166667000001,18.075 102.14166667000001,18.06666667 102.15,18.06666667 102.15,18.075 102.15,18.08333333 102.15833333,18.08333333 102.15833333,18.09166667 102.15,18.09166667 102.15,18.1 102.15,18.10833333 102.15,18.11666667 102.15833333,18.11666667 102.15833333,18.125 102.16666667,18.125 102.16666667,18.13333333 102.16666667,18.14166667 102.175,18.14166667 102.175,18.13333333 102.175,18.125 102.18333333,18.125 102.19166667,18.125 102.19166667,18.11666667 102.2,18.11666667 102.20833333,18.11666667 102.20833333,18.10833333 102.20833333,18.1 102.20833333,18.09166667 102.21666667,18.09166667 102.225,18.09166667 102.225,18.08333333 102.21666667,18.08333333 102.21666667,18.075 102.21666667,18.06666667 102.225,18.06666667 102.225,18.05833333 102.225,18.05 102.21666667,18.05 102.21666667,18.04166667 102.20833333,18.04166667 102.2,18.04166667 102.2,18.03333333 102.2,18.025 102.2,18.01666667 102.19166667,18.01666667 102.18333333,18.01666667 102.175,18.01666667 102.175,18.00833333 102.175,18.0 102.16666667,18.0 102.16666667,18.00833333 102.15833333,18.00833333 102.15833333,18.01666667 102.15833333,18.025 102.15,18.025 102.14166667000001,18.025 102.14166667000001,18.01666667 102.14166667000001,18.00833333 102.14166667000001,18.0 102.14166667000001,17.99166667 102.14166667000001,17.98333333 102.13333333,17.98333333 102.13333333,17.975 102.13333333,17.96666667 102.14166667000001,17.96666667 102.14166667000001,17.975 102.15,17.975 102.15,17.96666667 102.15,17.95833333 102.15833333,17.95833333 102.15833333,17.96666667 102.15833333,17.975 102.16666667,17.975 102.16666667,17.96666667 102.16666667,17.95833333 102.16666667,17.95 102.16666667,17.94166667 102.175,17.94166667 102.175,17.95 102.18333333,17.95 102.18333333,17.94166667 102.18333333,17.93333333 102.175,17.93333333 102.16666667,17.93333333 102.16666667,17.925 102.15833333,17.925 102.15,17.925 102.15,17.93333333 102.14166667000001,17.93333333 102.14166667000001,17.925 102.14166667000001,17.91666667 102.14166667000001,17.90833333 102.15,17.90833333 102.15,17.9 102.14166667000001,17.9 102.13333333,17.9 102.13333333,17.89166667 102.125,17.89166667 102.125,17.88333333 102.11666667,17.88333333 102.11666667,17.875 102.10833333,17.875 102.1,17.875 102.09166667,17.875 102.09166667,17.86666667 102.1,17.86666667 102.1,17.85833333 102.10833333,17.85833333 102.10833333,17.86666667 102.11666667,17.86666667 102.125,17.86666667 102.125,17.875 102.13333333,17.875 102.13333333,17.86666667 102.14166667000001,17.86666667 102.14166667000001,17.875 102.15,17.875 102.15,17.86666667 102.15833333,17.86666667 102.16666667,17.86666667 102.175,17.86666667 102.175,17.85833333 102.18333333,17.85833333 102.18333333,17.85 102.19166667,17.85 102.19166667,17.84166667 102.18333333,17.84166667 102.175,17.84166667 102.16666667,17.84166667 102.16666667,17.85 102.15833333,17.85 102.15833333,17.84166667 102.15833333,17.83333333 102.16666667,17.83333333 102.16666667,17.825 102.16666667,17.81666667 102.175,17.81666667 102.175,17.80833333 102.16666667,17.80833333 102.16666667,17.8 102.175,17.8 102.175,17.79166667 102.16666667,17.79166667 102.15833333,17.79166667 102.15833333,17.8 102.15,17.8 102.15,17.80833333 102.14166667000001,17.80833333 102.13333333,17.80833333 102.13333333,17.8 102.125,17.8 102.125,17.80833333 102.125,17.81666667 102.11666667,17.81666667 102.10833333,17.81666667 102.1,17.81666667 102.09166667,17.81666667 102.09166667,17.80833333 102.09166667,17.8 102.09166667,17.79166667 102.1,17.79166667 102.1,17.78333333 102.1,17.775 102.1,17.76666667 102.1,17.75833333 102.10833333,17.75833333 102.10833333,17.75 102.11666667,17.75 102.125,17.75 102.125,17.75833333 102.13333333,17.75833333 102.13333333,17.75 102.13333333,17.74166667 102.125,17.74166667 102.11666667,17.74166667 102.11666667,17.73333333 102.10833333,17.73333333 102.10833333,17.725 102.11666667,17.725 102.11666667,17.71666667 102.125,17.71666667 102.125,17.725 102.13333333,17.725 102.13333333,17.73333333 102.14166667000001,17.73333333 102.14166667000001,17.74166667 102.14166667000001,17.75 102.14166667000001,17.75833333 102.15,17.75833333 102.15,17.75 102.15,17.74166667 102.15833333,17.74166667 102.15833333,17.73333333 102.15,17.73333333 102.15,17.725 102.15833333,17.725 102.16666667,17.725 102.175,17.725 102.175,17.71666667 102.16666667,17.71666667 102.16666667,17.70833333 102.15833333,17.70833333 102.15833333,17.71666667 102.15,17.71666667 102.14166667000001,17.71666667 102.14166667000001,17.70833333 102.13333333,17.70833333 102.13333333,17.7 102.125,17.7 102.125,17.69166667 102.125,17.68333333 102.125,17.675 102.125,17.66666667 102.125,17.65833333 102.125,17.65 102.13333333,17.65 102.13333333,17.64166667 102.125,17.64166667 102.125,17.63333333 102.13333333,17.63333333 102.13333333,17.625 102.14166667000001,17.625 102.14166667000001,17.63333333 102.15,17.63333333 102.15833333,17.63333333 102.15833333,17.625 102.16666667,17.625 102.175,17.625 102.175,17.61666667 102.175,17.60833333 102.175,17.6 102.175,17.59166667 102.18333333,17.59166667 102.18333333,17.58333333 102.18333333,17.575 102.175,17.575 102.175,17.58333333 102.16666667,17.58333333 102.15833333,17.58333333 102.15833333,17.59166667 102.15833333,17.6 102.15,17.6 102.15,17.59166667 102.14166667000001,17.59166667 102.14166667000001,17.58333333 102.15,17.58333333 102.15,17.575 102.15,17.56666667 102.15833333,17.56666667 102.15833333,17.55833333 102.16666667,17.55833333 102.16666667,17.55 102.15833333,17.55 102.15,17.55 102.15,17.54166667 102.15,17.53333333 102.15833333,17.53333333 102.16666667,17.53333333 102.175,17.53333333 102.18333333,17.53333333 102.18333333,17.525 102.175,17.525 102.175,17.51666667 102.175,17.50833333 102.18333333,17.50833333 102.18333333,17.5 102.19166667,17.5 102.19166667,17.49166667 102.19166667,17.48333333 102.18333333,17.48333333 102.18333333,17.475 102.19166667,17.475 102.19166667,17.46666667 102.19166667,17.45833333 102.2,17.45833333 102.2,17.45 102.2,17.44166667 102.2,17.43333333 102.20833333,17.43333333 102.21666667,17.43333333 102.225,17.43333333 102.225,17.44166667 102.23333333,17.44166667 102.24166667,17.44166667 102.24166667,17.45 102.25,17.45 102.25833333,17.45 102.25833333,17.44166667 102.26666667000001,17.44166667 102.275,17.44166667 102.28333333,17.44166667 102.28333333,17.45 102.29166667,17.45 102.29166667,17.44166667 102.29166667,17.43333333 102.3,17.43333333 102.30833333,17.43333333 102.30833333,17.425 102.30833333,17.41666667 102.30833333,17.40833333 102.31666667,17.40833333 102.31666667,17.41666667 102.325,17.41666667 102.325,17.40833333 102.33333333,17.40833333 102.33333333,17.4 102.34166667,17.4 102.34166667,17.40833333 102.34166667,17.41666667 102.34166667,17.425 102.34166667,17.43333333 102.35,17.43333333 102.35833333,17.43333333 102.35833333,17.44166667 102.35833333,17.45 102.35833333,17.45833333 102.35833333,17.46666667 102.36666667,17.46666667 102.36666667,17.475 102.375,17.475 102.375,17.48333333 102.38333333,17.48333333 102.38333333,17.475 102.39166667000001,17.475 102.39166667000001,17.46666667 102.4,17.46666667 102.4,17.475 102.4,17.48333333 102.4,17.49166667 102.4,17.5 102.4,17.50833333 102.40833333,17.50833333 102.40833333,17.51666667 102.41666667,17.51666667 102.425,17.51666667 102.425,17.50833333 102.43333333,17.50833333 102.43333333,17.51666667 102.44166667,17.51666667 102.44166667,17.50833333 102.45,17.50833333 102.45833333,17.50833333 102.45833333,17.5 102.45833333,17.49166667 102.46666667,17.49166667 102.46666667,17.5 102.475,17.5 102.475,17.49166667 102.475,17.48333333 102.475,17.475 102.48333333,17.475 102.48333333,17.48333333 102.48333333,17.49166667 102.49166667,17.49166667 102.49166667,17.5 102.5,17.5 102.50833333,17.5 102.50833333,17.50833333 102.5,17.50833333 102.5,17.51666667 102.49166667,17.51666667 102.49166667,17.525 102.49166667,17.53333333 102.5,17.53333333 102.5,17.525 102.50833333,17.525 102.51666667000001,17.525 102.51666667000001,17.53333333 102.525,17.53333333 102.525,17.525 102.525,17.51666667 102.525,17.50833333 102.51666667000001,17.50833333 102.51666667000001,17.5 102.525,17.5 102.525,17.49166667 102.53333333,17.49166667 102.53333333,17.48333333 102.525,17.48333333 102.525,17.475 102.51666667000001,17.475 102.51666667000001,17.46666667 102.51666667000001,17.45833333 102.50833333,17.45833333 102.50833333,17.45 102.5,17.45 102.49166667,17.45 102.49166667,17.45833333 102.48333333,17.45833333 102.475,17.45833333 102.475,17.45 102.475,17.44166667 102.46666667,17.44166667 102.46666667,17.43333333 102.45833333,17.43333333 102.45833333,17.425 102.45833333,17.41666667 102.45,17.41666667 102.44166667,17.41666667 102.43333333,17.41666667 102.43333333,17.40833333 102.43333333,17.4 102.44166667,17.4 102.44166667,17.39166667 102.44166667,17.38333333 102.45,17.38333333 102.45833333,17.38333333 102.46666667,17.38333333 102.475,17.38333333 102.48333333,17.38333333 102.49166667,17.38333333 102.5,17.38333333 102.50833333,17.38333333 102.51666667000001,17.38333333 102.51666667000001,17.375 102.525,17.375 102.53333333,17.375 102.53333333,17.38333333 102.54166667,17.38333333 102.55,17.38333333 102.55833333,17.38333333 102.55833333,17.39166667 102.56666667,17.39166667 102.575,17.39166667 102.575,17.38333333 102.575,17.375 102.58333333,17.375 102.58333333,17.38333333 102.58333333,17.39166667 102.59166667,17.39166667 102.59166667,17.38333333 102.59166667,17.375 102.6,17.375 102.6,17.38333333 102.60833333,17.38333333 102.60833333,17.375 102.61666667,17.375 102.61666667,17.36666667 102.61666667,17.35833333 102.625,17.35833333 102.625,17.35 102.625,17.34166667 102.63333333,17.34166667 102.63333333,17.33333333 102.64166667000001,17.33333333 102.64166667000001,17.34166667 102.65,17.34166667 102.65833333,17.34166667 102.65833333,17.33333333 102.66666667,17.33333333 102.66666667,17.325 102.66666667,17.31666667 102.66666667,17.30833333 102.675,17.30833333 102.675,17.3 102.68333333,17.3 102.68333333,17.29166667 102.68333333,17.28333333 102.69166667,17.28333333 102.69166667,17.275 102.69166667,17.26666667 102.7,17.26666667 102.70833333,17.26666667 102.70833333,17.25833333 102.71666667,17.25833333 102.71666667,17.26666667 102.725,17.26666667 102.725,17.25833333 102.725,17.25 102.71666667,17.25 102.70833333,17.25 102.70833333,17.24166667 102.70833333,17.23333333 102.70833333,17.225 102.7,17.225 102.7,17.21666667 102.70833333,17.21666667 102.71666667,17.21666667 102.725,17.21666667 102.725,17.20833333 102.73333333,17.20833333 102.73333333,17.2 102.74166667,17.2 102.74166667,17.20833333 102.75,17.20833333 102.75,17.21666667 102.75,17.225 102.75,17.23333333 102.74166667,17.23333333 102.74166667,17.24166667 102.75,17.24166667 102.75833333,17.24166667 102.76666667000001,17.24166667 102.775,17.24166667 102.78333333,17.24166667 102.79166667,17.24166667 102.79166667,17.23333333 102.8,17.23333333 102.8,17.24166667 102.80833333,17.24166667 102.80833333,17.23333333 102.80833333,17.225 102.81666667,17.225 102.825,17.225 102.825,17.21666667 102.83333333,17.21666667 102.83333333,17.20833333 102.83333333,17.2 102.83333333,17.19166667 102.83333333,17.18333333 102.83333333,17.175 102.84166667,17.175 102.84166667,17.16666667 102.84166667,17.15833333 102.85,17.15833333 102.85,17.15 102.85833333,17.15 102.85833333,17.14166667 102.85833333,17.13333333 102.86666667,17.13333333 102.86666667,17.14166667 102.875,17.14166667 102.875,17.13333333 102.875,17.125 102.88333333,17.125 102.88333333,17.13333333 102.89166667000001,17.13333333 102.89166667000001,17.14166667 102.88333333,17.14166667 102.88333333,17.15 102.89166667000001,17.15 102.9,17.15 102.9,17.14166667 102.90833333,17.14166667 102.90833333,17.13333333 102.91666667,17.13333333 102.91666667,17.125 102.91666667,17.11666667 102.925,17.11666667 102.925,17.10833333 102.925,17.1 102.93333333,17.1 102.93333333,17.09166667 102.93333333,17.08333333 102.93333333,17.075 102.925,17.075 102.925,17.06666667 102.93333333,17.06666667 102.94166667,17.06666667 102.95,17.06666667 102.95833333,17.06666667 102.96666667,17.06666667 102.975,17.06666667 102.98333333,17.06666667 102.98333333,17.075 102.99166667,17.075 102.99166667,17.08333333 103.0,17.08333333 103.0,17.09166667 103.0,17.1 103.00833333,17.1 103.00833333,17.09166667 103.01666667000001,17.09166667 103.01666667000001,17.1 103.025,17.1 103.025,17.09166667 103.025,17.08333333 103.025,17.075 103.03333333,17.075 103.03333333,17.08333333 103.04166667,17.08333333 103.04166667,17.09166667 103.03333333,17.09166667 103.03333333,17.1 103.04166667,17.1 103.04166667,17.10833333 103.05,17.10833333 103.05,17.11666667 103.05,17.125 103.05,17.13333333 103.05,17.14166667 103.05833333,17.14166667 103.05833333,17.13333333 103.06666667,17.13333333 103.06666667,17.14166667 103.075,17.14166667 103.075,17.13333333 103.08333333,17.13333333 103.08333333,17.14166667 103.09166667,17.14166667 103.1,17.14166667 103.10833333,17.14166667 103.11666667,17.14166667 103.11666667,17.15 103.10833333,17.15 103.10833333,17.15833333 103.11666667,17.15833333 103.125,17.15833333 103.125,17.16666667 103.13333333,17.16666667 103.14166667000001,17.16666667 103.14166667000001,17.15833333 103.13333333,17.15833333 103.13333333,17.15 103.13333333,17.14166667 103.14166667000001,17.14166667 103.15,17.14166667 103.15,17.13333333 103.15833333,17.13333333 103.15833333,17.14166667 103.16666667,17.14166667 103.175,17.14166667 103.18333333,17.14166667 103.19166667,17.14166667 103.19166667,17.13333333 103.2,17.13333333 103.2,17.14166667 103.20833333,17.14166667 103.20833333,17.15 103.21666667,17.15 103.21666667,17.15833333 103.225,17.15833333 103.225,17.16666667 103.21666667,17.16666667 103.21666667,17.175 103.225,17.175 103.225,17.18333333 103.23333333,17.18333333 103.24166667,17.18333333 103.24166667,17.175 103.25,17.175 103.25,17.18333333 103.25833333,17.18333333 103.25833333,17.175 103.26666667000001,17.175 103.26666667000001,17.18333333 103.26666667000001,17.19166667 103.26666667000001,17.2 103.26666667000001,17.20833333 103.275,17.20833333 103.275,17.2 103.28333333,17.2 103.28333333,17.20833333 103.28333333,17.21666667 103.29166667,17.21666667 103.3,17.21666667 103.3,17.225 103.3,17.23333333 103.3,17.24166667 103.30833333,17.24166667 103.31666667,17.24166667 103.325,17.24166667 103.33333333,17.24166667 103.33333333,17.23333333 103.34166667,17.23333333 103.34166667,17.24166667 103.35,17.24166667 103.35,17.23333333 103.35833333,17.23333333 103.36666667,17.23333333 103.375,17.23333333 103.375,17.225 103.38333333,17.225 103.38333333,17.23333333 103.39166667000001,17.23333333 103.4,17.23333333 103.4,17.24166667 103.4,17.25 103.40833333,17.25 103.41666667,17.25 103.425,17.25 103.425,17.25833333 103.425,17.26666667 103.41666667,17.26666667 103.41666667,17.275 103.40833333,17.275 103.40833333,17.28333333 103.4,17.28333333 103.4,17.29166667 103.4,17.3 103.40833333,17.3 103.40833333,17.30833333 103.41666667,17.30833333 103.41666667,17.3 103.41666667,17.29166667 103.425,17.29166667 103.43333333,17.29166667 103.43333333,17.28333333 103.44166667,17.28333333 103.45,17.28333333 103.45833333,17.28333333 103.45833333,17.275 103.46666667,17.275 103.475,17.275 103.475,17.26666667 103.48333333,17.26666667 103.49166667,17.26666667 103.49166667,17.25833333 103.5,17.25833333 103.50833333,17.25833333 103.50833333,17.25 103.51666667000001,17.25 103.525,17.25 103.525,17.24166667 103.53333333,17.24166667 103.53333333,17.23333333 103.525,17.23333333 103.51666667000001,17.23333333 103.51666667000001,17.24166667 103.50833333,17.24166667 103.5,17.24166667 103.5,17.23333333 103.49166667,17.23333333 103.48333333,17.23333333 103.48333333,17.225 103.48333333,17.21666667 103.49166667,17.21666667 103.49166667,17.20833333 103.5,17.20833333 103.5,17.2 103.50833333,17.2 103.51666667000001,17.2 103.51666667000001,17.19166667 103.525,17.19166667 103.53333333,17.19166667 103.53333333,17.18333333 103.54166667,17.18333333 103.54166667,17.175 103.55,17.175 103.55833333,17.175 103.55833333,17.16666667 103.56666667,17.16666667 103.575,17.16666667 103.575,17.15833333 103.58333333,17.15833333 103.58333333,17.16666667 103.58333333,17.175 103.58333333,17.18333333 103.58333333,17.19166667 103.575,17.19166667 103.575,17.2 103.56666667,17.2 103.56666667,17.20833333 103.55833333,17.20833333 103.55833333,17.21666667 103.55,17.21666667 103.55,17.225 103.55833333,17.225 103.56666667,17.225 103.56666667,17.21666667 103.575,17.21666667 103.575,17.20833333 103.58333333,17.20833333 103.59166667,17.20833333 103.6,17.20833333 103.6,17.2 103.60833333,17.2 103.60833333,17.19166667 103.61666667,17.19166667 103.61666667,17.18333333 103.625,17.18333333 103.63333333,17.18333333 103.63333333,17.175 103.64166667000001,17.175 103.64166667000001,17.16666667 103.65,17.16666667 103.65,17.15833333 103.65,17.15 103.65833333,17.15 103.65833333,17.14166667 103.66666667,17.14166667 103.66666667,17.13333333 103.675,17.13333333 103.675,17.125 103.675,17.11666667 103.68333333,17.11666667 103.68333333,17.10833333 103.68333333,17.1 103.69166667,17.1 103.7,17.1 103.7,17.09166667 103.7,17.08333333 103.70833333,17.08333333 103.71666667,17.08333333 103.71666667,17.075 103.71666667,17.06666667 103.725,17.06666667 103.725,17.05833333 103.73333333,17.05833333 103.73333333,17.05 103.74166667,17.05 103.74166667,17.04166667 103.74166667,17.03333333 103.75,17.03333333 103.75,17.025 103.75833333,17.025 103.75833333,17.01666667 103.76666667000001,17.01666667 103.76666667000001,17.00833333 103.76666667000001,17.0 103.775,17.0 103.78333333,17.0 103.78333333,16.99166667 103.79166667,16.99166667 103.79166667,16.98333333 103.8,16.98333333 103.80833333,16.98333333 103.80833333,16.975 103.81666667,16.975 103.81666667,16.98333333 103.81666667,16.99166667 103.825,16.99166667 103.83333333,16.99166667 103.84166667,16.99166667 103.84166667,16.98333333 103.84166667,16.975 103.85,16.975 103.85833333,16.975 103.86666667,16.975 103.875,16.975 103.875,16.96666667 103.88333333,16.96666667 103.89166667000001,16.96666667 103.9,16.96666667 103.9,16.975 103.90833333,16.975 103.90833333,16.96666667 103.90833333,16.95833333 103.90833333,16.95 103.91666667,16.95 103.91666667,16.95833333 103.925,16.95833333 103.93333333,16.95833333 103.93333333,16.96666667 103.93333333,16.975 103.94166667,16.975 103.94166667,16.98333333 103.95,16.98333333 103.95,16.99166667 103.95,17.0 103.95,17.00833333 103.95,17.01666667 103.95833333,17.01666667 103.95833333,17.025 103.96666667,17.025 103.96666667,17.03333333 103.96666667,17.04166667 103.96666667,17.05 103.95833333,17.05 103.95833333,17.05833333 103.96666667,17.05833333 103.96666667,17.06666667 103.95833333,17.06666667 103.95833333,17.075 103.95,17.075 103.95,17.08333333 103.95833333,17.08333333 103.95833333,17.09166667 103.95833333,17.1 103.95,17.1 103.95,17.10833333 103.95,17.11666667 103.94166667,17.11666667 103.94166667,17.125 103.94166667,17.13333333 103.94166667,17.14166667 103.95,17.14166667 103.95,17.15 103.95,17.15833333 103.95,17.16666667 103.94166667,17.16666667 103.94166667,17.15833333 103.93333333,17.15833333 103.925,17.15833333 103.925,17.16666667 103.925,17.175 103.91666667,17.175 103.90833333,17.175 103.90833333,17.18333333 103.9,17.18333333 103.9,17.19166667 103.89166667000001,17.19166667 103.88333333,17.19166667 103.88333333,17.2 103.89166667000001,17.2 103.89166667000001,17.20833333 103.88333333,17.20833333 103.875,17.20833333 103.875,17.2 103.86666667,17.2 103.86666667,17.20833333 103.85833333,17.20833333 103.85833333,17.21666667 103.85,17.21666667 103.85,17.225 103.84166667,17.225 103.83333333,17.225 103.825,17.225 103.81666667,17.225 103.80833333,17.225 103.8,17.225 103.8,17.23333333 103.79166667,17.23333333 103.78333333,17.23333333 103.775,17.23333333 103.775,17.24166667 103.76666667000001,17.24166667 103.76666667000001,17.25 103.76666667000001,17.25833333 103.775,17.25833333 103.78333333,17.25833333 103.79166667,17.25833333 103.8,17.25833333 103.80833333,17.25833333 103.81666667,17.25833333 103.825,17.25833333 103.83333333,17.25833333 103.83333333,17.25 103.84166667,17.25 103.85,17.25 103.85,17.24166667 103.85833333,17.24166667 103.86666667,17.24166667 103.86666667,17.23333333 103.875,17.23333333 103.88333333,17.23333333 103.88333333,17.225 103.89166667000001,17.225 103.9,17.225 103.90833333,17.225 103.90833333,17.21666667 103.91666667,17.21666667 103.91666667,17.225 103.925,17.225 103.925,17.21666667 103.93333333,17.21666667 103.93333333,17.20833333 103.94166667,17.20833333 103.94166667,17.2 103.95,17.2 103.95833333,17.2 103.96666667,17.2 103.96666667,17.19166667 103.96666667,17.18333333 103.975,17.18333333 103.975,17.175 103.98333333,17.175 103.99166667,17.175 103.99166667,17.16666667 104.0,17.16666667 104.0,17.15833333 104.00833333,17.15833333 104.00833333,17.15 104.01666667000001,17.15 104.01666667000001,17.14166667 104.01666667000001,17.13333333 104.01666667000001,17.125 104.01666667000001,17.11666667 104.025,17.11666667 104.025,17.10833333 104.01666667000001,17.10833333 104.01666667000001,17.1 104.01666667000001,17.09166667 104.01666667000001,17.08333333 104.025,17.08333333 104.025,17.075 104.03333333,17.075 104.03333333,17.06666667 104.04166667,17.06666667 104.04166667,17.05833333 104.05,17.05833333 104.05833333,17.05833333 104.05833333,17.05 104.05833333,17.04166667 104.05833333,17.03333333 104.06666667,17.03333333 104.075,17.03333333 104.075,17.025 104.08333333,17.025 104.09166667,17.025 104.09166667,17.01666667 104.1,17.01666667 104.1,17.00833333 104.1,17.0 104.1,16.99166667 104.09166667,16.99166667 104.09166667,16.98333333 104.09166667,16.975 104.09166667,16.96666667 104.09166667,16.95833333 104.08333333,16.95833333 104.075,16.95833333 104.075,16.96666667 104.075,16.975 104.075,16.98333333 104.06666667,16.98333333 104.06666667,16.99166667 104.075,16.99166667 104.075,17.0 104.06666667,17.0 104.05833333,17.0 104.05,17.0 104.05,17.00833333 104.05,17.01666667 104.05,17.025 104.04166667,17.025 104.04166667,17.03333333 104.04166667,17.04166667 104.04166667,17.05 104.03333333,17.05 104.025,17.05 104.025,17.04166667 104.025,17.03333333 104.025,17.025 104.01666667000001,17.025 104.01666667000001,17.01666667 104.01666667000001,17.00833333 104.01666667000001,17.0 104.01666667000001,16.99166667 104.01666667000001,16.98333333 104.00833333,16.98333333 104.0,16.98333333 104.0,16.99166667 103.99166667,16.99166667 103.99166667,16.98333333 103.98333333,16.98333333 103.98333333,16.975 103.99166667,16.975 104.0,16.975 104.0,16.96666667 104.00833333,16.96666667 104.00833333,16.95833333 104.0,16.95833333 104.0,16.95 104.0,16.94166667 104.0,16.93333333 104.0,16.925 103.99166667,16.925 103.99166667,16.91666667 103.99166667,16.90833333 104.0,16.90833333 104.0,16.91666667 104.00833333,16.91666667 104.00833333,16.90833333 104.00833333,16.9 104.01666667000001,16.9 104.025,16.9 104.03333333,16.9 104.03333333,16.89166667 104.04166667,16.89166667 104.04166667,16.9 104.04166667,16.90833333 104.03333333,16.90833333 104.025,16.90833333 104.025,16.91666667 104.025,16.925 104.025,16.93333333 104.03333333,16.93333333 104.03333333,16.94166667 104.04166667,16.94166667 104.05,16.94166667 104.05833333,16.94166667 104.05833333,16.93333333 104.05833333,16.925 104.06666667,16.925 104.075,16.925 104.075,16.93333333 104.075,16.94166667 104.08333333,16.94166667 104.09166667,16.94166667 104.09166667,16.95 104.1,16.95 104.1,16.94166667 104.10833333,16.94166667 104.10833333,16.93333333 104.11666667,16.93333333 104.11666667,16.925 104.125,16.925 104.13333333,16.925 104.13333333,16.91666667 104.125,16.91666667 104.125,16.90833333 104.11666667,16.90833333 104.11666667,16.9 104.10833333,16.9 104.1,16.9 104.1,16.89166667 104.09166667,16.89166667 104.08333333,16.89166667 104.08333333,16.88333333 104.08333333,16.875 104.09166667,16.875 104.1,16.875 104.1,16.86666667 104.10833333,16.86666667 104.10833333,16.875 104.11666667,16.875 104.11666667,16.86666667 104.11666667,16.85833333 104.10833333,16.85833333 104.10833333,16.85 104.1,16.85 104.1,16.84166667 104.09166667,16.84166667 104.09166667,16.83333333 104.08333333,16.83333333 104.08333333,16.825 104.08333333,16.81666667 104.08333333,16.80833333 104.075,16.80833333 104.075,16.81666667 104.06666667,16.81666667 104.06666667,16.825 104.06666667,16.83333333 104.05833333,16.83333333 104.05,16.83333333 104.04166667,16.83333333 104.03333333,16.83333333 104.03333333,16.84166667 104.025,16.84166667 104.025,16.85 104.01666667000001,16.85 104.01666667000001,16.84166667 104.00833333,16.84166667 104.0,16.84166667 104.0,16.83333333 103.99166667,16.83333333 103.98333333,16.83333333 103.98333333,16.825 103.975,16.825 103.975,16.81666667 103.975,16.80833333 103.96666667,16.80833333 103.95833333,16.80833333 103.95833333,16.8 103.95833333,16.79166667 103.95833333,16.78333333 103.95833333,16.775 103.95833333,16.76666667 103.95833333,16.75833333 103.95833333,16.75 103.95,16.75 103.95,16.74166667 103.95833333,16.74166667 103.95833333,16.73333333 103.95,16.73333333 103.95,16.725 103.95833333,16.725 103.96666667,16.725 103.975,16.725 103.975,16.71666667 103.975,16.70833333 103.98333333,16.70833333 103.98333333,16.7 103.975,16.7 103.96666667,16.7 103.95833333,16.7 103.95833333,16.69166667 103.95833333,16.68333333 103.95833333,16.675 103.95,16.675 103.95,16.66666667 103.95,16.65833333 103.94166667,16.65833333 103.94166667,16.66666667 103.93333333,16.66666667 103.925,16.66666667 103.91666667,16.66666667 103.91666667,16.65833333 103.90833333,16.65833333 103.90833333,16.66666667 103.9,16.66666667 103.89166667000001,16.66666667 103.89166667000001,16.675 103.88333333,16.675 103.875,16.675 103.86666667,16.675 103.86666667,16.68333333 103.86666667,16.69166667 103.85833333,16.69166667 103.85,16.69166667 103.84166667,16.69166667 103.84166667,16.7 103.85,16.7 103.85,16.70833333 103.84166667,16.70833333 103.83333333,16.70833333 103.825,16.70833333 103.81666667,16.70833333 103.81666667,16.71666667 103.825,16.71666667 103.83333333,16.71666667 103.83333333,16.725 103.825,16.725 103.81666667,16.725 103.81666667,16.73333333 103.81666667,16.74166667 103.81666667,16.75 103.81666667,16.75833333 103.81666667,16.76666667 103.80833333,16.76666667 103.80833333,16.75833333 103.8,16.75833333 103.8,16.75 103.79166667,16.75 103.79166667,16.75833333 103.79166667,16.76666667 103.78333333,16.76666667 103.78333333,16.775 103.775,16.775 103.775,16.78333333 103.78333333,16.78333333 103.78333333,16.79166667 103.775,16.79166667 103.76666667000001,16.79166667 103.76666667000001,16.78333333 103.75833333,16.78333333 103.75833333,16.79166667 103.75,16.79166667 103.75,16.8 103.75833333,16.8 103.75833333,16.80833333 103.76666667000001,16.80833333 103.76666667000001,16.81666667 103.75833333,16.81666667 103.75,16.81666667 103.75,16.825 103.75833333,16.825 103.75833333,16.83333333 103.75,16.83333333 103.74166667,16.83333333 103.73333333,16.83333333 103.73333333,16.825 103.73333333,16.81666667 103.73333333,16.80833333 103.725,16.80833333 103.71666667,16.80833333 103.71666667,16.81666667 103.70833333,16.81666667 103.70833333,16.825 103.71666667,16.825 103.71666667,16.83333333 103.70833333,16.83333333 103.70833333,16.84166667 103.7,16.84166667 103.7,16.85 103.7,16.85833333 103.69166667,16.85833333 103.68333333,16.85833333 103.68333333,16.85 103.675,16.85 103.675,16.84166667 103.675,16.83333333 103.66666667,16.83333333 103.66666667,16.84166667 103.66666667,16.85 103.66666667,16.85833333 103.65833333,16.85833333 103.65833333,16.86666667 103.65833333,16.875 103.66666667,16.875 103.66666667,16.86666667 103.675,16.86666667 103.68333333,16.86666667 103.68333333,16.875 103.68333333,16.88333333 103.68333333,16.89166667 103.675,16.89166667 103.66666667,16.89166667 103.66666667,16.88333333 103.65833333,16.88333333 103.65833333,16.89166667 103.65833333,16.9 103.65,16.9 103.64166667000001,16.9 103.64166667000001,16.90833333 103.64166667000001,16.91666667 103.63333333,16.91666667 103.63333333,16.925 103.625,16.925 103.61666667,16.925 103.61666667,16.91666667 103.625,16.91666667 103.625,16.90833333 103.61666667,16.90833333 103.60833333,16.90833333 103.6,16.90833333 103.6,16.91666667 103.59166667,16.91666667 103.59166667,16.925 103.6,16.925 103.60833333,16.925 103.60833333,16.93333333 103.60833333,16.94166667 103.61666667,16.94166667 103.625,16.94166667 103.63333333,16.94166667 103.64166667000001,16.94166667 103.65,16.94166667 103.65833333,16.94166667 103.65833333,16.95 103.65833333,16.95833333 103.66666667,16.95833333 103.66666667,16.96666667 103.65833333,16.96666667 103.65833333,16.975 103.66666667,16.975 103.675,16.975 103.68333333,16.975 103.69166667,16.975 103.7,16.975 103.7,16.96666667 103.70833333,16.96666667 103.70833333,16.975 103.70833333,16.98333333 103.71666667,16.98333333 103.71666667,16.99166667 103.71666667,17.0 103.725,17.0 103.725,17.00833333 103.71666667,17.00833333 103.71666667,17.01666667 103.70833333,17.01666667 103.70833333,17.00833333 103.7,17.00833333 103.69166667,17.00833333 103.69166667,17.01666667 103.68333333,17.01666667 103.675,17.01666667 103.66666667,17.01666667 103.65833333,17.01666667 103.65,17.01666667 103.64166667000001,17.01666667 103.63333333,17.01666667 103.625,17.01666667 103.61666667,17.01666667 103.60833333,17.01666667 103.60833333,17.00833333 103.60833333,17.0 103.60833333,16.99166667 103.60833333,16.98333333 103.6,16.98333333 103.59166667,16.98333333 103.59166667,16.975 103.58333333,16.975 103.58333333,16.96666667 103.58333333,16.95833333 103.59166667,16.95833333 103.59166667,16.95 103.58333333,16.95 103.575,16.95 103.575,16.94166667 103.575,16.93333333 103.58333333,16.93333333 103.58333333,16.925 103.575,16.925 103.56666667,16.925 103.56666667,16.91666667 103.575,16.91666667 103.58333333,16.91666667 103.58333333,16.90833333 103.575,16.90833333 103.56666667,16.90833333 103.56666667,16.9 103.55833333,16.9 103.55,16.9 103.55,16.90833333 103.54166667,16.90833333 103.53333333,16.90833333 103.525,16.90833333 103.525,16.9 103.51666667000001,16.9 103.51666667000001,16.90833333 103.51666667000001,16.91666667 103.50833333,16.91666667 103.50833333,16.925 103.51666667000001,16.925 103.51666667000001,16.93333333 103.525,16.93333333 103.53333333,16.93333333 103.54166667,16.93333333 103.54166667,16.94166667 103.53333333,16.94166667 103.53333333,16.95 103.525,16.95 103.51666667000001,16.95 103.50833333,16.95 103.5,16.95 103.5,16.95833333 103.5,16.96666667 103.50833333,16.96666667 103.50833333,16.975 103.50833333,16.98333333 103.51666667000001,16.98333333 103.51666667000001,16.99166667 103.51666667000001,17.0 103.50833333,17.0 103.50833333,16.99166667 103.5,16.99166667 103.5,16.98333333 103.5,16.975 103.49166667,16.975 103.49166667,16.96666667 103.48333333,16.96666667 103.48333333,16.95833333 103.49166667,16.95833333 103.49166667,16.95 103.48333333,16.95 103.475,16.95 103.475,16.94166667 103.48333333,16.94166667 103.48333333,16.93333333 103.48333333,16.925 103.475,16.925 103.46666667,16.925 103.46666667,16.91666667 103.45833333,16.91666667 103.45,16.91666667 103.45,16.90833333 103.45833333,16.90833333 103.45833333,16.9 103.45,16.9 103.44166667,16.9 103.44166667,16.89166667 103.44166667,16.88333333 103.44166667,16.875 103.44166667,16.86666667 103.44166667,16.85833333 103.44166667,16.85 103.44166667,16.84166667 103.45,16.84166667 103.45,16.85 103.45833333,16.85 103.45833333,16.84166667 103.45833333,16.83333333 103.46666667,16.83333333 103.46666667,16.825 103.46666667,16.81666667 103.475,16.81666667 103.475,16.80833333 103.48333333,16.80833333 103.48333333,16.8 103.49166667,16.8 103.49166667,16.79166667 103.5,16.79166667 103.50833333,16.79166667 103.51666667000001,16.79166667 103.51666667000001,16.78333333 103.525,16.78333333 103.53333333,16.78333333 103.53333333,16.775 103.525,16.775 103.525,16.76666667 103.51666667000001,16.76666667 103.51666667000001,16.75833333 103.51666667000001,16.75 103.50833333,16.75 103.50833333,16.75833333 103.5,16.75833333 103.5,16.75 103.5,16.74166667 103.50833333,16.74166667 103.51666667000001,16.74166667 103.525,16.74166667 103.525,16.73333333 103.53333333,16.73333333 103.53333333,16.725 103.525,16.725 103.525,16.71666667 103.525,16.70833333 103.53333333,16.70833333 103.53333333,16.7 103.54166667,16.7 103.55,16.7 103.55,16.70833333 103.55,16.71666667 103.55833333,16.71666667 103.56666667,16.71666667 103.56666667,16.70833333 103.56666667,16.7 103.56666667,16.69166667 103.575,16.69166667 103.58333333,16.69166667 103.58333333,16.68333333 103.59166667,16.68333333 103.59166667,16.675 103.6,16.675 103.60833333,16.675 103.60833333,16.68333333 103.61666667,16.68333333 103.625,16.68333333 103.625,16.675 103.61666667,16.675 103.61666667,16.66666667 103.60833333,16.66666667 103.60833333,16.65833333 103.61666667,16.65833333 103.61666667,16.65 103.625,16.65 103.63333333,16.65 103.63333333,16.65833333 103.64166667000001,16.65833333 103.65,16.65833333 103.65,16.66666667 103.65833333,16.66666667 103.65833333,16.65833333 103.66666667,16.65833333 103.675,16.65833333 103.675,16.65 103.68333333,16.65 103.69166667,16.65 103.69166667,16.64166667 103.68333333,16.64166667 103.68333333,16.63333333 103.68333333,16.625 103.68333333,16.61666667 103.69166667,16.61666667 103.69166667,16.60833333 103.68333333,16.60833333 103.68333333,16.6 103.68333333,16.59166667 103.68333333,16.58333333 103.675,16.58333333 103.66666667,16.58333333 103.66666667,16.575 103.65833333,16.575 103.65833333,16.56666667 103.65,16.56666667 103.65,16.575 103.64166667000001,16.575 103.64166667000001,16.58333333 103.64166667000001,16.59166667 103.63333333,16.59166667 103.63333333,16.58333333 103.625,16.58333333 103.61666667,16.58333333 103.60833333,16.58333333 103.6,16.58333333 103.6,16.59166667 103.6,16.6 103.6,16.60833333 103.59166667,16.60833333 103.59166667,16.6 103.59166667,16.59166667 103.58333333,16.59166667 103.58333333,16.6 103.575,16.6 103.56666667,16.6 103.55833333,16.6 103.55,16.6 103.54166667,16.6 103.54166667,16.60833333 103.55,16.60833333 103.55,16.61666667 103.55,16.625 103.54166667,16.625 103.53333333,16.625 103.525,16.625 103.51666667000001,16.625 103.51666667000001,16.61666667 103.50833333,16.61666667 103.5,16.61666667 103.5,16.60833333 103.49166667,16.60833333 103.49166667,16.6 103.48333333,16.6 103.475,16.6 103.46666667,16.6 103.46666667,16.60833333 103.45833333,16.60833333 103.45833333,16.6 103.45833333,16.59166667 103.45,16.59166667 103.45,16.6 103.44166667,16.6 103.43333333,16.6 103.425,16.6 103.41666667,16.6 103.41666667,16.59166667 103.40833333,16.59166667 103.40833333,16.58333333 103.4,16.58333333 103.39166667000001,16.58333333 103.39166667000001,16.59166667 103.38333333,16.59166667 103.38333333,16.6 103.38333333,16.60833333 103.375,16.60833333 103.36666667,16.60833333 103.35833333,16.60833333 103.35833333,16.61666667 103.35833333,16.625 103.36666667,16.625 103.36666667,16.63333333 103.375,16.63333333 103.38333333,16.63333333 103.39166667000001,16.63333333 103.39166667000001,16.64166667 103.39166667000001,16.65 103.39166667000001,16.65833333 103.38333333,16.65833333 103.38333333,16.66666667 103.39166667000001,16.66666667 103.39166667000001,16.675 103.38333333,16.675 103.38333333,16.68333333 103.39166667000001,16.68333333 103.39166667000001,16.69166667 103.39166667000001,16.7 103.39166667000001,16.70833333 103.38333333,16.70833333 103.375,16.70833333 103.375,16.71666667 103.36666667,16.71666667 103.36666667,16.725 103.35833333,16.725 103.35833333,16.73333333 103.35,16.73333333 103.35,16.725 103.35,16.71666667 103.35833333,16.71666667 103.35833333,16.70833333 103.35,16.70833333 103.34166667,16.70833333 103.33333333,16.70833333 103.33333333,16.71666667 103.33333333,16.725 103.325,16.725 103.325,16.71666667 103.325,16.70833333 103.31666667,16.70833333 103.31666667,16.7 103.30833333,16.7 103.30833333,16.70833333 103.3,16.70833333 103.3,16.7 103.29166667,16.7 103.28333333,16.7 103.28333333,16.69166667 103.28333333,16.68333333 103.275,16.68333333 103.26666667000001,16.68333333 103.26666667000001,16.675 103.275,16.675 103.275,16.66666667 103.26666667000001,16.66666667 103.26666667000001,16.65833333 103.25833333,16.65833333 103.25,16.65833333 103.24166667,16.65833333 103.24166667,16.65 103.23333333,16.65 103.225,16.65 103.21666667,16.65 103.20833333,16.65 103.20833333,16.64166667 103.2,16.64166667 103.2,16.63333333 103.19166667,16.63333333 103.18333333,16.63333333 103.18333333,16.64166667 103.175,16.64166667 103.175,16.63333333 103.16666667,16.63333333 103.16666667,16.64166667 103.16666667,16.65 103.15833333,16.65 103.15833333,16.65833333 103.16666667,16.65833333 103.16666667,16.66666667 103.15833333,16.66666667 103.15,16.66666667 103.15,16.65833333 103.14166667000001,16.65833333 103.14166667000001,16.66666667 103.13333333,16.66666667 103.13333333,16.65833333 103.125,16.65833333 103.11666667,16.65833333 103.10833333,16.65833333 103.1,16.65833333 103.1,16.65 103.09166667,16.65 103.09166667,16.65833333 103.08333333,16.65833333 103.075,16.65833333 103.075,16.65 103.06666667,16.65 103.06666667,16.64166667 103.075,16.64166667 103.08333333,16.64166667 103.08333333,16.63333333 103.075,16.63333333 103.075,16.625 103.08333333,16.625 103.09166667,16.625 103.09166667,16.61666667 103.09166667,16.60833333 103.09166667,16.6 103.08333333,16.6 103.08333333,16.59166667 103.09166667,16.59166667 103.09166667,16.58333333 103.08333333,16.58333333 103.08333333,16.575 103.08333333,16.56666667 103.08333333,16.55833333 103.075,16.55833333 103.075,16.56666667 103.06666667,16.56666667 103.06666667,16.55833333 103.06666667,16.55 103.05833333,16.55 103.05833333,16.55833333 103.05,16.55833333 103.04166667,16.55833333 103.03333333,16.55833333 103.03333333,16.56666667 103.03333333,16.575 103.025,16.575 103.01666667000001,16.575 103.01666667000001,16.58333333 103.00833333,16.58333333 103.00833333,16.59166667 103.0,16.59166667 103.0,16.6 102.99166667,16.6 102.99166667,16.60833333 103.0,16.60833333 103.0,16.61666667 103.00833333,16.61666667 103.00833333,16.625 103.00833333,16.63333333 103.01666667000001,16.63333333 103.025,16.63333333 103.025,16.64166667 103.025,16.65 103.025,16.65833333 103.01666667000001,16.65833333 103.00833333,16.65833333 103.00833333,16.65 103.0,16.65 103.0,16.64166667 103.0,16.63333333 102.99166667,16.63333333 102.99166667,16.625 102.98333333,16.625 102.98333333,16.63333333 102.98333333,16.64166667 102.975,16.64166667 102.96666667,16.64166667 102.96666667,16.65 102.95833333,16.65 102.95,16.65 102.94166667,16.65 102.93333333,16.65 102.925,16.65 102.925,16.65833333 102.925,16.66666667 102.93333333,16.66666667 102.93333333,16.675 102.94166667,16.675 102.94166667,16.68333333 102.94166667,16.69166667 102.94166667,16.7 102.93333333,16.7 102.93333333,16.70833333 102.925,16.70833333 102.91666667,16.70833333 102.90833333,16.70833333 102.90833333,16.71666667 102.90833333,16.725 102.90833333,16.73333333 102.91666667,16.73333333 102.91666667,16.74166667 102.925,16.74166667 102.925,16.73333333 102.93333333,16.73333333 102.93333333,16.725 102.94166667,16.725 102.95,16.725 102.95,16.71666667 102.95833333,16.71666667 102.95833333,16.70833333 102.96666667,16.70833333 102.96666667,16.71666667 102.96666667,16.725 102.975,16.725 102.975,16.73333333 102.975,16.74166667 102.975,16.75 102.975,16.75833333 102.96666667,16.75833333 102.96666667,16.75 102.95833333,16.75 102.95833333,16.75833333 102.95,16.75833333 102.95,16.75 102.95,16.74166667 102.94166667,16.74166667 102.94166667,16.75 102.94166667,16.75833333 102.93333333,16.75833333 102.925,16.75833333 102.91666667,16.75833333 102.91666667,16.76666667 102.90833333,16.76666667 102.9,16.76666667 102.89166667000001,16.76666667 102.89166667000001,16.775 102.88333333,16.775 102.88333333,16.76666667 102.88333333,16.75833333 102.875,16.75833333 102.875,16.76666667 102.875,16.775 102.86666667,16.775 102.86666667,16.76666667 102.85833333,16.76666667 102.85,16.76666667 102.85,16.775 102.84166667,16.775 102.83333333,16.775 102.83333333,16.78333333 102.825,16.78333333 102.825,16.775 102.81666667,16.775 102.81666667,16.78333333 102.81666667,16.79166667 102.81666667,16.8 102.81666667,16.80833333 102.825,16.80833333 102.83333333,16.80833333 102.83333333,16.81666667 102.83333333,16.825 102.825,16.825 102.825,16.83333333 102.825,16.84166667 102.825,16.85 102.825,16.85833333 102.83333333,16.85833333 102.83333333,16.86666667 102.84166667,16.86666667 102.85,16.86666667 102.85,16.875 102.84166667,16.875 102.83333333,16.875 102.825,16.875 102.825,16.88333333 102.825,16.89166667 102.81666667,16.89166667 102.80833333,16.89166667 102.80833333,16.88333333 102.80833333,16.875 102.81666667,16.875 102.81666667,16.86666667 102.81666667,16.85833333 102.80833333,16.85833333 102.8,16.85833333 102.79166667,16.85833333 102.78333333,16.85833333 102.78333333,16.86666667 102.775,16.86666667 102.76666667000001,16.86666667 102.76666667000001,16.875 102.75833333,16.875 102.75833333,16.88333333 102.75,16.88333333 102.74166667,16.88333333 102.73333333,16.88333333 102.725,16.88333333 102.725,16.875 102.71666667,16.875 102.71666667,16.88333333 102.70833333,16.88333333 102.70833333,16.875 102.7,16.875 102.7,16.88333333 102.7,16.89166667 102.70833333,16.89166667 102.71666667,16.89166667 102.71666667,16.9 102.71666667,16.90833333 102.725,16.90833333 102.725,16.91666667 102.725,16.925 102.73333333,16.925 102.74166667,16.925 102.74166667,16.93333333 102.73333333,16.93333333 102.725,16.93333333 102.71666667,16.93333333 102.71666667,16.925 102.70833333,16.925 102.7,16.925 102.7,16.91666667 102.70833333,16.91666667 102.70833333,16.90833333 102.7,16.90833333 102.69166667,16.90833333 102.68333333,16.90833333 102.68333333,16.9 102.675,16.9 102.675,16.89166667 102.675,16.88333333 102.66666667,16.88333333 102.65833333,16.88333333 102.65833333,16.875 102.65833333,16.86666667 102.65833333,16.85833333 102.66666667,16.85833333 102.66666667,16.85 102.66666667,16.84166667 102.65833333,16.84166667 102.65833333,16.85 102.65,16.85 102.65,16.84166667 102.64166667000001,16.84166667 102.64166667000001,16.83333333 102.64166667000001,16.825 102.63333333,16.825 102.63333333,16.81666667 102.63333333,16.80833333 102.625,16.80833333 102.625,16.8 102.625,16.79166667 102.625,16.78333333 102.61666667,16.78333333 102.61666667,16.775 102.625,16.775 102.625,16.76666667 102.63333333,16.76666667 102.63333333,16.75833333 102.63333333,16.75 102.63333333,16.74166667 102.64166667000001,16.74166667 102.64166667000001,16.73333333 102.64166667000001,16.725 102.64166667000001,16.71666667 102.65,16.71666667 102.65,16.70833333 102.65,16.7 102.65,16.69166667 102.65833333,16.69166667 102.65833333,16.68333333 102.65833333,16.675 102.65,16.675 102.65,16.66666667 102.65,16.65833333 102.65833333,16.65833333 102.65833333,16.65 102.65,16.65 102.65,16.64166667 102.65,16.63333333 102.65,16.625 102.65,16.61666667 102.65833333,16.61666667 102.65833333,16.60833333 102.65,16.60833333 102.64166667000001,16.60833333 102.64166667000001,16.6 102.63333333,16.6 102.625,16.6 102.625,16.59166667 102.61666667,16.59166667 102.60833333,16.59166667 102.60833333,16.58333333 102.6,16.58333333 102.6,16.575 102.59166667,16.575 102.59166667,16.56666667 102.59166667,16.55833333 102.58333333,16.55833333 102.58333333,16.55 102.58333333,16.54166667 102.575,16.54166667 102.575,16.55 102.575,16.55833333 102.575,16.56666667 102.58333333,16.56666667 102.58333333,16.575 102.58333333,16.58333333 102.575,16.58333333 102.575,16.59166667 102.56666667,16.59166667 102.56666667,16.58333333 102.55833333,16.58333333 102.55833333,16.575 102.55,16.575 102.55,16.58333333 102.54166667,16.58333333 102.53333333,16.58333333 102.525,16.58333333 102.525,16.59166667 102.525,16.6 102.53333333,16.6 102.53333333,16.60833333 102.53333333,16.61666667 102.54166667,16.61666667 102.54166667,16.625 102.53333333,16.625 102.525,16.625 102.525,16.63333333 102.525,16.64166667 102.525,16.65 102.51666667000001,16.65 102.51666667000001,16.64166667 102.50833333,16.64166667 102.50833333,16.65 102.5,16.65 102.5,16.64166667 102.49166667,16.64166667 102.49166667,16.65 102.49166667,16.65833333 102.48333333,16.65833333 102.48333333,16.66666667 102.475,16.66666667 102.475,16.675 102.48333333,16.675 102.49166667,16.675 102.5,16.675 102.50833333,16.675 102.50833333,16.68333333 102.50833333,16.69166667 102.5,16.69166667 102.49166667,16.69166667 102.49166667,16.7 102.48333333,16.7 102.48333333,16.69166667 102.475,16.69166667 102.475,16.7 102.46666667,16.7 102.45833333,16.7 102.45833333,16.70833333 102.45833333,16.71666667 102.45833333,16.725 102.46666667,16.725 102.46666667,16.73333333 102.46666667,16.74166667 102.475,16.74166667 102.475,16.75 102.475,16.75833333 102.475,16.76666667 102.475,16.775 102.46666667,16.775 102.46666667,16.76666667 102.45833333,16.76666667 102.45,16.76666667 102.45,16.75833333 102.44166667,16.75833333 102.43333333,16.75833333 102.425,16.75833333 102.425,16.76666667 102.41666667,16.76666667 102.41666667,16.775 102.40833333,16.775 102.40833333,16.78333333 102.4,16.78333333 102.4,16.79166667 102.39166667000001,16.79166667 102.39166667000001,16.8 102.38333333,16.8 102.375,16.8 102.36666667,16.8 102.36666667,16.80833333 102.35833333,16.80833333 102.35833333,16.81666667 102.35833333,16.825 102.35833333,16.83333333 102.36666667,16.83333333 102.36666667,16.84166667 102.35833333,16.84166667 102.35833333,16.85 102.35,16.85 102.35,16.85833333 102.35,16.86666667 102.35833333,16.86666667 102.35833333,16.85833333 102.36666667,16.85833333 102.36666667,16.86666667 102.36666667,16.875 102.375,16.875 102.375,16.86666667 102.38333333,16.86666667 102.39166667000001,16.86666667 102.4,16.86666667 102.4,16.85833333 102.40833333,16.85833333 102.40833333,16.86666667 102.40833333,16.875 102.4,16.875 102.4,16.88333333 102.40833333,16.88333333 102.40833333,16.89166667 102.40833333,16.9 102.41666667,16.9 102.41666667,16.89166667 102.425,16.89166667 102.43333333,16.89166667 102.43333333,16.9 102.43333333,16.90833333 102.44166667,16.90833333 102.44166667,16.91666667 102.43333333,16.91666667 102.425,16.91666667 102.425,16.925 102.41666667,16.925 102.41666667,16.91666667 102.41666667,16.90833333 102.40833333,16.90833333 102.40833333,16.91666667 102.40833333,16.925 102.40833333,16.93333333 102.41666667,16.93333333 102.41666667,16.94166667 102.41666667,16.95 102.40833333,16.95 102.40833333,16.95833333 102.41666667,16.95833333 102.41666667,16.96666667 102.41666667,16.975 102.425,16.975 102.425,16.98333333 102.425,16.99166667 102.425,17.0 102.425,17.00833333 102.43333333,17.00833333 102.43333333,17.01666667 102.44166667,17.01666667 102.44166667,17.025 102.45,17.025 102.45,17.03333333 102.45833333,17.03333333 102.45833333,17.04166667 102.46666667,17.04166667 102.46666667,17.05 102.475,17.05 102.475,17.05833333 102.46666667,17.05833333 102.46666667,17.06666667 102.45833333,17.06666667 102.45,17.06666667 102.45,17.075 102.45833333,17.075 102.45833333,17.08333333 102.45833333,17.09166667 102.45,17.09166667 102.45,17.1 102.45,17.10833333 102.45,17.11666667 102.44166667,17.11666667 102.43333333,17.11666667 102.43333333,17.10833333 102.44166667,17.10833333 102.44166667,17.1 102.44166667,17.09166667 102.44166667,17.08333333 102.43333333,17.08333333 102.43333333,17.09166667 102.43333333,17.1 102.425,17.1 102.41666667,17.1 102.41666667,17.10833333 102.40833333,17.10833333 102.4,17.10833333 102.4,17.11666667 102.39166667000001,17.11666667 102.39166667000001,17.10833333 102.38333333,17.10833333 102.38333333,17.1 102.38333333,17.09166667 102.375,17.09166667 102.36666667,17.09166667 102.36666667,17.08333333 102.375,17.08333333 102.38333333,17.08333333 102.39166667000001,17.08333333 102.4,17.08333333 102.4,17.075 102.4,17.06666667 102.4,17.05833333 102.4,17.05 102.40833333,17.05 102.40833333,17.04166667 102.4,17.04166667 102.39166667000001,17.04166667 102.38333333,17.04166667 102.375,17.04166667 102.36666667,17.04166667 102.35833333,17.04166667 102.35833333,17.03333333 102.36666667,17.03333333 102.375,17.03333333 102.375,17.025 102.38333333,17.025 102.38333333,17.01666667 102.39166667000001,17.01666667 102.39166667000001,17.00833333 102.38333333,17.00833333 102.375,17.00833333 102.375,17.0 102.36666667,17.0 102.36666667,16.99166667 102.375,16.99166667 102.375,16.98333333 102.36666667,16.98333333 102.36666667,16.975 102.35833333,16.975 102.35833333,16.96666667 102.36666667,16.96666667 102.36666667,16.95833333 102.36666667,16.95 102.36666667,16.94166667 102.36666667,16.93333333 102.35833333,16.93333333 102.35,16.93333333 102.34166667,16.93333333 102.34166667,16.925 102.33333333,16.925 102.33333333,16.93333333 102.325,16.93333333 102.325,16.925 102.31666667,16.925 102.31666667,16.93333333 102.31666667,16.94166667 102.30833333,16.94166667 102.30833333,16.95 102.30833333,16.95833333 102.3,16.95833333 102.29166667,16.95833333 102.29166667,16.96666667 102.29166667,16.975 102.29166667,16.98333333 102.3,16.98333333 102.3,16.99166667 102.3,17.0 102.3,17.00833333 102.3,17.01666667 102.29166667,17.01666667 102.28333333,17.01666667 102.275,17.01666667 102.275,17.025 102.28333333,17.025 102.28333333,17.03333333 102.275,17.03333333 102.275,17.04166667 102.275,17.05 102.28333333,17.05 102.29166667,17.05 102.29166667,17.05833333 102.28333333,17.05833333 102.275,17.05833333 102.26666667000001,17.05833333 102.26666667000001,17.06666667 102.25833333,17.06666667 102.25833333,17.05833333 102.25,17.05833333 102.25,17.05 102.24166667,17.05 102.24166667,17.05833333 102.24166667,17.06666667 102.24166667,17.075 102.23333333,17.075 102.23333333,17.08333333 102.23333333,17.09166667 102.23333333,17.1 102.225,17.1 102.21666667,17.1 102.20833333,17.1 102.20833333,17.09166667 102.2,17.09166667 102.2,17.08333333 102.19166667,17.08333333 102.19166667,17.09166667 102.18333333,17.09166667 102.175,17.09166667 102.175,17.08333333 102.18333333,17.08333333 102.18333333,17.075 102.18333333,17.06666667 102.175,17.06666667 102.175,17.05833333 102.175,17.05 102.175,17.04166667 102.16666667,17.04166667 102.16666667,17.03333333 102.15833333,17.03333333 102.15833333,17.04166667 102.15,17.04166667 102.14166667000001,17.04166667 102.14166667000001,17.05 102.13333333,17.05 102.13333333,17.05833333 102.125,17.05833333 102.125,17.06666667 102.125,17.075 102.11666667,17.075 102.11666667,17.08333333 102.11666667,17.09166667 102.10833333,17.09166667 102.10833333,17.1 102.10833333,17.10833333 102.1,17.10833333 102.09166667,17.10833333 102.09166667,17.1 102.09166667,17.09166667 102.09166667,17.08333333 102.09166667,17.075 102.08333333,17.075 102.08333333,17.06666667 102.08333333,17.05833333 102.09166667,17.05833333 102.1,17.05833333 102.1,17.05 102.10833333,17.05 102.10833333,17.04166667 102.10833333,17.03333333 102.1,17.03333333 102.1,17.04166667 102.09166667,17.04166667 102.08333333,17.04166667 102.075,17.04166667 102.075,17.03333333 102.08333333,17.03333333 102.09166667,17.03333333 102.09166667,17.025 102.09166667,17.01666667 102.09166667,17.00833333 102.1,17.00833333 102.1,17.0 102.10833333,17.0 102.10833333,17.00833333 102.11666667,17.00833333 102.11666667,17.0 102.125,17.0 102.13333333,17.0 102.13333333,17.00833333 102.14166667000001,17.00833333 102.15,17.00833333 102.15,17.01666667 102.15833333,17.01666667 102.16666667,17.01666667 102.16666667,17.025 102.175,17.025 102.175,17.01666667 102.175,17.00833333 102.175,17.0 102.18333333,17.0 102.18333333,16.99166667 102.19166667,16.99166667 102.2,16.99166667 102.2,16.98333333 102.19166667,16.98333333 102.18333333,16.98333333 102.175,16.98333333 102.16666667,16.98333333 102.15833333,16.98333333 102.15833333,16.975 102.15833333,16.96666667 102.16666667,16.96666667 102.175,16.96666667 102.175,16.95833333 102.18333333,16.95833333 102.18333333,16.95 102.19166667,16.95 102.19166667,16.94166667 102.2,16.94166667 102.2,16.93333333 102.20833333,16.93333333 102.20833333,16.925 102.20833333,16.91666667 102.2,16.91666667 102.19166667,16.91666667 102.18333333,16.91666667 102.18333333,16.90833333 102.175,16.90833333 102.175,16.9 102.16666667,16.9 102.15833333,16.9 102.15833333,16.90833333 102.15833333,16.91666667 102.15,16.91666667 102.14166667000001,16.91666667 102.14166667000001,16.925 102.13333333,16.925 102.13333333,16.91666667 102.13333333,16.90833333 102.13333333,16.9 102.125,16.9 102.11666667,16.9 102.11666667,16.90833333 102.10833333,16.90833333 102.10833333,16.91666667 102.1,16.91666667 102.09166667,16.91666667 102.09166667,16.90833333 102.08333333,16.90833333 102.08333333,16.9 102.075,16.9 102.06666667,16.9 102.06666667,16.89166667 102.05833333,16.89166667 102.05833333,16.88333333 102.05,16.88333333 102.04166667,16.88333333 102.03333333,16.88333333 102.03333333,16.875 102.025,16.875 102.025,16.88333333 102.01666667000001,16.88333333 102.00833333,16.88333333 102.00833333,16.89166667 102.0,16.89166667 101.99166667,16.89166667 101.98333333,16.89166667 101.98333333,16.9 101.975,16.9 101.96666667,16.9 101.96666667,16.89166667 101.975,16.89166667 101.975,16.88333333 101.975,16.875 101.98333333,16.875 101.99166667,16.875 101.99166667,16.86666667 101.99166667,16.85833333 101.99166667,16.85 102.0,16.85 102.0,16.85833333 102.00833333,16.85833333 102.00833333,16.86666667 102.01666667000001,16.86666667 102.01666667000001,16.85833333 102.01666667000001,16.85 102.025,16.85 102.03333333,16.85 102.04166667,16.85 102.05,16.85 102.05,16.85833333 102.05,16.86666667 102.05833333,16.86666667 102.06666667,16.86666667 102.06666667,16.875 102.075,16.875 102.075,16.86666667 102.08333333,16.86666667 102.08333333,16.85833333 102.08333333,16.85 102.08333333,16.84166667 102.08333333,16.83333333 102.08333333,16.825 102.08333333,16.81666667 102.09166667,16.81666667 102.09166667,16.80833333 102.1,16.80833333 102.1,16.8 102.10833333,16.8 102.10833333,16.79166667 102.10833333,16.78333333 102.10833333,16.775 102.11666667,16.775 102.11666667,16.76666667 102.125,16.76666667 102.125,16.75833333 102.13333333,16.75833333 102.14166667000001,16.75833333 102.14166667000001,16.76666667 102.15,16.76666667 102.15,16.775 102.15,16.78333333 102.15833333,16.78333333 102.15833333,16.79166667 102.16666667,16.79166667 102.16666667,16.78333333 102.175,16.78333333 102.175,16.775 102.175,16.76666667 102.16666667,16.76666667 102.16666667,16.75833333 102.16666667,16.75 102.175,16.75 102.18333333,16.75 102.18333333,16.74166667 102.18333333,16.73333333 102.18333333,16.725 102.175,16.725 102.175,16.71666667 102.16666667,16.71666667 102.16666667,16.70833333 102.16666667,16.7 102.15833333,16.7 102.15,16.7 102.14166667000001,16.7 102.14166667000001,16.69166667 102.15,16.69166667 102.15,16.68333333 102.15,16.675 102.14166667000001,16.675 102.14166667000001,16.66666667 102.15,16.66666667 102.15833333,16.66666667 102.16666667,16.66666667 102.175,16.66666667 102.175,16.675 102.18333333,16.675 102.18333333,16.68333333 102.19166667,16.68333333 102.19166667,16.69166667 102.19166667,16.7 102.2,16.7 102.2,16.70833333 102.2,16.71666667 102.19166667,16.71666667 102.19166667,16.725 102.2,16.725 102.2,16.73333333 102.2,16.74166667 102.20833333,16.74166667 102.21666667,16.74166667 102.21666667,16.75 102.21666667,16.75833333 102.21666667,16.76666667 102.21666667,16.775 102.21666667,16.78333333 102.21666667,16.79166667 102.21666667,16.8 102.21666667,16.80833333 102.20833333,16.80833333 102.20833333,16.81666667 102.20833333,16.825 102.21666667,16.825 102.21666667,16.83333333 102.20833333,16.83333333 102.20833333,16.84166667 102.21666667,16.84166667 102.21666667,16.85 102.21666667,16.85833333 102.225,16.85833333 102.23333333,16.85833333 102.23333333,16.86666667 102.24166667,16.86666667 102.24166667,16.85833333 102.25,16.85833333 102.25833333,16.85833333 102.25833333,16.85 102.26666667000001,16.85 102.26666667000001,16.84166667 102.275,16.84166667 102.275,16.83333333 102.28333333,16.83333333 102.28333333,16.825 102.28333333,16.81666667 102.29166667,16.81666667 102.29166667,16.80833333 102.29166667,16.8 102.29166667,16.79166667 102.3,16.79166667 102.3,16.78333333 102.30833333,16.78333333 102.30833333,16.775 102.31666667,16.775 102.325,16.775 102.33333333,16.775 102.34166667,16.775 102.34166667,16.76666667 102.35,16.76666667 102.35,16.75833333 102.35833333,16.75833333 102.35833333,16.75 102.35833333,16.74166667 102.36666667,16.74166667 102.36666667,16.73333333 102.36666667,16.725 102.36666667,16.71666667 102.36666667,16.70833333 102.35833333,16.70833333 102.35833333,16.71666667 102.35833333,16.725 102.35,16.725 102.35,16.73333333 102.34166667,16.73333333 102.34166667,16.725 102.33333333,16.725 102.33333333,16.71666667 102.325,16.71666667 102.31666667,16.71666667 102.30833333,16.71666667 102.3,16.71666667 102.3,16.725 102.29166667,16.725 102.29166667,16.73333333 102.28333333,16.73333333 102.28333333,16.725 102.275,16.725 102.275,16.71666667 102.28333333,16.71666667 102.28333333,16.70833333 102.275,16.70833333 102.275,16.7 102.26666667000001,16.7 102.26666667000001,16.69166667 102.26666667000001,16.68333333 102.275,16.68333333 102.275,16.675 102.26666667000001,16.675 102.25833333,16.675 102.25833333,16.66666667 102.25833333,16.65833333 102.25,16.65833333 102.25,16.65 102.24166667,16.65 102.24166667,16.64166667 102.24166667,16.63333333 102.25,16.63333333 102.25,16.64166667 102.25833333,16.64166667 102.26666667000001,16.64166667 102.275,16.64166667 102.28333333,16.64166667 102.28333333,16.63333333 102.29166667,16.63333333 102.29166667,16.64166667 102.29166667,16.65 102.3,16.65 102.3,16.64166667 102.30833333,16.64166667 102.30833333,16.65 102.30833333,16.65833333 102.31666667,16.65833333 102.325,16.65833333 102.33333333,16.65833333 102.34166667,16.65833333 102.34166667,16.65 102.34166667,16.64166667 102.33333333,16.64166667 102.325,16.64166667 102.325,16.63333333 102.31666667,16.63333333 102.30833333,16.63333333 102.30833333,16.625 102.30833333,16.61666667 102.3,16.61666667 102.3,16.60833333 102.29166667,16.60833333 102.29166667,16.6 102.28333333,16.6 102.28333333,16.59166667 102.275,16.59166667 102.26666667000001,16.59166667 102.25833333,16.59166667 102.25833333,16.58333333 102.25,16.58333333 102.25,16.575 102.24166667,16.575 102.23333333,16.575 102.225,16.575 102.21666667,16.575 102.20833333,16.575 102.20833333,16.56666667 102.20833333,16.55833333 102.21666667,16.55833333 102.21666667,16.55 102.20833333,16.55 102.2,16.55 102.19166667,16.55 102.19166667,16.54166667 102.18333333,16.54166667 102.175,16.54166667 102.16666667,16.54166667 102.15833333,16.54166667 102.15833333,16.53333333 102.15,16.53333333 102.15,16.54166667 102.14166667000001,16.54166667 102.14166667000001,16.55 102.13333333,16.55 102.13333333,16.55833333 102.13333333,16.56666667 102.125,16.56666667 102.125,16.55833333 102.125,16.55 102.11666667,16.55 102.11666667,16.54166667 102.11666667,16.53333333 102.125,16.53333333 102.125,16.525 102.125,16.51666667 102.125,16.50833333 102.13333333,16.50833333 102.13333333,16.5 102.125,16.5 102.11666667,16.5 102.10833333,16.5 102.1,16.5 102.09166667,16.5 102.08333333,16.5 102.08333333,16.50833333 102.075,16.50833333 102.075,16.51666667 102.08333333,16.51666667 102.09166667,16.51666667 102.09166667,16.525 102.08333333,16.525 102.08333333,16.53333333 102.075,16.53333333 102.075,16.525 102.06666667,16.525 102.05833333,16.525 102.05,16.525 102.05,16.53333333 102.04166667,16.53333333 102.04166667,16.54166667 102.03333333,16.54166667 102.03333333,16.55 102.04166667,16.55 102.04166667,16.55833333 102.03333333,16.55833333 102.03333333,16.56666667 102.025,16.56666667 102.025,16.55833333 102.01666667000001,16.55833333 102.00833333,16.55833333 102.0,16.55833333 102.0,16.56666667 101.99166667,16.56666667 101.99166667,16.575 101.98333333,16.575 101.98333333,16.58333333 101.975,16.58333333 101.975,16.575 101.96666667,16.575 101.95833333,16.575 101.95,16.575 101.95,16.56666667 101.95833333,16.56666667 101.95833333,16.55833333 101.95833333,16.55 101.96666667,16.55 101.975,16.55 101.975,16.54166667 101.96666667,16.54166667 101.96666667,16.53333333 101.95833333,16.53333333 101.95833333,16.54166667 101.95,16.54166667 101.95,16.53333333 101.94166667,16.53333333 101.94166667,16.525 101.94166667,16.51666667 101.93333333,16.51666667 101.925,16.51666667 101.925,16.525 101.91666667,16.525 101.91666667,16.51666667 101.91666667,16.50833333 101.90833333,16.50833333 101.90833333,16.5 101.91666667,16.5 101.91666667,16.49166667 101.90833333,16.49166667 101.90833333,16.48333333 101.9,16.48333333 101.9,16.475 101.90833333,16.475 101.91666667,16.475 101.91666667,16.48333333 101.925,16.48333333 101.925,16.49166667 101.93333333,16.49166667 101.93333333,16.5 101.94166667,16.5 101.94166667,16.49166667 101.95,16.49166667 101.95,16.5 101.95,16.50833333 101.95833333,16.50833333 101.95833333,16.5 101.95833333,16.49166667 101.96666667,16.49166667 101.975,16.49166667 101.975,16.5 101.975,16.50833333 101.98333333,16.50833333 101.98333333,16.5 101.99166667,16.5 101.99166667,16.49166667 101.99166667,16.48333333 101.99166667,16.475 101.98333333,16.475 101.975,16.475 101.975,16.46666667 101.96666667,16.46666667 101.95833333,16.46666667 101.95833333,16.45833333 101.95833333,16.45 101.96666667,16.45 101.96666667,16.44166667 101.96666667,16.43333333 101.95833333,16.43333333 101.95,16.43333333 101.95,16.425 101.95,16.41666667 101.95833333,16.41666667 101.95833333,16.40833333 101.95833333,16.4 101.95833333,16.39166667 101.95,16.39166667 101.95,16.38333333 101.95,16.375 101.95,16.36666667 101.95833333,16.36666667 101.95833333,16.35833333 101.96666667,16.35833333 101.96666667,16.35 101.95833333,16.35 101.95833333,16.34166667 101.95833333,16.33333333 101.95,16.33333333 101.95,16.325 101.95833333,16.325 101.95833333,16.31666667 101.95,16.31666667 101.95,16.30833333 101.94166667,16.30833333 101.94166667,16.3 101.93333333,16.3 101.925,16.3 101.91666667,16.3 101.91666667,16.30833333 101.925,16.30833333 101.925,16.31666667 101.91666667,16.31666667 101.90833333,16.31666667 101.9,16.31666667 101.89166667000001,16.31666667 101.88333333,16.31666667 101.88333333,16.325 101.88333333,16.33333333 101.875,16
[truncated: 596,671 more chars]
