# Supplementary material for: Species conservation profiles of a random sample of world spiders IV: Scytodidae to Zoropsidae
Source: Biodivers Data J. 2018 Dec 14;(6):e30842. doi: 10.3897/BDJ.6.e30842 (PMC6303285; doi:10.3897/BDJ.6.e30842)
Supplement: Supplementary material 2 — Distribution of Scytodes cogu Brescovit & Rheims, 2001 [file bdj-06-e30842-s002.kml]

<?xml version="1.0" encoding="utf-8" ?>
<kml xmlns="http://www.opengis.net/kml/2.2">
<Document id="root_doc">
<Schema name="Scytodes_cogu.kml" id="Scytodes_cogu.kml">
	<SimpleField name="layer" type="float"></SimpleField>
</Schema>
<Folder><name>Scytodes_cogu.kml</name>
  <Placemark>
	<Style><LineStyle><color>ff0000ff</color></LineStyle><PolyStyle><fill>0</fill></PolyStyle></Style>
	<ExtendedData><SchemaData schemaUrl="#Scytodes_cogu.kml">
		<SimpleData name="layer">1</SimpleData>
	</SchemaData></ExtendedData>
      <MultiGeometry><Polygon><outerBoundaryIs><LinearRing><coordinates>-82.48333333,8.34166667 -82.475,8.34166667 -82.475,8.33333333 -82.48333333,8.33333333 -82.48333333,8.34166667</coordinates></LinearRing></outerBoundaryIs></Polygon><Polygon><outerBoundaryIs><LinearRing><coordinates>-82.675,8.36666667 -82.66666667,8.36666667 -82.65833333,8.36666667 -82.65833333,8.35833333 -82.66666667,8.35833333 -82.675,8.35833333 -82.675,8.36666667</coordinates></LinearRing></outerBoundaryIs></Polygon><Polygon><outerBoundaryIs><LinearRing><coordinates>-82.23333333,8.4 -82.225,8.4 -82.225,8.39166667 -82.23333333,8.39166667 -82.23333333,8.4</coordinates></LinearRing></outerBoundaryIs></Polygon><Polygon><outerBoundaryIs><LinearRing><coordinates>-82.65833333,8.375 -82.65,8.375 -82.65,8.36666667 -82.65833333,8.36666667 -82.65833333,8.375</coordinates></LinearRing></outerBoundaryIs></Polygon><Polygon><outerBoundaryIs><LinearRing><coordinates>-82.53333333,8.425 -82.53333333,8.41666667 -82.54166667,8.41666667 -82.54166667,8.425 -82.54166667,8.43333333 -82.53333333,8.43333333 -82.53333333,8.425</coordinates></LinearRing></outerBoundaryIs></Polygon><Polygon><outerBoundaryIs><LinearRing><coordinates>-82.225,8.475 -82.21666667,8.475 -82.21666667,8.46666667 -82.225,8.46666667 -82.23333333,8.46666667 -82.23333333,8.475 -82.23333333,8.48333333 -82.225,8.48333333 -82.225,8.475</coordinates></LinearRing></outerBoundaryIs></Polygon><Polygon><outerBoundaryIs><LinearRing><coordinates>-82.575,8.475 -82.56666667,8.475 -82.56666667,8.46666667 -82.575,8.46666667 -82.58333333,8.46666667 -82.59166667,8.46666667 -82.6,8.46666667 -82.6,8.475 -82.59166667,8.475 -82.58333333,8.475 -82.575,8.475</coordinates></LinearRing></outerBoundaryIs></Polygon><Polygon><outerBoundaryIs><LinearRing><coordinates>-82.48333333,8.45 -82.475,8.45 -82.475,8.44166667 -82.48333333,8.44166667 -82.48333333,8.45</coordinates></LinearRing></outerBoundaryIs></Polygon><Polygon><outerBoundaryIs><LinearRing><coordinates>-82.51666667,8.45 -82.50833333,8.45 -82.50833333,8.44166667 -82.51666667,8.44166667 -82.525,8.44166667 -82.53333333,8.44166667 -82.53333333,8.45 -82.53333333,8.45833333 -82.525,8.45833333 -82.51666667,8.45833333 -82.51666667,8.45</coordinates></LinearRing></outerBoundaryIs></Polygon><Polygon><outerBoundaryIs><LinearRing><coordinates>-82.50833333,8.44166667 -82.5,8.44166667 -82.5,8.43333333 -82.50833333,8.43333333 -82.50833333,8.44166667</coordinates></LinearRing></outerBoundaryIs></Polygon><Polygon><outerBoundaryIs><LinearRing><coordinates>-82.79166667,8.55833333 -82.79166667,8.55 -82.8,8.55 -82.8,8.55833333 -82.80833333,8.55833333 -82.80833333,8.56666667 -82.8,8.56666667 -82.79166667,8.56666667 -82.79166667,8.55833333</coordinates></LinearRing></outerBoundaryIs></Polygon><Polygon><outerBoundaryIs><LinearRing><coordinates>-82.275,8.56666667 -82.26666667,8.56666667 -82.26666667,8.55833333 -82.275,8.55833333 -82.275,8.56666667</coordinates></LinearRing></outerBoundaryIs></Polygon><Polygon><outerBoundaryIs><LinearRing><coordinates>-82.05,8.55 -82.04166667,8.55 -82.04166667,8.54166667 -82.05,8.54166667 -82.05,8.55</coordinates></LinearRing></outerBoundaryIs></Polygon><Polygon><outerBoundaryIs><LinearRing><coordinates>-82.34166667,8.55 -82.33333333,8.55 -82.33333333,8.54166667 -82.34166667,8.54166667 -82.34166667,8.55</coordinates></LinearRing></outerBoundaryIs></Polygon><Polygon><outerBoundaryIs><LinearRing><coordinates>-82.24166667,8.51666667 -82.23333333,8.51666667 -82.23333333,8.50833333 -82.24166667,8.50833333 -82.24166667,8.51666667</coordinates></LinearRing></outerBoundaryIs></Polygon><Polygon><outerBoundaryIs><LinearRing><coordinates>-82.95833333,8.675 -82.95,8.675 -82.95,8.66666667 -82.95833333,8.66666667 -82.95833333,8.675</coordinates></LinearRing></outerBoundaryIs></Polygon><Polygon><outerBoundaryIs><LinearRing><coordinates>-83.10833333,8.71666667 -83.1,8.71666667 -83.1,8.70833333 -83.10833333,8.70833333 -83.10833333,8.71666667</coordinates></LinearRing></outerBoundaryIs></Polygon><Polygon><outerBoundaryIs><LinearRing><coordinates>-83.09166667,8.7 -83.08333333,8.7 -83.08333333,8.69166667 -83.09166667,8.69166667 -83.09166667,8.7</coordinates></LinearRing></outerBoundaryIs></Polygon><Polygon><outerBoundaryIs><LinearRing><coordinates>-83.1,8.70833333 -83.09166667,8.70833333 -83.09166667,8.7 -83.1,8.7 -83.1,8.70833333</coordinates></LinearRing></outerBoundaryIs></Polygon><Polygon><outerBoundaryIs><LinearRing><coordinates>-83.05,8.70833333 -83.04166667,8.70833333 -83.04166667,8.7 -83.05,8.7 -83.05833333,8.7 -83.06666667,8.7 -83.06666667,8.70833333 -83.075,8.70833333 -83.08333333,8.70833333 -83.08333333,8.71666667 -83.075,8.71666667 -83.06666667,8.71666667 -83.05833333,8.71666667 -83.05,8.71666667 -83.05,8.70833333</coordinates></LinearRing></outerBoundaryIs></Polygon><Polygon><outerBoundaryIs><LinearRing><coordinates>-83.03333333,8.70833333 -83.025,8.70833333 -83.025,8.7 -83.03333333,8.7 -83.03333333,8.70833333</coordinates></LinearRing></outerBoundaryIs></Polygon><Polygon><outerBoundaryIs><LinearRing><coordinates>-83.225,8.78333333 -83.21666667,8.78333333 -83.21666667,8.775 -83.225,8.775 -83.225,8.78333333</coordinates></LinearRing></outerBoundaryIs></Polygon><Polygon><outerBoundaryIs><LinearRing><coordinates>-83.425,8.95 -83.41666667,8.95 -83.41666667,8.94166667 -83.425,8.94166667 -83.425,8.95</coordinates></LinearRing></outerBoundaryIs></Polygon><Polygon><outerBoundaryIs><LinearRing><coordinates>-83.50833333,8.99166667 -83.5,8.99166667 -83.5,8.98333333 -83.50833333,8.98333333 -83.51666667,8.98333333 -83.51666667,8.99166667 -83.51666667,9.0 -83.50833333,9.0 -83.50833333,8.99166667</coordinates></LinearRing></outerBoundaryIs></Polygon><Polygon><outerBoundaryIs><LinearRing><coordinates>-83.5,9.0 -83.49166667,9.0 -83.49166667,8.99166667 -83.5,8.99166667 -83.5,9.0</coordinates></LinearRing></outerBoundaryIs></Polygon><Polygon><outerBoundaryIs><LinearRing><coordinates>-83.24166667,8.96666667 -83.23333333,8.96666667 -83.23333333,8.95833333 -83.24166667,8.95833333 -83.25,8.95833333 -83.25833333,8.95833333 -83.25833333,8.96666667 -83.25833333,8.975 -83.25,8.975 -83.25,8.96666667 -83.24166667,8.96666667</coordinates></LinearRing></outerBoundaryIs></Polygon><Polygon><outerBoundaryIs><LinearRing><coordinates>-83.61666667,9.075 -83.60833333,9.075 -83.60833333,9.06666667 -83.61666667,9.06666667 -83.61666667,9.075</coordinates></LinearRing></outerBoundaryIs></Polygon><Polygon><outerBoundaryIs><LinearRing><coordinates>-83.625,9.08333333 -83.61666667,9.08333333 -83.61666667,9.075 -83.625,9.075 -83.625,9.08333333</coordinates></LinearRing></outerBoundaryIs></Polygon><Polygon><outerBoundaryIs><LinearRing><coordinates>-82.50833333,9.06666667 -82.50833333,9.05833333 -82.51666667,9.05833333 -82.51666667,9.06666667 -82.525,9.06666667 -82.525,9.075 -82.525,9.08333333 -82.51666667,9.08333333 -82.50833333,9.08333333 -82.50833333,9.075 -82.50833333,9.06666667</coordinates></LinearRing></outerBoundaryIs></Polygon><Polygon><outerBoundaryIs><LinearRing><coordinates>-82.54166667,9.00833333 -82.53333333,9.00833333 -82.53333333,9.0 -82.54166667,9.0 -82.54166667,9.00833333</coordinates></LinearRing></outerBoundaryIs></Polygon><Polygon><outerBoundaryIs><LinearRing><coordinates>-83.30833333,9.13333333 -83.3,9.13333333 -83.3,9.125 -83.30833333,9.125 -83.30833333,9.13333333</coordinates></LinearRing></outerBoundaryIs></Polygon><Polygon><outerBoundaryIs><LinearRing><coordinates>-82.65,9.275 -82.64166667,9.275 -82.64166667,9.26666667 -82.65,9.26666667 -82.65,9.275</coordinates></LinearRing></outerBoundaryIs></Polygon><Polygon><outerBoundaryIs><LinearRing><coordinates>-82.7,9.35 -82.69166667,9.35 -82.69166667,9.34166667 -82.7,9.34166667 -82.7,9.35</coordinates></LinearRing></outerBoundaryIs></Polygon><Polygon><outerBoundaryIs><LinearRing><coordinates>-82.68333333,9.325 -82.675,9.325 -82.675,9.31666667 -82.68333333,9.31666667 -82.68333333,9.325</coordinates></LinearRing></outerBoundaryIs></Polygon><Polygon><outerBoundaryIs><LinearRing><coordinates>-84.0,9.375 -83.99166667,9.375 -83.99166667,9.36666667 -84.0,9.36666667 -84.0,9.375</coordinates></LinearRing></outerBoundaryIs></Polygon><Polygon><outerBoundaryIs><LinearRing><coordinates>-83.1,9.54166667 -83.09166667,9.54166667 -83.08333333,9.54166667 -83.075,9.54166667 -83.075,9.53333333 -83.08333333,9.53333333 -83.09166667,9.53333333 -83.1,9.53333333 -83.1,9.54166667</coordinates></LinearRing></outerBoundaryIs></Polygon><Polygon><outerBoundaryIs><LinearRing><coordinates>-84.55,9.575 -84.54166667,9.575 -84.54166667,9.56666667 -84.55,9.56666667 -84.55,9.575</coordinates></LinearRing></outerBoundaryIs></Polygon><Polygon><outerBoundaryIs><LinearRing><coordinates>-84.54166667,9.59166667 -84.53333333,9.59166667 -84.53333333,9.58333333 -84.54166667,9.58333333 -84.54166667,9.59166667</coordinates></LinearRing></outerBoundaryIs></Polygon><Polygon><outerBoundaryIs><LinearRing><coordinates>-83.85,9.35 -83.84166667,9.35 -83.84166667,9.34166667 -83.85,9.34166667 -83.85,9.35</coordinates></LinearRing></outerBoundaryIs></Polygon><Polygon><outerBoundaryIs><LinearRing><coordinates>-83.83333333,9.35 -83.825,9.35 -83.825,9.34166667 -83.83333333,9.34166667 -83.83333333,9.35</coordinates></LinearRing></outerBoundaryIs></Polygon><Polygon><outerBoundaryIs><LinearRing><coordinates>-83.84166667,9.35833333 -83.83333333,9.35833333 -83.83333333,9.35 -83.84166667,9.35 -83.84166667,9.35833333</coordinates></LinearRing></outerBoundaryIs></Polygon><Polygon><outerBoundaryIs><LinearRing><coordinates>-83.63333333,9.09166667 -83.625,9.09166667 -83.625,9.08333333 -83.63333333,9.08333333 -83.63333333,9.09166667</coordinates></LinearRing></outerBoundaryIs></Polygon><Polygon><outerBoundaryIs><LinearRing><coordinates>-83.625,9.1 -83.61666667,9.1 -83.61666667,9.09166667 -83.625,9.09166667 -83.625,9.1</coordinates></LinearRing></outerBoundaryIs></Polygon><Polygon><outerBoundaryIs><LinearRing><coordinates>-83.225,9.1 -83.21666667,9.1 -83.21666667,9.09166667 -83.225,9.09166667 -83.225,9.1</coordinates></LinearRing></outerBoundaryIs></Polygon><Polygon><outerBoundaryIs><LinearRing><coordinates>-84.30833333,9.65 -84.3,9.65 -84.3,9.64166667 -84.30833333,9.64166667 -84.31666667,9.64166667 -84.31666667,9.65 -84.30833333,9.65</coordinates></LinearRing></outerBoundaryIs></Polygon><Polygon><outerBoundaryIs><LinearRing><coordinates>-83.2,9.7 -83.19166667,9.7 -83.19166667,9.69166667 -83.2,9.69166667 -83.2,9.7</coordinates></LinearRing></outerBoundaryIs></Polygon><Polygon><outerBoundaryIs><LinearRing><coordinates>-84.3,9.66666667 -84.29166667,9.66666667 -84.29166667,9.65833333 -84.3,9.65833333 -84.3,9.66666667</coordinates></LinearRing></outerBoundaryIs></Polygon><Polygon><outerBoundaryIs><LinearRing><coordinates>-83.63333333,9.85833333 -83.625,9.85833333 -83.625,9.85 -83.63333333,9.85 -83.63333333,9.85833333</coordinates></LinearRing></outerBoundaryIs></Polygon><Polygon><outerBoundaryIs><LinearRing><coordinates>-83.66666667,9.84166667 -83.65833333,9.84166667 -83.65833333,9.83333333 -83.66666667,9.83333333 -83.66666667,9.84166667</coordinates></LinearRing></outerBoundaryIs></Polygon><Polygon><outerBoundaryIs><LinearRing><coordinates>-83.40833333,9.95833333 -83.4,9.95833333 -83.39166667,9.95833333 -83.39166667,9.95 -83.4,9.95 -83.40833333,9.95 -83.40833333,9.95833333</coordinates></LinearRing></outerBoundaryIs></Polygon><Polygon><outerBoundaryIs><LinearRing><coordinates>-84.75,9.99166667 -84.74166667,9.99166667 -84.73333333,9.99166667 -84.73333333,9.98333333 -84.74166667,9.98333333 -84.75,9.98333333 -84.75,9.99166667</coordinates></LinearRing></outerBoundaryIs></Polygon><Polygon><outerBoundaryIs><LinearRing><coordinates>-84.75833333,10.0 -84.75,10.0 -84.75,9.99166667 -84.75833333,9.99166667 -84.75833333,10.0</coordinates></LinearRing></outerBoundaryIs></Polygon><Polygon><outerBoundaryIs><LinearRing><coordinates>-85.71666667,10.05 -85.70833333,10.05 -85.70833333,10.04166667 -85.71666667,10.04166667 -85.71666667,10.05</coordinates></LinearRing></outerBoundaryIs></Polygon><Polygon><outerBoundaryIs><LinearRing><coordinates>-83.63333333,10.05 -83.625,10.05 -83.625,10.04166667 -83.63333333,10.04166667 -83.63333333,10.05</coordinates></LinearRing></outerBoundaryIs></Polygon><Polygon><outerBoundaryIs><LinearRing><coordinates>-84.96666667,10.10833333 -84.96666667,10.1 -84.975,10.1 -84.98333333,10.1 -84.99166667,10.1 -84.99166667,10.10833333 -85.0,10.10833333 -85.00833333,10.10833333 -85.00833333,10.11666667 -85.0,10.11666667 -85.0,10.125 -84.99166667,10.125 -84.98333333,10.125 -84.975,10.125 -84.975,10.13333333 -84.96666667,10.13333333 -84.96666667,10.125 -84.95833333,10.125 -84.95833333,10.11666667 -84.96666667,10.11666667 -84.96666667,10.10833333</coordinates></LinearRing></outerBoundaryIs><innerBoundaryIs><LinearRing><coordinates>-84.98333333,10.10833333 -84.975,10.10833333 -84.975,10.11666667 -84.98333333,10.11666667 -84.98333333,10.10833333</coordinates></LinearRing></innerBoundaryIs></Polygon><Polygon><outerBoundaryIs><LinearRing><coordinates>-84.86666667,10.10833333 -84.85833333,10.10833333 -84.85833333,10.1 -84.86666667,10.1 -84.86666667,10.10833333</coordinates></LinearRing></outerBoundaryIs></Polygon><Polygon><outerBoundaryIs><LinearRing><coordinates>-85.76666667,10.09166667 -85.76666667,10.08333333 -85.775,10.08333333 -85.775,10.09166667 -85.78333333,10.09166667 -85.78333333,10.1 -85.78333333,10.10833333 -85.775,10.10833333 -85.775,10.1 -85.76666667,10.1 -85.76666667,10.09166667</coordinates></LinearRing></outerBoundaryIs></Polygon><Polygon><outerBoundaryIs><LinearRing><coordinates>-84.875,10.11666667 -84.86666667,10.11666667 -84.86666667,10.10833333 -84.875,10.10833333 -84.875,10.11666667</coordinates></LinearRing></outerBoundaryIs></Polygon><Polygon><outerBoundaryIs><LinearRing><coordinates>-84.9,10.11666667 -84.89166667,10.11666667 -84.89166667,10.10833333 -84.9,10.10833333 -84.9,10.11666667</coordinates></LinearRing></outerBoundaryIs></Polygon><Polygon><outerBoundaryIs><LinearRing><coordinates>-85.725,10.05833333 -85.71666667,10.05833333 -85.71666667,10.05 -85.725,10.05 -85.73333333,10.05 -85.73333333,10.05833333 -85.725,10.05833333</coordinates></LinearRing></outerBoundaryIs></Polygon><Polygon><outerBoundaryIs><LinearRing><coordinates>-85.74166667,10.075 -85.73333333,10.075 -85.73333333,10.06666667 -85.74166667,10.06666667 -85.75,10.06666667 -85.75833333,10.06666667 -85.75833333,10.075 -85.76666667,10.075 -85.76666667,10.08333333 -85.75833333,10.08333333 -85.75,10.08333333 -85.74166667,10.08333333 -85.74166667,10.075</coordinates></LinearRing></outerBoundaryIs></Polygon><Polygon><outerBoundaryIs><LinearRing><coordinates>-83.525,9.98333333 -83.51666667,9.98333333 -83.51666667,9.975 -83.525,9.975 -83.525,9.98333333</coordinates></LinearRing></outerBoundaryIs></Polygon><Polygon><outerBoundaryIs><LinearRing><coordinates>-84.99166667,10.225 -84.98333333,10.225 -84.98333333,10.21666667 -84.99166667,10.21666667 -84.99166667,10.225</coordinates></LinearRing></outerBoundaryIs></Polygon><Polygon><outerBoundaryIs><LinearRing><coordinates>-85.74166667,10.21666667 -85.73333333,10.21666667 -85.73333333,10.20833333 -85.74166667,10.20833333 -85.74166667,10.21666667</coordinates></LinearRing></outerBoundaryIs></Polygon><Polygon><outerBoundaryIs><LinearRing><coordinates>-84.98333333,10.21666667 -84.975,10.21666667 -84.975,10.20833333 -84.98333333,10.20833333 -84.98333333,10.21666667</coordinates></LinearRing></outerBoundaryIs></Polygon><Polygon><outerBoundaryIs><LinearRing><coordinates>-84.55,10.28333333 -84.54166667,10.28333333 -84.54166667,10.275 -84.55,10.275 -84.55,10.28333333</coordinates></LinearRing></outerBoundaryIs></Polygon><Polygon><outerBoundaryIs><LinearRing><coordinates>-85.79166667,10.31666667 -85.78333333,10.31666667 -85.78333333,10.30833333 -85.79166667,10.30833333 -85.79166667,10.31666667</coordinates></LinearRing></outerBoundaryIs></Polygon><Polygon><outerBoundaryIs><LinearRing><coordinates>-84.06666667,10.30833333 -84.05833333,10.30833333 -84.05833333,10.3 -84.06666667,10.3 -84.06666667,10.30833333</coordinates></LinearRing></outerBoundaryIs></Polygon><Polygon><outerBoundaryIs><LinearRing><coordinates>-84.41666667,10.36666667 -84.40833333,10.36666667 -84.40833333,10.35833333 -84.41666667,10.35833333 -84.41666667,10.36666667</coordinates></LinearRing></outerBoundaryIs></Polygon><Polygon><outerBoundaryIs><LinearRing><coordinates>-85.69166667,10.375 -85.68333333,10.375 -85.68333333,10.36666667 -85.69166667,10.36666667 -85.69166667,10.375</coordinates></LinearRing></outerBoundaryIs></Polygon><Polygon><outerBoundaryIs><LinearRing><coordinates>-85.1,10.425 -85.09166667,10.425 -85.09166667,10.41666667 -85.1,10.41666667 -85.1,10.425</coordinates></LinearRing></outerBoundaryIs></Polygon><Polygon><outerBoundaryIs><LinearRing><coordinates>-85.11666667,10.425 -85.10833333,10.425 -85.10833333,10.41666667 -85.11666667,10.41666667 -85.11666667,10.425</coordinates></LinearRing></outerBoundaryIs></Polygon><Polygon><outerBoundaryIs><LinearRing><coordinates>-85.79166667,10.4 -85.78333333,10.4 -85.78333333,10.39166667 -85.79166667,10.39166667 -85.79166667,10.4</coordinates></LinearRing></outerBoundaryIs></Polygon><Polygon><outerBoundaryIs><LinearRing><coordinates>-85.60833333,10.4 -85.6,10.4 -85.6,10.39166667 -85.60833333,10.39166667 -85.60833333,10.4</coordinates></LinearRing></outerBoundaryIs></Polygon><Polygon><outerBoundaryIs><LinearRing><coordinates>-85.675,10.34166667 -85.66666667,10.34166667 -85.66666667,10.33333333 -85.675,10.33333333 -85.675,10.34166667</coordinates></LinearRing></outerBoundaryIs></Polygon><Polygon><outerBoundaryIs><LinearRing><coordinates>-85.39166667,10.20833333 -85.39166667,10.2 -85.4,10.2 -85.40833333,10.2 -85.40833333,10.20833333 -85.40833333,10.21666667 -85.41666667,10.21666667 -85.41666667,10.225 -85.425,10.225 -85.43333333,10.225 -85.44166667,10.225 -85.44166667,10.23333333 -85.45,10.23333333 -85.45,10.24166667 -85.45,10.25 -85.45833333,10.25 -85.45833333,10.25833333 -85.45833333,10.26666667 -85.45,10.26666667 -85.45,10.25833333 -85.44166667,10.25833333 -85.44166667,10.25 -85.43333333,10.25 -85.43333333,10.24166667 -85.425,10.24166667 -85.425,10.25 -85.41666667,10.25 -85.41666667,10.24166667 -85.40833333,10.24166667 -85.4,10.24166667 -85.4,10.23333333 -85.4,10.225 -85.4,10.21666667 -85.39166667,10.21666667 -85.39166667,10.225 -85.38333333,10.225 -85.38333333,10.21666667 -85.375,10.21666667 -85.375,10.20833333 -85.38333333,10.20833333 -85.39166667,10.20833333</coordinates></LinearRing></outerBoundaryIs></Polygon><Polygon><outerBoundaryIs><LinearRing><coordinates>-85.03333333,10.26666667 -85.025,10.26666667 -85.025,10.275 -85.01666667,10.275 -85.00833333,10.275 -85.00833333,10.26666667 -85.01666667,10.26666667 -85.01666667,10.25833333 -85.025,10.25833333 -85.03333333,10.25833333 -85.03333333,10.26666667</coordinates></LinearRing></outerBoundaryIs></Polygon><Polygon><outerBoundaryIs><LinearRing><coordinates>-85.65,10.275 -85.65,10.26666667 -85.65833333,10.26666667 -85.65833333,10.275 -85.66666667,10.275 -85.66666667,10.28333333 -85.66666667,10.29166667 -85.65833333,10.29166667 -85.65833333,10.28333333 -85.65,10.28333333 -85.65,10.275</coordinates></LinearRing></outerBoundaryIs></Polygon><Polygon><outerBoundaryIs><LinearRing><coordinates>-85.375,10.50833333 -85.375,10.5 -85.38333333,10.5 -85.39166667,10.5 -85.39166667,10.50833333 -85.39166667,10.51666667 -85.38333333,10.51666667 -85.375,10.51666667 -85.375,10.50833333</coordinates></LinearRing></outerBoundaryIs></Polygon><Polygon><outerBoundaryIs><LinearRing><coordinates>-85.275,10.51666667 -85.26666667,10.51666667 -85.26666667,10.50833333 -85.275,10.50833333 -85.275,10.51666667</coordinates></LinearRing></outerBoundaryIs></Polygon><Polygon><outerBoundaryIs><LinearRing><coordinates>-85.41666667,10.575 -85.40833333,10.575 -85.40833333,10.56666667 -85.41666667,10.56666667 -85.41666667,10.575</coordinates></LinearRing></outerBoundaryIs></Polygon><Polygon><outerBoundaryIs><LinearRing><coordinates>-85.34166667,10.55 -85.33333333,10.55 -85.33333333,10.54166667 -85.34166667,10.54166667 -85.34166667,10.55</coordinates></LinearRing></outerBoundaryIs></Polygon><Polygon><outerBoundaryIs><LinearRing><coordinates>-85.30833333,10.56666667 -85.3,10.56666667 -85.3,10.55833333 -85.30833333,10.55833333 -85.30833333,10.56666667</coordinates></LinearRing></outerBoundaryIs></Polygon><Polygon><outerBoundaryIs><LinearRing><coordinates>-85.375,10.56666667 -85.36666667,10.56666667 -85.36666667,10.55833333 -85.375,10.55833333 -85.375,10.56666667</coordinates></LinearRing></outerBoundaryIs></Polygon><Polygon><outerBoundaryIs><LinearRing><coordinates>-85.61666667,10.49166667 -85.61666667,10.48333333 -85.625,10.48333333 -85.625,10.49166667 -85.63333333,10.49166667 -85.64166667,10.49166667 -85.65,10.49166667 -85.65,10.5 -85.65833333,10.5 -85.65833333,10.50833333 -85.65833333,10.51666667 -85.65,10.51666667 -85.65,10.525 -85.65,10.53333333 -85.64166667,10.53333333 -85.63333333,10.53333333 -85.63333333,10.525 -85.625,10.525 -85.61666667,10.525 -85.60833333,10.525 -85.60833333,10.51666667 -85.6,10.51666667 -85.6,10.50833333 -85.59166667,10.50833333 -85.59166667,10.5 -85.6,10.5 -85.6,10.49166667 -85.60833333,10.49166667 -85.61666667,10.49166667</coordinates></LinearRing></outerBoundaryIs><innerBoundaryIs><LinearRing><coordinates>-85.65,10.5 -85.64166667,10.5 -85.64166667,10.50833333 -85.65,10.50833333 -85.65,10.5</coordinates></LinearRing></innerBoundaryIs><innerBoundaryIs><LinearRing><coordinates>-85.60833333,10.51666667 -85.61666667,10.51666667 -85.61666667,10.50833333 -85.60833333,10.50833333 -85.60833333,10.51666667</coordinates></LinearRing></innerBoundaryIs></Polygon><Polygon><outerBoundaryIs><LinearRing><coordinates>-85.25,10.525 -85.25,10.51666667 -85.25833333,10.51666667 -85.25833333,10.525 -85.25833333,10.53333333 -85.25,10.53333333 -85.25,10.525</coordinates></LinearRing></outerBoundaryIs></Polygon><Polygon><outerBoundaryIs><LinearRing><coordinates>-85.24166667,10.53333333 -85.23333333,10.53333333 -85.23333333,10.525 -85.24166667,10.525 -85.24166667,10.53333333</coordinates></LinearRing></outerBoundaryIs></Polygon><Polygon><outerBoundaryIs><LinearRing><coordinates>-85.19166667,10.53333333 -85.19166667,10.525 -85.2,10.525 -85.20833333,10.525 -85.20833333,10.53333333 -85.2,10.53333333 -85.2,10.54166667 -85.2,10.55 -85.19166667,10.55 -85.19166667,10.54166667 -85.19166667,10.53333333</coordinates></LinearRing></outerBoundaryIs></Polygon><Polygon><outerBoundaryIs><LinearRing><coordinates>-85.56666667,10.65 -85.55833333,10.65 -85.55833333,10.64166667 -85.56666667,10.64166667 -85.56666667,10.65</coordinates></LinearRing></outerBoundaryIs></Polygon><Polygon><outerBoundaryIs><LinearRing><coordinates>-85.30833333,10.575 -85.30833333,10.56666667 -85.31666667,10.56666667 -85.31666667,10.575 -85.31666667,10.58333333 -85.30833333,10.58333333 -85.30833333,10.575</coordinates></LinearRing></outerBoundaryIs></Polygon><Polygon><outerBoundaryIs><LinearRing><coordinates>-85.29166667,10.58333333 -85.28333333,10.58333333 -85.28333333,10.575 -85.29166667,10.575 -85.3,10.575 -85.3,10.58333333 -85.29166667,10.58333333</coordinates></LinearRing></outerBoundaryIs></Polygon><Polygon><outerBoundaryIs><LinearRing><coordinates>-85.29166667,10.6 -85.28333333,10.6 -85.28333333,10.59166667 -85.29166667,10.59166667 -85.29166667,10.6</coordinates></LinearRing></outerBoundaryIs></Polygon><Polygon><outerBoundaryIs><LinearRing><coordinates>-85.05,10.75833333 -85.04166667,10.75833333 -85.04166667,10.75 -85.05,10.75 -85.05,10.75833333</coordinates></LinearRing></outerBoundaryIs></Polygon><Polygon><outerBoundaryIs><LinearRing><coordinates>-85.74166667,10.86666667 -85.73333333,10.86666667 -85.73333333,10.85833333 -85.74166667,10.85833333 -85.74166667,10.86666667</coordinates></LinearRing></outerBoundaryIs></Polygon><Polygon><outerBoundaryIs><LinearRing><coordinates>-85.55,10.86666667 -85.54166667,10.86666667 -85.54166667,10.85833333 -85.55,10.85833333 -85.55,10.86666667</coordinates></LinearRing></outerBoundaryIs></Polygon><Polygon><outerBoundaryIs><LinearRing><coordinates>-85.76666667,10.85 -85.75833333,10.85 -85.75833333,10.84166667 -85.76666667,10.84166667 -85.76666667,10.85</coordinates></LinearRing></outerBoundaryIs></Polygon><Polygon><outerBoundaryIs><LinearRing><coordinates>-85.19166667,10.85 -85.18333333,10.85 -85.175,10.85 -85.175,10.85833333 -85.16666667,10.85833333 -85.16666667,10.85 -85.16666667,10.84166667 -85.175,10.84166667 -85.18333333,10.84166667 -85.19166667,10.84166667 -85.19166667,10.85</coordinates></LinearRing></outerBoundaryIs></Polygon><Polygon><outerBoundaryIs><LinearRing><coordinates>-85.54166667,10.93333333 -85.53333333,10.93333333 -85.53333333,10.925 -85.54166667,10.925 -85.54166667,10.93333333</coordinates></LinearRing></outerBoundaryIs></Polygon><Polygon><outerBoundaryIs><LinearRing><coordinates>-85.575,11.08333333 -85.56666667,11.08333333 -85.56666667,11.075 -85.575,11.075 -85.575,11.08333333</coordinates></LinearRing></outerBoundaryIs></Polygon><Polygon><outerBoundaryIs><LinearRing><coordinates>-85.58333333,11.025 -85.575,11.025 -85.575,11.01666667 -85.58333333,11.01666667 -85.58333333,11.025</coordinates></LinearRing></outerBoundaryIs></Polygon><Polygon><outerBoundaryIs><LinearRing><coordinates>-85.65833333,10.95833333 -85.65833333,10.95 -85.66666667,10.95 -85.66666667,10.95833333 -85.66666667,10.96666667 -85.65833333,10.96666667 -85.65833333,10.95833333</coordinates></LinearRing></outerBoundaryIs></Polygon><Polygon><outerBoundaryIs><LinearRing><coordinates>-85.65833333,10.95 -85.65,10.95 -85.65,10.94166667 -85.65833333,10.94166667 -85.65833333,10.95</coordinates></LinearRing></outerBoundaryIs></Polygon><Polygon><outerBoundaryIs><LinearRing><coordinates>-85.51666667,10.81666667 -85.50833333,10.81666667 -85.50833333,10.80833333 -85.51666667,10.80833333 -85.51666667,10.81666667</coordinates></LinearRing></outerBoundaryIs></Polygon><Polygon><outerBoundaryIs><LinearRing><coordinates>-85.1,10.475 -85.09166667,10.475 -85.09166667,10.46666667 -85.1,10.46666667 -85.1,10.475</coordinates></LinearRing></outerBoundaryIs></Polygon><Polygon><outerBoundaryIs><LinearRing><coordinates>-85.31666667,10.43333333 -85.325,10.43333333 -85.325,10.44166667 -85.33333333,10.44166667 -85.34166667,10.44166667 -85.34166667,10.45 -85.35,10.45 -85.35833333,10.45 -85.35833333,10.45833333 -85.36666667,10.45833333 -85.36666667,10.46666667 -85.375,10.46666667 -85.375,10.475 -85.375,10.48333333 -85.375,10.49166667 -85.375,10.5 -85.36666667,10.5 -85.35833333,10.5 -85.35833333,10.50833333 -85.35833333,10.51666667 -85.36666667,10.51666667 -85.375,10.51666667 -85.375,10.525 -85.36666667,10.525 -85.35833333,10.525 -85.35833333,10.53333333 -85.35,10.53333333 -85.35,10.525 -85.35,10.51666667 -85.35,10.50833333 -85.35,10.5 -85.34166667,10.5 -85.33333333,10.5 -85.325,10.5 -85.325,10.50833333 -85.31666667,10.50833333 -85.31666667,10.5 -85.30833333,10.5 -85.30833333,10.50833333 -85.3,10.50833333 -85.3,10.5 -85.29166667,10.5 -85.29166667,10.49166667 -85.3,10.49166667 -85.30833333,10.49166667 -85.30833333,10.48333333 -85.3,10.48333333 -85.3,10.475 -85.29166667,10.475 -85.29166667,10.46666667 -85.3,10.46666667 -85.3,10.45833333 -85.3,10.45 -85.30833333,10.45 -85.31666667,10.45 -85.31666667,10.44166667 -85.30833333,10.44166667 -85.3,10.44166667 -85.29166667,10.44166667 -85.29166667,10.43333333 -85.29166667,10.425 -85.3,10.425 -85.30833333,10.425 -85.30833333,10.43333333 -85.31666667,10.43333333</coordinates></LinearRing></outerBoundaryIs></Polygon><Polygon><outerBoundaryIs><LinearRing><coordinates>-85.63333333,10.48333333 -85.625,10.48333333 -85.625,10.475 -85.63333333,10.475 -85.63333333,10.48333333</coordinates></LinearRing></outerBoundaryIs></Polygon><Polygon><outerBoundaryIs><LinearRing><coordinates>-84.975,10.16666667 -84.96666667,10.16666667 -84.96666667,10.15833333 -84.975,10.15833333 -84.98333333,10.15833333 -84.98333333,10.16666667 -84.975,10.16666667</coordinates></LinearRing></outerBoundaryIs></Polygon><Polygon><outerBoundaryIs><LinearRing><coordinates>-85.35,10.16666667 -85.35,10.15833333 -85.35833333,10.15833333 -85.36666667,10.15833333 -85.375,10.15833333 -85.375,10.16666667 -85.375,10.175 -85.375,10.18333333 -85.375,10.19166667 -85.36666667,10.19166667 -85.36666667,10.2 -85.375,10.2 -85.375,10.20833333 -85.36666667,10.20833333 -85.35833333,10.20833333 -85.35833333,10.21666667 -85.36666667,10.21666667 -85.36666667,10.225 -85.36666667,10.23333333 -85.35833333,10.23333333 -85.35833333,10.225 -85.35,10.225 -85.35,10.23333333 -85.34166667,10.23333333 -85.34166667,10.225 -85.34166667,10.21666667 -85.33333333,10.21666667 -85.33333333,10.20833333 -85.325,10.20833333 -85.325,10.2 -85.31666667,10.2 -85.31666667,10.19166667 -85.30833333,10.19166667 -85.30833333,10.18333333 -85.3,10.18333333 -85.3,10.175 -85.3,10.16666667 -85.30833333,10.16666667 -85.30833333,10.175 -85.31666667,10.175 -85.325,10.175 -85.325,10.18333333 -85.325,10.19166667 -85.33333333,10.19166667 -85.33333333,10.18333333 -85.34166667,10.18333333 -85.34166667,10.175 -85.35,10.175 -85.35,10.16666667</coordinates></LinearRing></outerBoundaryIs></Polygon><Polygon><outerBoundaryIs><LinearRing><coordinates>-85.10833333,9.575 -85.10833333,9.56666667 -85.11666667,9.56666667 -85.11666667,9.575 -85.125,9.575 -85.13333333,9.575 -85.13333333,9.58333333 -85.14166667,9.58333333 -85.14166667,9.59166667 -85.14166667,9.6 -85.14166667,9.60833333 -85.14166667,9.61666667 -85.14166667,9.625 -85.15,9.625 -85.15,9.63333333 -85.15833333,9.63333333 -85.15833333,9.64166667 -85.16666667,9.64166667 -85.16666667,9.65 -85.175,9.65 -85.175,9.65833333 -85.175,9.66666667 -85.18333333,9.66666667 -85.18333333,9.675 -85.175,9.675 -85.175,9.68333333 -85.18333333,9.68333333 -85.18333333,9.69166667 -85.18333333,9.7 -85.19166667,9.7 -85.19166667,9.70833333 -85.19166667,9.71666667 -85.19166667,9.725 -85.19166667,9.73333333 -85.2,9.73333333 -85.20833333,9.73333333 -85.20833333,9.74166667 -85.20833333,9.75 -85.21666667,9.75 -85.225,9.75 -85.225,9.75833333 -85.23333333,9.75833333 -85.23333333,9.76666667 -85.23333333,9.775 -85.24166667,9.775 -85.25,9.775 -85.25,9.78333333 -85.25833333,9.78333333 -85.25833333,9.79166667 -85.25833333,9.8 -85.26666667,9.8 -85.275,9.8 -85.275,9.80833333 -85.28333333,9.80833333 -85.28333333,9.81666667 -85.29166667,9.81666667 -85.29166667,9.825 -85.3,9.825 -85.3,9.81666667 -85.30833333,9.81666667 -85.30833333,9.825 -85.30833333,9.83333333 -85.31666667,9.83333333 -85.31666667,9.84166667 -85.325,9.84166667 -85.33333333,9.84166667 -85.33333333,9.85 -85.34166667,9.85 -85.34166667,9.85833333 -85.35,9.85833333 -85.35833333,9.85833333 -85.36666667,9.85833333 -85.375,9.85833333 -85.38333333,9.85833333 -85.38333333,9.85 -85.39166667,9.85 -85.39166667,9.85833333 -85.4,9.85833333 -85.40833333,9.85833333 -85.40833333,9.85 -85.41666667,9.85 -85.425,9.85 -85.425,9.85833333 -85.41666667,9.85833333 -85.41666667,9.86666667 -85.425,9.86666667 -85.425,9.875 -85.425,9.88333333 -85.43333333,9.88333333 -85.44166667,9.88333333 -85.45,9.88333333 -85.45833333,9.88333333 -85.46666667,9.88333333 -85.46666667,9.875 -85.475,9.875 -85.48333333,9.875 -85.48333333,9.88333333 -85.49166667,9.88333333 -85.5,9.88333333 -85.50833333,9.88333333 -85.51666667,9.88333333 -85.525,9.88333333 -85.525,9.89166667 -85.525,9.9 -85.525,9.90833333 -85.53333333,9.90833333 -85.53333333,9.91666667 -85.54166667,9.91666667 -85.55,9.91666667 -85.55,9.90833333 -85.55833333,9.90833333 -85.56666667,9.90833333 -85.575,9.90833333 -85.58333333,9.90833333 -85.58333333,9.91666667 -85.59166667,9.91666667 -85.6,9.91666667 -85.60833333,9.91666667 -85.60833333,9.925 -85.61666667,9.925 -85.61666667,9.93333333 -85.625,9.93333333 -85.63333333,9.93333333 -85.63333333,9.94166667 -85.64166667,9.94166667 -85.64166667,9.95 -85.65,9.95 -85.65,9.94166667 -85.65833333,9.94166667 -85.66666667,9.94166667 -85.66666667,9.95 -85.65833333,9.95 -85.65833333,9.95833333 -85.65,9.95833333 -85.65,9.96666667 -85.65,9.975 -85.65,9.98333333 -85.65833333,9.98333333 -85.66666667,9.98333333 -85.66666667,9.99166667 -85.675,9.99166667 -85.675,10.0 -85.675,10.00833333 -85.675,10.01666667 -85.68333333,10.01666667 -85.68333333,10.00833333 -85.69166667,10.00833333 -85.7,10.00833333 -85.70833333,10.00833333 -85.70833333,10.01666667 -85.71666667,10.01666667 -85.725,10.01666667 -85.725,10.025 -85.73333333,10.025 -85.73333333,10.03333333 -85.725,10.03333333 -85.71666667,10.03333333 -85.70833333,10.03333333 -85.70833333,10.04166667 -85.7,10.04166667 -85.69166667,10.04166667 -85.69166667,10.05 -85.7,10.05 -85.70833333,10.05 -85.70833333,10.05833333 -85.70833333,10.06666667 -85.7,10.06666667 -85.7,10.075 -85.70833333,10.075 -85.71666667,10.075 -85.71666667,10.06666667 -85.725,10.06666667 -85.725,10.075 -85.725,10.08333333 -85.73333333,10.08333333 -85.74166667,10.08333333 -85.74166667,10.09166667 -85.74166667,10.1 -85.74166667,10.10833333 -85.75,10.10833333 -85.75,10.11666667 -85.75833333,10.11666667 -85.76666667,10.11666667 -85.76666667,10.125 -85.76666667,10.13333333 -85.75833333,10.13333333 -85.75,10.13333333 -85.75,10.14166667 -85.75833333,10.14166667 -85.76666667,10.14166667 -85.76666667,10.15 -85.76666667,10.15833333 -85.76666667,10.16666667 -85.775,10.16666667 -85.775,10.175 -85.775,10.18333333 -85.76666667,10.18333333 -85.75833333,10.18333333 -85.75,10.18333333 -85.75,10.19166667 -85.75,10.2 -85.74166667,10.2 -85.73333333,10.2 -85.73333333,10.19166667 -85.725,10.19166667 -85.725,10.2 -85.725,10.20833333 -85.725,10.21666667 -85.73333333,10.21666667 -85.73333333,10.225 -85.74166667,10.225 -85.74166667,10.23333333 -85.73333333,10.23333333 -85.73333333,10.24166667 -85.74166667,10.24166667 -85.75,10.24166667 -85.75,10.23333333 -85.75833333,10.23333333 -85.75833333,10.225 -85.76666667,10.225 -85.76666667,10.21666667 -85.76666667,10.20833333 -85.76666667,10.2 -85.775,10.2 -85.775,10.19166667 -85.78333333,10.19166667 -85.78333333,10.2 -85.78333333,10.20833333 -85.78333333,10.21666667 -85.79166667,10.21666667 -85.8,10.21666667 -85.8,10.20833333 -85.8,10.2 -85.80833333,10.2 -85.80833333,10.20833333 -85.80833333,10.21666667 -85.80833333,10.225 -85.81666667,10.225 -85.81666667,10.23333333 -85.80833333,10.23333333 -85.8,10.23333333 -85.79166667,10.23333333 -85.79166667,10.24166667 -85.79166667,10.25 -85.79166667,10.25833333 -85.8,10.25833333 -85.8,10.26666667 -85.79166667,10.26666667 -85.79166667,10.275 -85.78333333,10.275 -85.775,10.275 -85.775,10.26666667 -85.76666667,10.26666667 -85.76666667,10.25833333 -85.75833333,10.25833333 -85.75,10.25833333 -85.75,10.26666667 -85.75,10.275 -85.74166667,10.275 -85.74166667,10.28333333 -85.75,10.28333333 -85.75833333,10.28333333 -85.76666667,10.28333333 -85.76666667,10.29166667 -85.775,10.29166667 -85.78333333,10.29166667 -85.79166667,10.29166667 -85.79166667,10.3 -85.78333333,10.3 -85.78333333,10.30833333 -85.775,10.30833333 -85.775,10.3 -85.76666667,10.3 -85.76666667,10.30833333 -85.76666667,10.31666667 -85.775,10.31666667 -85.78333333,10.31666667 -85.78333333,10.325 -85.79166667,10.325 -85.79166667,10.33333333 -85.78333333,10.33333333 -85.78333333,10.34166667 -85.775,10.34166667 -85.775,10.35 -85.775,10.35833333 -85.775,10.36666667 -85.76666667,10.36666667 -85.76666667,10.375 -85.775,10.375 -85.78333333,10.375 -85.78333333,10.38333333 -85.78333333,10.39166667 -85.775,10.39166667 -85.775,10.4 -85.78333333,10.4 -85.78333333,10.40833333 -85.775,10.40833333 -85.775,10.41666667 -85.775,10.425 -85.76666667,10.425 -85.76666667,10.43333333 -85.75833333,10.43333333 -85.75,10.43333333 -85.75,10.44166667 -85.74166667,10.44166667 -85.74166667,10.45 -85.75,10.45 -85.75,10.45833333 -85.75,10.46666667 -85.75833333,10.46666667 -85.76666667,10.46666667 -85.775,10.46666667 -85.775,10.475 -85.78333333,10.475 -85.78333333,10.48333333 -85.79166667,10.48333333 -85.79166667,10.49166667 -85.79166667,10.5 -85.8,10.5 -85.8,10.50833333 -85.8,10.51666667 -85.79166667,10.51666667 -85.79166667,10.525 -85.78333333,10.525 -85.78333333,10.53333333 -85.78333333,10.54166667 -85.775,10.54166667 -85.775,10.53333333 -85.76666667,10.53333333 -85.75833333,10.53333333 -85.75833333,10.525 -85.75,10.525 -85.75,10.51666667 -85.74166667,10.51666667 -85.74166667,10.525 -85.74166667,10.53333333 -85.74166667,10.54166667 -85.73333333,10.54166667 -85.725,10.54166667 -85.71666667,10.54166667 -85.70833333,10.54166667 -85.7,10.54166667 -85.7,10.53333333 -85.69166667,10.53333333 -85.69166667,10.54166667 -85.68333333,10.54166667 -85.68333333,10.55 -85.68333333,10.55833333 -85.68333333,10.56666667 -85.675,10.56666667 -85.675,10.575 -85.675,10.58333333 -85.66666667,10.58333333 -85.65833333,10.58333333 -85.65,10.58333333 -85.65,10.59166667 -85.64166667,10.59166667 -85.64166667,10.6 -85.63333333,10.6 -85.63333333,10.60833333 -85.63333333,10.61666667 -85.625,10.61666667 -85.625,10.625 -85.61666667,10.625 -85.61666667,10.63333333 -85.625,10.63333333 -85.63333333,10.63333333 -85.63333333,10.64166667 -85.64166667,10.64166667 -85.65,10.64166667 -85.65833333,10.64166667 -85.66666667,10.64166667 -85.66666667,10.63333333 -85.675,10.63333333 -85.675,10.64166667 -85.68333333,10.64166667 -85.68333333,10.65 -85.675,10.65 -85.675,10.65833333 -85.66666667,10.65833333 -85.65833333,10.65833333 -85.65833333,10.66666667 -85.65,10.66666667 -85.64166667,10.66666667 -85.64166667,10.675 -85.64166667,10.68333333 -85.65,10.68333333 -85.65,10.69166667 -85.65,10.7 -85.65833333,10.7 -85.65833333,10.70833333 -85.65833333,10.71666667 -85.65833333,10.725 -85.65833333,10.73333333 -85.65833333,10.74166667 -85.65833333,10.75 -85.65833333,10.75833333 -85.65,10.75833333 -85.65,10.76666667 -85.65,10.775 -85.65833333,10.775 -85.65833333,10.78333333 -85.66666667,10.78333333 -85.66666667,10.79166667 -85.675,10.79166667 -85.675,10.8 -85.68333333,10.8 -85.68333333,10.80833333 -85.69166667,10.80833333 -85.69166667,10.81666667 -85.7,10.81666667 -85.7,10.80833333 -85.70833333,10.80833333 -85.70833333,10.81666667 -85.71666667,10.81666667 -85.725,10.81666667 -85.73333333,10.81666667 -85.73333333,10.825 -85.74166667,10.825 -85.74166667,10.81666667 -85.75,10.81666667 -85.75833333,10.81666667 -85.75833333,10.80833333 -85.76666667,10.80833333 -85.775,10.80833333 -85.775,10.81666667 -85.78333333,10.81666667 -85.79166667,10.81666667 -85.79166667,10.825 -85.8,10.825 -85.8,10.83333333 -85.79166667,10.83333333 -85.78333333,10.83333333 -85.78333333,10.84166667 -85.775,10.84166667 -85.775,10.83333333 -85.76666667,10.83333333 -85.75833333,10.83333333 -85.75,10.83333333 -85.74166667,10.83333333 -85.73333333,10.83333333 -85.73333333,10.84166667 -85.74166667,10.84166667 -85.75,10.84166667 -85.75,10.85 -85.75833333,10.85 -85.75833333,10.85833333 -85.75,10.85833333 -85.74166667,10.85833333 -85.74166667,10.85 -85.73333333,10.85 -85.73333333,10.85833333 -85.725,10.85833333 -85.71666667,10.85833333 -85.71666667,10.86666667 -85.725,10.86666667 -85.73333333,10.86666667 -85.73333333,10.875 -85.74166667,10.875 -85.75,10.875 -85.75833333,10.875 -85.76666667,10.875 -85.76666667,10.88333333 -85.775,10.88333333 -85.775,10.89166667 -85.76666667,10.89166667 -85.75833333,10.89166667 -85.75,10.89166667 -85.74166667,10.89166667 -85.73333333,10.89166667 -85.73333333,10.88333333 -85.725,10.88333333 -85.71666667,10.88333333 -85.71666667,10.89166667 -85.70833333,10.89166667 -85.7,10.89166667 -85.7,10.9 -85.69166667,10.9 -85.68333333,10.9 -85.675,10.9 -85.675,10.89166667 -85.675,10.88333333 -85.66666667,10.88333333 -85.66666667,10.89166667 -85.66666667,10.9 -85.65833333,10.9 -85.65833333,10.89166667 -85.65,10.89166667 -85.65,10.88333333 -85.65,10.875 -85.64166667,10.875 -85.64166667,10.88333333 -85.64166667,10.89166667 -85.63333333,10.89166667 -85.625,10.89166667 -85.625,10.9 -85.625,10.90833333 -85.61666667,10.90833333 -85.61666667,10.91666667 -85.625,10.91666667 -85.63333333,10.91666667 -85.63333333,10.925 -85.64166667,10.925 -85.65,10.925 -85.65,10.93333333 -85.64166667,10.93333333 -85.63333333,10.93333333 -85.63333333,10.94166667 -85.64166667,10.94166667 -85.64166667,10.95 -85.65,10.95 -85.65,10.95833333 -85.64166667,10.95833333 -85.63333333,10.95833333 -85.625,10.95833333 -85.625,10.96666667 -85.61666667,10.96666667 -85.60833333,10.96666667 -85.6,10.96666667 -85.6,10.95833333 -85.60833333,10.95833333 -85.60833333,10.95 -85.6,10.95 -85.6,10.94166667 -85.59166667,10.94166667 -85.59166667,10.95 -85.59166667,10.95833333 -85.59166667,10.96666667 -85.59166667,10.975 -85.59166667,10.98333333 -85.58333333,10.98333333 -85.575,10.98333333 -85.56666667,10.98333333 -85.56666667,10.99166667 -85.575,10.99166667 -85.58333333,10.99166667 -85.59166667,10.99166667 -85.59166667,11.0 -85.58333333,11.0 -85.575,11.0 -85.575,11.00833333 -85.575,11.01666667 -85.56666667,11.01666667 -85.55833333,11.01666667 -85.55,11.01666667 -85.55,11.025 -85.55,11.03333333 -85.55,11.04166667 -85.55,11.05 -85.55833333,11.05 -85.55833333,11.05833333 -85.56666667,11.05833333 -85.575,11.05833333 -85.575,11.06666667 -85.56666667,11.06666667 -85.56666667,11.075 -85.55833333,11.075 -85.55833333,11.06666667 -85.55,11.06666667 -85.55,11.05833333 -85.54166667,11.05833333 -85.53333333,11.05833333 -85.525,11.05833333 -85.51666667,11.05833333 -85.51666667,11.05 -85.50833333,11.05 -85.50833333,11.04166667 -85.5,11.04166667 -85.5,11.03333333 -85.49166667,11.03333333 -85.49166667,11.025 -85.48333333,11.025 -85.475,11.025 -85.475,11.03333333 -85.46666667,11.03333333 -85.46666667,11.025 -85.45833333,11.025 -85.45,11.025 -85.45,11.03333333 -85.44166667,11.03333333 -85.44166667,11.04166667 -85.44166667,11.05 -85.43333333,11.05 -85.43333333,11.04166667 -85.43333333,11.03333333 -85.43333333,11.025 -85.425,11.025 -85.41666667,11.025 -85.40833333,11.025 -85.4,11.025 -85.4,11.01666667 -85.40833333,11.01666667 -85.40833333,11.00833333 -85.4,11.00833333 -85.39166667,11.00833333 -85.39166667,11.0 -85.38333333,11.0 -85.38333333,10.99166667 -85.38333333,10.98333333 -85.38333333,10.975 -85.38333333,10.96666667 -85.375,10.96666667 -85.375,10.95833333 -85.375,10.95 -85.375,10.94166667 -85.36666667,10.94166667 -85.36666667,10.93333333 -85.36666667,10.925 -85.35833333,10.925 -85.35833333,10.91666667 -85.35,10.91666667 -85.34166667,10.91666667 -85.34166667,10.90833333 -85.33333333,10.90833333 -85.33333333,10.9 -85.33333333,10.89166667 -85.325,10.89166667 -85.325,10.88333333 -85.31666667,10.88333333 -85.30833333,10.88333333 -85.30833333,10.875 -85.3,10.875 -85.3,10.88333333 -85.29166667,10.88333333 -85.29166667,10.875 -85.28333333,10.875 -85.275,10.875 -85.26666667,10.875 -85.25833333,10.875 -85.25833333,10.86666667 -85.25833333,10.85833333 -85.25833333,10.85 -85.25833333,10.84166667 -85.25833333,10.83333333 -85.25833333,10.825 -85.25,10.825 -85.25,10.81666667 -85.25,10.80833333 -85.25,10.8 -85.25,10.79166667 -85.25,10.78333333 -85.24166667,10.78333333 -85.23333333,10.78333333 -85.23333333,10.79166667 -85.225,10.79166667 -85.225,10.8 -85.21666667,10.8 -85.20833333,10.8 -85.2,10.8 -85.2,10.79166667 -85.19166667,10.79166667 -85.19166667,10.8 -85.19166667,10.80833333 -85.18333333,10.80833333 -85.18333333,10.8 -85.175,10.8 -85.175,10.80833333 -85.175,10.81666667 -85.16666667,10.81666667 -85.16666667,10.825 -85.15833333,10.825 -85.15833333,10.83333333 -85.16666667,10.83333333 -85.16666667,10.84166667 -85.15833333,10.84166667 -85.15,10.84166667 -85.15,10.83333333 -85.14166667,10.83333333 -85.14166667,10.825 -85.13333333,10.825 -85.13333333,10.81666667 -85.125,10.81666667 -85.11666667,10.81666667 -85.11666667,10.80833333 -85.10833333,10.80833333 -85.1,10.80833333 -85.1,10.8 -85.09166667,10.8 -85.09166667,10.79166667 -85.09166667,10.78333333 -85.08333333,10.78333333 -85.08333333,10.79166667 -85.075,10.79166667 -85.075,10.78333333 -85.075,10.775 -85.06666667,10.775 -85.05833333,10.775 -85.05833333,10.76666667 -85.05,10.76666667 -85.05,10.75833333 -85.05833333,10.75833333 -85.06666667,10.75833333 -85.06666667,10.75 -85.075,10.75 -85.075,10.74166667 -85.075,10.73333333 -85.08333333,10.73333333 -85.08333333,10.725 -85.075,10.725 -85.075,10.71666667 -85.075,10.70833333 -85.06666667,10.70833333 -85.06666667,10.71666667 -85.05833333,10.71666667 -85.05833333,10.725 -85.05,10.725 -85.04166667,10.725 -85.04166667,10.73333333 -85.04166667,10.74166667 -85.04166667,10.75 -85.03333333,10.75 -85.025,10.75 -85.01666667,10.75 -85.01666667,10.74166667 -85.00833333,10.74166667 -85.00833333,10.73333333 -85.0,10.73333333 -84.99166667,10.73333333 -84.98333333,10.73333333 -84.98333333,10.74166667 -84.975,10.74166667 -84.975,10.73333333 -84.96666667,10.73333333 -84.96666667,10.725 -84.975,10.725 -84.975,10.71666667 -84.96666667,10.71666667 -84.96666667,10.70833333 -84.96666667,10.7 -84.975,10.7 -84.975,10.69166667 -84.96666667,10.69166667 -84.96666667,10.68333333 -84.95833333,10.68333333 -84.95833333,10.675 -84.95833333,10.66666667 -84.95833333,10.65833333 -84.95,10.65833333 -84.95,10.65 -84.95,10.64166667 -84.95,10.63333333 -84.94166667,10.63333333 -84.94166667,10.64166667 -84.94166667,10.65 -84.93333333,10.65 -84.93333333,10.64166667 -84.925,10.64166667 -84.925,10.63333333 -84.91666667,10.63333333 -84.91666667,10.625 -84.90833333,10.625 -84.9,10.625 -84.9,10.61666667 -84.89166667,10.61666667 -84.89166667,10.60833333 -84.89166667,10.6 -84.88333333,10.6 -84.875,10.6 -84.875,10.59166667 -84.86666667,10.59166667 -84.86666667,10.58333333 -84.85833333,10.58333333 -84.85833333,10.575 -84.85,10.575 -84.85,10.58333333 -84.85,10.59166667 -84.84166667,10.59166667 -84.84166667,10.58333333 -84.83333333,10.58333333 -84.83333333,10.575 -84.825,10.575 -84.825,10.56666667 -84.81666667,10.56666667 -84.81666667,10.575 -84.80833333,10.575 -84.8,10.575 -84.79166667,10.575 -84.79166667,10.56666667 -84.78333333,10.56666667 -84.78333333,10.55833333 -84.79166667,10.55833333 -84.79166667,10.55 -84.78333333,10.55 -84.78333333,10.54166667 -84.775,10.54166667 -84.775,10.53333333 -84.775,10.525 -84.76666667,10.525 -84.76666667,10.51666667 -84.75833333,10.51666667 -84.75,10.51666667 -84.75,10.525 -84.74166667,10.525 -84.74166667,10.53333333 -84.73333333,10.53333333 -84.73333333,10.54166667 -84.725,10.54166667 -84.71666667,10.54166667 -84.70833333,10.54166667 -84.70833333,10.53333333 -84.70833333,10.525 -84.71666667,10.525 -84.71666667,10.51666667 -84.71666667,10.50833333 -84.725,10.50833333 -84.73333333,10.50833333 -84.74166667,10.50833333 -84.74166667,10.5 -84.74166667,10.49166667 -84.75,10.49166667 -84.75,10.48333333 -84.75833333,10.48333333 -84.76666667,10.48333333 -84.775,10.48333333 -84.775,10.475 -84.775,10.46666667 -84.775,10.45833333 -84.78333333,10.45833333 -84.79166667,10.45833333 -84.79166667,10.46666667 -84.8,10.46666667 -84.80833333,10.46666667 -84.80833333,10.45833333 -84.81666667,10.45833333 -84.81666667,10.45 -84.80833333,10.45 -84.8,10.45 -84.8,10.44166667 -84.79166667,10.44166667 -84.79166667,10.43333333 -84.78333333,10.43333333 -84.78333333,10.425 -84.775,10.425 -84.76666667,10.425 -84.75833333,10.425 -84.75,10.425 -84.74166667,10.425 -84.73333333,10.425 -84.725,10.425 -84.725,10.43333333 -84.725,10.44166667 -84.73333333,10.44166667 -84.73333333,10.43333333 -84.74166667,10.43333333 -84.74166667,10.44166667 -84.75,10.44166667 -84.75,10.45 -84.75,10.45833333 -84.74166667,10.45833333 -84.74166667,10.46666667 -84.73333333,10.46666667 -84.73333333,10.475 -84.73333333,10.48333333 -84.725,10.48333333 -84.71666667,10.48333333 -84.71666667,10.49166667 -84.70833333,10.49166667 -84.7,10.49166667 -84.7,10.48333333 -84.69166667,10.48333333 -84.69166667,10.475 -84.69166667,10.46666667 -84.68333333,10.46666667 -84.68333333,10.45833333 -84.68333333,10.45 -84.675,10.45 -84.675,10.44166667 -84.675,10.43333333 -84.66666667,10.43333333 -84.66666667,10.425 -84.65833333,10.425 -84.65,10.425 -84.64166667,10.425 -84.64166667,10.41666667 -84.64166667,10.40833333 -84.63333333,10.40833333 -84.63333333,10.4 -84.64166667,10.4 -84.64166667,10.39166667 -84.63333333,10.39166667 -84.625,10.39166667 -84.625,10.38333333 -84.63333333,10.38333333 -84.63333333,10.375 -84.625,10.375 -84.625,10.36666667 -84.63333333,10.36666667 -84.64166667,10.36666667 -84.65,10.36666667 -84.65833333,10.36666667 -84.66666667,10.36666667 -84.66666667,10.35833333 -84.65833333,10.35833333 -84.65833333,10.35 -84.66666667,10.35 -84.66666667,10.34166667 -84.65833333,10.34166667 -84.65833333,10.33333333 -84.65,10.33333333 -84.65,10.34166667 -84.64166667,10.34166667 -84.64166667,10.35 -84.64166667,10.35833333 -84.63333333,10.35833333 -84.625,10.35833333 -84.625,10.35 -84.61666667,10.35 -84.61666667,10.34166667 -84.60833333,10.34166667 -84.6,10.34166667 -84.6,10.33333333 -84.60833333,10.33333333 -84.60833333,10.325 -84.60833333,10.31666667 -84.61666667,10.31666667 -84.625,10.31666667 -84.625,10.30833333 -84.61666667,10.30833333 -84.60833333,10.30833333 -84.6,10.30833333 -84.59166667,10.30833333 -84.58333333,10.30833333 -84.58333333,10.3 -84.58333333,10.29166667 -84.575,10.29166667 -84.575,10.28333333 -84.575,10.275 -84.56666667,10.275 -84.56666667,10.28333333 -84.55833333,10.28333333 -84.55833333,10.275 -84.55,10.275 -84.55,10.26666667 -84.54166667,10.26666667 -84.53333333,10.26666667 -84.53333333,10.275 -84.525,10.275 -84.525,10.26666667 -84.525,10.25833333 -84.525,10.25 -84.51666667,10.25 -84.51666667,10.24166667 -84.50833333,10.24166667 -84.50833333,10.25 -84.50833333,10.25833333 -84.5,10.25833333 -84.49166667,10.25833333 -84.48333333,10.25833333 -84.48333333,10.26666667 -84.48333333,10.275 -84.475,10.275 -84.475,10.28333333 -84.48333333,10.28333333 -84.48333333,10.29166667 -84.48333333,10.3 -84.475,10.3 -84.475,10.29166667 -84.46666667,10.29166667 -84.45833333,10.29166667 -84.45833333,10.3 -84.45833333,10.30833333 -84.45833333,10.31666667 -84.45,10.31666667 -84.45,10.325 -84.45,10.33333333 -84.44166667,10.33333333 -84.43333333,10.33333333 -84.43333333,10.325 -84.425,10.325 -84.425,10.33333333 -84.41666667,10.33333333 -84.41666667,10.34166667 -84.41666667,10.35 -84.40833333,10.35 -84.40833333,10.35833333 -84.4,10.35833333 -84.39166667,10.35833333 -84.38333333,10.35833333 -84.375,10.35833333 -84.36666667,10.35833333 -84.36666667,10.36666667 -84.35833333,10.36666667 -84.35833333,10.35833333 -84.35,10.35833333 -84.34166667,10.35833333 -84.33333333,10.35833333 -84.33333333,10.35 -84.325,10.35 -84.325,10.35833333 -84.31666667,10.35833333 -84.31666667,10.35 -84.30833333,10.35 -84.3,10.35 -84.3,10.34166667 -84.29166667,10.34166667 -84.28333333,10.34166667 -84.28333333,10.33333333 -84.275,10.33333333 -84.26666667,10.33333333 -84.25833333,10.33333333 -84.25833333,10.325 -84.25,10.325 -84.24166667,10.325 -84.23333333,10.325 -84.23333333,10.31666667 -84.225,10.31666667 -84.225,10.325 -84.21666667,10.325 -84.21666667,10.31666667 -84.20833333,10.31666667 -84.2,10.31666667 -84.2,10.30833333 -84.19166667,10.30833333 -84.18333333,10.30833333 -84.18333333,10.3 -84.175,10.3 -84.16666667,10.3 -84.15833333,10.3 -84.15,10.3 -84.14166667,10.3 -84.13333333,10.3 -84.125,10.3 -84.125,10.30833333 -84.11666667,10.30833333 -84.10833333,10.30833333 -84.1,10.30833333 -84.1,10.3 -84.09166667,10.3 -84.09166667,10.30833333 -84.08333333,10.30833333 -84.075,10.30833333 -84.075,10.3 -84.06666667,10.3 -84.06666667,10.29166667 -84.05833333,10.29166667 -84.05833333,10.28333333 -84.05,10.28333333 -84.05,10.275 -84.04166667,10.275 -84.04166667,10.26666667 -84.03333333,10.26666667 -84.025,10.26666667 -84.025,10.25833333 -84.01666667,10.25833333 -84.01666667,10.25 -84.01666667,10.24166667 -84.00833333,10.24166667 -84.00833333,10.23333333 -84.01666667,10.23333333 -84.025,10.23333333 -84.025,10.225 -84.01666667,10.225 -84.00833333,10.225 -84.0,10.225 -84.0,10.21666667 -84.0,10.20833333 -83.99166667,10.20833333 -83.99166667,10.2 -83.99166667,10.19166667 -83.99166667,10.18333333 -83.99166667,10.175 -84.0,10.175 -84.0,10.16666667 -83.99166667,10.16666667 -83.98333333,10.16666667 -83.98333333,10.15833333 -83.98333333,10.15 -83.98333333,10.14166667 -83.98333333,10.13333333 -83.98333333,10.125 -83.98333333,10.11666667 -83.975,10.11666667 -83.975,10.125 -83.975,10.13333333 -83.975,10.14166667 -83.975,10.15 -83.975,10.15833333 -83.96666667,10.15833333 -83.95833333,10.15833333 -83.95833333,10.15 -83.96666667,10.15 -83.96666667,10.14166667 -83.96666667,10.13333333 -83.95833333,10.13333333 -83.95833333,10.125 -83.95833333,10.11666667 -83.95,10.11666667 -83.95,10.125 -83.94166667,10.125 -83.94166667,10.11666667 -83.93333333,10.11666667 -83.93333333,10.125 -83.93333333,10.13333333 -83.94166667,10.13333333 -83.94166667,10.14166667 -83.94166667,10.15 -83.93333333,10.15 -83.925,10.15 -83.91666667,10.15 -83.90833333,10.15 -83.90833333,10.14166667 -83.9,10.14166667 -83.9,10.15 -83.89166667,10.15 -83.88333333,10.15 -83.88333333,10.15833333 -83.875,10.15833333 -83.86666667,10.15833333 -83.85833333,10.15833333 -83.85,10.15833333 -83.85,10.15 -83.84166667,10.15 -83.83333333,10.15 -83.83333333,10.14166667 -83.825,10.14166667 -83.825,10.13333333 -83.81666667,10.13333333 -83.81666667,10.125 -83.80833333,10.125 -83.8,10.125 -83.79166667,10.125 -83.79166667,10.11666667 -83.78333333,10.11666667 -83.775,10.11666667 -83.76666667,10.11666667 -83.75833333,10.11666667 -83.75,10.11666667 -83.74166667,10.11666667 -83.74166667,10.125 -83.73333333,10.125 -83.725,10.125 -83.71666667,10.125 -83.71666667,10.11666667 -83.70833333,10.11666667 -83.70833333,10.10833333 -83.70833333,10.1 -83.7,10.1 -83.69166667,10.1 -83.69166667,10.10833333 -83.68333333,10.10833333 -83.68333333,10.1 -83.68333333,10.09166667 -83.675,10.09166667 -83.675,10.08333333 -83.66666667,10.08333333 -83.65833333,10.08333333 -83.65833333,10.075 -83.65,10.075 -83.65,10.08333333 -83.64166667,10.08333333 -83.64166667,10.075 -83.63333333,10.075 -83.63333333,10.06666667 -83.625,10.06666667 -83.625,10.05833333 -83.63333333,10.05833333 -83.63333333,10.05 -83.64166667,10.05 -83.64166667,10.04166667 -83.65,10.04166667 -83.65,10.03333333 -83.64166667,10.03333333 -83.64166667,10.025 -83.63333333,10.025 -83.625,10.025 -83.625,10.01666667 -83.63333333,10.01666667 -83.63333333,10.00833333 -83.63333333,10.0 -83.64166667,10.0 -83.64166667,9.99166667 -83.65,9.99166667 -83.65,9.98333333 -83.64166667,9.98333333 -83.64166667,9.975 -83.64166667,9.96666667 -83.65,9.96666667 -83.65833333,9.96666667 -83.66666667,9.96666667 -83.66666667,9.95833333 -83.66666667,9.95 -83.65833333,9.95 -83.65833333,9.94166667 -83.65833333,9.93333333 -83.65,9.93333333 -83.65,9.925 -83.65,9.91666667 -83.65833333,9.91666667 -83.66666667,9.91666667 -83.66666667,9.925 -83.675,9.925 -83.68333333,9.925 -83.69166667,9.925 -83.7,9.925 -83.7,9.91666667 -83.7,9.90833333 -83.7,9.9 -83.69166667,9.9 -83.68333333,9.9 -83.68333333,9.89166667 -83.68333333,9.88333333 -83.675,9.88333333 -83.675,9.875 -83.675,9.86666667 -83.66666667,9.86666667 -83.66666667,9.85833333 -83.675,9.85833333 -83.68333333,9.85833333 -83.69166667,9.85833333 -83.69166667,9.85 -83.68333333,9.85 -83.68333333,9.84166667 -83.69166667,9.84166667 -83.69166667,9.83333333 -83.7,9.83333333 -83.7,9.825 -83.69166667,9.825 -83.68333333,9.825 -83.675,9.825 -83.675,9.81666667 -83.66666667,9.81666667 -83.65833333,9.81666667 -83.65833333,9.80833333 -83.65,9.80833333 -83.65,9.81666667 -83.65,9.825 -83.65833333,9.825 -83.65833333,9.83333333 -83.65,9.83333333 -83.65,9.84166667 -83.64166667,9.84166667 -83.64166667,9.85 -83.63333333,9.85 -83.63333333,9.84166667 -83.625,9.84166667 -83.625,9.85 -83.61666667,9.85 -83.61666667,9.84166667 -83.60833333,9.84166667 -83.6,9.84166667 -83.59166667,9.84166667 -83.59166667,9.85 -83.59166667,9.85833333 -83.6,9.85833333 -83.6,9.86666667 -83.60833333,9.86666667 -83.61666667,9.86666667 -83.61666667,9.875 -83.625,9.875 -83.63333333,9.875 -83.63333333,9.88333333 -83.64166667,9.88333333 -83.64166667,9.89166667 -83.64166667,9.9 -83.64166667,9.90833333 -83.64166667,9.91666667 -83.63333333,9.91666667 -83.63333333,9.90833333 -83.625,9.90833333 -83.625,9.91666667 -83.625,9.925 -83.61666667,9.925 -83.61666667,9.93333333 -83.60833333,9.93333333 -83.60833333,9.925 -83.6,9.925 -83.6,9.91666667 -83.59166667,9.91666667 -83.59166667,9.925 -83.59166667,9.93333333 -83.59166667,9.94166667 -83.59166667,9.95 -83.59166667,9.95833333 -83.58333333,9.95833333 -83.58333333,9.95 -83.575,9.95 -83.575,9.94166667 -83.56666667,9.94166667 -83.56666667,9.93333333 -83.575,9.93333333 -83.575,9.925 -83.56666667,9.925 -83.56666667,9.91666667 -83.575,9.91666667 -83.575,9.90833333 -83.56666667,9.90833333 -83.55833333,9.90833333 -83.55,9.90833333 -83.55,9.9 -83.55833333,9.9 -83.55833333,9.89166667 -83.56666667,9.89166667 -83.56666667,9.88333333 -83.55833333,9.88333333 -83.55833333,9.875 -83.55,9.875 -83.55,9.86666667 -83.54166667,9.86666667 -83.54166667,9.875 -83.53333333,9.875 -83.525,9.875 -83.525,9.86666667 -83.53333333,9.86666667 -83.53333333,9.85833333 -83.53333333,9.85 -83.525,9.85 -83.525,9.84166667 -83.525,9.83333333 -83.51666667,9.83333333 -83.51666667,9.84166667 -83.50833333,9.84166667 -83.50833333,9.85 -83.51666667,9.85 -83.51666667,9.85833333 -83.50833333,9.85833333 -83.5,9.85833333 -83.5,9.86666667 -83.5,9.875 -83.50833333,9.875 -83.50833333,9.88333333 -83.51666667,9.88333333 -83.51666667,9.89166667 -83.51666667,9.9 -83.51666667,9.90833333 -83.51666667,9.91666667 -83.525,9.91666667 -83.525,9.90833333 -83.53333333,9.90833333 -83.53333333,9.91666667 -83.53333333,9.925 -83.525,9.925 -83.51666667,9.925 -83.51666667,9.93333333 -83.525,9.93333333 -83.525,9.94166667 -83.525,9.95 -83.53333333,9.95 -83.53333333,9.95833333 -83.525,9.95833333 -83.51666667,9.95833333 -83.51666667,9.96666667 -83.51666667,9.975 -83.50833333,9.975 -83.50833333,9.96666667 -83.5,9.96666667 -83.49166667,9.96666667 -83.49166667,9.95833333 -83.49166667,9.95 -83.49166667,9.94166667 -83.48333333,9.94166667 -83.475,9.94166667 -83.475,9.93333333 -83.48333333,9.93333333 -83.49166667,9.93333333 -83.5,9.93333333 -83.5,9.925 -83.5,9.91666667 -83.5,9.90833333 -83.49166667,9.90833333 -83.48333333,9.90833333 -83.48333333,9.9 -83.475,9.9 -83.46666667,9.9 -83.46666667,9.89166667 -83.45833333,9.89166667 -83.45833333,9.88333333 -83.45,9.88333333 -83.44166667,9.88333333 -83.44166667,9.89166667 -83.44166667,9.9 -83.44166667,9.90833333 -83.45,9.90833333 -83.45,9.91666667 -83.45,9.925 -83.44166667,9.925 -83.44166667,9.91666667 -83.43333333,9.91666667 -83.43333333,9.925 -83.425,9.925 -83.425,9.93333333 -83.41666667,9.93333333 -83.41666667,9.94166667 -83.40833333,9.94166667 -83.40833333,9.93333333 -83.4,9.93333333 -83.4,9.94166667 -83.39166667,9.94166667 -83.39166667,9.95 -83.38333333,9.95 -83.375,9.95 -83.375,9.94166667 -83.36666667,9.94166667 -83.36666667,9.93333333 -83.375,9.93333333 -83.375,9.925 -83.375,9.91666667 -83.38333333,9.91666667 -83.38333333,9.90833333 -83.38333333,9.9 -83.39166667,9.9 -83.39166667,9.89166667 -83.4,9.89166667 -83.40833333,9.89166667 -83.40833333,9.88333333 -83.40833333,9.875 -83.4,9.875 -83.39166667,9.875 -83.38333333,9.875 -83.38333333,9.88333333 -83.375,9.88333333 -83.36666667,9.88333333 -83.36666667,9.875 -83.35833333,9.875 -83.35833333,9.88333333 -83.35,9.88333333 -83.34166667,9.88333333 -83.34166667,9.875 -83.34166667,9.86666667 -83.34166667,9.85833333 -83.35,9.85833333 -83.35,9.86666667 -83.35833333,9.86666667 -83.36666667,9.86666667 -83.36666667,9.85833333 -83.35833333,9.85833333 -83.35833333,9.85 -83.35833333,9.84166667 -83.35,9.84166667 -83.35,9.83333333 -83.34166667,9.83333333 -83.34166667,9.825 -83.35,9.825 -83.35,9.81666667 -83.35833333,9.81666667 -83.35833333,9.80833333 -83.36666667,9.80833333 -83.375,9.80833333 -83.375,9.8 -83.36666667,9.8 -83.36666667,9.79166667 -83.375,9.79166667 -83.375,9.78333333 -83.38333333,9.78333333 -83.38333333,9.775 -83.38333333,9.76666667 -83.375,9.76666667 -83.375,9.775 -83.36666667,9.775 -83.36666667,9.78333333 -83.35833333,9.78333333 -83.35833333,9.79166667 -83.35,9.79166667 -83.35,9.8 -83.34166667,9.8 -83.34166667,9.80833333 -83.34166667,9.81666667 -83.33333333,9.81666667 -83.33333333,9.80833333 -83.325,9.80833333 -83.325,9.8 -83.31666667,9.8 -83.31666667,9.79166667 -83.30833333,9.79166667 -83.30833333,9.8 -83.30833333,9.80833333 -83.30833333,9.81666667 -83.31666667,9.81666667 -83.325,9.81666667 -83.325,9.825 -83.325,9.83333333 -83.325,9.84166667 -83.325,9.85 -83.33333333,9.85 -83.33333333,9.85833333 -83.325,9.85833333 -83.31666667,9.85833333 -83.31666667,9.86666667 -83.31666667,9.875 -83.325,9.875 -83.325,9.88333333 -83.31666667,9.88333333 -83.30833333,9.88333333 -83.30833333,9.89166667 -83.31666667,9.89166667 -83.31666667,9.9 -83.325,9.9 -83.325,9.90833333 -83.31666667,9.90833333 -83.30833333,9.90833333 -83.3,9.90833333 -83.3,9.9 -83.29166667,9.9 -83.29166667,9.90833333 -83.28333333,9.90833333 -83.275,9.90833333 -83.275,9.9 -83.26666667,9.9 -83.26666667,9.89166667 -83.26666667,9.88333333 -83.26666667,9.875 -83.25833333,9.875 -83.25833333,9.88333333 -83.25,9.88333333 -83.24166667,9.88333333 -83.23333333,9.88333333 -83.23333333,9.875 -83.225,9.875 -83.225,9.86666667 -83.21666667,9.86666667 -83.21666667,9.85833333 -83.20833333,9.85833333 -83.20833333,9.85 -83.2,9.85 -83.19166667,9.85 -83.19166667,9.84166667 -83.18333333,9.84166667 -83.18333333,9.83333333 -83.175,9.83333333 -83.16666667,9.83333333 -83.15833333,9.83333333 -83.15,9.83333333 -83.15,9.825 -83.15,9.81666667 -83.15,9.80833333 -83.14166667,9.80833333 -83.13333333,9.80833333 -83.13333333,9.8 -83.125,9.8 -83.11666667,9.8 -83.11666667,9.80833333 -83.10833333,9.80833333 -83.10833333,9.8 -83.1,9.8 -83.1,9.79166667 -83.1,9.78333333 -83.10833333,9.78333333 -83.10833333,9.775 -83.10833333,9.76666667 -83.10833333,9.75833333 -83.11666667,9.75833333 -83.11666667,9.76666667 -83.125,9.76666667 -83.13333333,9.76666667 -83.14166667,9.76666667 -83.14166667,9.775 -83.15,9.775 -83.15833333,9.775 -83.16666667,9.775 -83.16666667,9.78333333 -83.175,9.78333333 -83.18333333,9.78333333 -83.19166667,9.78333333 -83.19166667,9.775 -83.18333333,9.775 -83.175,9.775 -83.175,9.76666667 -83.18333333,9.76666667 -83.18333333,9.75833333 -83.175,9.75833333 -83.175,9.75 -83.16666667,9.75 -83.16666667,9.74166667 -83.16666667,9.73333333 -83.175,9.73333333 -83.175,9.725 -83.18333333,9.725 -83.19166667,9.725 -83.2,9.725 -83.2,9.71666667 -83.20833333,9.71666667 -83.21666667,9.71666667 -83.21666667,9.725 -83.225,9.725 -83.225,9.71666667 -83.225,9.70833333 -83.21666667,9.70833333 -83.21666667,9.7 -83.225,9.7 -83.23333333,9.7 -83.23333333,9.69166667 -83.225,9.69166667 -83.21666667,9.69166667 -83.20833333,9.69166667 -83.2,9.69166667 -83.2,9.68333333 -83.19166667,9.68333333 -83.19166667,9.675 -83.2,9.675 -83.2,9.66666667 -83.19166667,9.66666667 -83.18333333,9.66666667 -83.18333333,9.65833333 -83.175,9.65833333 -83.175,9.65 -83.16666667,9.65 -83.16666667,9.64166667 -83.15833333,9.64166667 -83.15833333,9.63333333 -83.16666667,9.63333333 -83.175,9.63333333 -83.175,9.64166667 -83.18333333,9.64166667 -83.18333333,9.63333333 -83.19166667,9.63333333 -83.19166667,9.625 -83.2,9.625 -83.20833333,9.625 -83.20833333,9.63333333 -83.20833333,9.64166667 -83.21666667,9.64166667 -83.21666667,9.65 -83.225,9.65 -83.23333333,9.65 -83.23333333,9.64166667 -83.225,9.64166667 -83.225,9.63333333 -83.225,9.625 -83.225,9.61666667 -83.23333333,9.61666667 -83.23333333,9.60833333 -83.23333333,9.6 -83.24166667,9.6 -83.24166667,9.59166667 -83.25,9.59166667 -83.25833333,9.59166667 -83.25833333,9.58333333 -83.25,9.58333333 -83.24166667,9.58333333 -83.23333333,9.58333333 -83.23333333,9.59166667 -83.225,9.59166667 -83.21666667,9.59166667 -83.20833333,9.59166667 -83.2,9.59166667 -83.2,9.58333333 -83.2,9.575 -83.19166667,9.575 -83.18333333,9.575 -83.18333333,9.58333333 -83.175,9.58333333 -83.16666667,9.58333333 -83.16666667,9.575 -83.15833333,9.575 -83.15833333,9.56666667 -83.16666667,9.56666667 -83.16666667,9.55833333 -83.175,9.55833333 -83.175,9.55 -83.18333333,9.55 -83.19166667,9.55 -83.19166667,9.54166667 -83.18333333,9.54166667 -83.175,9.54166667 -83.175,9.53333333 -83.16666667,9.53333333 -83.16666667,9.54166667 -83.15833333,9.54166667 -83.15833333,9.55 -83.15,9.55 -83.15,9.55833333 -83.15,9.56666667 -83.15,9.575 -83.15,9.58333333 -83.14166667,9.58333333 -83.13333333,9.58333333 -83.125,9.58333333 -83.125,9.575 -83.125,9.56666667 -83.13333333,9.56666667 -83.13333333,9.55833333 -83.125,9.55833333 -83.11666667,9.55833333 -83.11666667,9.55 -83.10833333,9.55 -83.1,9.55 -83.1,9.54166667 -83.10833333,9.54166667 -83.11666667,9.54166667 -83.125,9.54166667 -83.125,9.53333333 -83.11666667,9.53333333 -83.11666667,9.525 -83.11666667,9.51666667 -83.125,9.51666667 -83.13333333,9.51666667 -83.13333333,9.525 -83.13333333,9.53333333 -83.14166667,9.53333333 -83.14166667,9.525 -83.15,9.525 -83.15,9.51666667 -83.15833333,9.51666667 -83.15833333,9.525 -83.16666667,9.525 -83.16666667,9.51666667 -83.175,9.51666667 -83.175,9.50833333 -83.16666667,9.50833333 -83.15833333,9.50833333 -83.15833333,9.5 -83.15833333,9.49166667 -83.16666667,9.49166667 -83.175,9.49166667 -83.175,9.48333333 -83.175,9.475 -83.175,9.46666667 -83.16666667,9.46666667 -83.16666667,9.475 -83.15833333,9.475 -83.15833333,9.48333333 -83.15,9.48333333 -83.14166667,9.48333333 -83.13333333,9.48333333 -83.125,9.48333333 -83.11666667,9.48333333 -83.10833333,9.48333333 -83.10833333,9.475 -83.10833333,9.46666667 -83.11666667,9.46666667 -83.125,9.46666667 -83.125,9.45833333 -83.11666667,9.45833333 -83.10833333,9.45833333 -83.1,9.45833333 -83.1,9.46666667 -83.09166667,9.46666667 -83.08333333,9.46666667 -83.08333333,9.475 -83.09166667,9.475 -83.09166667,9.48333333 -83.09166667,9.49166667 -83.08333333,9.49166667 -83.08333333,9.48333333 -83.075,9.48333333 -83.075,9.49166667 -83.06666667,9.49166667 -83.05833333,9.49166667 -83.05833333,9.48333333 -83.05,9.48333333 -83.04166667,9.48333333 -83.03333333,9.48333333 -83.03333333,9.475 -83.03333333,9.46666667 -83.04166667,9.46666667 -83.04166667,9.475 -83.05,9.475 -83.05833333,9.475 -83.06666667,9.475 -83.06666667,9.46666667 -83.06666667,9.45833333 -83.06666667,9.45 -83.075,9.45 -83.075,9.44166667 -83.075,9.43333333 -83.08333333,9.43333333 -83.08333333,9.425 -83.08333333,9.41666667 -83.09166667,9.41666667 -83.09166667,9.40833333 -83.08333333,9.40833333 -83.075,9.40833333 -83.075,9.4 -83.075,9.39166667 -83.075,9.38333333 -83.075,9.375 -83.06666667,9.375 -83.05833333,9.375 -83.05833333,9.38333333 -83.06666667,9.38333333 -83.06666667,9.39166667 -83.05833333,9.39166667 -83.05,9.39166667 -83.05,9.4 -83.04166667,9.4 -83.04166667,9.40833333 -83.03333333,9.40833333 -83.03333333,9.41666667 -83.03333333,9.425 -83.03333333,9.43333333 -83.03333333,9.44166667 -83.025,9.44166667 -83.01666667,9.44166667 -83.01666667,9.45 -83.01666667,9.45833333 -83.00833333,9.45833333 -83.0,9.45833333 -82.99166667,9.45833333 -82.99166667,9.45 -82.99166667,9.44166667 -83.0,9.44166667 -83.0,9.43333333 -83.0,9.425 -83.0,9.41666667 -83.0,9.40833333 -83.0,9.4 -82.99166667,9.4 -82.99166667,9.39166667 -83.0,9.39166667 -83.0,9.38333333 -83.00833333,9.38333333 -83.00833333,9.375 -83.0,9.375 -82.99166667,9.375 -82.98333333,9.375 -82.975,9.375 -82.975,9.38333333 -82.975,9.39166667 -82.96666667,9.39166667 -82.95833333,9.39166667 -82.95833333,9.38333333 -82.95833333,9.375 -82.95833333,9.36666667 -82.95833333,9.35833333 -82.95,9.35833333 -82.95,9.36666667 -82.95,9.375 -82.95,9.38333333 -82.94166667,9.38333333 -82.93333333,9.38333333 -82.925,9.38333333 -82.91666667,9.38333333 -82.90833333,9.38333333 -82.90833333,9.39166667 -82.91666667,9.39166667 -82.91666667,9.4 -82.925,9.4 -82.925,9.40833333 -82.93333333,9.40833333 -82.93333333,9.4 -82.94166667,9.4 -82.95,9.4 -82.95,9.40833333 -82.95,9.41666667 -82.94166667,9.41666667 -82.94166667,9.425 -82.95,9.425 -82.95833333,9.425 -82.95833333,9.43333333 -82.95,9.43333333 -82.95,9.44166667 -82.95,9.45 -82.94166667,9.45 -82.93333333,9.45 -82.93333333,9.44166667 -82.93333333,9.43333333 -82.925,9.43333333 -82.925,9.44166667 -82.91666667,9.44166667 -82.91666667,9.45 -82.91666667,9.45833333 -82.90833333,9.45833333 -82.9,9.45833333 -82.89166667,9.45833333 -82.88333333,9.45833333 -82.88333333,9.45 -82.875,9.45 -82.86666667,9.45 -82.86666667,9.44166667 -82.86666667,9.43333333 -82.875,9.43333333 -82.875,9.425 -82.875,9.41666667 -82.86666667,9.41666667 -82.85833333,9.41666667 -82.85833333,9.425 -82.85833333,9.43333333 -82.85,9.43333333 -82.85,9.44166667 -82.84166667,9.44166667 -82.83333333,9.44166667 -82.83333333,9.43333333 -82.825,9.43333333 -82.81666667,9.43333333 -82.81666667,9.425 -82.81666667,9.41666667 -82.80833333,9.41666667 -82.80833333,9.40833333 -82.80833333,9.4 -82.80833333,9.39166667 -82.80833333,9.38333333 -82.80833333,9.375 -82.81666667,9.375 -82.81666667,9.36666667 -82.825,9.36666667 -82.83333333,9.36666667 -82.84166667,9.36666667 -82.85,9.36666667 -82.85,9.35833333 -82.84166667,9.35833333 -82.83333333,9.35833333 -82.83333333,9.35 -82.83333333,9.34166667 -82.825,9.34166667 -82.81666667,9.34166667 -82.81666667,9.33333333 -82.80833333,9.33333333 -82.80833333,9.325 -82.81666667,9.325 -82.825,9.325 -82.825,9.31666667 -82.83333333,9.31666667 -82.83333333,9.325 -82.84166667,9.325 -82.85,9.325 -82.85,9.31666667 -82.85833333,9.31666667 -82.86666667,9.31666667 -82.875,9.31666667 -82.875,9.30833333 -82.86666667,9.30833333 -82.85833333,9.30833333 -82.85,9.30833333 -82.84166667,9.30833333 -82.83333333,9.30833333 -82.825,9.30833333 -82.81666667,9.30833333 -82.81666667,9.31666667 -82.80833333,9.31666667 -82.8,9.31666667 -82.8,9.325 -82.79166667,9.325 -82.78333333,9.325 -82.775,9.325 -82.76666667,9.325 -82.76666667,9.33333333 -82.775,9.33333333 -82.775,9.34166667 -82.775,9.35 -82.78333333,9.35 -82.78333333,9.35833333 -82.775,9.35833333 -82.775,9.36666667 -82.76666667,9.36666667 -82.75833333,9.36666667 -82.75833333,9.35833333 -82.75833333,9.35 -82.75,9.35 -82.75,9.34166667 -82.74166667,9.34166667 -82.74166667,9.33333333 -82.75,9.33333333 -82.75,9.325 -82.75,9.31666667 -82.74166667,9.31666667 -82.73333333,9.31666667 -82.725,9.31666667 -82.725,9.30833333 -82.71666667,9.30833333 -82.70833333,9.30833333 -82.70833333,9.31666667 -82.70833333,9.325 -82.70833333,9.33333333 -82.71666667,9.33333333 -82.71666667,9.34166667 -82.70833333,9.34166667 -82.7,9.34166667 -82.7,9.33333333 -82.7,9.325 -82.7,9.31666667 -82.69166667,9.31666667 -82.68333333,9.31666667 -82.68333333,9.30833333 -82.68333333,9.3 -82.68333333,9.29166667 -82.68333333,9.28333333 -82.68333333,9.275 -82.69166667,9.275 -82.7,9.275 -82.7,9.26666667 -82.69166667,9.26666667 -82.68333333,9.26666667 -82.68333333,9.25833333 -82.68333333,9.25 -82.68333333,9.24166667 -82.675,9.24166667 -82.66666667,9.24166667 -82.66666667,9.23333333 -82.65833333,9.23333333 -82.65,9.23333333 -82.65,9.24166667 -82.65,9.25 -82.65833333,9.25 -82.65833333,9.25833333 -82.65,9.25833333 -82.64166667,9.25833333 -82.64166667,9.26666667 -82.63333333,9.26666667 -82.63333333,9.25833333 -82.625,9.25833333 -82.625,9.26666667 -82.625,9.275 -82.63333333,9.275 -82.63333333,9.28333333 -82.625,9.28333333 -82.625,9.29166667 -82.625,9.3 -82.625,9.30833333 -82.61666667,9.30833333 -82.61666667,9.3 -82.60833333,9.3 -82.6,9.3 -82.6,9.29166667 -82.60833333,9.29166667 -82.60833333,9.28333333 -82.6,9.28333333 -82.6,9.275 -82.59166667,9.275 -82.59166667,9.26666667 -82.58333333,9.26666667 -82.58333333,9.25833333 -82.575,9.25833333 -82.575,9.25 -82.575,9.24166667 -82.56666667,9.24166667 -82.56666667,9.23333333 -82.56666667,9.225 -82.56666667,9.21666667 -82.56666667,9.20833333 -82.55833333,9.20833333 -82.55833333,9.2 -82.55833333,9.19166667 -82.56666667,9.19166667 -82.56666667,9.18333333 -82.56666667,9.175 -82.55833333,9.175 -82.55833333,9.16666667 -82.55,9.16666667 -82.55,9.175 -82.54166667,9.175 -82.53333333,9.175 -82.53333333,9.16666667 -82.54166667,9.16666667 -82.54166667,9.15833333 -82.53333333,9.15833333 -82.53333333,9.15 -82.53333333,9.14166667 -82.53333333,9.13333333 -82.54166667,9.13333333 -82.55,9.13333333 -82.55,9.125 -82.55,9.11666667 -82.55,9.10833333 -82.55,9.1 -82.55833333,9.1 -82.56666667,9.1 -82.56666667,9.10833333 -82.575,9.10833333 -82.58333333,9.10833333 -82.58333333,9.11666667 -82.58333333,9.125 -82.59166667,9.125 -82.6,9.125 -82.6,9.13333333 -82.6,9.14166667 -82.60833333,9.14166667 -82.61666667,9.14166667 -82.625,9.14166667 -82.63333333,9.14166667 -82.63333333,9.13333333 -82.64166667,9.13333333 -82.65,9.13333333 -82.65833333,9.13333333 -82.65833333,9.125 -82.65,9.125 -82.64166667,9.125 -82.64166667,9.11666667 -82.64166667,9.10833333 -82.64166667,9.1 -82.63333333,9.1 -82.63333333,9.10833333 -82.63333333,9.11666667 -82.625,9.11666667 -82.61666667,9.11666667 -82.61666667,9.125 -82.60833333,9.125 -82.60833333,9.11666667 -82.6,9.11666667 -82.6,9.10833333 -82.6,9.1 -82.6,9.09166667 -82.6,9.08333333 -82.59166667,9.08333333 -82.59166667,9.09166667 -82.58333333,9.09166667 -82.58333333,9.08333333 -82.58333333,9.075 -82.575,9.075 -82.56666667,9.075 -82.56666667,9.06666667 -82.575,9.06666667 -82.575,9.05833333 -82.56666667,9.05833333 -82.55833333,9.05833333 -82.55833333,9.06666667 -82.55833333,9.075 -82.55,9.075 -82.54166667,9.075 -82.53333333,9.075 -82.53333333,9.06666667 -82.54166667,9.06666667 -82.54166667,9.05833333 -82.55,9.05833333 -82.55,9.05 -82.54166667,9.05 -82.53333333,9.05 -82.525,9.05 -82.51666667,9.05 -82.50833333,9.05 -82.50833333,9.05833333 -82.5,9.05833333 -82.5,9.05 -82.49166667,9.05 -82.49166667,9.04166667 -82.49166667,9.03333333 -82.5,9.03333333 -82.5,9.04166667 -82.50833333,9.04166667 -82.50833333,9.03333333 -82.51666667,9.03333333 -82.525,9.03333333 -82.53333333,9.03333333 -82.53333333,9.025 -82.54166667,9.025 -82.55,9.025 -82.55,9.03333333 -82.55833333,9.03333333 -82.56666667,9.03333333 -82.575,9.03333333 -82.58333333,9.03333333 -82.58333333,9.025 -82.575,9.025 -82.56666667,9.025 -82.56666667,9.01666667 -82.575,9.01666667 -82.58333333,9.01666667 -82.59166667,9.01666667 -82.59166667,9.00833333 -82.58333333,9.00833333 -82.575,9.00833333 -82.56666667,9.00833333 -82.56666667,9.0 -82.56666667,8.99166667 -82.55833333,8.99166667 -82.55,8.99166667 -82.55,9.0 -82.54166667,9.0 -82.54166667,8.99166667 -82.53333333,8.99166667 -82.525,8.99166667 -82.51666667,8.99166667 -82.51666667,9.0 -82.50833333,9.0 -82.5,9.0 -82.5,8.99166667 -82.5,8.98333333 -82.5,8.975 -82.50833333,8.975 -82.50833333,8.96666667 -82.50833333,8.95833333 -82.5,8.95833333 -82.5,8.96666667 -82.49166667,8.96666667 -82.49166667,8.95833333 -82.48333333,8.95833333 -82.475,8.95833333 -82.475,8.95 -82.48333333,8.95 -82.48333333,8.94166667 -82.475,8.94166667 -82.475,8.93333333 -82.46666667,8.93333333 -82.45833333,8.93333333 -82.45833333,8.94166667 -82.46666667,8.94166667 -82.46666667,8.95 -82.45833333,8.95 -82.45,8.95 -82.45,8.94166667 -82.44166667,8.94166667 -82.44166667,8.95 -82.43333333,8.95 -82.43333333,8.94166667 -82.43333333,8.93333333 -82.43333333,8.925 -82.43333333,8.91666667 -82.425,8.91666667 -82.425,8.90833333 -82.41666667,8.90833333 -82.41666667,8.9 -82.40833333,8.9 -82.4,8.9 -82.39166667,8.9 -82.39166667,8.90833333 -82.4,8.90833333 -82.4,8.91666667 -82.4,8.925 -82.4,8.93333333 -82.4,8.94166667 -82.4,8.95 -82.39166667,8.95 -82.38333333,8.95 -82.375,8.95 -82.36666667,8.95 -82.35833333,8.95 -82.35,8.95 -82.34166667,8.95 -82.34166667,8.95833333 -82.33333333,8.95833333 -82.33333333,8.96666667 -82.325,8.96666667 -82.325,8.95833333 -82.325,8.95 -82.325,8.94166667 -82.31666667,8.94166667 -82.31666667,8.93333333 -82.30833333,8.93333333 -82.3,8.93333333 -82.3,8.94166667 -82.29166667,8.94166667 -82.28333333,8.94166667 -82.28333333,8.95 -82.275,8.95 -82.275,8.94166667 -82.26666667,8.94166667 -82.25833333,8.94166667 -82.25,8.94166667 -82.24166667,8.94166667 -82.23333333,8.94166667 -82.23333333,8.93333333 -82.24166667,8.93333333 -82.25,8.93333333 -82.25833333,8.93333333 -82.25833333,8.925 -82.25,8.925 -82.25,8.91666667 -82.25,8.90833333 -82.25,8.9 -82.25,8.89166667 -82.24166667,8.89166667 -82.24166667,8.88333333 -82.24166667,8.875 -82.25,8.875 -82.25,8.86666667 -82.25833333,8.86666667 -82.26666667,8.86666667 -82.26666667,8.85833333 -82.275,8.85833333 -82.28333333,8.85833333 -82.28333333,8.85 -82.275,8.85 -82.26666667,8.85 -82.26666667,8.84166667 -82.26666667,8.83333333 -82.25833333,8.83333333 -82.25,8.83333333 -82.24166667,8.83333333 -82.23333333,8.83333333 -82.23333333,8.825 -82.225,8.825 -82.21666667,8.825 -82.21666667,8.81666667 -82.20833333,8.81666667 -82.2,8.81666667 -82.2,8.80833333 -82.19166667,8.80833333 -82.19166667,8.8 -82.19166667,8.79166667 -82.18333333,8.79166667 -82.175,8.79166667 -82.175,8.78333333 -82.16666667,8.78333333 -82.16666667,8.79166667 -82.15833333,8.79166667 -82.15,8.79166667 -82.14166667,8.79166667 -82.14166667,8.8 -82.14166667,8.80833333 -82.14166667,8.81666667 -82.13333333,8.81666667 -82.125,8.81666667 -82.11666667,8.81666667 -82.11666667,8.80833333 -82.10833333,8.80833333 -82.1,8.80833333 -82.1,8.81666667 -82.09166667,8.81666667 -82.09166667,8.825 -82.08333333,8.825 -82.08333333,8.81666667 -82.08333333,8.80833333 -82.08333333,8.8 -82.08333333,8.79166667 -82.075,8.79166667 -82.06666667,8.79166667 -82.06666667,8.78333333 -82.05833333,8.78333333 -82.05833333,8.79166667 -82.05,8.79166667 -82.05,8.78333333 -82.04166667,8.78333333 -82.04166667,8.775 -82.03333333,8.775 -82.03333333,8.78333333 -82.025,8.78333333 -82.01666667,8.78333333 -82.00833333,8.78333333 -82.00833333,8.775 -82.01666667,8.775 -82.01666667,8.76666667 -82.00833333,8.76666667 -82.00833333,8.75833333 -82.0,8.75833333 -82.0,8.75 -82.00833333,8.75 -82.00833333,8.74166667 -82.00833333,8.73333333 -82.01666667,8.73333333 -82.01666667,8.74166667 -82.025,8.74166667 -82.03333333,8.74166667 -82.03333333,8.73333333 -82.04166667,8.73333333 -82.05,8.73333333 -82.05833333,8.73333333 -82.05833333,8.725 -82.06666667,8.725 -82.075,8.725 -82.075,8.71666667 -82.06666667,8.71666667 -82.06666667,8.70833333 -82.06666667,8.7 -82.075,8.7 -82.075,8.69166667 -82.075,8.68333333 -82.075,8.675 -82.06666667,8.675 -82.06666667,8.68333333 -82.05833333,8.68333333 -82.05833333,8.69166667 -82.05,8.69166667 -82.05,8.7 -82.04166667,8.7 -82.04166667,8.70833333 -82.04166667,8.71666667 -82.03333333,8.71666667 -82.025,8.71666667 -82.025,8.70833333 -82.025,8.7 -82.01666667,8.7 -82.01666667,8.69166667 -82.01666667,8.68333333 -82.01666667,8.675 -82.01666667,8.66666667 -82.00833333,8.66666667 -82.00833333,8.675 -82.0,8.675 -82.0,8.66666667 -82.0,8.65833333 -82.0,8.65 -82.0,8.64166667 -82.0,8.63333333 -82.0,8.625 -82.0,8.61666667 -82.0,8.60833333 -82.0,8.6 -82.0,8.59166667 -82.0,8.58333333 -82.0,8.575 -82.0,8.56666667 -82.0,8.55833333 -82.00833333,8.55833333 -82.00833333,8.55 -82.01666667,8.55 -82.01666667,8.54166667 -82.025,8.54166667 -82.025,8.55 -82.025,8.55833333 -82.03333333,8.55833333 -82.03333333,8.56666667 -82.03333333,8.575 -82.04166667,8.575 -82.04166667,8.56666667 -82.04166667,8.55833333 -82.05,8.55833333 -82.05,8.55 -82.05833333,8.55 -82.05833333,8.54166667 -82.05833333,8.53333333 -82.05833333,8.525 -82.05833333,8.51666667 -82.05833333,8.50833333 -82.06666667,8.50833333 -82.06666667,8.51666667 -82.075,8.51666667 -82.075,8.50833333 -82.075,8.5 -82.08333333,8.5 -82.08333333,8.49166667 -82.08333333,8.48333333 -82.09166667,8.48333333 -82.09166667,8.475 -82.08333333,8.475 -82.08333333,8.46666667 -82.09166667,8.46666667 -82.09166667,8.45833333 -82.09166667,8.45 -82.1,8.45 -82.1,8.44166667 -82.10833333,8.44166667 -82.10833333,8.43333333 -82.10833333,8.425 -82.11666667,8.425 -82.11666667,8.41666667 -82.125,8.41666667 -82.13333333,8.41666667 -82.14166667,8.41666667 -82.14166667,8.425 -82.15,8.425 -82.15833333,8.425 -82.15833333,8.41666667 -82.16666667,8.41666667 -82.16666667,8.425 -82.175,8.425 -82.175,8.43333333 -82.18333333,8.43333333 -82.18333333,8.425 -82.18333333,8.41666667 -82.18333333,8.40833333 -82.175,8.40833333 -82.175,8.4 -82.18333333,8.4 -82.18333333,8.39166667 -82.175,8.39166667 -82.175,8.38333333 -82.18333333,8.38333333 -82.19166667,8.38333333 -82.2,8.38333333 -82.2,8.39166667 -82.20833333,8.39166667 -82.21666667,8.39166667 -82.21666667,8.4 -82.225,8.4 -82.225,8.40833333 -82.23333333,8.40833333 -82.23333333,8.41666667 -82.23333333,8.425 -82.24166667,8.425 -82.24166667,8.43333333 -82.23333333,8.43333333 -82.23333333,8.44166667 -82.225,8.44166667 -82.225,8.45 -82.225,8.45833333 -82.21666667,8.45833333 -82.20833333,8.45833333 -82.2,8.45833333 -82.2,8.45 -82.19166667,8.45 -82.18333333,8.45 -82.18333333,8.45833333 -82.19166667,8.45833333 -82.19166667,8.46666667 -82.18333333,8.46666667 -82.175,8.46666667 -82.175,8.475 -82.18333333,8.475 -82.18333333,8.48333333 -82.18333333,8.49166667 -82.19166667,8.49166667 -82.19166667,8.48333333 -82.2,8.48333333 -82.20833333,8.48333333 -82.20833333,8.475 -82.21666667,8.475 -82.21666667,8.48333333 -82.225,8.48333333 -82.225,8.49166667 -82.225,8.5 -82.21666667,8.5 -82.21666667,8.50833333 -82.225,8.50833333 -82.225,8.51666667 -82.23333333,8.51666667 -82.23333333,8.525 -82.23333333,8.53333333 -82.23333333,8.54166667 -82.24166667,8.54166667 -82.24166667,8.53333333 -82.25,8.53333333 -82.25,8.525 -82.24166667,8.525 -82.24166667,8.51666667 -82.25,8.51666667 -82.25833333,8.51666667 -82.26666667,8.51666667 -82.26666667,8.525 -82.25833333,8.525 -82.25833333,8.53333333 -82.26666667,8.53333333 -82.26666667,8.54166667 -82.25833333,8.54166667 -82.25,8.54166667 -82.25,8.55 -82.24166667,8.55 -82.24166667,8.55833333 -82.25,8.55833333 -82.25833333,8.55833333 -82.25833333,8.56666667 -82.26666667,8.56666667 -82.26666667,8.575 -82.275,8.575 -82.275,8.56666667 -82.28333333,8.56666667 -82.28333333,8.55833333 -82.275,8.55833333 -82.275,8.55 -82.275,8.54166667 -82.28333333,8.54166667 -82.29166667,8.54166667 -82.3,8.54166667 -82.3,8.55 -82.30833333,8.55 -82.31666667,8.55 -82.31666667,8.55833333 -82.325,8.55833333 -82.325,8.56666667 -82.31666667,8.56666667 -82.30833333,8.56666667 -82.30833333,8.575 -82.3,8.575 -82.3,8.58333333 -82.30833333,8.58333333 -82.30833333,8.59166667 -82.3,8.59166667 -82.29166667,8.59166667 -82.29166667,8.6 -82.29166667,8.60833333 -82.29166667,8.61666667 -82.3,8.61666667 -82.3,8.60833333 -82.30833333,8.60833333 -82.30833333,8.6 -82.31666667,8.6 -82.325,8.6 -82.325,8.59166667 -82.33333333,8.59166667 -82.33333333,8.58333333 -82.325,8.58333333 -82.325,8.575 -82.33333333,8.575 -82.33333333,8.56666667 -82.33333333,8.55833333 -82.34166667,8.55833333 -82.34166667,8.55 -82.35,8.55 -82.35,8.54166667 -82.35,8.53333333 -82.35833333,8.53333333 -82.36666667,8.53333333 -82.375,8.53333333 -82.375,8.525 -82.36666667,8.525 -82.35833333,8.525 -82.35,8.525 -82.35,8.51666667 -82.35833333,8.51666667 -82.36666667,8.51666667 -82.375,8.51666667 -82.38333333,8.51666667 -82.39166667,8.51666667 -82.39166667,8.525 -82.39166667,8.53333333 -82.4,8.53333333 -82.40833333,8.53333333 -82.40833333,8.525 -82.41666667,8.525 -82.41666667,8.51666667 -82.41666667,8.50833333 -82.425,8.50833333 -82.425,8.51666667 -82.43333333,8.51666667 -82.44166667,8.51666667 -82.45,8.51666667 -82.45833333,8.51666667 -82.46666667,8.51666667 -82.475,8.51666667 -82.475,8.50833333 -82.48333333,8.50833333 -82.49166667,8.50833333 -82.5,8.50833333 -82.5,8.51666667 -82.5,8.525 -82.50833333,8.525 -82.51666667,8.525 -82.525,8.525 -82.525,8.51666667 -82.51666667,8.51666667 -82.51666667,8.50833333 -82.50833333,8.50833333 -82.50833333,8.5 -82.50833333,8.49166667 -82.5,8.49166667 -82.5,8.48333333 -82.49166667,8.48333333 -82.48333333,8.48333333 -82.475,8.48333333 -82.475,8.475 -82.475,8.46666667 -82.46666667,8.46666667 -82.46666667,8.45833333 -82.475,8.45833333 -82.48333333,8.45833333 -82.48333333,8.45 -82.49166667,8.45 -82.5,8.45 -82.5,8.45833333 -82.50833333,8.45833333 -82.50833333,8.46666667 -82.51666667,8.46666667 -82.525,8.46666667 -82.53333333,8.46666667 -82.53333333,8.45833333 -82.54166667,8.45833333 -82.55,8.45833333 -82.55,8.46666667 -82.55833333,8.46666667 -82.55833333,8.475 -82.56666667,8.475 -82.56666667,8.48333333 -82.55833333,8.48333333 -82.55833333,8.49166667 -82.56666667,8.49166667 -82.575,8.49166667 -82.58333333,8.49166667 -82.58333333,8.5 -82.59166667,8.5 -82.59166667,8.50833333 -82.6,8.50833333 -82.6,8.51666667 -82.59166667,8.51666667 -82.59166667,8.525 -82.6,8.525 -82.6,8.53333333 -82.60833333,8.53333333 -82.60833333,8.525 -82.61666667,8.525 -82.625,8.525 -82.63333333,8.525 -82.64166667,8.525 -82.65,8.525 -82.65833333,8.525 -82.65833333,8.51666667 -82.65,8.51666667 -82.65,8.50833333 -82.64166667,8.50833333 -82.64166667,8.5 -82.64166667,8.49166667 -82.63333333,8.49166667 -82.63333333,8.48333333 -82.625,8.48333333 -82.61666667,8.48333333 -82.60833333,8.48333333 -82.6,8.48333333 -82.6,8.475 -82.60833333,8.475 -82.61666667,8.475 -82.625,8.475 -82.625,8.46666667 -82.61666667,8.46666667 -82.61666667,8.45833333 -82.60833333,8.45833333 -82.60833333,8.46666667 -82.6,8.46666667 -82.6,8.45833333 -82.59166667,8.45833333 -82.59166667,8.45 -82.58333333,8.45 -82.58333333,8.45833333 -82.575,8.45833333 -82.56666667,8.45833333 -82.56666667,8.45 -82.56666667,8.44166667 -82.55833333,8.44166667 -82.55,8.44166667 -82.54166667,8.44166667 -82.54166667,8.43333333 -82.55,8.43333333 -82.55,8.425 -82.55833333,8.425 -82.55833333,8.41666667 -82.55833333,8.40833333 -82.55,8.40833333 -82.55,8.4 -82.55,8.39166667 -82.55,8.38333333 -82.54166667,8.38333333 -82.53333333,8.38333333 -82.525,8.38333333 -82.525,8.39166667 -82.51666667,8.39166667 -82.51666667,8.4 -82.51666667,8.40833333 -82.50833333,8.40833333 -82.50833333,8.41666667 -82.5,8.41666667 -82.49166667,8.41666667 -82.49166667,8.40833333 -82.48333333,8.40833333 -82.48333333,8.4 -82.48333333,8.39166667 -82.48333333,8.38333333 -82.48333333,8.375 -82.48333333,8.36666667 -82.475,8.36666667 -82.475,8.35833333 -82.475,8.35 -82.48333333,8.35 -82.48333333,8.34166667 -82.49166667,8.34166667 -82.49166667,8.35 -82.49166667,8.35833333 -82.5,8.35833333 -82.50833333,8.35833333 -82.51666667,8.35833333 -82.525,8.35833333 -82.53333333,8.35833333 -82.53333333,8.35 -82.525,8.35 -82.525,8.34166667 -82.525,8.33333333 -82.525,8.325 -82.53333333,8.325 -82.54166667,8.325 -82.54166667,8.33333333 -82.55,8.33333333 -82.55,8.34166667 -82.55833333,8.34166667 -82.56666667,8.34166667 -82.56666667,8.35 -82.575,8.35 -82.575,8.35833333 -82.575,8.36666667 -82.58333333,8.36666667 -82.59166667,8.36666667 -82.6,8.36666667 -82.6,8.35833333 -82.6,8.35 -82.60833333,8.35 -82.61666667,8.35 -82.61666667,8.34166667 -82.625,8.34166667 -82.63333333,8.34166667 -82.64166667,8.34166667 -82.65,8.34166667 -82.65,8.35 -82.65833333,8.35 -82.65833333,8.35833333 -82.65,8.35833333 -82.65,8.36666667 -82.64166667,8.36666667 -82.64166667,8.35833333 -82.63333333,8.35833333 -82.625,8.35833333 -82.625,8.36666667 -82.625,8.375 -82.61666667,8.375 -82.60833333,8.375 -82.60833333,8.38333333 -82.6,8.38333333 -82.6,8.39166667 -82.6,8.4 -82.60833333,8.4 -82.60833333,8.40833333 -82.6,8.40833333 -82.59166667,8.40833333 -82.59166667,8.41666667 -82.59166667,8.425 -82.59166667,8.43333333 -82.6,8.43333333 -82.6,8.44166667 -82.60833333,8.44166667 -82.60833333,8.43333333 -82.61666667,8.43333333 -82.61666667,8.425 -82.625,8.425 -82.625,8.43333333 -82.625,8.44166667 -82.63333333,8.44166667 -82.64166667,8.44166667 -82.65,8.44166667 -82.65833333,8.44166667 -82.66666667,8.44166667 -82.66666667,8.43333333 -82.65833333,8.43333333 -82.65833333,8.425 -82.65,8.425 -82.64166667,8.425 -82.63333333,8.425 -82.63333333,8.41666667 -82.64166667,8.41666667 -82.65,8.41666667 -82.65833333,8.41666667 -82.65833333,8.40833333 -82.65833333,8.4 -82.65833333,8.39166667 -82.66666667,8.39166667 -82.66666667,8.38333333 -82.675,8.38333333 -82.68333333,8.38333333 -82.68333333,8.39166667 -82.69166667,8.39166667 -82.7,8.39166667 -82.7,8.4 -82.70833333,8.4 -82.70833333,8.40833333 -82.70833333,8.41666667 -82.71666667,8.41666667 -82.725,8.41666667 -82.73333333,8.41666667 -82.74166667,8.41666667 -82.75,8.41666667 -82.75,8.425 -82.74166667,8.425 -82.73333333,8.425 -82.725,8.425 -82.71666667,8.425 -82.70833333,8.425 -82.7,8.425 -82.7,8.43333333 -82.7,8.44166667 -82.7,8.45 -82.7,8.45833333 -82.7,8.46666667 -82.69166667,8.46666667 -82.68333333,8.46666667 -82.675,8.46666667 -82.675,8.475 -82.68333333,8.475 -82.69166667,8.475 -82.7,8.475 -82.7,8.48333333 -82.70833333,8.48333333 -82.70833333,8.49166667 -82.70833333,8.5 -82.71666667,8.5 -82.71666667,8.50833333 -82.725,8.50833333 -82.725,8.51666667 -82.73333333,8.51666667 -82.73333333,8.50833333 -82.74166667,8.50833333 -82.74166667,8.51666667 -82.74166667,8.525 -82.75,8.525 -82.75,8.53333333 -82.75833333,8.53333333 -82.76666667,8.53333333 -82.76666667,8.54166667 -82.75833333,8.54166667 -82.75833333,8.55 -82.76666667,8.55 -82.775,8.55 -82.775,8.55833333 -82.775,8.56666667 -82.76666667,8.56666667 -82.76666667,8.575 -82.775,8.575 -82.78333333,8.575 -82.78333333,8.56666667 -82.79166667,8.56666667 -82.79166667,8.575 -82.8,8.575 -82.80833333,8.575 -82.80833333,8.56666667 -82.81666667,8.56666667 -82.81666667,8.575 -82.825,8.575 -82.83333333,8.575 -82.83333333,8.58333333 -82.83333333,8.59166667 -82.84166667,8.59166667 -82.84166667,8.6 -82.85,8.6 -82.85,8.60833333 -82.85,8.61666667 -82.85833333,8.61666667 -82.85833333,8.60833333 -82.86666667,8.60833333 -82.86666667,8.61666667 -82.86666667,8.625 -82.86666667,8.63333333 -82.875,8.63333333 -82.875,8.625 -82.88333333,8.625 -82.89166667,8.625 -82.89166667,8.63333333 -82.89166667,8.64166667 -82.9,8.64166667 -82.9,8.63333333 -82.90833333,8.63333333 -82.90833333,8.64166667 -82.91666667,8.64166667 -82.925,8.64166667 -82.925,8.63333333 -82.93333333,8.63333333 -82.93333333,8.64166667 -82.93333333,8.65 -82.93333333,8.65833333 -82.94166667,8.65833333 -82.94166667,8.66666667 -82.94166667,8.675 -82.95,8.675 -82.95,8.68333333 -82.95833333,8.68333333 -82.96666667,8.68333333 -82.96666667,8.675 -82.975,8.675 -82.98333333,8.675 -82.99166667,8.675 -82.99166667,8.68333333 -83.0,8.68333333 -83.0,8.69166667 -83.00833333,8.69166667 -83.01666667,8.69166667 -83.01666667,8.7 -83.00833333,8.7 -83.00833333,8.70833333 -83.01666667,8.70833333 -83.01666667,8.71666667 -83.025,8.71666667 -83.03333333,8.71666667 -83.03333333,8.70833333 -83.04166667,8.70833333 -83.04166667,8.71666667 -83.05,8.71666667 -83.05,8.725 -83.05833333,8.725 -83.06666667,8.725 -83.075,8.725 -83.08333333,8.725 -83.08333333,8.71666667 -83.09166667,8.71666667 -83.09166667,8.725 -83.1,8.725 -83.10833333,8.725 -83.10833333,8.71666667 -83.11666667,8.71666667 -83.125,8.71666667 -83.125,8.70833333 -83.13333333,8.70833333 -83.13333333,8.71666667 -83.14166667,8.71666667 -83.15,8.71666667 -83.15,8.725 -83.15,8.73333333 -83.15833333,8.73333333 -83.15833333,8.74166667 -83.16666667,8.74166667 -83.16666667,8.75 -83.16666667,8.75833333 -83.175,8.75833333 -83.175,8.75 -83.18333333,8.75 -83.19166667,8.75 -83.19166667,8.75833333 -83.18333333,8.75833333 -83.18333333,8.76666667 -83.19166667,8.76666667 -83.2,8.76666667 -83.2,8.775 -83.20833333,8.775 -83.20833333,8.78333333 -83.21666667,8.78333333 -83.21666667,8.79166667 -83.225,8.79166667 -83.225,8.8 -83.23333333,8.8 -83.23333333,8.80833333 -83.24166667,8.80833333 -83.24166667,8.81666667 -83.25,8.81666667 -83.25833333,8.81666667 -83.25833333,8.825 -83.25833333,8.83333333 -83.25,8.83333333 -83.25,8.84166667 -83.25,8.85 -83.25833333,8.85 -83.25833333,8.84166667 -83.26666667,8.84166667 -83.275,8.84166667 -83.275,8.85 -83.28333333,8.85 -83.28333333,8.85833333 -83.29166667,8.85833333 -83.29166667,8.86666667 -83.3,8.86666667 -83.3,8.875 -83.30833333,8.875 -83.31666667,8.875 -83.31666667,8.88333333 -83.325,8.88333333 -83.325,8.89166667 -83.33333333,8.89166667 -83.33333333,8.9 -83.34166667,8.9 -83.35,8.9 -83.35,8.90833333 -83.35,8.91666667 -83.35833333,8.91666667 -83.36666667,8.91666667 -83.375,8.91666667 -83.375,8.925 -83.38333333,8.925 -83.39166667,8.925 -83.39166667,8.93333333 -83.4,8.93333333 -83.4,8.94166667 -83.40833333,8.94166667 -83.40833333,8.95 -83.41666667,8.95 -83.41666667,8.95833333 -83.40833333,8.95833333 -83.4,8.95833333 -83.4,8.95 -83.39166667,8.95 -83.39166667,8.95833333 -83.38333333,8.95833333 -83.38333333,8.96666667 -83.39166667,8.96666667 -83.4,8.96666667 -83.4,8.975 -83.40833333,8.975 -83.41666667,8.975 -83.425,8.975 -83.43333333,8.975 -83.44166667,8.975 -83.45,8.975 -83.45833333,8.975 -83.45833333,8.98333333 -83.46666667,8.98333333 -83.46666667,8.975 -83.475,8.975 -83.48333333,8.975 -83.48333333,8.98333333 -83.49166667,8.98333333 -83.49166667,8.99166667 -83.48333333,8.99166667 -83.48333333,9.0 -83.49166667,9.0 -83.49166667,9.00833333 -83.5,9.00833333 -83.50833333,9.00833333 -83.51666667,9.00833333 -83.51666667,9.01666667 -83.525,9.01666667 -83.53333333,9.01666667 -83.53333333,9.025 -83.54166667,9.025 -83.54166667,9.01666667 -83.54166667,9.00833333 -83.55,9.00833333 -83.55833333,9.00833333 -83.55833333,9.01666667 -83.56666667,9.01666667 -83.575,9.01666667 -83.575,9.025 -83.56666667,9.025 -83.56666667,9.03333333 -83.56666667,9.04166667 -83.575,9.04166667 -83.575,9.05 -83.575,9.05833333 -83.58333333,9.05833333 -83.58333333,9.06666667 -83.58333333,9.075 -83.59166667,9.075 -83.59166667,9.06666667 -83.6,9.06666667 -83.6,9.075 -83.60833333,9.075 -83.60833333,9.08333333 -83.61666667,9.08333333 -83.61666667,9.09166667 -83.60833333,9.09166667 -83.60833333,9.1 -83.61666667,9.1 -83.61666667,9.10833333 -83.61666667,9.11666667 -83.625,9.11666667 -83.63333333,9.11666667 -83.63333333,9.125 -83.64166667,9.125 -83.65,9.125 -83.65833333,9.125 -83.65833333,9.11666667 -83.66666667,9.11666667 -83.66666667,9.10833333 -83.675,9.10833333 -83.675,9.11666667 -83.68333333,9.11666667 -83.68333333,9.125 -83.68333333,9.13333333 -83.69166667,9.13333333 -83.69166667,9.14166667 -83.7,9.14166667 -83.70833333,9.14166667 -83.70833333,9.15 -83.7,9.15 -83.7,9.15833333 -83.70833333,9.15833333 -83.70833333,9.16666667 -83.70833333,9.175 -83.7,9.175 -83.7,9.18333333 -83.70833333,9.18333333 -83.70833333,9.19166667 -83.71666667,9.19166667 -83.71666667,9.18333333 -83.725,9.18333333 -83.725,9.19166667 -83.73333333,9.19166667 -83.73333333,9.18333333 -83.74166667,9.18333333 -83.74166667,9.19166667 -83.74166667,9.2 -83.74166667,9.20833333 -83.73333333,9.20833333 -83.73333333,9.21666667 -83.73333333,9.225 -83.74166667,9.225 -83.74166667,9.21666667 -83.75,9.21666667 -83.75,9.20833333 -83.75833333,9.20833333 -83.75833333,9.2 -83.76666667,9.2 -83.775,9.2 -83.775,9.20833333 -83.78333333,9.20833333 -83.79166667,9.20833333 -83.8,9.20833333 -83.8,9.21666667 -83.80833333,9.21666667 -83.80833333,9.225 -83.81666667,9.225 -83.825,9.225 -83.825,9.23333333 -83.825,9.24166667 -83.825,9.25 -83.83333333,9.25 -83.84166667,9.25 -83.85,9.25 -83.85,9.25833333 -83.85,9.26666667 -83.85833333,9.26666667 -83.86666667,9.26666667 -83.86666667,9.275 -83.875,9.275 -83.875,9.28333333 -83.88333333,9.28333333 -83.88333333,9.29166667 -83.88333333,9.3 -83.89166667,9.3 -83.9,9.3 -83.9,9.30833333 -83.9,9.31666667 -83.9,9.325 -83.9,9.33333333 -83.90833333,9.33333333 -83.90833333,9.325 -83.91666667,9.325 -83.925,9.325 -83.925,9.33333333 -83.93333333,9.33333333 -83.93333333,9.34166667 -83.94166667,9.34166667 -83.95,9.34166667 -83.95833333,9.34166667 -83.95833333,9.35 -83.95833333,9.35833333 -83.95833333,9.36666667 -83.96666667,9.36666667 -83.96666667,9.375 -83.95833333,9.375 -83.95833333,9.38333333 -83.96666667,9.38333333 -83.975,9.38333333 -83.975,9.375 -83.98333333,9.375 -83.99166667,9.375 -83.99166667,9.38333333 -84.0,9.38333333 -84.00833333,9.38333333 -84.00833333,9.39166667 -84.01666667,9.39166667 -84.01666667,9.4 -84.00833333,9.4 -84.00833333,9.40833333 -84.0,9.40833333 -84.0,9.4 -83.99166667,9.4 -83.99166667,9.40833333 -83.99166667,9.41666667 -84.0,9.41666667 -84.00833333,9.41666667 -84.00833333,9.425 -84.01666667,9.425 -84.025,9.425 -84.025,9.43333333 -84.01666667,9.43333333 -84.00833333,9.43333333 -84.00833333,9.44166667 -84.0,9.44166667 -83.99166667,9.44166667 -83.99166667,9.45 -83.99166667,9.45833333 -84.0,9.45833333 -84.0,9.45 -84.00833333,9.45 -84.00833333,9.45833333 -84.01666667,9.45833333 -84.025,9.45833333 -84.025,9.45 -84.03333333,9.45 -84.03333333,9.44166667 -84.04166667,9.44166667 -84.04166667,9.45 -84.04166667,9.45833333 -84.04166667,9.46666667 -84.04166667,9.475 -84.04166667,9.48333333 -84.04166667,9.49166667 -84.03333333,9.49166667 -84.03333333,9.5 -84.04166667,9.5 -84.04166667,9.50833333 -84.03333333,9.50833333 -84.03333333,9.51666667 -84.04166667,9.51666667 -84.05,9.51666667 -84.05,9.50833333 -84.05,9.5 -84.05,9.49166667 -84.05833333,9.49166667 -84.06666667,9.49166667 -84.06666667,9.5 -84.05833333,9.5 -84.05833333,9.50833333 -84.06666667,9.50833333 -84.06666667,9.51666667 -84.06666667,9.525 -84.05833333,9.525 -84.05833333,9.53333333 -84.06666667,9.53333333 -84.06666667,9.54166667 -84.075,9.54166667 -84.075,9.53333333 -84.08333333,9.53333333 -84.08333333,9.525 -84.08333333,9.51666667 -84.09166667,9.51666667 -84.1,9.51666667 -84.1,9.525 -84.10833333,9.525 -84.10833333,9.51666667 -84.11666667,9.51666667 -84.125,9.51666667 -84.13333333,9.51666667 -84.13333333,9.525 -84.13333333,9.53333333 -84.13333333,9.54166667 -84.125,9.54166667 -84.125,9.55 -84.125,9.55833333 -84.125,9.56666667 -84.13333333,9.56666667 -84.13333333,9.55833333 -84.14166667,9.55833333 -84.14166667,9.55 -84.15,9.55 -84.15,9.54166667 -84.15833333,9.54166667 -84.16666667,9.54166667 -84.175,9.54166667 -84.175,9.55 -84.18333333,9.55 -84.19166667,9.55 -84.19166667,9.55833333 -84.2,9.55833333 -84.2,9.56666667 -84.20833333,9.56666667 -84.20833333,9.575 -84.21666667,9.575 -84.21666667,9.58333333 -84.21666667,9.59166667 -84.225,9.59166667 -84.225,9.6 -84.23333333,9.6 -84.23333333,9.60833333 -84.24166667,9.60833333 -84.25,9.60833333 -84.25,9.61666667 -84.25,9.625 -84.25833333,9.625 -84.25833333,9.61666667 -84.26666667,9.61666667 -84.275,9.61666667 -84.28333333,9.61666667 -84.28333333,9.625 -84.275,9.625 -84.275,9.63333333 -84.28333333,9.63333333 -84.28333333,9.64166667 -84.28333333,9.65 -84.275,9.65 -84.275,9.65833333 -84.275,9.66666667 -84.28333333,9.66666667 -84.29166667,9.66666667 -84.29166667,9.675 -84.3,9.675 -84.3,9.66666667 -84.30833333,9.66666667 -84.31666667,9.66666667 -84.31666667,9.65833333 -84.325,9.65833333 -84.325,9.66666667 -84.33333333,9.66666667 -84.34166667,9.66666667 -84.34166667,9.65833333 -84.33333333,9.65833333 -84.33333333,9.65 -84.325,9.65 -84.325,9.64166667 -84.31666667,9.64166667 -84.31666667,9.63333333 -84.325,9.63333333 -84.33333333,9.63333333 -84.33333333,9.625 -84.33333333,9.61666667 -84.33333333,9.60833333 -84.325,9.60833333 -84.325,9.6 -84.325,9.59166667 -84.33333333,9.59166667 -84.34166667,9.59166667 -84.35,9.59166667 -84.35,9.58333333 -84.35833333,9.58333333 -84.35833333,9.59166667 -84.36666667,9.59166667 -84.36666667,9.58333333 -84.375,9.58333333 -84.375,9.59166667 -84.38333333,9.59166667 -84.38333333,9.58333333 -84.38333333,9.575 -84.39166667,9.575 -84.39166667,9.58333333 -84.39166667,9.59166667 -84.39166667,9.6 -84.4,9.6 -84.4,9.59166667 -84.4,9.58333333 -84.40833333,9.58333333 -84.40833333,9.59166667 -84.41666667,9.59166667 -84.41666667,9.58333333 -84.41666667,9.575 -84.425,9.575 -84.43333333,9.575 -84.43333333,9.58333333 -84.43333333,9.59166667 -84.44166667,9.59166667 -84.44166667,9.58333333 -84.45,9.58333333 -84.45833333,9.58333333 -84.45833333,9.575 -84.46666667,9.575 -84.475,9.575 -84.48333333,9.575 -84.49166667,9.575 -84.5,9.575 -84.50833333,9.575 -84.50833333,9.58333333 -84.5,9.58333333 -84.5,9.59166667 -84.50833333,9.59166667 -84.51666667,9.59166667 -84.525,9.59166667 -84.53333333,9.59166667 -84.53333333,9.6 -84.54166667,9.6 -84.54166667,9.59166667 -84.55,9.59166667 -84.55,9.58333333 -84.55,9.575 -84.55833333,9.575 -84.56666667,9.575 -84.575,9.575 -84.575,9.58333333 -84.575,9.59166667 -84.58333333,9.59166667 -84.59166667,9.59166667 -84.6,9.59166667 -84.60833333,9.59166667 -84.60833333,9.58333333 -84.61666667,9.58333333 -84.61666667,9.59166667 -84.61666667,9.6 -84.60833333,9.6 -84.60833333,9.60833333 -84.60833333,9.61666667 -84.60833333,9.625 -84.61666667,9.625 -84.61666667,9.63333333 -84.625,9.63333333 -84.625,9.64166667 -84.625,9.65 -84.63333333,9.65 -84.64166667,9.65 -84.64166667,9.65833333 -84.65,9.65833333 -84.65,9.66666667 -84.65,9.675 -84.65833333,9.675 -84.66666667,9.675 -84.66666667,9.68333333 -84.66666667,9.69166667 -84.65833333,9.69166667 -84.65,9.69166667 -84.65,9.7 -84.64166667,9.7 -84.64166667,9.70833333 -84.63333333,9.70833333 -84.625,9.70833333 -84.625,9.71666667 -84.61666667,9.71666667 -84.61666667,9.725 -84.61666667,9.73333333 -84.61666667,9.74166667 -84.61666667,9.75 -84.60833333,9.75 -84.6,9.75 -84.6,9.75833333 -84.60833333,9.75833333 -84.60833333,9.76666667 -84.6,9.76666667 -84.6,9.775 -84.59166667,9.775 -84.59166667,9.78333333 -84.59166667,9.79166667 -84.58333333,9.79166667 -84.575,9.79166667 -84.575,9.8 -84.56666667,9.8 -84.56666667,9.79166667 -84.55833333,9.79166667 -84.55833333,9.8 -84.55833333,9.80833333 -84.55833333,9.81666667 -84.56666667,9.81666667 -84.56666667,9.825 -84.55833333,9.825 -84.55833333,9.83333333 -84.55,9.83333333 -84.54166667,9.83333333 -84.54166667,9.825 -84.53333333,9.825 -84.525,9.825 -84.51666667,9.825 -84.51666667,9.83333333 -84.50833333,9.83333333 -84.5,9.83333333 -84.5,9.84166667 -84.5,9.85 -84.49166667,9.85 -84.49166667,9.85833333 -84.48333333,9.85833333 -84.475,9.85833333 -84.46666667,9.85833333 -84.46666667,9.86666667 -84.46666667,9.875 -84.46666667,9.88333333 -84.475,9.88333333 -84.475,9.875 -84.48333333,9.875 -84.48333333,9.88333333 -84.49166667,9.88333333 -84.49166667,9.89166667 -84.5,9.89166667 -84.5,9.9 -84.5,9.90833333 -84.50833333,9.90833333 -84.50833333,9.9 -84.50833333,9.89166667 -84.51666667,9.89166667 -84.525,9.89166667 -84.53333333,9.89166667 -84.54166667,9.89166667 -84.55,9.89166667 -84.55,9.88333333 -84.55,9.875 -84.55,9.86666667 -84.55833333,9.86666667 -84.56666667,9.86666667 -84.56666667,9.85833333 -84.56666667,9.85 -84.56666667,9.84166667 -84.575,9.84166667 -84.58333333,9.84166667 -84.59166667,9.84166667 -84.6,9.84166667 -84.6,9.85 -84.59166667,9.85 -84.58333333,9.85 -84.575,9.85 -84.575,9.85833333 -84.58333333,9.85833333 -84.59166667,9.85833333 -84.59166667,9.86666667 -84.58333333,9.86666667 -84.575,9.86666667 -84.575,9.875 -84.58333333,9.875 -84.59166667,9.875 -84.6,9.875 -84.6,9.88333333 -84.59166667,9.88333333 -84.58333333,9.88333333 -84.58333333,9.89166667 -84.59166667,9.89166667 -84.59166667,9.9 -84.59166667,9.90833333 -84.59166667,9.91666667 -84.59166667,9.925 -84.6,9.925 -84.6,9.93333333 -84.60833333,9.93333333 -84.61666667,9.93333333 -84.625,9.93333333 -84.625,9.94166667 -84.63333333,9.94166667 -84.64166667,9.94166667 -84.65,9.94166667 -84.65,9.95 -84.65833333,9.95 -84.66666667,9.95 -84.66666667,9.95833333 -84.66666667,9.96666667 -84.675,9.96666667 -84.675,9.975 -84.68333333,9.975 -84.68333333,9.98333333 -84.68333333,9.99166667 -84.69166667,9.99166667 -84.69166667,9.98333333 -84.7,9.98333333 -84.70833333,9.98333333 -84.71666667,9.98333333 -84.71666667,9.99166667 -84.725,9.99166667 -84.73333333,9.99166667 -84.73333333,10.0 -84.725,10.0 -84.725,10.00833333 -84.71666667,10.00833333 -84.70833333,10.00833333 -84.70833333,10.01666667 -84.71666667,10.01666667 -84.71666667,10.025 -84.71666667,10.03333333 -84.70833333,10.03333333 -84.7,10.03333333 -84.69166667,10.03333333 -84.69166667,10.04166667 -84.7,10.04166667 -84.70833333,10.04166667 -84.71666667,10.04166667 -84.71666667,10.05 -84.725,10.05 -84.725,10.04166667 -84.73333333,10.04166667 -84.74166667,10.04166667 -84.74166667,10.05 -84.75,10.05 -84.75833333,10.05 -84.75833333,10.05833333 -84.76666667,10.05833333 -84.76666667,10.06666667 -84.775,10.06666667 -84.78333333,10.06666667 -84.78333333,10.075 -84.79166667,10.075 -84.79166667,10.06666667 -84.79166667,10.05833333 -84.8,10.05833333 -84.8,10.06666667 -84.8,10.075 -84.8,10.08333333 -84.80833333,10.08333333 -84.80833333,10.09166667 -84.81666667,10.09166667 -84.81666667,10.08333333 -84.825,10.08333333 -84.83333333,10.08333333 -84.83333333,10.09166667 -84.825,10.09166667 -84.825,10.1 -84.83333333,10.1 -84.83333333,10.10833333 -84.83333333,10.11666667 -84.84166667,10.11666667 -84.84166667,10.10833333 -84.85,10.10833333 -84.85,10.11666667 -84.85833333,10.11666667 -84.86666667,10.11666667 -84.86666667,10.125 -84.85833333,10.125 -84.85833333,10.13333333 -84.86666667,10.13333333 -84.875,10.13333333 -84.875,10.125 -84.88333333,10.125 -84.88333333,10.11666667 -84.89166667,10.11666667 -84.89166667,10.125 -84.9,10.125 -84.9,10.13333333 -84.89166667,10.13333333 -84.89166667,10.14166667 -84.9,10.14166667 -84.90833333,10.14166667 -84.90833333,10.15 -84.91666667,10.15 -84.925,10.15 -84.925,10.15833333 -84.91666667,10.15833333 -84.91666667,10.16666667 -84.925,10.16666667 -84.925,10.175 -84.93333333,10.175 -84.94166667,10.175 -84.94166667,10.16666667 -84.94166667,10.15833333 -84.93333333,10.15833333 -84.93333333,10.15 -84.94166667,10.15 -84.94166667,10.14166667 -84.93333333,10.14166667 -84.93333333,10.13333333 -84.94166667,10.13333333 -84.95,10.13333333 -84.95,10.125 -84.95833333,10.125 -84.95833333,10.13333333 -84.96666667,10.13333333 -84.96666667,10.14166667 -84.96666667,10.15 -84.95833333,10.15 -84.95,10.15 -84.95,10.15833333 -84.95,10.16666667 -84.95833333,10.16666667 -84.96666667,10.16666667 -84.96666667,10.175 -84.96666667,10.18333333 -84.95833333,10.18333333 -84.95833333,10.19166667 -84.95,10.19166667 -84.95,10.2 -84.95833333,10.2 -84.95833333,10.20833333 -84.95,10.20833333 -84.95,10.21666667 -84.95833333,10.21666667 -84.96666667,10.21666667 -84.975,10.21666667 -84.975,10.225 -84.975,10.23333333 -84.98333333,10.23333333 -84.98333333,10.24166667 -84.975,10.24166667 -84.975,10.25 -84.96666667,10.25 -84.96666667,10.25833333 -84.975,10.25833333 -84.98333333,10.25833333 -84.99166667,10.25833333 -84.99166667,10.26666667 -85.0,10.26666667 -85.0,10.275 -85.00833333,10.275 -85.00833333,10.28333333 -85.01666667,10.28333333 -85.025,10.28333333 -85.025,10.275 -85.03333333,10.275 -85.03333333,10.28333333 -85.03333333,10.29166667 -85.025,10.29166667 -85.025,10.3 -85.03333333,10.3 -85.03333333,10.30833333 -85.04166667,10.30833333 -85.04166667,10.31666667 -85.03333333,10.31666667 -85.03333333,10.325 -85.04166667,10.325 -85.04166667,10.33333333 -85.05,10.33333333 -85.05,10.325 -85.05833333,10.325 -85.06666667,10.325 -85.075,10.325 -85.08333333,10.325 -85.08333333,10.33333333 -85.075,10.33333333 -85.06666667,10.33333333 -85.05833333,10.33333333 -85.05833333,10.34166667 -85.05833333,10.35 -85.05,10.35 -85.05,10.35833333 -85.05,10.36666667 -85.05833333,10.36666667 -85.05833333,10.35833333 -85.06666667,10.35833333 -85.06666667,10.36666667 -85.06666667,10.375 -85.05833333,10.375 -85.05833333,10.38333333 -85.06666667,10.38333333 -85.075,10.38333333 -85.075,10.39166667 -85.075,10.4 -85.06666667,10.4 -85.06666667,10.40833333 -85.075,10.40833333 -85.075,10.41666667 -85.075,10.425 -85.08333333,10.425 -85.08333333,10.43333333 -85.075,10.43333333 -85.075,10.44166667 -85.08333333,10.44166667 -85.08333333,10.45 -85.09166667,10.45 -85.09166667,10.45833333 -85.08333333,10.45833333 -85.075,10.45833333 -85.075,10.46666667 -85.075,10.475 -85.08333333,10.475 -85.08333333,10.48333333 -85.09166667,10.48333333 -85.09166667,10.49166667 -85.1,10.49166667 -85.10833333,10.49166667 -85.10833333,10.48333333 -85.11666667,10.48333333 -85.11666667,10.49166667 -85.11666667,10.5 -85.125,10.5 -85.13333333,10.5 -85.14166667,10.5 -85.14166667,10.50833333 -85.14166667,10.51666667 -85.13333333,10.51666667 -85.125,10.51666667 -85.125,10.525 -85.13333333,10.525 -85.13333333,10.53333333 -85.14166667,10.53333333 -85.14166667,10.54166667 -85.14166667,10.55 -85.15,10.55 -85.15833333,10.55 -85.16666667,10.55 -85.175,10.55 -85.175,10.55833333 -85.18333333,10.55833333 -85.19166667,10.55833333 -85.2,10.55833333 -85.2,10.55 -85.20833333,10.55 -85.20833333,10.54166667 -85.21666667,10.54166667 -85.21666667,10.53333333 -85.21666667,10.525 -85.225,10.525 -85.225,10.53333333 -85.225,10.54166667 -85.23333333,10.54166667 -85.24166667,10.54166667 -85.24166667,10.55 -85.24166667,10.55833333 -85.25,10.55833333 -85.25,10.56666667 -85.25833333,10.56666667 -85.25833333,10.575 -85.26666667,10.575 -85.26666667,10.58333333 -85.275,10.58333333 -85.28333333,10.58333333 -85.28333333,10.59166667 -85.275,10.59166667 -85.275,10.6 -85.28333333,10.6 -85.28333333,10.60833333 -85.29166667,10.60833333 -85.3,10.60833333 -85.3,10.6 -85.30833333,10.6 -85.30833333,10.59166667 -85.31666667,10.59166667 -85.31666667,10.58333333 -85.325,10.58333333 -85.325,10.575 -85.325,10.56666667 -85.325,10.55833333 -85.31666667,10.55833333 -85.31666667,10.55 -85.30833333,10.55 -85.30833333,10.54166667 -85.3,10.54166667 -85.3,10.55 -85.29166667,10.55 -85.29166667,10.54166667 -85.29166667,10.53333333 -85.3,10.53333333 -85.3,10.525 -85.30833333,10.525 -85.30833333,10.51666667 -85.30833333,10.50833333 -85.31666667,10.50833333 -85.31666667,10.51666667 -85.325,10.51666667 -85.33333333,10.51666667 -85.34166667,10.51666667 -85.34166667,10.525 -85.34166667,10.53333333 -85.33333333,10.53333333 -85.33333333,10.54166667 -85.325,10.54166667 -85.325,10.55 -85.33333333,10.55 -85.33333333,10.55833333 -85.34166667,10.55833333 -85.35,10.55833333 -85.35,10.55 -85.35,10.54166667 -85.35833333,10.54166667 -85.35833333,10.55 -85.36666667,10.55 -85.36666667,10.55833333 -85.35833333,10.55833333 -85.35833333,10.56666667 -85.35,10.56666667 -85.35,10.575 -85.35833333,10.575 -85.36666667,10.575 -85.36666667,10.58333333 -85.36666667,10.59166667 -85.375,10.59166667 -85.375,10.58333333 -85.375,10.575 -85.375,10.56666667 -85.38333333,10.56666667 -85.39166667,10.56666667 -85.39166667,10.55833333 -85.38333333,10.55833333 -85.375,10.55833333 -85.375,10.55 -85.38333333,10.55 -85.39166667,10.55 -85.39166667,10.54166667 -85.4,10.54166667 -85.40833333,10.54166667 -85.40833333,10.53333333 -85.4,10.53333333 -85.39166667,10.53333333 -85.39166667,10.525 -85.39166667,10.51666667 -85.4,10.51666667 -85.4,10.50833333 -85.40833333,10.50833333 -85.40833333,10.5 -85.41666667,10.5 -85.425,10.5 -85.43333333,10.5 -85.44166667,10.5 -85.45,10.5 -85.45833333,10.5 -85.45833333,10.50833333 -85.45,10.50833333 -85.44166667,10.50833333 -85.44166667,10.51666667 -85.45,10.51666667 -85.45,10.525 -85.45,10.53333333 -85.45833333,10.53333333 -85.45833333,10.525 -85.46666667,10.525 -85.46666667,10.51666667 -85.475,10.51666667 -85.475,10.50833333 -85.48333333,10.50833333 -85.49166667,10.50833333 -85.49166667,10.51666667 -85.5,10.51666667 -85.5,10.525 -85.5,10.53333333 -85.50833333,10.53333333 -85.51666667,10.53333333 -85.51666667,10.54166667 -85.51666667,10.55 -85.51666667,10.55833333 -85.50833333,10.55833333 -85.5,10.55833333 -85.5,10.56666667 -85.50833333,10.56666667 -85.51666667,10.56666667 -85.525,10.56666667 -85.525,10.55833333 -85.53333333,10.55833333 -85.53333333,10.55 -85.54166667,10.55 -85.54166667,10.55833333 -85.54166667,10.56666667 -85.53333333,10.56666667 -85.53333333,10.575 -85.54166667,10.575 -85.54166667,10.58333333 -85.54166667,10.59166667 -85.54166667,10.6 -85.55,10.6 -85.55833333,10.6 -85.55833333,10.60833333 -85.55833333,10.61666667 -85.55833333,10.625 -85.55,10.625 -85.55,10.61666667 -85.54166667,10.61666667 -85.53333333,10.61666667 -85.53333333,10.625 -85.54166667,10.625 -85.54166667,10.63333333 -85.54166667,10.64166667 -85.53333333,10.64166667 -85.525,10.64166667 -85.51666667,10.64166667 -85.51666667,10.63333333 -85.51666667,10.625 -85.50833333,10.625 -85.50833333,10.63333333 -85.50833333,10.64166667 -85.5,10.64166667 -85.5,10.65 -85.5,10.65833333 -85.5,10.66666667 -85.5,10.675 -85.5,10.68333333 -85.50833333,10.68333333 -85.50833333,10.675 -85.51666667,10.675 -85.51666667,10.66666667 -85.51666667,10.65833333 -85.50833333,10.65833333 -85.50833333,10.65 -85.51666667,10.65 -85.525,10.65 -85.53333333,10.65 -85.54166667,10.65 -85.55,10.65 -85.55833333,10.65 -85.55833333,10.65833333 -85.55,10.65833333 -85.55,10.66666667 -85.55833333,10.66666667 -85.56666667,10.66666667 -85.56666667,10.65833333 -85.56666667,10.65 -85.575,10.65 -85.575,10.64166667 -85.58333333,10.64166667 -85.58333333,10.63333333 -85.59166667,10.63333333 -85.59166667,10.625 -85.6,10.625 -85.60833333,10.625 -85.60833333,10.61666667 -85.60833333,10.60833333 -85.60833333,10.6 -85.61666667,10.6 -85.61666667,10.59166667 -85.61666667,10.58333333 -85.625,10.58333333 -85.625,10.575 -85.63333333,10.575 -85.63333333,10.56666667 -85.63333333,10.55833333 -85.64166667,10.55833333 -85.64166667,10.55 -85.64166667,10.54166667 -85.65,10.54166667 -85.65,10.53333333 -85.65833333,10.53333333 -85.66666667,10.53333333 -85.66666667,10.525 -85.65833333,10.525 -85.65833333,10.51666667 -85.66666667,10.51666667 -85.675,10.51666667 -85.675,10.50833333 -85.675,10.5 -85.66666667,10.5 -85.66666667,10.49166667 -85.65833333,10.49166667 -85.65,10.49166667 -85.65,10.48333333 -85.64166667,10.48333333 -85.64166667,10.475 -85.63333333,10.475 -85.63333333,10.46666667 -85.625,10.46666667 -85.625,10.475 -85.61666667,10.475 -85.60833333,10.475 -85.60833333,10.46666667 -85.60833333,10.45833333 -85.60833333,10.45 -85.61666667,10.45 -85.61666667,10.44166667 -85.60833333,10.44166667 -85.60833333,10.43333333 -85.6,10.43333333 -85.6,10.425 -85.60833333,10.425 -85.60833333,10.41666667 -85.60833333,10.40833333 -85.60833333,10.4 -85.61666667,10.4 -85.61666667,10.39166667 -85.61666667,10.38333333 -85.61666667,10.375 -85.60833333,10.375 -85.6,10.375 -85.6,10.38333333 -85.59166667,10.38333333 -85.59166667,10.375 -85.59166667,10.36666667 -85.59166667,10.35833333 -85.6,10.35833333 -85.60833333,10.35833333 -85.60833333,10.36666667 -85.61666667,10.36666667 -85.61666667,10.35833333 -85.625,10.35833333 -85.625,10.35 -85.63333333,10.35 -85.63333333,10.35833333 -85.64166667,10.35833333 -85.65,10.35833333 -85.65833333,10.35833333 -85.66666667,10.35833333 -85.66666667,10.35 -85.675,10.35 -85.675,10.34166667 -85.68333333,10.34166667 -85.69166667,10.34166667 -85.7,10.34166667 -85.7,10.35 -85.7,10.35833333 -85.7,10.36666667 -85.69166667,10.36666667 -85.69166667,10.35833333 -85.68333333,10.35833333 -85.675,10.35833333 -85.675,10.36666667 -85.675,10.375 -85.675,10.38333333 -85.68333333,10.38333333 -85.69166667,10.38333333 -85.69166667,10.375 -85.7,10.375 -85.70833333,10.375 -85.70833333,10.36666667 -85.70833333,10.35833333 -85.70833333,10.35 -85.71666667,10.35 -85.725,10.35 -85.73333333,10.35 -85.73333333,10.34166667 -85.74166667,10.34166667 -85.74166667,10.33333333 -85.73333333,10.33333333 -85.73333333,10.325 -85.73333333,10.31666667 -85.725,10.31666667 -85.725,10.30833333 -85.71666667,10.30833333 -85.71666667,10.3 -85.71666667,10.29166667 -85.725,10.29166667 -85.725,10.28333333 -85.71666667,10.28333333 -85.71666667,10.275 -85.70833333,10.275 -85.7,10.275 -85.7,10.28333333 -85.69166667,10.28333333 -85.69166667,10.275 -85.68333333,10.275 -85.68333333,10.26666667 -85.675,10.26666667 -85.66666667,10.26666667 -85.65833333,10.26666667 -85.65833333,10.25833333 -85.65,10.25833333 -85.65,10.26666667 -85.64166667,10.26666667 -85.63333333,10.26666667 -85.63333333,10.25833333 -85.625,10.25833333 -85.625,10.26666667 -85.61666667,10.26666667 -85.60833333,10.26666667 -85.60833333,10.25833333 -85.6,10.25833333 -85.6,10.25 -85.59166667,10.25 -85.59166667,10.25833333 -85.59166667,10.26666667 -85.58333333,10.26666667 -85.575,10.26666667 -85.56666667,10.26666667 -85.56666667,10.25833333 -85.56666667,10.25 -85.575,10.25 -85.575,10.24166667 -85.56666667,10.24166667 -85.56666667,10.23333333 -85.55833333,10.23333333 -85.55833333,10.24166667 -85.55,10.24166667 -85.54166667,10.24166667 -85.54166667,10.25 -85.53333333,10.25 -85.53333333,10.24166667 -85.525,10.24166667 -85.525,10.25 -85.525,10.25833333 -85.51666667,10.25833333 -85.50833333,10.25833333 -85.5,10.25833333 -85.49166667,10.25833333 -85.49166667,10.25 -85.48333333,10.25 -85.475,10.25 -85.475,10.24166667 -85.46666667,10.24166667 -85.46666667,10.23333333 -85.46666667,10.225 -85.475,10.225 -85.475,10.21666667 -85.46666667,10.21666667 -85.45833333,10.21666667 -85.45833333,10.225 -85.45,10.225 -85.45,10.21666667 -85.44166667,10.21666667 -85.44166667,10.20833333 -85.44166667,10.2 -85.43333333,10.2 -85.43333333,10.19166667 -85.43333333,10.18333333 -85.425,10.18333333 -85.425,10.19166667 -85.41666667,10.19166667 -85.41666667,10.18333333 -85.40833333,10.18333333 -85.4,10.18333333 -85.39166667,10.18333333 -85.39166667,10.19166667 -85.39166667,10.2 -85.38333333,10.2 -85.38333333,10.19166667 -85.38333333,10.18333333 -85.38333333,10.175 -85.39166667,10.175 -85.39166667,10.16666667 -85.39166667,10.15833333 -85.38333333,10.15833333 -85.375,10.15833333 -85.375,10.15 -85.375,10.14166667 -85.36666667,10.14166667 -85.35833333,10.14166667 -85.35833333,10.13333333 -85.35833333,10.125 -85.35,10.125 -85.34166667,10.125 -85.34166667,10.11666667 -85.35,10.11666667 -85.35,10.10833333 -85.34166667,10.10833333 -85.33333333,10.10833333 -85.33333333,10.11666667 -85.325,10.11666667 -85.31666667,10.11666667 -85.31666667,10.10833333 -85.30833333,10.10833333 -85.30833333,10.1 -85.3,10.1 -85.29166667,10.1 -85.29166667,10.09166667 -85.28333333,10.09166667 -85.28333333,10.08333333 -85.28333333,10.075 -85.28333333,10.06666667 -85.29166667,10.06666667 -85.3,10.06666667 -85.3,10.075 -85.30833333,10.075 -85.31666667,10.075 -85.31666667,10.08333333 -85.325,10.08333333 -85.325,10.075 -85.33333333,10.075 -85.33333333,10.06666667 -85.325,10.06666667 -85.31666667,10.06666667 -85.30833333,10.06666667 -85.30833333,10.05833333 -85.3,10.05833333 -85.3,10.05 -85.29166667,10.05 -85.29166667,10.04166667 -85.28333333,10.04166667 -85.275,10.04166667 -85.275,10.03333333 -85.275,10.025 -85.26666667,10.025 -85.26666667,10.03333333 -85.25833333,10.03333333 -85.25833333,10.04166667 -85.25,10.04166667 -85.24166667,10.04166667 -85.23333333,10.04166667 -85.23333333,10.03333333 -85.225,10.03333333 -85.225,10.025 -85.21666667,10.025 -85.21666667,10.01666667 -85.21666667,10.00833333 -85.21666667,10.0 -85.20833333,10.0 -85.2,10.0 -85.2,9.99166667 -85.20833333,9.99166667 -85.21666667,9.99166667 -85.21666667,9.98333333 -85.225,9.98333333 -85.23333333,9.98333333 -85.23333333,9.975 -85.23333333,9.96666667 -85.225,9.96666667 -85.225,9.975 -85.21666667,9.975 -85.20833333,9.975 -85.20833333,9.96666667 -85.2,9.96666667 -85.19166667,9.96666667 -85.19166667,9.975 -85.19166667,9.98333333 -85.18333333,9.98333333 -85.18333333,9.99166667 -85.175,9.99166667 -85.175,9.98333333 -85.16666667,9.98333333 -85.16666667,9.975 -85.16666667,9.96666667 -85.16666667,9.95833333 -85.15833333,9.95833333 -85.15833333,9.96666667 -85.15833333,9.975 -85.15,9.975 -85.15,9.96666667 -85.15,9.95833333 -85.15,9.95 -85.15,9.94166667 -85.14166667,9.94166667 -85.13333333,9.94166667 -85.13333333,9.95 -85.125,9.95 -85.125,9.95833333 -85.11666667,9.95833333 -85.11666667,9.95 -85.11666667,9.94166667 -85.10833333,9.94166667 -85.10833333,9.95 -85.1,9.95 -85.1,9.95833333 -85.09166667,9.95833333 -85.09166667,9.95 -85.08333333,9.95 -85.08333333,9.95833333 -85.075,9.95833333 -85.06666667,9.95833333 -85.05833333,9.95833333 -85.05833333,9.95 -85.05,9.95 -85.05,9.94166667 -85.04166667,9.94166667 -85.04166667,9.93333333 -85.04166667,9.925 -85.05,9.925 -85.05,9.91666667 -85.05,9.90833333 -85.04166667,9.90833333 -85.04166667,9.9 -85.03333333,9.9 -85.03333333,9.90833333 -85.03333333,9.91666667 -85.03333333,9.925 -85.03333333,9.93333333 -85.025,9.93333333 -85.01666667,9.93333333 -85.01666667,9.925 -85.01666667,9.91666667 -85.01666667,9.90833333 -85.01666667,9.9 -85.00833333,9.9 -85.0,9.9 -84.99166667,9.9 -84.99166667,9.90833333 -84.98333333,9.90833333 -84.98333333,9.91666667 -84.975,9.91666667 -84.975,9.925 -84.96666667,9.925 -84.95833333,9.925 -84.95,9.925 -84.94166667,9.925 -84.94166667,9.91666667 -84.94166667,9.90833333 -84.95,9.90833333 -84.95833333,9.90833333 -84.95833333,9.9 -84.96666667,9.9 -84.96666667,9.89166667 -84.95833333,9.89166667 -84.95,9.89166667 -84.95,9.88333333 -84.95,9.875 -84.95833333,9.875 -84.96666667,9.875 -84.96666667,9.86666667 -84.96666667,9.85833333 -84.95833333,9.85833333 -84.95833333,9.85 -84.96666667,9.85 -84.96666667,9.84166667 -84.975,9.84166667 -84.975,9.83333333 -84.96666667,9.83333333 -84.95833333,9.83333333 -84.95833333,9.825 -84.95833333,9.81666667 -84.95833333,9.80833333 -84.95833333,9.8 -84.95833333,9.79166667 -84.96666667,9.79166667 -84.96666667,9.78333333 -84.975,9.78333333 -84.975,9.775 -84.975,9.76666667 -84.975,9.75833333 -84.98333333,9.75833333 -84.99166667,9.75833333 -84.99166667,9.76666667 -85.0,9.76666667 -85.0,9.775 -85.00833333,9.775 -85.01666667,9.775 -85.01666667,9.76666667 -85.01666667,9.75833333 -85.00833333,9.75833333 -85.00833333,9.75 -85.01666667,9.75 -85.025,9.75 -85.025,9.74166667 -85.03333333,9.74166667 -85.03333333,9.73333333 -85.03333333,9.725 -85.03333333,9.71666667 -85.03333333,9.70833333 -85.03333333,9.7 -85.04166667,9.7 -85.05,9.7 -85.05,9.69166667 -85.05833333,9.69166667 -85.06666667,9.69166667 -85.06666667,9.68333333 -85.06666667,9.675 -85.06666667,9.66666667 -85.06666667,9.65833333 -85.06666667,9.65 -85.075,9.65 -85.075,9.64166667 -85.075,9.63333333 -85.08333333,9.63333333 -85.08333333,9.625 -85.08333333,9.61666667 -85.09166667,9.61666667 -85.09166667,9.60833333 -85.08333333,9.60833333 -85.08333333,9.6 -85.08333333,9.59166667 -85.09166667,9.59166667 -85.09166667,9.58333333 -85.09166667,9.575 -85.1,9.575 -85.10833333,9.575</coordinates></LinearRing></outerBoundaryIs><innerBoundaryIs><LinearRing><coordinates>-85.29166667,9.825 -85.28333333,9.825 -85.28333333,9.83333333 -85.29166667,9.83333333 -85.29166667,9.825</coordinates></LinearRing></innerBoundaryIs><innerBoundaryIs><LinearRing><coordinates>-85.33333333,9.85 -85.325,9.85 -85.325,9.85833333 -85.33333333,9.85833333 -85.33333333,9.85</coordinates></LinearRing></innerBoundaryIs><innerBoundaryIs><LinearRing><coordinates>-85.74166667,10.10833333 -85.73333333,10.10833333 -85.73333333,10.11666667 -85.73333333,10.125 -85.73333333,10.13333333 -85.73333333,10.14166667 -85.74166667,10.14166667 -85.74166667,10.13333333 -85.74166667,10.125 -85.74166667,10.11666667 -85.74166667,10.10833333</coordinates></LinearRing></innerBoundaryIs><innerBoundaryIs><LinearRing><coordinates>-85.725,10.21666667 -85.71666667,10.21666667 -85.71666667,10.225 -85.725,10.225 -85.725,10.21666667</coordinates></LinearRing></innerBoundaryIs><innerBoundaryIs><LinearRing><coordinates>-85.675,10.8 -85.66666667,10.8 -85.66666667,10.80833333 -85.66666667,10.81666667 -85.66666667,10.825 -85.66666667,10.83333333 -85.675,10.83333333 -85.675,10.825 -85.675,10.81666667 -85.675,10.80833333 -85.675,10.8</coordinates></LinearRing></innerBoundaryIs><innerBoundaryIs><LinearRing><coordinates>-85.71666667,10.86666667 -85.70833333,10.86666667 -85.70833333,10.875 -85.71666667,10.875 -85.71666667,10.86666667</coordinates></LinearRing></innerBoundaryIs><innerBoundaryIs><LinearRing><coordinates>-85.70833333,10.86666667 -85.70833333,10.85833333 -85.7,10.85833333 -85.7,10.86666667 -85.70833333,10.86666667</coordinates></LinearRing></innerBoundaryIs><innerBoundaryIs><LinearRing><coordinates>-85.6,10.94166667 -85.60833333,10.94166667 -85.61666667,10.94166667 -85.625,10.94166667 -85.625,10.93333333 -85.61666667,10.93333333 -85.60833333,10.93333333 -85.6,10.93333333 -85.6,10.94166667</coordinates></LinearRing></innerBoundaryIs><innerBoundaryIs><LinearRing><coordinates>-85.38333333,10.96666667 -85.39166667,10.96666667 -85.4,10.96666667 -85.40833333,10.96666667 -85.40833333,10.95833333 -85.4,10.95833333 -85.39166667,10.95833333 -85.39166667,10.95 -85.38333333,10.95 -85.38333333,10.95833333 -85.38333333,10.96666667</coordinates></LinearRing></innerBoundaryIs><innerBoundaryIs><LinearRing><coordinates>-85.15833333,10.825 -85.15833333,10.81666667 -85.15,10.81666667 -85.15,10.825 -85.15833333,10.825</coordinates></LinearRing></innerBoundaryIs><innerBoundaryIs><LinearRing><coordinates>-85.06666667,10.75833333 -85.06666667,10.76666667 -85.075,10.76666667 -85.075,10.75833333 -85.06666667,10.75833333</coordinates></LinearRing></innerBoundaryIs><innerBoundaryIs><LinearRing><coordinates>-85.075,10.70833333 -85.08333333,10.70833333 -85.08333333,10.7 -85.08333333,10.69166667 -85.075,10.69166667 -85.075,10.7 -85.075,10.70833333</coordinates></LinearRing></innerBoundaryIs><innerBoundaryIs><LinearRing><coordinates>-84.86666667,10.58333333 -84.875,10.58333333 -84.875,10.575 -84.86666667,10.575 -84.86666667,10.58333333</coordinates></LinearRing></innerBoundaryIs><innerBoundaryIs><LinearRing><coordinates>-84.71666667,10.525 -84.71666667,10.53333333 -84.725,10.53333333 -84.725,10.525 -84.71666667,10.525</coordinates></LinearRing></innerBoundaryIs><innerBoundaryIs><LinearRing><coordinates>-84.74166667,10.45833333 -84.74166667,10.45 -84.73333333,10.45 -84.73333333,10.45833333 -84.74166667,10.45833333</coordinates></LinearRing></innerBoundaryIs><innerBoundaryIs><LinearRing><coordinates>-84.66666667,10.34166667 -84.675,10.34166667 -84.675,10.33333333 -84.66666667,10.33333333 -84.66666667,10.34166667</coordinates></LinearRing></innerBoundaryIs><innerBoundaryIs><LinearRing><coordinates>-84.675,10.33333333 -84.68333333,10.33333333 -84.68333333,10.325 -84.675,10.325 -84.675,10.33333333</coordinates></LinearRing></innerBoundaryIs><innerBoundaryIs><LinearRing><coordinates>-83.95833333,10.11666667 -83.96666667,10.11666667 -83.96666667,10.10833333 -83.95833333,10.10833333 -83.95833333,10.11666667</coordinates></LinearRing></innerBoundaryIs><innerBoundaryIs><LinearRing><coordinates>-83.65,9.80833333 -83.65,9.8 -83.64166667,9.8 -83.64166667,9.80833333 -83.65,9.80833333</coordinates></LinearRing></innerBoundaryIs><innerBoundaryIs><LinearRing><coordinates>-83.64166667,9.8 -83.64166667,9.79166667 -83.63333333,9.79166667 -83.63333333,9.8 -83.64166667,9.8</coordinates></LinearRing></innerBoundaryIs><innerBoundaryIs><LinearRing><coordinates>-83.59166667,9.84166667 -83.59166667,9.83333333 -83.58333333,9.83333333 -83.575,9.83333333 -83.575,9.84166667 -83.58333333,9.84166667 -83.59166667,9.84166667</coordinates></LinearRing></innerBoundaryIs><innerBoundaryIs><LinearRing><coordinates>-83.625,9.90833333 -83.625,9.9 -83.61666667,9.9 -83.61666667,9.90833333 -83.625,9.90833333</coordinates></LinearRing></innerBoundaryIs><innerBoundaryIs><LinearRing><coordinates>-83.625,9.9 -83.63333333,9.9 -83.63333333,9.89166667 -83.625,9.89166667 -83.625,9.9</coordinates></LinearRing></innerBoundaryIs><innerBoundaryIs><LinearRing><coordinates>-83.51666667,9.83333333 -83.51666667,9.825 -83.50833333,9.825 -83.50833333,9.83333333 -83.51666667,9.83333333</coordinates></LinearRing></innerBoundaryIs><innerBoundaryIs><LinearRing><coordinates>-83.50833333,9.825 -83.50833333,9.81666667 -83.5,9.81666667 -83.5,9.825 -83.50833333,9.825</coordinates></LinearRing></innerBoundaryIs><innerBoundaryIs><LinearRing><coordinates>-83.5,9.81666667 -83.5,9.80833333 -83.49166667,9.80833333 -83.49166667,9.8 -83.49166667,9.79166667 -83.48333333,9.79166667 -83.48333333,9.8 -83.48333333,9.80833333 -83.48333333,9.81666667 -83.49166667,9.81666667 -83.5,9.81666667</coordinates></LinearRing></innerBoundaryIs><innerBoundaryIs><LinearRing><coordinates>-83.5,9.85833333 -83.5,9.85 -83.49166667,9.85 -83.49166667,9.85833333 -83.5,9.85833333</coordinates></LinearRing></innerBoundaryIs><innerBoundaryIs><LinearRing><coordinates>-83.50833333,9.88333333 -83.5,9.88333333 -83.5,9.89166667 -83.50833333,9.89166667 -83.50833333,9.88333333</coordinates></LinearRing></innerBoundaryIs><innerBoundaryIs><LinearRing><coordinates>-83.51666667,9.95833333 -83.51666667,9.95 -83.51666667,9.94166667 -83.50833333,9.94166667 -83.50833333,9.95 -83.50833333,9.95833333 -83.51666667,9.95833333</coordinates></LinearRing></innerBoundaryIs><innerBoundaryIs><LinearRing><coordinates>-83.46666667,9.89166667 -83.475,9.89166667 -83.475,9.88333333 -83.46666667,9.88333333 -83.46666667,9.89166667</coordinates></LinearRing></innerBoundaryIs><innerBoundaryIs><LinearRing><coordinates>-83.425,9.925 -83.425,9.91666667 -83.41666667,9.91666667 -83.41666667,9.925 -83.425,9.925</coordinates></LinearRing></innerBoundaryIs><innerBoundaryIs><LinearRing><coordinates>-83.35833333,9.78333333 -83.35833333,9.775 -83.35,9.775 -83.35,9.78333333 -83.35833333,9.78333333</coordinates></LinearRing></innerBoundaryIs><innerBoundaryIs><LinearRing><coordinates>-83.23333333,9.7 -83.23333333,9.70833333 -83.24166667,9.70833333 -83.25,9.70833333 -83.25,9.7 -83.24166667,9.7 -83.23333333,9.7</coordinates></LinearRing></innerBoundaryIs><innerBoundaryIs><LinearRing><coordinates>-83.25833333,9.58333333 -83.26666667,9.58333333 -83.275,9.58333333 -83.275,9.575 -83.26666667,9.575 -83.25833333,9.575 -83.25833333,9.58333333</coordinates></LinearRing></innerBoundaryIs><innerBoundaryIs><LinearRing><coordinates>-83.15833333,9.54166667 -83.15833333,9.53333333 -83.15,9.53333333 -83.15,9.54166667 -83.15833333,9.54166667</coordinates></LinearRing></innerBoundaryIs><innerBoundaryIs><LinearRing><coordinates>-82.90833333,9.38333333 -82.90833333,9.375 -82.9,9.375 -82.89166667,9.375 -82.89166667,9.38333333 -82.9,9.38333333 -82.90833333,9.38333333</coordinates></LinearRing></innerBoundaryIs><innerBoundaryIs><LinearRing><coordinates>-82.81666667,9.30833333 -82.81666667,9.3 -82.80833333,9.3 -82.80833333,9.30833333 -82.81666667,9.30833333</coordinates></LinearRing></innerBoundaryIs><innerBoundaryIs><LinearRing><coordinates>-82.65,9.23333333 -82.65,9.225 -82.64166667,9.225 -82.64166667,9.23333333 -82.65,9.23333333</coordinates></LinearRing></innerBoundaryIs><innerBoundaryIs><LinearRing><coordinates>-82.59166667,9.01666667 -82.59166667,9.025 -82.6,9.025 -82.6,9.01666667 -82.59166667,9.01666667</coordinates></LinearRing></innerBoundaryIs><innerBoundaryIs><LinearRing><coordinates>-82.04166667,8.575 -82.04166667,8.58333333 -82.05,8.58333333 -82.05,8.575 -82.04166667,8.575</coordinates></LinearRing></innerBoundaryIs><innerBoundaryIs><LinearRing><coordinates>-82.05833333,8.55 -82.05833333,8.55833333 -82.06666667,8.55833333 -82.06666667,8.55 -82.05833333,8.55</coordinates></LinearRing></innerBoundaryIs><innerBoundaryIs><LinearRing><coordinates>-82.24166667,8.55833333 -82.23333333,8.55833333 -82.225,8.55833333 -82.225,8.56666667 -82.21666667,8.56666667 -82.21666667,8.575 -82.225,8.575 -82.23333333,8.575 -82.23333333,8.56666667 -82.24166667,8.56666667 -82.24166667,8.55833333</coordinates></LinearRing></innerBoundaryIs><innerBoundaryIs><LinearRing><coordinates>-82.3,8.575 -82.3,8.56666667 -82.29166667,8.56666667 -82.29166667,8.575 -82.3,8.575</coordinates></LinearRing></innerBoundaryIs><innerBoundaryIs><LinearRing><coordinates>-82.475,8.51666667 -82.475,8.525 -82.48333333,8.525 -82.48333333,8.51666667 -82.475,8.51666667</coordinates></LinearRing></innerBoundaryIs><innerBoundaryIs><LinearRing><coordinates>-82.475,8.525 -82.46666667,8.525 -82.45833333,8.525 -82.45,8.525 -82.45,8.53333333 -82.45,8.54166667 -82.44166667,8.54166667 -82.43333333,8.54166667 -82.43333333,8.55 -82.44166667,8.55 -82.45,8.55 -82.45833333,8.55 -82.45833333,8.55833333 -82.46666667,8.55833333 -82.475,8.55833333 -82.475,8.56666667 -82.46666667,8.56666667 -82.46666667,8.575 -82.475,8.575 -82.475,8.58333333 -82.48333333,8.58333333 -82.48333333,8.575 -82.49166667,8.575 -82.49166667,8.56666667 -82.49166667,8.55833333 -82.49166667,8.55 -82.5,8.55 -82.5,8.55833333 -82.50833333,8.55833333 -82.50833333,8.56666667 -82.51666667,8.56666667 -82.525,8.56666667 -82.53333333,8.56666667 -82.53333333,8.55833333 -82.525,8.55833333 -82.525,8.55 -82.525,8.54166667 -82.525,8.53333333 -82.51666667,8.53333333 -82.50833333,8.53333333 -82.5,8.53333333 -82.49166667,8.53333333 -82.48333333,8.53333333 -82.475,8.53333333 -82.475,8.525</coordinates></LinearRing></innerBoundaryIs><innerBoundaryIs><LinearRing><coordinates>-82.55833333,8.425 -82.55833333,8.43333333 -82.56666667,8.43333333 -82.56666667,8.425 -82.55833333,8.425</coordinates></LinearRing></innerBoundaryIs><innerBoundaryIs><LinearRing><coordinates>-82.575,8.36666667 -82.56666667,8.36666667 -82.55833333,8.36666667 -82.55833333,8.375 -82.55833333,8.38333333 -82.55833333,8.39166667 -82.55833333,8.4 -82.56666667,8.4 -82.575,8.4 -82.58333333,8.4 -82.59166667,8.4 -82.59166667,8.39166667 -82.59166667,8.38333333 -82.58333333,8.38333333 -82.58333333,8.375 -82.575,8.375 -82.575,8.36666667</coordinates></LinearRing></innerBoundaryIs><innerBoundaryIs><LinearRing><coordinates>-83.0,8.69166667 -82.99166667,8.69166667 -82.98333333,8.69166667 -82.98333333,8.7 -82.99166667,8.7 -83.0,8.7 -83.0,8.69166667</coordinates></LinearRing></innerBoundaryIs><innerBoundaryIs><LinearRing><coordinates>-82.98333333,8.69166667 -82.98333333,8.68333333 -82.975,8.68333333 -82.975,8.69166667 -82.98333333,8.69166667</coordinates></LinearRing></innerBoundaryIs><innerBoundaryIs><LinearRing><coordinates>-83.10833333,8.725 -83.10833333,8.73333333 -83.11666667,8.73333333 -83.11666667,8.725 -83.10833333,8.725</coordinates></LinearRing></innerBoundaryIs><innerBoundaryIs><LinearRing><coordinates>-83.225,8.8 -83.21666667,8.8 -83.21666667,8.80833333 -83.21666667,8.81666667 -83.225,8.81666667 -83.225,8.80833333 -83.225,8.8</coordinates></LinearRing></innerBoundaryIs><innerBoundaryIs><LinearRing><coordinates>-83.225,8.81666667 -83.225,8.825 -83.225,8.83333333 -83.23333333,8.83333333 -83.23333333,8.825 -83.23333333,8.81666667 -83.225,8.81666667</coordinates></LinearRing></innerBoundaryIs><innerBoundaryIs><LinearRing><coordinates>-83.38333333,8.95833333 -83.38333333,8.95 -83.375,8.95 -83.36666667,8.95 -83.36666667,8.94166667 -83.35833333,8.94166667 -83.35,8.94166667 -83.35,8.93333333 -83.34166667,8.93333333 -83.33333333,8.93333333 -83.325,8.93333333 -83.31666667,8.93333333 -83.31666667,8.94166667 -83.325,8.94166667 -83.325,8.95 -83.31666667,8.95 -83.30833333,8.95 -83.3,8.95 -83.29166667,8.95 -83.28333333,8.95 -83.275,8.95 -83.26666667,8.95 -83.26666667,8.94166667 -83.25833333,8.94166667 -83.25833333,8.93333333 -83.25,8.93333333 -83.24166667,8.93333333 -83.24166667,8.925 -83.23333333,8.925 -83.23333333,8.93333333 -83.225,8.93333333 -83.225,8.94166667 -83.23333333,8.94166667 -83.23333333,8.95 -83.23333333,8.95833333 -83.225,8.95833333 -83.225,8.96666667 -83.21666667,8.96666667 -83.20833333,8.96666667 -83.20833333,8.975 -83.2,8.975 -83.2,8.96666667 -83.19166667,8.96666667 -83.19166667,8.95833333 -83.18333333,8.95833333 -83.18333333,8.95 -83.18333333,8.94166667 -83.175,8.94166667 -83.16666667,8.94166667 -83.15833333,8.94166667 -83.15,8.94166667 -83.15,8.93333333 -83.14166667,8.93333333 -83.14166667,8.925 -83.13333333,8.925 -83.13333333,8.93333333 -83.13333333,8.94166667 -83.13333333,8.95 -83.125,8.95 -83.125,8.94166667 -83.11666667,8.94166667 -83.11666667,8.93333333 -83.10833333,8.93333333 -83.10833333,8.925 -83.1,8.925 -83.09166667,8.925 -83.09166667,8.93333333 -83.1,8.93333333 -83.1,8.94166667 -83.09166667,8.94166667 -83.08333333,8.94166667 -83.075,8.94166667 -83.06666667,8.94166667 -83.05833333,8.94166667 -83.05833333,8.95 -83.05833333,8.95833333 -83.05,8.95833333 -83.05,8.96666667 -83.05833333,8.96666667 -83.05833333,8.975 -83.06666667,8.975 -83.075,8.975 -83.08333333,8.975 -83.09166667,8.975 -83.09166667,8.98333333 -83.08333333,8.98333333 -83.075,8.98333333 -83.075,8.99166667 -83.08333333,8.99166667 -83.09166667,8.99166667 -83.1,8.99166667 -83.1,9.0 -83.10833333,9.0 -83.11666667,9.0 -83.11666667,9.00833333 -83.125,9.00833333 -83.125,9.01666667 -83.125,9.025 -83.125,9.03333333 -83.13333333,9.03333333 -83.13333333,9.04166667 -83.13333333,9.05 -83.14166667,9.05 -83.14166667,9.04166667 -83.15,9.04166667 -83.15833333,9.04166667 -83.16666667,9.04166667 -83.175,9.04166667 -83.175,9.05 -83.16666667,9.05 -83.15833333,9.05 -83.15833333,9.05833333 -83.16666667,9.05833333 -83.175,9.05833333 -83.175,9.06666667 -83.175,9.075 -83.175,9.08333333 -83.175,9.09166667 -83.175,9.1 -83.175,9.10833333 -83.18333333,9.10833333 -83.19166667,9.10833333 -83.19166667,9.1 -83.2,9.1 -83.2,9.10833333 -83.2,9.11666667 -83.20833333,9.11666667 -83.20833333,9.125 -83.20833333,9.13333333 -83.21666667,9.13333333 -83.21666667,9.125 -83.21666667,9.11666667 -83.21666667,9.10833333 -83.225,9.10833333 -83.225,9.1 -83.23333333,9.1 -83.24166667,9.1 -83.24166667,9.10833333 -83.24166667,9.11666667 -83.24166667,9.125 -83.25,9.125 -83.25,9.13333333 -83.25833333,9.13333333 -83.25833333,9.125 -83.26666667,9.125 -83.275,9.125 -83.28333333,9.125 -83.28333333,9.13333333 -83.29166667,9.13333333 -83.29166667,9.14166667 -83.3,9.14166667 -83.3,9.15 -83.3,9.15833333 -83.30833333,9.15833333 -83.30833333,9.15 -83.30833333,9.14166667 -83.30833333,9.13333333 -83.31666667,9.13333333 -83.31666667,9.125 -83.30833333,9.125 -83.30833333,9.11666667 -83.3,9.11666667 -83.3,9.10833333 -83.29166667,9.10833333 -83.29166667,9.1 -83.3,9.1 -83.3,9.09166667 -83.30833333,9.09166667 -83.30833333,9.1 -83.31666667,9.1 -83.31666667,9.09166667 -83.325,9.09166667 -83.33333333,9.09166667 -83.34166667,9.09166667 -83.34166667,9.1 -83.35,9.1 -83.35833333,9.1 -83.36666667,9.1 -83.36666667,9.10833333 -83.375,9.10833333 -83.375,9.11666667 -83.36666667,9.11666667 -83.36666667,9.125 -83.35833333,9.125 -83.35,9.125 -83.35,9.13333333 -83.35,9.14166667 -83.35,9.15 -83.35,9.15833333 -83.35,9.16666667 -83.34166667,9.16666667 -83.33333333,9.16666667 -83.33333333,9.175 -83.33333333,9.18333333 -83.325,9.18333333 -83.325,9.19166667 -83.325,9.2 -83.33333333,9.2 -83.34166667,9.2 -83.35,9.2 -83.35833333,9.2 -83.35833333,9.19166667 -83.35833333,9.18333333 -83.36666667,9.18333333 -83.36666667,9.175 -83.375,9.175 -83.375,9.16666667 -83.38333333,9.16666667 -83.39166667,9.16666667 -83.39166667,9.15833333 -83.4,9.15833333 -83.4,9.15 -83.4,9.14166667 -83.4,9.13333333 -83.40833333,9.13333333 -83.41666667,9.13333333 -83.41666667,9.14166667 -83.40833333,9.14166667 -83.40833333,9.15 -83.41666667,9.15 -83.41666667,9.15833333 -83.425,9.15833333 -83.425,9.15 -83.425,9.14166667 -83.43333333,9.14166667 -83.43333333,9.15 -83.44166667,9.15 -83.44166667,9.15833333 -83.45,9.15833333 -83.45833333,9.15833333 -83.46666667,9.15833333 -83.46666667,9.16666667 -83.475,9.16666667 -83.475,9.15833333 -83.48333333,9.15833333 -83.48333333,9.15 -83.475,9.15 -83.46666667,9.15 -83.45833333,9.15 -83.45,9.15 -83.45,9.14166667 -83.45,9.13333333 -83.44166667,9.13333333 -83.44166667,9.125 -83.43333333,9.125 -83.43333333,9.11666667 -83.425,9.11666667 -83.41666667,9.11666667 -83.40833333,9.11666667 -83.40833333,9.10833333 -83.41666667,9.10833333 -83.41666667,9.1 -83.41666667,9.09166667 -83.425,9.09166667 -83.43333333,9.09166667 -83.43333333,9.08333333 -83.44166667,9.08333333 -83.44166667,9.075 -83.43333333,9.075 -83.43333333,9.06666667 -83.425,9.06666667 -83.41666667,9.06666667 -83.41666667,9.075 -83.40833333,9.075 -83.40833333,9.08333333 -83.4,9.08333333 -83.4,9.09166667 -83.39166667,9.09166667 -83.39166667,9.08333333 -83.38333333,9.08333333 -83.38333333,9.075 -83.375,9.075 -83.36666667,9.075 -83.35833333,9.075 -83.35,9.075 -83.34166667,9.075 -83.33333333,9.075 -83.33333333,9.06666667 -83.325,9.06666667 -83.325,9.075 -83.31666667,9.075 -83.30833333,9.075 -83.30833333,9.06666667 -83.3,9.06666667 -83.3,9.05833333 -83.29166667,9.05833333 -83.28333333,9.05833333 -83.275,9.05833333 -83.275,9.05 -83.26666667,9.05 -83.26666667,9.04166667 -83.25833333,9.04166667 -83.25833333,9.03333333 -83.25,9.03333333 -83.25,9.025 -83.25,9.01666667 -83.25833333,9.01666667 -83.26666667,9.01666667 -83.26666667,9.00833333 -83.275,9.00833333 -83.275,9.0 -83.275,8.99166667 -83.28333333,8.99166667 -83.28333333,9.0 -83.29166667,9.0 -83.3,9.0 -83.3,8.99166667 -83.3,8.98333333 -83.3,8.975 -83.30833333,8.975 -83.30833333,8.98333333 -83.30833333,8.99166667 -83.31666667,8.99166667 -83.31666667,8.98333333 -83.31666667,8.975 -83.31666667,8.96666667 -83.325,8.96666667 -83.33333333,8.96666667 -83.33333333,8.95833333 -83.33333333,8.95 -83.34166667,8.95 -83.35,8.95 -83.35,8.95833333 -83.35833333,8.95833333 -83.36666667,8.95833333 -83.375,8.95833333 -83.38333333,8.95833333</coordinates></LinearRing></innerBoundaryIs><innerBoundaryIs><LinearRing><coordinates>-83.25833333,8.93333333 -83.26666667,8.93333333 -83.26666667,8.925 -83.25833333,8.925 -83.25833333,8.93333333</coordinates></LinearRing></innerBoundaryIs><innerBoundaryIs><LinearRing><coordinates>-83.19166667,8.95833333 -83.2,8.95833333 -83.2,8.95 -83.19166667,8.95 -83.19166667,8.95833333</coordinates></LinearRing></innerBoundaryIs><innerBoundaryIs><LinearRing><coordinates>-83.1,9.0 -83.09166667,9.0 -83.09166667,9.00833333 -83.1,9.00833333 -83.1,9.0</coordinates></LinearRing></innerBoundaryIs><innerBoundaryIs><LinearRing><coordinates>-83.175,9.10833333 -83.16666667,9.10833333 -83.16666667,9.11666667 -83.175,9.11666667 -83.175,9.10833333</coordinates></LinearRing></innerBoundaryIs><innerBoundaryIs><LinearRing><coordinates>-83.25,9.13333333 -83.24166667,9.13333333 -83.24166667,9.14166667 -83.25,9.14166667 -83.25,9.13333333</coordinates></LinearRing></innerBoundaryIs><innerBoundaryIs><LinearRing><coordinates>-83.29166667,9.14166667 -83.28333333,9.14166667 -83.28333333,9.15 -83.29166667,9.15 -83.29166667,9.14166667</coordinates></LinearRing></innerBoundaryIs><innerBoundaryIs><LinearRing><coordinates>-83.3,9.15833333 -83.29166667,9.15833333 -83.29166667,9.16666667 -83.3,9.16666667 -83.3,9.15833333</coordinates></LinearRing></innerBoundaryIs><innerBoundaryIs><LinearRing><coordinates>-83.325,9.18333333 -83.325,9.175 -83.31666667,9.175 -83.31666667,9.18333333 -83.325,9.18333333</coordinates></LinearRing></innerBoundaryIs><innerBoundaryIs><LinearRing><coordinates>-83.31666667,9.18333333 -83.30833333,9.18333333 -83.30833333,9.19166667 -83.31666667,9.19166667 -83.31666667,9.18333333</coordinates></LinearRing></innerBoundaryIs><innerBoundaryIs><LinearRing><coordinates>-83.325,9.2 -83.31666667,9.2 -83.31666667,9.20833333 -83.31666667,9.21666667 -83.325,9.21666667 -83.325,9.20833333 -83.325,9.2</coordinates></LinearRing></innerBoundaryIs><innerBoundaryIs><LinearRing><coordinates>-83.375,9.175 -83.375,9.18333333 -83.375,9.19166667 -83.38333333,9.19166667 -83.39166667,9.19166667 -83.39166667,9.18333333 -83.38333333,9.18333333 -83.38333333,9.175 -83.375,9.175</coordinates></LinearRing></innerBoundaryIs><innerBoundaryIs><LinearRing><coordinates>-83.41666667,9.15833333 -83.40833333,9.15833333 -83.40833333,9.16666667 -83.41666667,9.16666667 -83.41666667,9.15833333</coordinates></LinearRing></innerBoundaryIs><innerBoundaryIs><LinearRing><coordinates>-83.475,9.16666667 -83.475,9.175 -83.475,9.18333333 -83.48333333,9.18333333 -83.48333333,9.175 -83.48333333,9.16666667 -83.475,9.16666667</coordinates></LinearRing></innerBoundaryIs><innerBoundaryIs><LinearRing><coordinates>-83.475,9.18333333 -83.46666667,9.18333333 -83.46666667,9.19166667 -83.475,9.19166667 -83.475,9.18333333</coordinates></LinearRing></innerBoundaryIs><innerBoundaryIs><LinearRing><coordinates>-83.3,9.0 -83.3,9.00833333 -83.30833333,9.00833333 -83.30833333,9.0 -83.3,9.0</coordinates></LinearRing></innerBoundaryIs><innerBoundaryIs><LinearRing><coordinates>-83.825,9.25 -83.81666667,9.25 -83.81666667,9.25833333 -83.80833333,9.25833333 -83.80833333,9.25 -83.8,9.25 -83.8,9.25833333 -83.79166667,9.25833333 -83.79166667,9.26666667 -83.8,9.26666667 -83.80833333,9.26666667 -83.80833333,9.275 -83.81666667,9.275 -83.81666667,9.28333333 -83.825,9.28333333 -83.825,9.29166667 -83.83333333,9.29166667 -83.84166667,9.29166667 -83.85,9.29166667 -83.85,9.3 -83.85,9.30833333 -83.84166667,9.30833333 -83.84166667,9.3 -83.83333333,9.3 -83.825,9.3 -83.825,9.30833333 -83.825,9.31666667 -83.825,9.325 -83.83333333,9.325 -83.84166667,9.325 -83.84166667,9.33333333 -83.83333333,9.33333333 -83.825,9.33333333 -83.825,9.34166667 -83.81666667,9.34166667 -83.81666667,9.35 -83.81666667,9.35833333 -83.825,9.35833333 -83.83333333,9.35833333 -83.83333333,9.36666667 -83.84166667,9.36666667 -83.84166667,9.35833333 -83.85,9.35833333 -83.85,9.35 -83.85833333,9.35 -83.86666667,9.35 -83.86666667,9.34166667 -83.86666667,9.33333333 -83.86666667,9.325 -83.85833333,9.325 -83.85833333,9.31666667 -83.85833333,9.30833333 -83.86666667,9.30833333 -83.875,9.30833333 -83.875,9.3 -83.86666667,9.3 -83.86666667,9.29166667 -83.86666667,9.28333333 -83.85833333,9.28333333 -83.85833333,9.275 -83.85,9.275 -83.84166667,9.275 -83.84166667,9.26666667 -83.83333333,9.26666667 -83.83333333,9.25833333 -83.825,9.25833333 -83.825,9.25</coordinates></LinearRing></innerBoundaryIs><innerBoundaryIs><LinearRing><coordinates>-83.8,9.25 -83.8,9.24166667 -83.79166667,9.24166667 -83.79166667,9.25 -83.8,9.25</coordinates></LinearRing></innerBoundaryIs><innerBoundaryIs><LinearRing><coordinates>-83.79166667,9.26666667 -83.78333333,9.26666667 -83.775,9.26666667 -83.775,9.275 -83.78333333,9.275 -83.78333333,9.28333333 -83.79166667,9.28333333 -83.79166667,9.275 -83.79166667,9.26666667</coordinates></LinearRing></innerBoundaryIs><innerBoundaryIs><LinearRing><coordinates>-83.81666667,9.28333333 -83.80833333,9.28333333 -83.8,9.28333333 -83.8,9.29166667 -83.8,9.3 -83.8,9.30833333 -83.80833333,9.30833333 -83.80833333,9.3 -83.80833333,9.29166667 -83.81666667,9.29166667 -83.81666667,9.28333333</coordinates></LinearRing></innerBoundaryIs><innerBoundaryIs><LinearRing><coordinates>-83.80833333,9.30833333 -83.80833333,9.31666667 -83.8,9.31666667 -83.79166667,9.31666667 -83.78333333,9.31666667 -83.78333333,9.325 -83.79166667,9.325 -83.79166667,9.33333333 -83.8,9.33333333 -83.8,9.34166667 -83.80833333,9.34166667 -83.80833333,9.33333333 -83.80833333,9.325 -83.81666667,9.325 -83.81666667,9.31666667 -83.81666667,9.30833333 -83.80833333,9.30833333</coordinates></LinearRing></innerBoundaryIs><innerBoundaryIs><LinearRing><coordinates>-84.61666667,9.63333333 -84.60833333,9.63333333 -84.60833333,9.64166667 -84.61666667,9.64166667 -84.61666667,9.63333333</coordinates></LinearRing></innerBoundaryIs><innerBoundaryIs><LinearRing><coordinates>-84.69166667,9.99166667 -84.69166667,10.0 -84.7,10.0 -84.7,9.99166667 -84.69166667,9.99166667</coordinates></LinearRing></innerBoundaryIs><innerBoundaryIs><LinearRing><coordinates>-84.69166667,10.0 -84.68333333,10.0 -84.675,10.0 -84.675,10.00833333 -84.68333333,10.00833333 -84.69166667,10.00833333 -84.69166667,10.0</coordinates></LinearRing></innerBoundaryIs><innerBoundaryIs><LinearRing><coordinates>-84.675,10.00833333 -84.66666667,10.00833333 -84.65833333,10.00833333 -84.65,10.00833333 -84.65,10.01666667 -84.64166667,10.01666667 -84.63333333,10.01666667 -84.63333333,10.025 -84.64166667,10.025 -84.65,10.025 -84.65833333,10.025 -84.66666667,10.025 -84.66666667,10.01666667 -84.675,10.01666667 -84.675,10.00833333</coordinates></LinearRing></innerBoundaryIs><innerBoundaryIs><LinearRing><coordinates>-84.63333333,10.025 -84.625,10.025 -84.625,10.03333333 -84.63333333,10.03333333 -84.63333333,10.025</coordinates></LinearRing></innerBoundaryIs><innerBoundaryIs><LinearRing><coordinates>-84.71666667,9.99166667 -84.70833333,9.99166667 -84.70833333,10.0 -84.71666667,10.0 -84.71666667,9.99166667</coordinates></LinearRing></innerBoundaryIs><innerBoundaryIs><LinearRing><coordinates>-85.03333333,10.325 -85.025,10.325 -85.025,10.33333333 -85.03333333,10.33333333 -85.03333333,10.325</coordinates></LinearRing></innerBoundaryIs><innerBoundaryIs><LinearRing><coordinates>-85.11666667,10.5 -85.10833333,10.5 -85.10833333,10.50833333 -85.11666667,10.50833333 -85.11666667,10.5</coordinates></LinearRing></innerBoundaryIs><innerBoundaryIs><LinearRing><coordinates>-85.13333333,10.53333333 -85.125,10.53333333 -85.11666667,10.53333333 -85.11666667,10.54166667 -85.11666667,10.55 -85.125,10.55 -85.13333333,10.55 -85.13333333,10.54166667 -85.13333333,10.53333333</coordinates></LinearRing></innerBoundaryIs><innerBoundaryIs><LinearRing><coordinates>-85.30833333,10.525 -85.30833333,10.53333333 -85.31666667,10.53333333 -85.31666667,10.525 -85.30833333,10.525</coordinates></LinearRing></innerBoundaryIs><innerBoundaryIs><LinearRing><coordinates>-85.40833333,10.50833333 -85.40833333,10.51666667 -85.40833333,10.525 -85.41666667,10.525 -85.41666667,10.51666667 -85.41666667,10.50833333 -85.40833333,10.50833333</coordinates></LinearRing></innerBoundaryIs><innerBoundaryIs><LinearRing><coordinates>-85.5,10.64166667 -85.5,10.63333333 -85.49166667,10.63333333 -85.49166667,10.64166667 -85.5,10.64166667</coordinates></LinearRing></innerBoundaryIs><innerBoundaryIs><LinearRing><coordinates>-85.51666667,10.675 -85.51666667,10.68333333 -85.525,10.68333333 -85.525,10.69166667 -85.53333333,10.69166667 -85.53333333,10.68333333 -85.54166667,10.68333333 -85.54166667,10.675 -85.53333333,10.675 -85.525,10.675 -85.51666667,10.675</coordinates></LinearRing></innerBoundaryIs><innerBoundaryIs><LinearRing><coordinates>-85.675,10.38333333 -85.66666667,10.38333333 -85.66666667,10.39166667 -85.675,10.39166667 -85.675,10.38333333</coordinates></LinearRing></innerBoundaryIs><innerBoundaryIs><LinearRing><coordinates>-85.73333333,10.35 -85.73333333,10.35833333 -85.74166667,10.35833333 -85.74166667,10.35 -85.73333333,10.35</coordinates></LinearRing></innerBoundaryIs><innerBoundaryIs><LinearRing><coordinates>-85.74166667,10.35833333 -85.74166667,10.36666667 -85.75,10.36666667 -85.75,10.35833333 -85.74166667,10.35833333</coordinates></LinearRing></innerBoundaryIs><innerBoundaryIs><LinearRing><coordinates>-85.71666667,10.275 -85.725,10.275 -85.73333333,10.275 -85.73333333,10.26666667 -85.73333333,10.25833333 -85.725,10.25833333 -85.725,10.25 -85.725,10.24166667 -85.725,10.23333333 -85.71666667,10.23333333 -85.71666667,10.24166667 -85.70833333,10.24166667 -85.7,10.24166667 -85.69166667,10.24166667 -85.69166667,10.25 -85.7,10.25 -85.7,10.25833333 -85.70833333,10.25833333 -85.70833333,10.26666667 -85.71666667,10.26666667 -85.71666667,10.275</coordinates></LinearRing></innerBoundaryIs><innerBoundaryIs><LinearRing><coordinates>-85.69166667,10.24166667 -85.69166667,10.23333333 -85.68333333,10.23333333 -85.68333333,10.24166667 -85.69166667,10.24166667</coordinates></LinearRing></innerBoundaryIs><innerBoundaryIs><LinearRing><coordinates>-85.31666667,10.10833333 -85.325,10.10833333 -85.325,10.1 -85.31666667,10.1 -85.31666667,10.10833333</coordinates></LinearRing></innerBoundaryIs><innerBoundaryIs><LinearRing><coordinates>-85.26666667,10.025 -85.26666667,10.01666667 -85.25833333,10.01666667 -85.25833333,10.025 -85.26666667,10.025</coordinates></LinearRing></innerBoundaryIs><innerBoundaryIs><LinearRing><coordinates>-85.25833333,10.01666667 -85.25833333,10.00833333 -85.25,10.00833333 -85.25,10.01666667 -85.25833333,10.01666667</coordinates></LinearRing></innerBoundaryIs><innerBoundaryIs><LinearRing><coordinates>-85.25,10.00833333 -85.25,10.0 -85.24166667,10.0 -85.24166667,10.00833333 -85.25,10.00833333</coordinates></LinearRing></innerBoundaryIs><innerBoundaryIs><LinearRing><coordinates>-85.24166667,10.00833333 -85.23333333,10.00833333 -85.225,10.00833333 -85.225,10.01666667 -85.23333333,10.01666667 -85.24166667,10.01666667 -85.24166667,10.00833333</coordinates></LinearRing></innerBoundaryIs><innerBoundaryIs><LinearRing><coordinates>-85.01666667,9.775 -85.01666667,9.78333333 -85.025,9.78333333 -85.025,9.775 -85.01666667,9.775</coordinates></LinearRing></innerBoundaryIs><innerBoundaryIs><LinearRing><coordinates>-82.59166667,8.575 -82.59166667,8.56666667 -82.59166667,8.55833333 -82.59166667,8.55 -82.58333333,8.55 -82.58333333,8.55833333 -82.58333333,8.56666667 -82.575,8.56666667 -82.575,8.575 -82.58333333,8.575 -82.59166667,8.575</coordinates></LinearRing></innerBoundaryIs><innerBoundaryIs><LinearRing><coordinates>-82.58333333,8.55 -82.58333333,8.54166667 -82.58333333,8.53333333 -82.575,8.53333333 -82.575,8.54166667 -82.575,8.55 -82.58333333,8.55</coordinates></LinearRing></innerBoundaryIs><innerBoundaryIs><LinearRing><coordinates>-82.65833333,8.46666667 -82.65,8.46666667 -82.65,8.475 -82.65,8.48333333 -82.65833333,8.48333333 -82.65833333,8.475 -82.65833333,8.46666667</coordinates></LinearRing></innerBoundaryIs><innerBoundaryIs><LinearRing><coordinates>-82.65833333,8.46666667 -82.66666667,8.46666667 -82.66666667,8.45833333 -82.65833333,8.45833333 -82.65833333,8.46666667</coordinates></LinearRing></innerBoundaryIs><innerBoundaryIs><LinearRing><coordinates>-82.75,8.55 -82.75,8.54166667 -82.74166667,8.54166667 -82.74166667,8.55 -82.75,8.55</coordinates></LinearRing></innerBoundaryIs><innerBoundaryIs><LinearRing><coordinates>-82.74166667,8.55 -82.73333333,8.55 -82.73333333,8.55833333 -82.74166667,8.55833333 -82.74166667,8.55</coordinates></LinearRing></innerBoundaryIs><innerBoundaryIs><LinearRing><coordinates>-82.73333333,8.55 -82.73333333,8.54166667 -82.73333333,8.53333333 -82.725,8.53333333 -82.725,8.54166667 -82.725,8.55 -82.73333333,8.55</coordinates></LinearRing></innerBoundaryIs><innerBoundaryIs><LinearRing><coordinates>-82.29166667,8.675 -82.28333333,8.675 -82.275,8.675 -82.275,8.68333333 -82.28333333,8.68333333 -82.28333333,8.69166667 -82.29166667,8.69166667 -82.29166667,8.68333333 -82.29166667,8.675</coordinates></LinearRing></innerBoundaryIs><innerBoundaryIs><LinearRing><coordinates>-82.275,8.675 -82.275,8.66666667 -82.26666667,8.66666667 -82.26666667,8.675 -82.275,8.675</coordinates></LinearRing></innerBoundaryIs><innerBoundaryIs><LinearRing><coordinates>-83.075,8.76666667 -83.075,8.75833333 -83.06666667,8.75833333 -83.06666667,8.76666667 -83.075,8.76666667</coordinates></LinearRing></innerBoundaryIs><innerBoundaryIs><LinearRing><coordinates>-83.075,8.75833333 -83.08333333,8.75833333 -83.09166667,8.75833333 -83.09166667,8.76666667 -83.1,8.76666667 -83.1,8.75833333 -83.1,8.75 -83.09166667,8.75 -83.08333333,8.75 -83.075,8.75 -83.075,8.75833333</coordinates></LinearRing></innerBoundaryIs><innerBoundaryIs><LinearRing><coordinates>-84.0,9.475 -84.0,9.46666667 -83.99166667,9.46666667 -83.98333333,9.46666667 -83.98333333,9.475 -83.99166667,9.475 -84.0,9.475</coordinates></LinearRing></innerBoundaryIs><innerBoundaryIs><LinearRing><coordinates>-83.98333333,9.46666667 -83.98333333,9.45833333 -83.975,9.45833333 -83.975,9.46666667 -83.98333333,9.46666667</coordinates></LinearRing></innerBoundaryIs><innerBoundaryIs><LinearRing><coordinates>-83.725,9.8 -83.725,9.79166667 -83.725,9.78333333 -83.71666667,9.78333333 -83.71666667,9.79166667 -83.70833333,9.79166667 -83.70833333,9.8 -83.70833333,9.80833333 -83.7,9.80833333 -83.7,9.8 -83.69166667,9.8 -83.68333333,9.8 -83.675,9.8 -83.675,9.80833333 -83.68333333,9.80833333 -83.68333333,9.81666667 -83.69166667,9.81666667 -83.7,9.81666667 -83.70833333,9.81666667 -83.71666667,9.81666667 -83.71666667,9.80833333 -83.71666667,9.8 -83.725,9.8</coordinates></LinearRing></innerBoundaryIs><innerBoundaryIs><LinearRing><coordinates>-83.71666667,9.78333333 -83.71666667,9.775 -83.70833333,9.775 -83.70833333,9.78333333 -83.71666667,9.78333333</coordinates></LinearRing></innerBoundaryIs><innerBoundaryIs><LinearRing><coordinates>-84.33333333,9.70833333 -84.325,9.70833333 -84.325,9.71666667 -84.33333333,9.71666667 -84.33333333,9.70833333</coordinates></LinearRing></innerBoundaryIs><innerBoundaryIs><LinearRing><coordinates>-84.325,9.70833333 -84.325,9.7 -84.31666667,9.7 -84.31666667,9.70833333 -84.325,9.70833333</coordinates></LinearRing></innerBoundaryIs><innerBoundaryIs><LinearRing><coordinates>-84.48333333,9.66666667 -84.475,9.66666667 -84.475,9.675 -84.48333333,9.675 -84.48333333,9.66666667</coordinates></LinearRing></innerBoundaryIs><innerBoundaryIs><LinearRing><coordinates>-84.475,9.66666667 -84.475,9.65833333 -84.46666667,9.65833333 -84.46666667,9.66666667 -84.475,9.66666667</coordinates></LinearRing></innerBoundaryIs><innerBoundaryIs><LinearRing><coordinates>-84.53333333,9.64166667 -84.525,9.64166667 -84.51666667,9.64166667 -84.51666667,9.65 -84.525,9.65 -84.53333333,9.65 -84.53333333,9.64166667</coordinates></LinearRing></innerBoundaryIs><innerBoundaryIs><LinearRing><coordinates>-84.53333333,9.65 -84.53333333,9.65833333 -84.54166667,9.65833333 -84.54166667,9.65 -84.53333333,9.65</coordinates></LinearRing></innerBoundaryIs><innerBoundaryIs><LinearRing><coordinates>-84.23333333,9.64166667 -84.225,9.64166667 -84.225,9.65 -84.23333333,9.65 -84.23333333,9.64166667</coordinates></LinearRing></innerBoundaryIs><innerBoundaryIs><LinearRing><coordinates>-84.225,9.64166667 -84.225,9.63333333 -84.21666667,9.63333333 -84.21666667,9.64166667 -84.225,9.64166667</coordinates></LinearRing></innerBoundaryIs><innerBoundaryIs><LinearRing><coordinates>-84.34166667,9.75833333 -84.33333333,9.75833333 -84.33333333,9.76666667 -84.34166667,9.76666667 -84.34166667,9.75833333</coordinates></LinearRing></innerBoundaryIs><innerBoundaryIs><LinearRing><coordinates>-84.33333333,9.76666667 -84.325,9.76666667 -84.325,9.775 -84.33333333,9.775 -84.33333333,9.76666667</coordinates></LinearRing></innerBoundaryIs><innerBoundaryIs><LinearRing><coordinates>-83.39166667,9.75833333 -83.39166667,9.75 -83.38333333,9.75 -83.38333333,9.75833333 -83.39166667,9.75833333</coordinates></LinearRing></innerBoundaryIs><innerBoundaryIs><LinearRing><coordinates>-83.39166667,9.75 -83.4,9.75 -83.40833333,9.75 -83.40833333,9.74166667 -83.40833333,9.73333333 -83.4,9.73333333 -83.4,9.74166667 -83.39166667,9.74166667 -83.39166667,9.75</coordinates></LinearRing></innerBoundaryIs><innerBoundaryIs><LinearRing><coordinates>-85.38333333,10.1 -85.38333333,10.09166667 -85.375,10.09166667 -85.375,10.08333333 -85.36666667,10.08333333 -85.35833333,10.08333333 -85.35,10.08333333 -85.35,10.09166667 -85.35833333,10.09166667 -85.36666667,10.09166667 -85.36666667,10.1 -85.375,10.1 -85.38333333,10.1</coordinates></LinearRing></innerBoundaryIs><innerBoundaryIs><LinearRing><coordinates>-85.35,10.08333333 -85.35,10.075 -85.35,10.06666667 -85.34166667,10.06666667 -85.34166667,10.075 -85.34166667,10.08333333 -85.35,10.08333333</coordinates></LinearRing></innerBoundaryIs><innerBoundaryIs><LinearRing><coordinates>-84.575,9.925 -84.56666667,9.925 -84.56666667,9.93333333 -84.575,9.93333333 -84.575,9.925</coordinates></LinearRing></innerBoundaryIs><innerBoundaryIs><LinearRing><coordinates>-84.575,9.93333333 -84.575,9.94166667 -84.575,9.95 -84.58333333,9.95 -84.58333333,9.94166667 -84.59166667,9.94166667 -84.59166667,9.93333333 -84.58333333,9.93333333 -84.575,9.93333333</coordinates></LinearRing></innerBoundaryIs><innerBoundaryIs><LinearRing><coordinates>-85.60833333,10.20833333 -85.6,10.20833333 -85.6,10.21666667 -85.60833333,10.21666667 -85.60833333,10.20833333</coordinates></LinearRing></innerBoundaryIs><innerBoundaryIs><LinearRing><coordinates>-85.6,10.21666667 -85.59166667,10.21666667 -85.58333333,10.21666667 -85.58333333,10.225 -85.59166667,10.225 -85.6,10.225 -85.6,10.21666667</coordinates></LinearRing></innerBoundaryIs><innerBoundaryIs><LinearRing><coordinates>-85.51666667,10.69166667 -85.50833333,10.69166667 -85.50833333,10.7 -85.51666667,10.7 -85.51666667,10.69166667</coordinates></LinearRing></innerBoundaryIs><innerBoundaryIs><LinearRing><coordinates>-85.51666667,10.7 -85.51666667,10.70833333 -85.51666667,10.71666667 -85.50833333,10.71666667 -85.50833333,10.725 -85.51666667,10.725 -85.51666667,10.73333333 -85.51666667,10.74166667 -85.525,10.74166667 -85.525,10.73333333 -85.53333333,10.73333333 -85.53333333,10.725 -85.53333333,10.71666667 -85.53333333,10.70833333 -85.525,10.70833333 -85.525,10.7 -85.51666667,10.7</coordinates></LinearRing></innerBoundaryIs><innerBoundaryIs><LinearRing><coordinates>-85.51666667,10.74166667 -85.50833333,10.74166667 -85.50833333,10.75 -85.51666667,10.75 -85.51666667,10.74166667</coordinates></LinearRing></innerBoundaryIs><innerBoundaryIs><LinearRing><coordinates>-85.525,10.74166667 -85.525,10.75 -85.53333333,10.75 -85.53333333,10.74166667 -85.525,10.74166667</coordinates></LinearRing></innerBoundaryIs><innerBoundaryIs><LinearRing><coordinates>-85.49166667,10.69166667 -85.48333333,10.69166667 -85.48333333,10.7 -85.49166667,10.7 -85.49166667,10.69166667</coordinates></LinearRing></innerBoundaryIs><innerBoundaryIs><LinearRing><coordinates>-85.48333333,10.7 -85.475,10.7 -85.475,10.70833333 -85.475,10.71666667 -85.48333333,10.71666667 -85.48333333,10.70833333 -85.48333333,10.7</coordinates></LinearRing></innerBoundaryIs><innerBoundaryIs><LinearRing><coordinates>-85.10833333,10.53333333 -85.10833333,10.525 -85.1,10.525 -85.1,10.53333333 -85.10833333,10.53333333</coordinates></LinearRing></innerBoundaryIs><innerBoundaryIs><LinearRing><coordinates>-85.10833333,10.525 -85.11666667,10.525 -85.11666667,10.51666667 -85.10833333,10.51666667 -85.10833333,10.525</coordinates></LinearRing></innerBoundaryIs><innerBoundaryIs><LinearRing><coordinates>-85.1,10.53333333 -85.09166667,10.53333333 -85.09166667,10.54166667 -85.1,10.54166667 -85.1,10.53333333</coordinates></LinearRing></innerBoundaryIs><innerBoundaryIs><LinearRing><coordinates>-85.49166667,10.80833333 -85.49166667,10.8 -85.48333333,10.8 -85.475,10.8 -85.475,10.80833333 -85.475,10.81666667 -85.48333333,10.81666667 -85.49166667,10.81666667 -85.49166667,10.80833333</coordinates></LinearRing></innerBoundaryIs><innerBoundaryIs><LinearRing><coordinates>-85.475,10.8 -85.475,10.79166667 -85.475,10.78333333 -85.46666667,10.78333333 -85.46666667,10.79166667 -85.46666667,10.8 -85.475,10.8</coordinates></LinearRing></innerBoundaryIs><innerBoundaryIs><LinearRing><coordinates>-85.40833333,10.91666667 -85.40833333,10.90833333 -85.4,10.90833333 -85.39166667,10.90833333 -85.38333333,10.90833333 -85.38333333,10.91666667 -85.375,10.91666667 -85.375,10.925 -85.375,10.93333333 -85.38333333,10.93333333 -85.39166667,10.93333333 -85.4,10.93333333 -85.4,10.925 -85.40833333,10.925 -85.40833333,10.91666667</coordinates></LinearRing></innerBoundaryIs><innerBoundaryIs><LinearRing><coordinates>-85.375,10.91666667 -85.375,10.90833333 -85.36666667,10.90833333 -85.36666667,10.91666667 -85.375,10.91666667</coordinates></LinearRing></innerBoundaryIs><innerBoundaryIs><LinearRing><coordinates>-84.48333333,9.61666667 -84.48333333,9.60833333 -84.49166667,9.60833333 -84.49166667,9.6 -84.48333333,9.6 -84.48333333,9.59166667 -84.48333333,9.58333333 -84.475,9.58333333 -84.46666667,9.58333333 -84.46666667,9.59166667 -84.46666667,9.6 -84.475,9.6 -84.475,9.60833333 -84.475,9.61666667 -84.48333333,9.61666667</coordinates></LinearRing></innerBoundaryIs><innerBoundaryIs><LinearRing><coordinates>-84.45,9.61666667 -84.45,9.60833333 -84.45,9.6 -84.44166667,9.6 -84.43333333,9.6 -84.43333333,9.60833333 -84.44166667,9.60833333 -84.44166667,9.61666667 -84.44166667,9.625 -84.45,9.625 -84.45,9.61666667</coordinates></LinearRing></innerBoundaryIs><innerBoundaryIs><LinearRing><coordinates>-83.55833333,9.025 -83.55,9.025 -83.55,9.03333333 -83.55833333,9.03333333 -83.55833333,9.025</coordinates></LinearRing></innerBoundaryIs><innerBoundaryIs><LinearRing><coordinates>-83.45833333,9.075 -83.45,9.075 -83.45,9.08333333 -83.45833333,9.08333333 -83.45833333,9.075</coordinates></LinearRing></innerBoundaryIs><innerBoundaryIs><LinearRing><coordinates>-83.20833333,8.79166667 -83.2,8.79166667 -83.2,8.8 -83.20833333,8.8 -83.20833333,8.79166667</coordinates></LinearRing></innerBoundaryIs><innerBoundaryIs><LinearRing><coordinates>-82.09166667,8.65833333 -82.08333333,8.65833333 -82.08333333,8.66666667 -82.09166667,8.66666667 -82.09166667,8.65833333</coordinates></LinearRing></innerBoundaryIs><innerBoundaryIs><LinearRing><coordinates>-82.525,8.375 -82.525,8.36666667 -82.51666667,8.36666667 -82.51666667,8.375 -82.525,8.375</coordinates></LinearRing></innerBoundaryIs><innerBoundaryIs><LinearRing><coordinates>-82.5,8.375 -82.49166667,8.375 -82.49166667,8.38333333 -82.49166667,8.39166667 -82.5,8.39166667 -82.50833333,8.39166667 -82.50833333,8.38333333 -82.5,8.38333333 -82.5,8.375</coordinates></LinearRing></innerBoundaryIs><innerBoundaryIs><LinearRing><coordinates>-82.55,8.48333333 -82.55,8.475 -82.54166667,8.475 -82.53333333,8.475 -82.525,8.475 -82.525,8.48333333 -82.53333333,8.48333333 -82.54166667,8.48333333 -82.55,8.48333333</coordinates></LinearRing></innerBoundaryIs><innerBoundaryIs><LinearRing><coordinates>-82.55833333,8.5 -82.55,8.5 -82.55,8.50833333 -82.55833333,8.50833333 -82.55833333,8.5</coordinates></LinearRing></innerBoundaryIs><innerBoundaryIs><LinearRing><coordinates>-82.55833333,8.55 -82.55,8.55 -82.54166667,8.55 -82.54166667,8.55833333 -82.55,8.55833333 -82.55,8.56666667 -82.55833333,8.56666667 -82.56666667,8.56666667 -82.56666667,8.55833333 -82.55833333,8.55833333 -82.55833333,8.55</coordinates></LinearRing></innerBoundaryIs><innerBoundaryIs><LinearRing><coordinates>-82.7,8.53333333 -82.69166667,8.53333333 -82.69166667,8.54166667 -82.7,8.54166667 -82.7,8.53333333</coordinates></LinearRing></innerBoundaryIs><innerBoundaryIs><LinearRing><coordinates>-82.68333333,8.53333333 -82.675,8.53333333 -82.675,8.54166667 -82.68333333,8.54166667 -82.68333333,8.53333333</coordinates></LinearRing></innerBoundaryIs><innerBoundaryIs><LinearRing><coordinates>-82.64166667,8.53333333 -82.63333333,8.53333333 -82.625,8.53333333 -82.625,8.54166667 -82.63333333,8.54166667 -82.64166667,8.54166667 -82.64166667,8.53333333</coordinates></LinearRing></innerBoundaryIs><innerBoundaryIs><LinearRing><coordinates>-82.2,8.575 -82.19166667,8.575 -82.18333333,8.575 -82.18333333,8.58333333 -82.19166667,8.58333333 -82.2,8.58333333 -82.2,8.575</coordinates></LinearRing></innerBoundaryIs><innerBoundaryIs><LinearRing><coordinates>-82.15,8.575 -82.15,8.56666667 -82.15,8.55833333 -82.15,8.55 -82.15,8.54166667 -82.14166667,8.54166667 -82.14166667,8.55 -82.14166667,8.55833333 -82.14166667,8.56666667 -82.14166667,8.575 -82.15,8.575</coordinates></LinearRing></innerBoundaryIs><innerBoundaryIs><LinearRing><coordinates>-82.16666667,8.48333333 -82.16666667,8.475 -82.15833333,8.475 -82.15833333,8.48333333 -82.16666667,8.48333333</coordinates></LinearRing></innerBoundaryIs><innerBoundaryIs><LinearRing><coordinates>-82.175,8.5 -82.175,8.49166667 -82.16666667,8.49166667 -82.16666667,8.5 -82.175,8.5</coordinates></LinearRing></innerBoundaryIs><innerBoundaryIs><LinearRing><coordinates>-82.1,8.55 -82.09166667,8.55 -82.09166667,8.55833333 -82.1,8.55833333 -82.1,8.55</coordinates></LinearRing></innerBoundaryIs><innerBoundaryIs><LinearRing><coordinates>-82.21666667,8.53333333 -82.20833333,8.53333333 -82.20833333,8.54166667 -82.21666667,8.54166667 -82.21666667,8.53333333</coordinates></LinearRing></innerBoundaryIs><innerBoundaryIs><LinearRing><coordinates>-82.08333333,8.53333333 -82.075,8.53333333 -82.075,8.54166667 -82.08333333,8.54166667 -82.08333333,8.53333333</coordinates></LinearRing></innerBoundaryIs><innerBoundaryIs><LinearRing><coordinates>-82.45,8.575 -82.44166667,8.575 -82.44166667,8.58333333 -82.43333333,8.58333333 -82.43333333,8.59166667 -82.44166667,8.59166667 -82.45,8.59166667 -82.45,8.58333333 -82.45,8.575</coordinates></LinearRing></innerBoundaryIs><innerBoundaryIs><LinearRing><coordinates>-82.375,8.58333333 -82.36666667,8.58333333 -82.36666667,8.59166667 -82.375,8.59166667 -82.375,8.58333333</coordinates></LinearRing></innerBoundaryIs><innerBoundaryIs><LinearRing><coordinates>-82.225,8.58333333 -82.21666667,8.58333333 -82.21666667,8.59166667 -82.225,8.59166667 -82.225,8.58333333</coordinates></LinearRing></innerBoundaryIs><innerBoundaryIs><LinearRing><coordinates>-82.25833333,8.625 -82.25,8.625 -82.25,8.63333333 -82.25833333,8.63333333 -82.25833333,8.625</coordinates></LinearRing></innerBoundaryIs><innerBoundaryIs><LinearRing><coordinates>-82.79166667,8.6 -82.79166667,8.59166667 -82.79166667,8.58333333 -82.78333333,8.58333333 -82.78333333,8.59166667 -82.78333333,8.6 -82.79166667,8.6</coordinates></LinearRing></innerBoundaryIs><innerBoundaryIs><LinearRing><coordinates>-82.70833333,8.6 -82.7,8.6 -82.7,8.60833333 -82.70833333,8.60833333 -82.70833333,8.6</coordinates></LinearRing></innerBoundaryIs><innerBoundaryIs><LinearRing><coordinates>-82.86666667,8.64166667 -82.85833333,8.64166667 -82.85833333,8.65 -82.86666667,8.65 -82.86666667,8.64166667</coordinates></LinearRing></innerBoundaryIs><innerBoundaryIs><LinearRing><coordinates>-82.35,8.64166667 -82.34166667,8.64166667 -82.34166667,8.65 -82.35,8.65 -82.35,8.64166667</coordinates></LinearRing></innerBoundaryIs><innerBoundaryIs><LinearRing><coordinates>-83.09166667,8.73333333 -83.08333333,8.73333333 -83.08333333,8.74166667 -83.09166667,8.74166667 -83.09166667,8.73333333</coordinates></LinearRing></innerBoundaryIs><innerBoundaryIs><LinearRing><coordinates>-82.9,8.69166667 -82.90833333,8.69166667 -82.90833333,8.68333333 -82.9,8.68333333 -82.9,8.675 -82.89166667,8.675 -82.89166667,8.68333333 -82.89166667,8.69166667 -82.9,8.69166667</coordinates></LinearRing></innerBoundaryIs><innerBoundaryIs><LinearRing><coordinates>-82.325,8.7 -82.31666667,8.7 -82.30833333,8.7 -82.3,8.7 -82.3,8.70833333 -82.30833333,8.70833333 -82.31666667,8.70833333 -82.325,8.70833333 -82.325,8.7</coordinates></LinearRing></innerBoundaryIs><innerBoundaryIs><LinearRing><coordinates>-82.08333333,8.69166667 -82.09166667,8.69166667 -82.09166667,8.68333333 -82.08333333,8.68333333 -82.08333333,8.69166667</coordinates></LinearRing></innerBoundaryIs><innerBoundaryIs><LinearRing><coordinates>-82.93333333,8.675 -82.925,8.675 -82.925,8.68333333 -82.93333333,8.68333333 -82.93333333,8.675</coordinates></LinearRing></innerBoundaryIs><innerBoundaryIs><LinearRing><coordinates>-82.325,8.68333333 -82.325,8.69166667 -82.33333333,8.69166667 -82.33333333,8.68333333 -82.325,8.68333333</coordinates></LinearRing></innerBoundaryIs><innerBoundaryIs><LinearRing><coordinates>-83.125,8.89166667 -83.125,8.88333333 -83.11666667,8.88333333 -83.11666667,8.89166667 -83.125,8.89166667</coordinates></LinearRing></innerBoundaryIs><innerBoundaryIs><LinearRing><coordinates>-83.925,9.35 -83.91666667,9.35 -83.91666667,9.34166667 -83.90833333,9.34166667 -83.9,9.34166667 -83.9,9.35 -83.90833333,9.35 -83.90833333,9.35833333 -83.90833333,9.36666667 -83.90833333,9.375 -83.91666667,9.375 -83.91666667,9.36666667 -83.925,9.36666667 -83.93333333,9.36666667 -83.94166667,9.36666667 -83.94166667,9.35833333 -83.93333333,9.35833333 -83.925,9.35833333 -83.925,9.35</coordinates></LinearRing></innerBoundaryIs><innerBoundaryIs><LinearRing><coordinates>-83.25833333,9.16666667 -83.25,9.16666667 -83.25,9.175 -83.25833333,9.175 -83.25833333,9.16666667</coordinates></LinearRing></innerBoundaryIs><innerBoundaryIs><LinearRing><coordinates>-83.34166667,9.14166667 -83.33333333,9.14166667 -83.33333333,9.15 -83.34166667,9.15 -83.34166667,9.14166667</coordinates></LinearRing></innerBoundaryIs><innerBoundaryIs><LinearRing><coordinates>-83.5,9.2 -83.5,9.19166667 -83.49166667,9.19166667 -83.48333333,9.19166667 -83.48333333,9.2 -83.49166667,9.2 -83.5,9.2</coordinates></LinearRing></innerBoundaryIs><innerBoundaryIs><LinearRing><coordinates>-83.425,9.175 -83.41666667,9.175 -83.40833333,9.175 -83.40833333,9.18333333 -83.40833333,9.19166667 -83.41666667,9.19166667 -83.41666667,9.18333333 -83.425,9.18333333 -83.425,9.175</coordinates></LinearRing></innerBoundaryIs><innerBoundaryIs><LinearRing><coordinates>-83.45833333,9.21666667 -83.45833333,9.20833333 -83.45,9.20833333 -83.45,9.21666667 -83.45833333,9.21666667</coordinates></LinearRing></innerBoundaryIs><innerBoundaryIs><LinearRing><coordinates>-82.8,9.29166667 -82.79166667,9.29166667 -82.79166667,9.3 -82.8,9.3 -82.8,9.29166667</coordinates></LinearRing></innerBoundaryIs><innerBoundaryIs><LinearRing><coordinates>-83.775,9.25833333 -83.775,9.25 -83.76666667,9.25 -83.76666667,9.25833333 -83.775,9.25833333</coordinates></LinearRing></innerBoundaryIs><innerBoundaryIs><LinearRing><coordinates>-83.575,9.25 -83.575,9.24166667 -83.56666667,9.24166667 -83.56666667,9.25 -83.575,9.25</coordinates></LinearRing></innerBoundaryIs><innerBoundaryIs><LinearRing><coordinates>-83.75,9.24166667 -83.75,9.23333333 -83.74166667,9.23333333 -83.74166667,9.24166667 -83.75,9.24166667</coordinates></LinearRing></innerBoundaryIs><innerBoundaryIs><LinearRing><coordinates>-82.89166667,9.25 -82.89166667,9.24166667 -82.88333333,9.24166667 -82.88333333,9.25 -82.89166667,9.25</coordinates></LinearRing></innerBoundaryIs><innerBoundaryIs><LinearRing><coordinates>-83.19166667,9.48333333 -83.19166667,9.475 -83.18333333,9.475 -83.18333333,9.48333333 -83.19166667,9.48333333</coordinates></LinearRing></innerBoundaryIs><innerBoundaryIs><LinearRing><coordinates>-83.94166667,9.41666667 -83.93333333,9.41666667 -83.93333333,9.425 -83.93333333,9.43333333 -83.94166667,9.43333333 -83.94166667,9.425 -83.94166667,9.41666667</coordinates></LinearRing></innerBoundaryIs><innerBoundaryIs><LinearRing><coordinates>-83.2,9.45 -83.19166667,9.45 -83.19166667,9.45833333 -83.2,9.45833333 -83.2,9.45</coordinates></LinearRing></innerBoundaryIs><innerBoundaryIs><LinearRing><coordinates>-83.89166667,9.43333333 -83.89166667,9.425 -83.88333333,9.425 -83.88333333,9.43333333 -83.89166667,9.43333333</coordinates></LinearRing></innerBoundaryIs><innerBoundaryIs><LinearRing><coordinates>-84.025,9.51666667 -84.025,9.50833333 -84.01666667,9.50833333 -84.01666667,9.51666667 -84.025,9.51666667</coordinates></LinearRing></innerBoundaryIs><innerBoundaryIs><LinearRing><coordinates>-84.05,9.54166667 -84.05,9.53333333 -84.04166667,9.53333333 -84.04166667,9.54166667 -84.05,9.54166667</coordinates></LinearRing></innerBoundaryIs><innerBoundaryIs><LinearRing><coordinates>-83.20833333,9.55833333 -83.20833333,9.56666667 -83.21666667,9.56666667 -83.21666667,9.55833333 -83.20833333,9.55833333</coordinates></LinearRing></innerBoundaryIs><innerBoundaryIs><LinearRing><coordinates>-84.475,9.70833333 -84.475,9.7 -84.46666667,9.7 -84.46666667,9.70833333 -84.46666667,9.71666667 -84.475,9.71666667 -84.475,9.70833333</coordinates></LinearRing></innerBoundaryIs><innerBoundaryIs><LinearRing><coordinates>-84.55,9.66666667 -84.54166667,9.66666667 -84.54166667,9.675 -84.55,9.675 -84.55,9.66666667</coordinates></LinearRing></innerBoundaryIs><innerBoundaryIs><LinearRing><coordinates>-84.5,9.64166667 -84.49166667,9.64166667 -84.48333333,9.64166667 -84.48333333,9.65 -84.49166667,9.65 -84.5,9.65 -84.5,9.64166667</coordinates></LinearRing></innerBoundaryIs><innerBoundaryIs><LinearRing><coordinates>-84.51666667,9.625 -84.50833333,9.625 -84.5,9.625 -84.49166667,9.625 -84.48333333,9.625 -84.48333333,9.63333333 -84.49166667,9.63333333 -84.5,9.63333333 -84.50833333,9.63333333 -84.51666667,9.63333333 -84.51666667,9.625</coordinates></LinearRing></innerBoundaryIs><innerBoundaryIs><LinearRing><coordinates>-84.26666667,9.65 -84.25833333,9.65 -84.25,9.65 -84.25,9.65833333 -84.25833333,9.65833333 -84.26666667,9.65833333 -84.26666667,9.65</coordinates></LinearRing></innerBoundaryIs><innerBoundaryIs><LinearRing><coordinates>-84.64166667,9.68333333 -84.64166667,9.675 -84.64166667,9.66666667 -84.63333333,9.66666667 -84.63333333,9.675 -84.63333333,9.68333333 -84.64166667,9.68333333</coordinates></LinearRing></innerBoundaryIs><innerBoundaryIs><LinearRing><coordinates>-84.48333333,9.69166667 -84.48333333,9.68333333 -84.475,9.68333333 -84.475,9.69166667 -84.48333333,9.69166667</coordinates></LinearRing></innerBoundaryIs><innerBoundaryIs><LinearRing><coordinates>-84.30833333,9.69166667 -84.30833333,9.68333333 -84.3,9.68333333 -84.3,9.69166667 -84.30833333,9.69166667</coordinates></LinearRing></innerBoundaryIs><innerBoundaryIs><LinearRing><coordinates>-83.225,9.68333333 -83.225,9.675 -83.21666667,9.675 -83.21666667,9.68333333 -83.225,9.68333333</coordinates></LinearRing></innerBoundaryIs><innerBoundaryIs><LinearRing><coordinates>-83.69166667,9.75833333 -83.68333333,9.75833333 -83.675,9.75833333 -83.675,9.76666667 -83.675,9.775 -83.68333333,9.775 -83.69166667,9.775 -83.69166667,9.76666667 -83.69166667,9.75833333</coordinates></LinearRing></innerBoundaryIs><innerBoundaryIs><LinearRing><coordinates>-84.34166667,9.73333333 -84.33333333,9.73333333 -84.33333333,9.74166667 -84.33333333,9.75 -84.34166667,9.75 -84.34166667,9.74166667 -84.34166667,9.73333333</coordinates></LinearRing></innerBoundaryIs><innerBoundaryIs><LinearRing><coordinates>-84.30833333,9.775 -84.31666667,9.775 -84.31666667,9.76666667 -84.30833333,9.76666667 -84.30833333,9.775</coordinates></LinearRing></innerBoundaryIs><innerBoundaryIs><LinearRing><coordinates>-83.48333333,9.775 -83.475,9.775 -83.475,9.78333333 -83.48333333,9.78333333 -83.48333333,9.775</coordinates></LinearRing></innerBoundaryIs><innerBoundaryIs><LinearRing><coordinates>-85.75833333,10.15 -85.75,10.15 -85.74166667,10.15 -85.73333333,10.15 -85.73333333,10.15833333 -85.74166667,10.15833333 -85.75,10.15833333 -85.75833333,10.15833333 -85.75833333,10.15</coordinates></LinearRing></innerBoundaryIs><innerBoundaryIs><LinearRing><coordinates>-85.725,10.15 -85.725,10.14166667 -85.725,10.13333333 -85.71666667,10.13333333 -85.71666667,10.14166667 -85.71666667,10.15 -85.725,10.15</coordinates></LinearRing></innerBoundaryIs><innerBoundaryIs><LinearRing><coordinates>-85.45833333,10.15833333 -85.45,10.15833333 -85.45,10.16666667 -85.45833333,10.16666667 -85.45833333,10.15833333</coordinates></LinearRing></innerBoundaryIs><innerBoundaryIs><LinearRing><coordinates>-85.21666667,9.88333333 -85.21666667,9.875 -85.20833333,9.875 -85.20833333,9.88333333 -85.21666667,9.88333333</coordinates></LinearRing></innerBoundaryIs><innerBoundaryIs><LinearRing><coordinates>-85.125,9.88333333 -85.11666667,9.88333333 -85.11666667,9.89166667 -85.125,9.89166667 -85.125,9.88333333</coordinates></LinearRing></innerBoundaryIs><innerBoundaryIs><LinearRing><coordinates>-85.66666667,10.00833333 -85.66666667,10.0 -85.65833333,10.0 -85.65833333,10.00833333 -85.66666667,10.00833333</coordinates></LinearRing></innerBoundaryIs><innerBoundaryIs><LinearRing><coordinates>-85.56666667,10.0 -85.55833333,10.0 -85.55833333,10.00833333 -85.56666667,10.00833333 -85.56666667,10.0</coordinates></LinearRing></innerBoundaryIs><innerBoundaryIs><LinearRing><coordinates>-85.35833333,10.10833333 -85.35833333,10.11666667 -85.36666667,10.11666667 -85.36666667,10.10833333 -85.35833333,10.10833333</coordinates></LinearRing></innerBoundaryIs><innerBoundaryIs><LinearRing><coordinates>-85.43333333,10.125 -85.43333333,10.11666667 -85.425,10.11666667 -85.425,10.125 -85.43333333,10.125</coordinates></LinearRing></innerBoundaryIs><innerBoundaryIs><LinearRing><coordinates>-85.425,10.14166667 -85.425,10.13333333 -85.41666667,10.13333333 -85.41666667,10.14166667 -85.425,10.14166667</coordinates></LinearRing></innerBoundaryIs><innerBoundaryIs><LinearRing><coordinates>-83.725,9.85833333 -83.725,9.85 -83.71666667,9.85 -83.70833333,9.85 -83.70833333,9.85833333 -83.71666667,9.85833333 -83.725,9.85833333</coordinates></LinearRing></innerBoundaryIs><innerBoundaryIs><LinearRing><coordinates>-84.55833333,9.925 -84.55833333,9.91666667 -84.55,9.91666667 -84.55,9.925 -84.55833333,9.925</coordinates></LinearRing></innerBoundaryIs><innerBoundaryIs><LinearRing><coordinates>-84.45833333,9.925 -84.45833333,9.91666667 -84.45,9.91666667 -84.45,9.925 -84.45833333,9.925</coordinates></LinearRing></innerBoundaryIs><innerBoundaryIs><LinearRing><coordinates>-84.44166667,9.925 -84.44166667,9.91666667 -84.43333333,9.91666667 -84.425,9.91666667 -84.425,9.925 -84.43333333,9.925 -84.44166667,9.925</coordinates></LinearRing></innerBoundaryIs><innerBoundaryIs><LinearRing><coordinates>-84.48333333,9.91666667 -84.48333333,9.90833333 -84.475,9.90833333 -84.475,9.91666667 -84.48333333,9.91666667</coordinates></LinearRing></innerBoundaryIs><innerBoundaryIs><LinearRing><coordinates>-84.56666667,9.95 -84.55833333,9.95 -84.55833333,9.95833333 -84.56666667,9.95833333 -84.56666667,9.95</coordinates></LinearRing></innerBoundaryIs><innerBoundaryIs><LinearRing><coordinates>-85.625,10.20833333 -85.625,10.2 -85.61666667,10.2 -85.61666667,10.20833333 -85.625,10.20833333</coordinates></LinearRing></innerBoundaryIs><innerBoundaryIs><LinearRing><coordinates>-85.575,10.20833333 -85.56666667,10.20833333 -85.55833333,10.20833333 -85.55833333,10.21666667 -85.55833333,10.225 -85.56666667,10.225 -85.56666667,10.21666667 -85.575,10.21666667 -85.575,10.20833333</coordinates></LinearRing></innerBoundaryIs><innerBoundaryIs><LinearRing><coordinates>-85.61666667,10.23333333 -85.61666667,10.225 -85.60833333,10.225 -85.60833333,10.23333333 -85.61666667,10.23333333</coordinates></LinearRing></innerBoundaryIs><innerBoundaryIs><LinearRing><coordinates>-85.53333333,10.23333333 -85.53333333,10.225 -85.525,10.225 -85.525,10.23333333 -85.53333333,10.23333333</coordinates></LinearRing></innerBoundaryIs><innerBoundaryIs><LinearRing><coordinates>-85.73333333,10.40833333 -85.73333333,10.4 -85.725,10.4 -85.725,10.39166667 -85.73333333,10.39166667 -85.73333333,10.38333333 -85.725,10.38333333 -85.71666667,10.38333333 -85.71666667,10.39166667 -85.70833333,10.39166667 -85.70833333,10.4 -85.71666667,10.4 -85.71666667,10.40833333 -85.70833333,10.40833333 -85.70833333,10.41666667 -85.71666667,10.41666667 -85.725,10.41666667 -85.725,10.40833333 -85.73333333,10.40833333</coordinates></LinearRing></innerBoundaryIs><innerBoundaryIs><LinearRing><coordinates>-85.69166667,10.39166667 -85.68333333,10.39166667 -85.68333333,10.4 -85.69166667,10.4 -85.69166667,10.39166667</coordinates></LinearRing></innerBoundaryIs><innerBoundaryIs><LinearRing><coordinates>-84.83333333,10.475 -84.83333333,10.46666667 -84.84166667,10.46666667 -84.84166667,10.45833333 -84.83333333,10.45833333 -84.825,10.45833333 -84.825,10.46666667 -84.825,10.475 -84.83333333,10.475</coordinates></LinearRing></innerBoundaryIs><innerBoundaryIs><LinearRing><coordinates>-84.625,10.23333333 -84.61666667,10.23333333 -84.61666667,10.24166667 -84.625,10.24166667 -84.625,10.23333333</coordinates></LinearRing></innerBoundaryIs><innerBoundaryIs><LinearRing><coordinates>-84.04166667,10.21666667 -84.03333333,10.21666667 -84.03333333,10.225 -84.04166667,10.225 -84.04166667,10.21666667</coordinates></LinearRing></innerBoundaryIs><innerBoundaryIs><LinearRing><coordinates>-85.06666667,10.43333333 -85.05833333,10.43333333 -85.05833333,10.44166667 -85.06666667,10.44166667 -85.06666667,10.43333333</coordinates></LinearRing></innerBoundaryIs><innerBoundaryIs><LinearRing><coordinates>-85.05,10.44166667 -85.05,10.43333333 -85.04166667,10.43333333 -85.04166667,10.44166667 -85.05,10.44166667</coordinates></LinearRing></innerBoundaryIs><innerBoundaryIs><LinearRing><coordinates>-84.85833333,10.44166667 -84.85,10.44166667 -84.85,10.45 -84.85833333,10.45 -84.85833333,10.44166667</coordinates></LinearRing></innerBoundaryIs><innerBoundaryIs><LinearRing><coordinates>-84.25833333,10.3 -84.25,10.3 -84.25,10.30833333 -84.25833333,10.30833333 -84.25833333,10.3</coordinates></LinearRing></innerBoundaryIs><innerBoundaryIs><LinearRing><coordinates>-84.28333333,10.31666667 -84.275,10.31666667 -84.275,10.325 -84.28333333,10.325 -84.28333333,10.31666667</coordinates></LinearRing></innerBoundaryIs><innerBoundaryIs><LinearRing><coordinates>-85.175,10.58333333 -85.175,10.575 -85.16666667,10.575 -85.15833333,10.575 -85.15833333,10.56666667 -85.15,10.56666667 -85.14166667,10.56666667 -85.14166667,10.55833333 -85.13333333,10.55833333 -85.13333333,10.56666667 -85.13333333,10.575 -85.14166667,10.575 -85.14166667,10.58333333 -85.15,10.58333333 -85.15833333,10.58333333 -85.16666667,10.58333333 -85.175,10.58333333</coordinates></LinearRing></innerBoundaryIs><innerBoundaryIs><LinearRing><coordinates>-84.9,10.51666667 -84.9,10.50833333 -84.89166667,10.50833333 -84.89166667,10.51666667 -84.89166667,10.525 -84.9,10.525 -84.9,10.51666667</coordinates></LinearRing></innerBoundaryIs><innerBoundaryIs><LinearRing><coordinates>-84.86666667,10.51666667 -84.86666667,10.50833333 -84.85833333,10.50833333 -84.85833333,10.51666667 -84.86666667,10.51666667</coordinates></LinearRing></innerBoundaryIs><innerBoundaryIs><LinearRing><coordinates>-84.91666667,10.54166667 -84.90833333,10.54166667 -84.9,10.54166667 -84.9,10.55 -84.90833333,10.55 -84.91666667,10.55 -84.91666667,10.54166667</coordinates></LinearRing></innerBoundaryIs><innerBoundaryIs><LinearRing><coordinates>-84.89166667,10.54166667 -84.88333333,10.54166667 -84.88333333,10.55 -84.89166667,10.55 -84.89166667,10.54166667</coordinates></LinearRing></innerBoundaryIs><innerBoundaryIs><LinearRing><coordinates>-85.48333333,10.58333333 -85.475,10.58333333 -85.475,10.59166667 -85.475,10.6 -85.48333333,10.6 -85.48333333,10.59166667 -85.48333333,10.58333333</coordinates></LinearRing></innerBoundaryIs><innerBoundaryIs><LinearRing><coordinates>-85.41666667,10.58333333 -85.41666667,10.575 -85.425,10.575 -85.425,10.56666667 -85.425,10.55833333 -85.425,10.55 -85.41666667,10.55 -85.40833333,10.55 -85.40833333,10.55833333 -85.40833333,10.56666667 -85.4,10.56666667 -85.4,10.575 -85.40833333,10.575 -85.40833333,10.58333333 -85.41666667,10.58333333</coordinates></LinearRing></innerBoundaryIs><innerBoundaryIs><LinearRing><coordinates>-85.475,10.55 -85.475,10.54166667 -85.46666667,10.54166667 -85.45833333,10.54166667 -85.45,10.54166667 -85.44166667,10.54166667 -85.44166667,10.55 -85.44166667,10.55833333 -85.44166667,10.56666667 -85.45,10.56666667 -85.45,10.575 -85.45833333,10.575 -85.46666667,10.575 -85.46666667,10.56666667 -85.475,10.56666667 -85.475,10.55833333 -85.475,10.55</coordinates></LinearRing></innerBoundaryIs><innerBoundaryIs><LinearRing><coordinates>-85.49166667,10.56666667 -85.48333333,10.56666667 -85.48333333,10.575 -85.49166667,10.575 -85.49166667,10.56666667</coordinates></LinearRing></innerBoundaryIs><innerBoundaryIs><LinearRing><coordinates>-85.45833333,10.63333333 -85.45833333,10.625 -85.45833333,10.61666667 -85.45,10.61666667 -85.45,10.625 -85.45,10.63333333 -85.45833333,10.63333333</coordinates></LinearRing></innerBoundaryIs><innerBoundaryIs><LinearRing><coordinates>-85.11666667,10.64166667 -85.11666667,10.63333333 -85.10833333,10.63333333 -85.10833333,10.64166667 -85.11666667,10.64166667</coordinates></LinearRing></innerBoundaryIs><innerBoundaryIs><LinearRing><coordinates>-85.53333333,10.6 -85.53333333,10.59166667 -85.525,10.59166667 -85.525,10.6 -85.53333333,10.6</coordinates></LinearRing></innerBoundaryIs><innerBoundaryIs><LinearRing><coordinates>-85.425,10.625 -85.425,10.61666667 -85.41666667,10.61666667 -85.41666667,10.625 -85.425,10.625</coordinates></LinearRing></innerBoundaryIs><innerBoundaryIs><LinearRing><coordinates>-85.1,10.625 -85.1,10.61666667 -85.09166667,10.61666667 -85.09166667,10.625 -85.1,10.625</coordinates></LinearRing></innerBoundaryIs><innerBoundaryIs><LinearRing><coordinates>-85.075,10.66666667 -85.06666667,10.66666667 -85.06666667,10.675 -85.075,10.675 -85.075,10.66666667</coordinates></LinearRing></innerBoundaryIs><innerBoundaryIs><LinearRing><coordinates>-85.78333333,10.5 -85.78333333,10.49166667 -85.775,10.49166667 -85.76666667,10.49166667 -85.76666667,10.5 -85.775,10.5 -85.78333333,10.5</coordinates></LinearRing></innerBoundaryIs><innerBoundaryIs><LinearRing><coordinates>-85.55833333,10.675 -85.55,10.675 -85.55,10.68333333 -85.55833333,10.68333333 -85.55833333,10.675</coordinates></LinearRing></innerBoundaryIs><innerBoundaryIs><LinearRing><coordinates>-85.65833333,10.80833333 -85.65833333,10.8 -85.65833333,10.79166667 -85.65,10.79166667 -85.64166667,10.79166667 -85.64166667,10.8 -85.65,10.8 -85.65,10.80833333 -85.65833333,10.80833333</coordinates></LinearRing></innerBoundaryIs><innerBoundaryIs><LinearRing><coordinates>-85.525,10.80833333 -85.51666667,10.80833333 -85.51666667,10.8 -85.50833333,10.8 -85.50833333,10.80833333 -85.5,10.80833333 -85.5,10.81666667 -85.5,10.825 -85.50833333,10.825 -85.50833333,10.83333333 -85.51666667,10.83333333 -85.51666667,10.84166667 -85.51666667,10.85 -85.51666667,10.85833333 -85.51666667,10.86666667 -85.525,10.86666667 -85.525,10.875 -85.525,10.88333333 -85.525,10.89166667 -85.53333333,10.89166667 -85.54166667,10.89166667 -85.55,10.89166667 -85.55,10.9 -85.54166667,10.9 -85.54166667,10.90833333 -85.53333333,10.90833333 -85.53333333,10.91666667 -85.525,10.91666667 -85.51666667,10.91666667 -85.51666667,10.925 -85.525,10.925 -85.525,10.93333333 -85.53333333,10.93333333 -85.53333333,10.94166667 -85.54166667,10.94166667 -85.54166667,10.93333333 -85.55,10.93333333 -85.55,10.925 -85.55833333,10.925 -85.55833333,10.91666667 -85.55833333,10.90833333 -85.56666667,10.90833333 -85.56666667,10.91666667 -85.56666667,10.925 -85.575,10.925 -85.58333333,10.925 -85.59166667,10.925 -85.6,10.925 -85.6,10.91666667 -85.59166667,10.91666667 -85.59166667,10.90833333 -85.6,10.90833333 -85.6,10.9 -85.6,10.89166667 -85.6,10.88333333 -85.6,10.875 -85.59166667,10.875 -85.59166667,10.86666667 -85.59166667,10.85833333 -85.59166667,10.85 -85.59166667,10.84166667 -85.59166667,10.83333333 -85.58333333,10.83333333 -85.58333333,10.84166667 -85.58333333,10.85 -85.575,10.85 -85.575,10.85833333 -85.575,10.86666667 -85.575,10.875 -85.56666667,10.875 -85.55833333,10.875 -85.55833333,10.88333333 -85.55,10.88333333 -85.55,10.875 -85.55,10.86666667 -85.55833333,10.86666667 -85.56666667,10.86666667 -85.56666667,10.85833333 -85.56666667,10.85 -85.55833333,10.85 -85.55833333,10.85833333 -85.55,10.85833333 -85.55,10.85 -85.54166667,10.85 -85.54166667,10.85833333 -85.53333333,10.85833333 -85.53333333,10.85 -85.53333333,10.84166667 -85.525,10.84166667 -85.525,10.83333333 -85.525,10.825 -85.525,10.81666667 -85.525,10.80833333</coordinates></LinearRing></innerBoundaryIs><innerBoundaryIs><LinearRing><coordinates>-85.49166667,10.725 -85.48333333,10.725 -85.48333333,10.73333333 -85.49166667,10.73333333 -85.49166667,10.725</coordinates></LinearRing></innerBoundaryIs><innerBoundaryIs><LinearRing><coordinates>-85.55833333,10.75833333 -85.55,10.75833333 -85.55,10.76666667 -85.55833333,10.76666667 -85.55833333,10.75833333</coordinates></LinearRing></innerBoundaryIs><innerBoundaryIs><LinearRing><coordinates>-85.68333333,10.85833333 -85.675,10.85833333 -85.675,10.86666667 -85.68333333,10.86666667 -85.68333333,10.85833333</coordinates></LinearRing></innerBoundaryIs><innerBoundaryIs><LinearRing><coordinates>-85.4,10.98333333 -85.39166667,10.98333333 -85.39166667,10.99166667 -85.4,10.99166667 -85.4,10.98333333</coordinates></LinearRing></innerBoundaryIs></Polygon></MultiGeometry>
  </Placemark>
</Folder>
</Document></kml>
