# Supplementary material for: Species conservation profiles of a random sample of world spiders IV: Scytodidae to Zoropsidae
Source: Biodivers Data J. 2018 Dec 14;(6):e30842. doi: 10.3897/BDJ.6.e30842 (PMC6303285; doi:10.3897/BDJ.6.e30842)
Supplement: Supplementary material 3 — Distribution of Selenops candidus Muma, 1953 [file bdj-06-e30842-s003.kml]

<?xml version="1.0" encoding="utf-8" ?>
<kml xmlns="http://www.opengis.net/kml/2.2">
<Document id="root_doc">
<Schema name="Selenops_candidus.kml" id="Selenops_candidus.kml">
	<SimpleField name="layer" type="float"></SimpleField>
</Schema>
<Folder><name>Selenops_candidus.kml</name>
  <Placemark>
	<Style><LineStyle><color>ff0000ff</color></LineStyle><PolyStyle><fill>0</fill></PolyStyle></Style>
	<ExtendedData><SchemaData schemaUrl="#Selenops_candidus.kml">
		<SimpleData name="layer">1</SimpleData>
	</SchemaData></ExtendedData>
      <MultiGeometry><Polygon><outerBoundaryIs><LinearRing><coordinates>-77.05,17.875 -77.04166667,17.875 -77.04166667,17.86666667 -77.05,17.86666667 -77.05833333,17.86666667 -77.05833333,17.875 -77.05833333,17.88333333 -77.05,17.88333333 -77.05,17.875</coordinates></LinearRing></outerBoundaryIs></Polygon><Polygon><outerBoundaryIs><LinearRing><coordinates>-76.66666667,18.24166667 -76.65833333,18.24166667 -76.65833333,18.23333333 -76.66666667,18.23333333 -76.66666667,18.24166667</coordinates></LinearRing></outerBoundaryIs></Polygon><Polygon><outerBoundaryIs><LinearRing><coordinates>-77.1,18.275 -77.1,18.26666667 -77.10833333,18.26666667 -77.10833333,18.275 -77.10833333,18.28333333 -77.10833333,18.29166667 -77.1,18.29166667 -77.09166667,18.29166667 -77.09166667,18.28333333 -77.08333333,18.28333333 -77.075,18.28333333 -77.075,18.275 -77.08333333,18.275 -77.09166667,18.275 -77.1,18.275</coordinates></LinearRing></outerBoundaryIs></Polygon><Polygon><outerBoundaryIs><LinearRing><coordinates>-77.05,18.08333333 -77.05,18.075 -77.05833333,18.075 -77.05833333,18.08333333 -77.06666667,18.08333333 -77.06666667,18.09166667 -77.06666667,18.1 -77.06666667,18.10833333 -77.06666667,18.11666667 -77.05833333,18.11666667 -77.05833333,18.125 -77.05833333,18.13333333 -77.06666667,18.13333333 -77.06666667,18.14166667 -77.075,18.14166667 -77.075,18.15 -77.08333333,18.15 -77.09166667,18.15 -77.09166667,18.15833333 -77.08333333,18.15833333 -77.08333333,18.16666667 -77.09166667,18.16666667 -77.09166667,18.175 -77.09166667,18.18333333 -77.08333333,18.18333333 -77.08333333,18.19166667 -77.08333333,18.2 -77.075,18.2 -77.075,18.19166667 -77.06666667,18.19166667 -77.06666667,18.2 -77.05833333,18.2 -77.05,18.2 -77.04166667,18.2 -77.03333333,18.2 -77.025,18.2 -77.01666667,18.2 -77.01666667,18.20833333 -77.00833333,18.20833333 -77.0,18.20833333 -76.99166667,18.20833333 -76.99166667,18.21666667 -76.98333333,18.21666667 -76.98333333,18.20833333 -76.975,18.20833333 -76.975,18.21666667 -76.96666667,18.21666667 -76.96666667,18.20833333 -76.96666667,18.2 -76.96666667,18.19166667 -76.96666667,18.18333333 -76.95833333,18.18333333 -76.95,18.18333333 -76.95,18.19166667 -76.95,18.2 -76.94166667,18.2 -76.93333333,18.2 -76.93333333,18.20833333 -76.925,18.20833333 -76.925,18.2 -76.925,18.19166667 -76.925,18.18333333 -76.925,18.175 -76.93333333,18.175 -76.94166667,18.175 -76.94166667,18.16666667 -76.94166667,18.15833333 -76.95,18.15833333 -76.95,18.15 -76.95,18.14166667 -76.95,18.13333333 -76.94166667,18.13333333 -76.94166667,18.125 -76.94166667,18.11666667 -76.95,18.11666667 -76.95,18.10833333 -76.95833333,18.10833333 -76.96666667,18.10833333 -76.96666667,18.1 -76.975,18.1 -76.98333333,18.1 -76.98333333,18.09166667 -76.98333333,18.08333333 -76.99166667,18.08333333 -76.99166667,18.075 -77.0,18.075 -77.0,18.08333333 -77.00833333,18.08333333 -77.00833333,18.09166667 -77.00833333,18.1 -77.01666667,18.1 -77.025,18.1 -77.03333333,18.1 -77.04166667,18.1 -77.05,18.1 -77.05,18.09166667 -77.05,18.08333333</coordinates></LinearRing></outerBoundaryIs></Polygon><Polygon><outerBoundaryIs><LinearRing><coordinates>-76.83333333,18.16666667 -76.825,18.16666667 -76.825,18.15833333 -76.83333333,18.15833333 -76.83333333,18.16666667</coordinates></LinearRing></outerBoundaryIs></Polygon><Polygon><outerBoundaryIs><LinearRing><coordinates>-76.94166667,17.85 -76.94166667,17.84166667 -76.95,17.84166667 -76.95833333,17.84166667 -76.96666667,17.84166667 -76.96666667,17.85 -76.96666667,17.85833333 -76.975,17.85833333 -76.975,17.85 -76.98333333,17.85 -76.99166667,17.85 -76.99166667,17.84166667 -77.0,17.84166667 -77.0,17.85 -77.00833333,17.85 -77.00833333,17.85833333 -77.01666667,17.85833333 -77.025,17.85833333 -77.025,17.85 -77.03333333,17.85 -77.04166667,17.85 -77.04166667,17.85833333 -77.04166667,17.86666667 -77.03333333,17.86666667 -77.025,17.86666667 -77.025,17.875 -77.025,17.88333333 -77.03333333,17.88333333 -77.03333333,17.89166667 -77.04166667,17.89166667 -77.04166667,17.9 -77.05,17.9 -77.05,17.90833333 -77.05833333,17.90833333 -77.06666667,17.90833333 -77.075,17.90833333 -77.08333333,17.90833333 -77.08333333,17.9 -77.09166667,17.9 -77.09166667,17.90833333 -77.1,17.90833333 -77.1,17.9 -77.10833333,17.9 -77.11666667,17.9 -77.125,17.9 -77.125,17.89166667 -77.13333333,17.89166667 -77.13333333,17.88333333 -77.14166667,17.88333333 -77.14166667,17.875 -77.15,17.875 -77.15,17.86666667 -77.15,17.85833333 -77.15833333,17.85833333 -77.15833333,17.85 -77.15833333,17.84166667 -77.16666667,17.84166667 -77.16666667,17.83333333 -77.15833333,17.83333333 -77.15833333,17.825 -77.15833333,17.81666667 -77.16666667,17.81666667 -77.175,17.81666667 -77.175,17.80833333 -77.175,17.8 -77.16666667,17.8 -77.16666667,17.79166667 -77.16666667,17.78333333 -77.16666667,17.775 -77.16666667,17.76666667 -77.15833333,17.76666667 -77.15833333,17.775 -77.15,17.775 -77.15,17.76666667 -77.14166667,17.76666667 -77.14166667,17.75833333 -77.15,17.75833333 -77.15833333,17.75833333 -77.16666667,17.75833333 -77.175,17.75833333 -77.18333333,17.75833333 -77.19166667,17.75833333 -77.2,17.75833333 -77.2,17.76666667 -77.2,17.775 -77.19166667,17.775 -77.19166667,17.76666667 -77.18333333,17.76666667 -77.175,17.76666667 -77.175,17.775 -77.18333333,17.775 -77.18333333,17.78333333 -77.18333333,17.79166667 -77.19166667,17.79166667 -77.2,17.79166667 -77.2,17.78333333 -77.20833333,17.78333333 -77.20833333,17.775 -77.20833333,17.76666667 -77.21666667,17.76666667 -77.225,17.76666667 -77.23333333,17.76666667 -77.24166667,17.76666667 -77.24166667,17.775 -77.25,17.775 -77.25,17.78333333 -77.25833333,17.78333333 -77.26666667,17.78333333 -77.275,17.78333333 -77.275,17.79166667 -77.28333333,17.79166667 -77.29166667,17.79166667 -77.29166667,17.8 -77.3,17.8 -77.30833333,17.8 -77.30833333,17.80833333 -77.31666667,17.80833333 -77.31666667,17.81666667 -77.325,17.81666667 -77.325,17.825 -77.33333333,17.825 -77.34166667,17.825 -77.34166667,17.83333333 -77.35,17.83333333 -77.35,17.84166667 -77.35833333,17.84166667 -77.36666667,17.84166667 -77.375,17.84166667 -77.375,17.85 -77.36666667,17.85 -77.35833333,17.85 -77.35833333,17.85833333 -77.35833333,17.86666667 -77.36666667,17.86666667 -77.36666667,17.875 -77.36666667,17.88333333 -77.35833333,17.88333333 -77.35833333,17.89166667 -77.35833333,17.9 -77.35833333,17.90833333 -77.36666667,17.90833333 -77.36666667,17.91666667 -77.36666667,17.925 -77.375,17.925 -77.375,17.93333333 -77.38333333,17.93333333 -77.38333333,17.94166667 -77.38333333,17.95 -77.39166667,17.95 -77.39166667,17.95833333 -77.39166667,17.96666667 -77.39166667,17.975 -77.39166667,17.98333333 -77.39166667,17.99166667 -77.39166667,18.0 -77.38333333,18.0 -77.38333333,18.00833333 -77.375,18.00833333 -77.36666667,18.00833333 -77.36666667,18.0 -77.35833333,18.0 -77.35833333,17.99166667 -77.35,17.99166667 -77.35,17.98333333 -77.34166667,17.98333333 -77.33333333,17.98333333 -77.33333333,17.99166667 -77.325,17.99166667 -77.31666667,17.99166667 -77.31666667,18.0 -77.30833333,18.0 -77.3,18.0 -77.3,18.00833333 -77.3,18.01666667 -77.3,18.025 -77.29166667,18.025 -77.29166667,18.01666667 -77.28333333,18.01666667 -77.28333333,18.00833333 -77.275,18.00833333 -77.26666667,18.00833333 -77.26666667,18.01666667 -77.25833333,18.01666667 -77.25,18.01666667 -77.25,18.00833333 -77.24166667,18.00833333 -77.24166667,18.0 -77.23333333,18.0 -77.225,18.0 -77.225,18.00833333 -77.225,18.01666667 -77.225,18.025 -77.21666667,18.025 -77.21666667,18.03333333 -77.225,18.03333333 -77.225,18.04166667 -77.23333333,18.04166667 -77.23333333,18.05 -77.23333333,18.05833333 -77.24166667,18.05833333 -77.24166667,18.06666667 -77.24166667,18.075 -77.25,18.075 -77.25833333,18.075 -77.25833333,18.08333333 -77.25833333,18.09166667 -77.26666667,18.09166667 -77.275,18.09166667 -77.275,18.08333333 -77.28333333,18.08333333 -77.28333333,18.09166667 -77.28333333,18.1 -77.29166667,18.1 -77.3,18.1 -77.3,18.10833333 -77.3,18.11666667 -77.29166667,18.11666667 -77.29166667,18.125 -77.28333333,18.125 -77.275,18.125 -77.275,18.11666667 -77.26666667,18.11666667 -77.25833333,18.11666667 -77.25833333,18.10833333 -77.25,18.10833333 -77.25,18.1 -77.25,18.09166667 -77.24166667,18.09166667 -77.23333333,18.09166667 -77.225,18.09166667 -77.225,18.1 -77.21666667,18.1 -77.21666667,18.10833333 -77.225,18.10833333 -77.23333333,18.10833333 -77.24166667,18.10833333 -77.24166667,18.11666667 -77.23333333,18.11666667 -77.225,18.11666667 -77.21666667,18.11666667 -77.20833333,18.11666667 -77.20833333,18.10833333 -77.2,18.10833333 -77.2,18.1 -77.2,18.09166667 -77.20833333,18.09166667 -77.21666667,18.09166667 -77.21666667,18.08333333 -77.21666667,18.075 -77.225,18.075 -77.225,18.06666667 -77.225,18.05833333 -77.225,18.05 -77.21666667,18.05 -77.20833333,18.05 -77.20833333,18.04166667 -77.2,18.04166667 -77.2,18.05 -77.19166667,18.05 -77.19166667,18.04166667 -77.19166667,18.03333333 -77.19166667,18.025 -77.19166667,18.01666667 -77.18333333,18.01666667 -77.18333333,18.00833333 -77.18333333,18.0 -77.175,18.0 -77.175,17.99166667 -77.16666667,17.99166667 -77.16666667,17.98333333 -77.16666667,17.975 -77.15833333,17.975 -77.15833333,17.96666667 -77.15,17.96666667 -77.15,17.975 -77.14166667,17.975 -77.14166667,17.98333333 -77.14166667,17.99166667 -77.14166667,18.0 -77.14166667,18.00833333 -77.14166667,18.01666667 -77.13333333,18.01666667 -77.13333333,18.00833333 -77.125,18.00833333 -77.11666667,18.00833333 -77.11666667,18.01666667 -77.10833333,18.01666667 -77.10833333,18.025 -77.1,18.025 -77.1,18.03333333 -77.09166667,18.03333333 -77.09166667,18.04166667 -77.08333333,18.04166667 -77.08333333,18.05 -77.075,18.05 -77.075,18.05833333 -77.075,18.06666667 -77.06666667,18.06666667 -77.05833333,18.06666667 -77.05833333,18.05833333 -77.05833333,18.05 -77.05,18.05 -77.04166667,18.05 -77.04166667,18.04166667 -77.03333333,18.04166667 -77.025,18.04166667 -77.01666667,18.04166667 -77.01666667,18.05 -77.00833333,18.05 -77.00833333,18.05833333 -77.0,18.05833333 -76.99166667,18.05833333 -76.99166667,18.06666667 -76.99166667,18.075 -76.98333333,18.075 -76.98333333,18.06666667 -76.975,18.06666667 -76.96666667,18.06666667 -76.95833333,18.06666667 -76.95833333,18.05833333 -76.95,18.05833333 -76.94166667,18.05833333 -76.94166667,18.05 -76.94166667,18.04166667 -76.93333333,18.04166667 -76.93333333,18.05 -76.925,18.05 -76.925,18.04166667 -76.91666667,18.04166667 -76.91666667,18.05 -76.91666667,18.05833333 -76.925,18.05833333 -76.925,18.06666667 -76.925,18.075 -76.91666667,18.075 -76.91666667,18.06666667 -76.90833333,18.06666667 -76.90833333,18.05833333 -76.90833333,18.05 -76.9,18.05 -76.89166667,18.05 -76.88333333,18.05 -76.875,18.05 -76.875,18.04166667 -76.86666667,18.04166667 -76.85833333,18.04166667 -76.85833333,18.03333333 -76.85,18.03333333 -76.85,18.04166667 -76.84166667,18.04166667 -76.83333333,18.04166667 -76.83333333,18.05 -76.825,18.05 -76.81666667,18.05 -76.81666667,18.05833333 -76.80833333,18.05833333 -76.8,18.05833333 -76.79166667,18.05833333 -76.79166667,18.05 -76.78333333,18.05 -76.78333333,18.04166667 -76.775,18.04166667 -76.775,18.03333333 -76.76666667,18.03333333 -76.76666667,18.025 -76.76666667,18.01666667 -76.76666667,18.00833333 -76.76666667,18.0 -76.76666667,17.99166667 -76.75833333,17.99166667 -76.75833333,17.98333333 -76.75,17.98333333 -76.75,17.975 -76.74166667,17.975 -76.74166667,17.96666667 -76.75,17.96666667 -76.75833333,17.96666667 -76.76666667,17.96666667 -76.775,17.96666667 -76.78333333,17.96666667 -76.79166667,17.96666667 -76.8,17.96666667 -76.80833333,17.96666667 -76.80833333,17.975 -76.81666667,17.975 -76.825,17.975 -76.825,17.98333333 -76.825,17.99166667 -76.83333333,17.99166667 -76.83333333,18.0 -76.84166667,18.0 -76.85,18.0 -76.85,17.99166667 -76.85833333,17.99166667 -76.85833333,17.98333333 -76.85833333,17.975 -76.85833333,17.96666667 -76.85833333,17.95833333 -76.86666667,17.95833333 -76.86666667,17.95 -76.875,17.95 -76.875,17.94166667 -76.875,17.93333333 -76.875,17.925 -76.875,17.91666667 -76.88333333,17.91666667 -76.88333333,17.90833333 -76.89166667,17.90833333 -76.89166667,17.9 -76.9,17.9 -76.9,17.89166667 -76.9,17.88333333 -76.9,17.875 -76.90833333,17.875 -76.90833333,17.86666667 -76.91666667,17.86666667 -76.91666667,17.85833333 -76.925,17.85833333 -76.925,17.85 -76.93333333,17.85 -76.94166667,17.85</coordinates></LinearRing></outerBoundaryIs><innerBoundaryIs><LinearRing><coordinates>-77.11666667,18.00833333 -77.11666667,18.0 -77.10833333,18.0 -77.10833333,18.00833333 -77.11666667,18.00833333</coordinates></LinearRing></innerBoundaryIs><innerBoundaryIs><LinearRing><coordinates>-76.96666667,17.875 -76.95833333,17.875 -76.95833333,17.88333333 -76.95833333,17.89166667 -76.96666667,17.89166667 -76.96666667,17.9 -76.975,17.9 -76.975,17.90833333 -76.98333333,17.90833333 -76.99166667,17.90833333 -76.99166667,17.9 -76.98333333,17.9 -76.98333333,17.89166667 -76.975,17.89166667 -76.975,17.88333333 -76.96666667,17.88333333 -76.96666667,17.875</coordinates></LinearRing></innerBoundaryIs><innerBoundaryIs><LinearRing><coordinates>-77.21666667,17.86666667 -77.21666667,17.85833333 -77.21666667,17.85 -77.21666667,17.84166667 -77.21666667,17.83333333 -77.20833333,17.83333333 -77.2,17.83333333 -77.19166667,17.83333333 -77.18333333,17.83333333 -77.18333333,17.84166667 -77.19166667,17.84166667 -77.19166667,17.85 -77.19166667,17.85833333 -77.2,17.85833333 -77.2,17.86666667 -77.20833333,17.86666667 -77.21666667,17.86666667</coordinates></LinearRing></innerBoundaryIs><innerBoundaryIs><LinearRing><coordinates>-76.94166667,17.9 -76.94166667,17.89166667 -76.94166667,17.88333333 -76.93333333,17.88333333 -76.925,17.88333333 -76.925,17.89166667 -76.93333333,17.89166667 -76.93333333,17.9 -76.94166667,17.9</coordinates></LinearRing></innerBoundaryIs><innerBoundaryIs><LinearRing><coordinates>-77.09166667,18.01666667 -77.09166667,18.00833333 -77.08333333,18.00833333 -77.08333333,18.01666667 -77.08333333,18.025 -77.09166667,18.025 -77.09166667,18.01666667</coordinates></LinearRing></innerBoundaryIs></Polygon><Polygon><outerBoundaryIs><LinearRing><coordinates>-77.94166667,18.35833333 -77.94166667,18.35 -77.95,18.35 -77.95,18.35833333 -77.95,18.36666667 -77.95833333,18.36666667 -77.95833333,18.375 -77.95833333,18.38333333 -77.95,18.38333333 -77.95,18.39166667 -77.94166667,18.39166667 -77.94166667,18.38333333 -77.93333333,18.38333333 -77.93333333,18.375 -77.925,18.375 -77.925,18.36666667 -77.93333333,18.36666667 -77.93333333,18.35833333 -77.94166667,18.35833333</coordinates></LinearRing></outerBoundaryIs></Polygon><Polygon><outerBoundaryIs><LinearRing><coordinates>-77.025,18.30833333 -77.025,18.3 -77.03333333,18.3 -77.03333333,18.30833333 -77.04166667,18.30833333 -77.05,18.30833333 -77.05,18.31666667 -77.05,18.325 -77.05,18.33333333 -77.05,18.34166667 -77.05,18.35 -77.05833333,18.35 -77.05833333,18.35833333 -77.06666667,18.35833333 -77.06666667,18.36666667 -77.075,18.36666667 -77.08333333,18.36666667 -77.09166667,18.36666667 -77.1,18.36666667 -77.10833333,18.36666667 -77.10833333,18.375 -77.11666667,18.375 -77.11666667,18.38333333 -77.125,18.38333333 -77.13333333,18.38333333 -77.13333333,18.39166667 -77.14166667,18.39166667 -77.15,18.39166667 -77.15,18.38333333 -77.15833333,18.38333333 -77.15833333,18.375 -77.16666667,18.375 -77.175,18.375 -77.175,18.38333333 -77.175,18.39166667 -77.18333333,18.39166667 -77.19166667,18.39166667 -77.19166667,18.38333333 -77.2,18.38333333 -77.20833333,18.38333333 -77.20833333,18.39166667 -77.21666667,18.39166667 -77.21666667,18.4 -77.225,18.4 -77.225,18.40833333 -77.23333333,18.40833333 -77.23333333,18.41666667 -77.24166667,18.41666667 -77.24166667,18.40833333 -77.25,18.40833333 -77.25,18.41666667 -77.25833333,18.41666667 -77.26666667,18.41666667 -77.26666667,18.425 -77.275,18.425 -77.28333333,18.425 -77.29166667,18.425 -77.3,18.425 -77.3,18.41666667 -77.3,18.40833333 -77.3,18.4 -77.30833333,18.4 -77.31666667,18.4 -77.325,18.4 -77.325,18.39166667 -77.33333333,18.39166667 -77.34166667,18.39166667 -77.35,18.39166667 -77.35833333,18.39166667 -77.36666667,18.39166667 -77.36666667,18.38333333 -77.375,18.38333333 -77.38333333,18.38333333 -77.39166667,18.38333333 -77.4,18.38333333 -77.4,18.375 -77.40833333,18.375 -77.41666667,18.375 -77.41666667,18.36666667 -77.425,18.36666667 -77.43333333,18.36666667 -77.44166667,18.36666667 -77.44166667,18.35833333 -77.45,18.35833333 -77.45833333,18.35833333 -77.45833333,18.36666667 -77.46666667,18.36666667 -77.46666667,18.375 -77.475,18.375 -77.475,18.36666667 -77.475,18.35833333 -77.475,18.35 -77.48333333,18.35 -77.48333333,18.35833333 -77.49166667,18.35833333 -77.5,18.35833333 -77.5,18.35 -77.50833333,18.35 -77.50833333,18.35833333 -77.50833333,18.36666667 -77.50833333,18.375 -77.50833333,18.38333333 -77.50833333,18.39166667 -77.51666667,18.39166667 -77.51666667,18.38333333 -77.51666667,18.375 -77.525,18.375 -77.525,18.38333333 -77.53333333,18.38333333 -77.54166667,18.38333333 -77.54166667,18.375 -77.54166667,18.36666667 -77.55,18.36666667 -77.55,18.35833333 -77.55833333,18.35833333 -77.55833333,18.36666667 -77.55833333,18.375 -77.56666667,18.375 -77.56666667,18.38333333 -77.56666667,18.39166667 -77.575,18.39166667 -77.575,18.38333333 -77.58333333,18.38333333 -77.58333333,18.375 -77.59166667,18.375 -77.59166667,18.36666667 -77.6,18.36666667 -77.60833333,18.36666667 -77.60833333,18.35833333 -77.60833333,18.35 -77.60833333,18.34166667 -77.61666667,18.34166667 -77.625,18.34166667 -77.625,18.33333333 -77.63333333,18.33333333 -77.64166667,18.33333333 -77.65,18.33333333 -77.65833333,18.33333333 -77.65833333,18.34166667 -77.66666667,18.34166667 -77.66666667,18.35 -77.675,18.35 -77.68333333,18.35 -77.69166667,18.35 -77.7,18.35 -77.7,18.35833333 -77.70833333,18.35833333 -77.71666667,18.35833333 -77.71666667,18.36666667 -77.725,18.36666667 -77.725,18.375 -77.73333333,18.375 -77.74166667,18.375 -77.75,18.375 -77.75,18.36666667 -77.75833333,18.36666667 -77.75833333,18.375 -77.76666667,18.375 -77.76666667,18.38333333 -77.775,18.38333333 -77.775,18.39166667 -77.78333333,18.39166667 -77.78333333,18.4 -77.78333333,18.40833333 -77.78333333,18.41666667 -77.79166667,18.41666667 -77.8,18.41666667 -77.8,18.40833333 -77.8,18.4 -77.80833333,18.4 -77.80833333,18.39166667 -77.81666667,18.39166667 -77.825,18.39166667 -77.83333333,18.39166667 -77.84166667,18.39166667 -77.84166667,18.4 -77.84166667,18.40833333 -77.85,18.40833333 -77.85,18.41666667 -77.85833333,18.41666667 -77.86666667,18.41666667 -77.86666667,18.425 -77.875,18.425 -77.88333333,18.425 -77.89166667,18.425 -77.89166667,18.43333333 -77.9,18.43333333 -77.90833333,18.43333333 -77.91666667,18.43333333 -77.925,18.43333333 -77.93333333,18.43333333 -77.93333333,18.425 -77.94166667,18.425 -77.95,18.425 -77.95,18.43333333 -77.95833333,18.43333333 -77.96666667,18.43333333 -77.975,18.43333333 -77.98333333,18.43333333 -77.98333333,18.425 -77.975,18.425 -77.975,18.41666667 -77.96666667,18.41666667 -77.96666667,18.40833333 -77.96666667,18.4 -77.95833333,18.4 -77.95833333,18.39166667 -77.95833333,18.38333333 -77.96666667,18.38333333 -77.96666667,18.39166667 -77.975,18.39166667 -77.975,18.4 -77.98333333,18.4 -77.98333333,18.40833333 -77.99166667,18.40833333 -77.99166667,18.41666667 -78.0,18.41666667 -78.0,18.425 -78.0,18.43333333 -78.00833333,18.43333333 -78.01666667,18.43333333 -78.01666667,18.44166667 -78.025,18.44166667 -78.03333333,18.44166667 -78.03333333,18.43333333 -78.04166667,18.43333333 -78.05,18.43333333 -78.05,18.425 -78.05833333,18.425 -78.05833333,18.41666667 -78.06666667,18.41666667 -78.075,18.41666667 -78.075,18.425 -78.08333333,18.425 -78.09166667,18.425 -78.09166667,18.41666667 -78.1,18.41666667 -78.1,18.40833333 -78.10833333,18.40833333 -78.11666667,18.40833333 -78.11666667,18.4 -78.10833333,18.4 -78.10833333,18.39166667 -78.11666667,18.39166667 -78.11666667,18.38333333 -78.125,18.38333333 -78.125,18.375 -78.13333333,18.375 -78.14166667,18.375 -78.14166667,18.38333333 -78.15,18.38333333 -78.15833333,18.38333333 -78.16666667,18.38333333 -78.175,18.38333333 -78.18333333,18.38333333 -78.18333333,18.375 -78.18333333,18.36666667 -78.175,18.36666667 -78.175,18.35833333 -78.16666667,18.35833333 -78.15833333,18.35833333 -78.15,18.35833333 -78.14166667,18.35833333 -78.13333333,18.35833333 -78.13333333,18.35 -78.13333333,18.34166667 -78.125,18.34166667 -78.11666667,18.34166667 -78.10833333,18.34166667 -78.1,18.34166667 -78.1,18.35 -78.09166667,18.35 -78.09166667,18.35833333 -78.08333333,18.35833333 -78.075,18.35833333 -78.075,18.35 -78.075,18.34166667 -78.06666667,18.34166667 -78.06666667,18.33333333 -78.06666667,18.325 -78.05833333,18.325 -78.05833333,18.31666667 -78.05833333,18.30833333 -78.05833333,18.3 -78.05833333,18.29166667 -78.05,18.29166667 -78.05,18.28333333 -78.05,18.275 -78.05,18.26666667 -78.05,18.25833333 -78.05,18.25 -78.05833333,18.25 -78.06666667,18.25 -78.06666667,18.24166667 -78.06666667,18.23333333 -78.06666667,18.225 -78.05833333,18.225 -78.05833333,18.21666667 -78.05833333,18.20833333 -78.06666667,18.20833333 -78.06666667,18.21666667 -78.075,18.21666667 -78.08333333,18.21666667 -78.08333333,18.20833333 -78.09166667,18.20833333 -78.09166667,18.21666667 -78.1,18.21666667 -78.10833333,18.21666667 -78.11666667,18.21666667 -78.11666667,18.20833333 -78.125,18.20833333 -78.13333333,18.20833333 -78.14166667,18.20833333 -78.15,18.20833333 -78.15833333,18.20833333 -78.15833333,18.21666667 -78.16666667,18.21666667 -78.175,18.21666667 -78.18333333,18.21666667 -78.19166667,18.21666667 -78.19166667,18.20833333 -78.2,18.20833333 -78.20833333,18.20833333 -78.21666667,18.20833333 -78.21666667,18.2 -78.225,18.2 -78.23333333,18.2 -78.24166667,18.2 -78.25,18.2 -78.25,18.20833333 -78.25833333,18.20833333 -78.25833333,18.21666667 -78.26666667,18.21666667 -78.26666667,18.225 -78.275,18.225 -78.28333333,18.225 -78.29166667,18.225 -78.3,18.225 -78.30833333,18.225 -78.31666667,18.225 -78.31666667,18.23333333 -78.325,18.23333333 -78.33333333,18.23333333 -78.34166667,18.23333333 -78.34166667,18.24166667 -78.35,18.24166667 -78.35833333,18.24166667 -78.35833333,18.25 -78.35833333,18.25833333 -78.36666667,18.25833333 -78.36666667,18.26666667 -78.36666667,18.275 -78.35833333,18.275 -78.35833333,18.28333333 -78.35,18.28333333 -78.34166667,18.28333333 -78.34166667,18.29166667 -78.34166667,18.3 -78.33333333,18.3 -78.33333333,18.30833333 -78.33333333,18.31666667 -78.33333333,18.325 -78.33333333,18.33333333 -78.34166667,18.33333333 -78.34166667,18.34166667 -78.33333333,18.34166667 -78.33333333,18.35 -78.33333333,18.35833333 -78.34166667,18.35833333 -78.34166667,18.36666667 -78.33333333,18.36666667 -78.33333333,18.375 -78.325,18.375 -78.325,18.36666667 -78.31666667,18.36666667 -78.31666667,18.35833333 -78.30833333,18.35833333 -78.30833333,18.36666667 -78.30833333,18.375 -78.3,18.375 -78.3,18.38333333 -78.3,18.39166667 -78.29166667,18.39166667 -78.28333333,18.39166667 -78.275,18.39166667 -78.26666667,18.39166667 -78.26666667,18.4 -78.26666667,18.40833333 -78.26666667,18.41666667 -78.25833333,18.41666667 -78.25,18.41666667 -78.25,18.425 -78.24166667,18.425 -78.24166667,18.43333333 -78.24166667,18.44166667 -78.23333333,18.44166667 -78.225,18.44166667 -78.225,18.45 -78.21666667,18.45 -78.21666667,18.45833333 -78.20833333,18.45833333 -78.2,18.45833333 -78.19166667,18.45833333 -78.18333333,18.45833333 -78.175,18.45833333 -78.16666667,18.45833333 -78.16666667,18.45 -78.175,18.45 -78.175,18.44166667 -78.16666667,18.44166667 -78.16666667,18.43333333 -78.15833333,18.43333333 -78.15833333,18.44166667 -78.15833333,18.45 -78.15833333,18.45833333 -78.15,18.45833333 -78.14166667,18.45833333 -78.14166667,18.46666667 -78.13333333,18.46666667 -78.13333333,18.45833333 -78.125,18.45833333 -78.11666667,18.45833333 -78.10833333,18.45833333 -78.1,18.45833333 -78.1,18.45 -78.09166667,18.45 -78.08333333,18.45 -78.075,18.45 -78.06666667,18.45 -78.06666667,18.45833333 -78.05833333,18.45833333 -78.05833333,18.45 -78.05,18.45 -78.05,18.45833333 -78.04166667,18.45833333 -78.04166667,18.45 -78.03333333,18.45 -78.03333333,18.45833333 -78.025,18.45833333 -78.01666667,18.45833333 -78.00833333,18.45833333 -78.0,18.45833333 -77.99166667,18.45833333 -77.99166667,18.45 -77.98333333,18.45 -77.975,18.45 -77.96666667,18.45 -77.95833333,18.45 -77.95,18.45 -77.95,18.44166667 -77.94166667,18.44166667 -77.93333333,18.44166667 -77.93333333,18.45 -77.93333333,18.45833333 -77.93333333,18.46666667 -77.925,18.46666667 -77.925,18.475 -77.925,18.48333333 -77.925,18.49166667 -77.925,18.5 -77.91666667,18.5 -77.91666667,18.50833333 -77.90833333,18.50833333 -77.9,18.50833333 -77.9,18.51666667 -77.89166667,18.51666667 -77.88333333,18.51666667 -77.875,18.51666667 -77.86666667,18.51666667 -77.86666667,18.525 -77.85833333,18.525 -77.85,18.525 -77.84166667,18.525 -77.83333333,18.525 -77.825,18.525 -77.81666667,18.525 -77.80833333,18.525 -77.8,18.525 -77.8,18.51666667 -77.79166667,18.51666667 -77.78333333,18.51666667 -77.775,18.51666667 -77.76666667,18.51666667 -77.75833333,18.51666667 -77.75833333,18.50833333 -77.75,18.50833333 -77.74166667,18.50833333 -77.73333333,18.50833333 -77.725,18.50833333 -77.71666667,18.50833333 -77.70833333,18.50833333 -77.70833333,18.5 -77.7,18.5 -77.7,18.49166667 -77.69166667,18.49166667 -77.68333333,18.49166667 -77.68333333,18.5 -77.675,18.5 -77.66666667,18.5 -77.65833333,18.5 -77.65,18.5 -77.65,18.49166667 -77.65,18.48333333 -77.64166667,18.48333333 -77.63333333,18.48333333 -77.625,18.48333333 -77.625,18.49166667 -77.61666667,18.49166667 -77.61666667,18.48333333 -77.60833333,18.48333333 -77.6,18.48333333 -77.6,18.49166667 -77.59166667,18.49166667 -77.58333333,18.49166667 -77.575,18.49166667 -77.56666667,18.49166667 -77.55833333,18.49166667 -77.55,18.49166667 -77.54166667,18.49166667 -77.54166667,18.48333333 -77.53333333,18.48333333 -77.525,18.48333333 -77.51666667,18.48333333 -77.50833333,18.48333333 -77.5,18.48333333 -77.49166667,18.48333333 -77.48333333,18.48333333 -77.475,18.48333333 -77.46666667,18.48333333 -77.45833333,18.48333333 -77.45833333,18.475 -77.45833333,18.46666667 -77.45,18.46666667 -77.45,18.475 -77.44166667,18.475 -77.44166667,18.48333333 -77.43333333,18.48333333 -77.43333333,18.475 -77.425,18.475 -77.41666667,18.475 -77.41666667,18.46666667 -77.41666667,18.45833333 -77.40833333,18.45833333 -77.4,18.45833333 -77.4,18.46666667 -77.39166667,18.46666667 -77.38333333,18.46666667 -77.375,18.46666667 -77.36666667,18.46666667 -77.36666667,18.45833333 -77.35833333,18.45833333 -77.35,18.45833333 -77.35,18.46666667 -77.34166667,18.46666667 -77.33333333,18.46666667 -77.325,18.46666667 -77.31666667,18.46666667 -77.31666667,18.475 -77.30833333,18.475 -77.30833333,18.46666667 -77.3,18.46666667 -77.29166667,18.46666667 -77.28333333,18.46666667 -77.275,18.46666667 -77.26666667,18.46666667 -77.26666667,18.45833333 -77.25833333,18.45833333 -77.25,18.45833333 -77.24166667,18.45833333 -77.23333333,18.45833333 -77.225,18.45833333 -77.225,18.45 -77.225,18.44166667 -77.21666667,18.44166667 -77.21666667,18.45 -77.20833333,18.45 -77.20833333,18.44166667 -77.2,18.44166667 -77.19166667,18.44166667 -77.18333333,18.44166667 -77.175,18.44166667 -77.16666667,18.44166667 -77.16666667,18.43333333 -77.15833333,18.43333333 -77.15833333,18.425 -77.15,18.425 -77.14166667,18.425 -77.14166667,18.41666667 -77.13333333,18.41666667 -77.125,18.41666667 -77.11666667,18.41666667 -77.11666667,18.40833333 -77.10833333,18.40833333 -77.1,18.40833333 -77.1,18.41666667 -77.09166667,18.41666667 -77.08333333,18.41666667 -77.075,18.41666667 -77.06666667,18.41666667 -77.05833333,18.41666667 -77.05833333,18.425 -77.05,18.425 -77.04166667,18.425 -77.04166667,18.41666667 -77.03333333,18.41666667 -77.025,18.41666667 -77.01666667,18.41666667 -77.01666667,18.40833333 -77.00833333,18.40833333 -77.00833333,18.41666667 -77.0,18.41666667 -77.0,18.40833333 -76.99166667,18.40833333 -76.98333333,18.40833333 -76.975,18.40833333 -76.96666667,18.40833333 -76.95833333,18.40833333 -76.95833333,18.4 -76.95,18.4 -76.95,18.40833333 -76.94166667,18.40833333 -76.94166667,18.41666667 -76.93333333,18.41666667 -76.925,18.41666667 -76.91666667,18.41666667 -76.90833333,18.41666667 -76.9,18.41666667 -76.89166667,18.41666667 -76.89166667,18.40833333 -76.88333333,18.40833333 -76.88333333,18.4 -76.89166667,18.4 -76.89166667,18.39166667 -76.89166667,18.38333333 -76.89166667,18.375 -76.88333333,18.375 -76.88333333,18.36666667 -76.875,18.36666667 -76.86666667,18.36666667 -76.85833333,18.36666667 -76.85833333,18.35833333 -76.85,18.35833333 -76.85,18.35 -76.84166667,18.35 -76.83333333,18.35 -76.83333333,18.34166667 -76.825,18.34166667 -76.825,18.33333333 -76.81666667,18.33333333 -76.80833333,18.33333333 -76.80833333,18.325 -76.8,18.325 -76.8,18.31666667 -76.80833333,18.31666667 -76.80833333,18.30833333 -76.8,18.30833333 -76.8,18.3 -76.79166667,18.3 -76.79166667,18.29166667 -76.79166667,18.28333333 -76.79166667,18.275 -76.78333333,18.275 -76.775,18.275 -76.76666667,18.275 -76.75833333,18.275 -76.75,18.275 -76.74166667,18.275 -76.74166667,18.26666667 -76.73333333,18.26666667 -76.725,18.26666667 -76.71666667,18.26666667 -76.70833333,18.26666667 -76.7,18.26666667 -76.69166667,18.26666667 -76.68333333,18.26666667 -76.675,18.26666667 -76.675,18.25833333 -76.66666667,18.25833333 -76.66666667,18.25 -76.66666667,18.24166667 -76.675,18.24166667 -76.675,18.25 -76.68333333,18.25 -76.69166667,18.25 -76.69166667,18.25833333 -76.7,18.25833333 -76.7,18.25 -76.70833333,18.25 -76.70833333,18.25833333 -76.71666667,18.25833333 -76.725,18.25833333 -76.725,18.25 -76.725,18.24166667 -76.73333333,18.24166667 -76.73333333,18.23333333 -76.73333333,18.225 -76.73333333,18.21666667 -76.74166667,18.21666667 -76.74166667,18.225 -76.75,18.225 -76.75833333,18.225 -76.75833333,18.21666667 -76.76666667,18.21666667 -76.775,18.21666667 -76.78333333,18.21666667 -76.78333333,18.225 -76.78333333,18.23333333 -76.78333333,18.24166667 -76.78333333,18.25 -76.79166667,18.25 -76.8,18.25 -76.8,18.24166667 -76.8,18.23333333 -76.80833333,18.23333333 -76.80833333,18.225 -76.80833333,18.21666667 -76.80833333,18.20833333 -76.80833333,18.2 -76.81666667,18.2 -76.825,18.2 -76.825,18.19166667 -76.81666667,18.19166667 -76.81666667,18.18333333 -76.81666667,18.175 -76.81666667,18.16666667 -76.825,18.16666667 -76.825,18.175 -76.825,18.18333333 -76.83333333,18.18333333 -76.84166667,18.18333333 -76.84166667,18.19166667 -76.84166667,18.2 -76.84166667,18.20833333 -76.85,18.20833333 -76.85,18.2 -76.85833333,18.2 -76.85833333,18.20833333 -76.86666667,18.20833333 -76.875,18.20833333 -76.875,18.2 -76.875,18.19166667 -76.875,18.18333333 -76.88333333,18.18333333 -76.88333333,18.175 -76.89166667,18.175 -76.89166667,18.18333333 -76.89166667,18.19166667 -76.89166667,18.2 -76.9,18.2 -76.90833333,18.2 -76.90833333,18.20833333 -76.90833333,18.21666667 -76.90833333,18.225 -76.91666667,18.225 -76.925,18.225 -76.925,18.23333333 -76.93333333,18.23333333 -76.93333333,18.24166667 -76.925,18.24166667 -76.91666667,18.24166667 -76.90833333,18.24166667 -76.9,18.24166667 -76.9,18.25 -76.9,18.25833333 -76.90833333,18.25833333 -76.90833333,18.26666667 -76.9,18.26666667 -76.89166667,18.26666667 -76.89166667,18.275 -76.9,18.275 -76.9,18.28333333 -76.90833333,18.28333333 -76.90833333,18.29166667 -76.90833333,18.3 -76.91666667,18.3 -76.91666667,18.30833333 -76.925,18.30833333 -76.925,18.31666667 -76.925,18.325 -76.93333333,18.325 -76.94166667,18.325 -76.94166667,18.33333333 -76.95,18.33333333 -76.95833333,18.33333333 -76.96666667,18.33333333 -76.96666667,18.34166667 -76.975,18.34166667 -76.975,18.33333333 -76.975,18.325 -76.96666667,18.325 -76.96666667,18.31666667 -76.96666667,18.30833333 -76.975,18.30833333 -76.975,18.3 -76.96666667,18.3 -76.96666667,18.29166667 -76.975,18.29166667 -76.98333333,18.29166667 -76.98333333,18.28333333 -76.99166667,18.28333333 -77.0,18.28333333 -77.0,18.29166667 -76.99166667,18.29166667 -76.99166667,18.3 -77.0,18.3 -77.0,18.30833333 -77.00833333,18.30833333 -77.00833333,18.31666667 -77.01666667,18.31666667 -77.01666667,18.325 -77.025,18.325 -77.025,18.31666667 -77.025,18.30833333</coordinates></LinearRing></outerBoundaryIs><innerBoundaryIs><LinearRing><coordinates>-76.975,18.34166667 -76.975,18.35 -76.98333333,18.35 -76.98333333,18.35833333 -76.99166667,18.35833333 -76.99166667,18.35 -77.0,18.35 -77.0,18.34166667 -76.99166667,18.34166667 -76.98333333,18.34166667 -76.975,18.34166667</coordinates></LinearRing></innerBoundaryIs><innerBoundaryIs><LinearRing><coordinates>-76.975,18.30833333 -76.975,18.31666667 -76.98333333,18.31666667 -76.98333333,18.30833333 -76.975,18.30833333</coordinates></LinearRing></innerBoundaryIs><innerBoundaryIs><LinearRing><coordinates>-76.88333333,18.25 -76.875,18.25 -76.86666667,18.25 -76.85833333,18.25 -76.85833333,18.25833333 -76.85833333,18.26666667 -76.86666667,18.26666667 -76.875,18.26666667 -76.875,18.25833333 -76.88333333,18.25833333 -76.88333333,18.25</coordinates></LinearRing></innerBoundaryIs><innerBoundaryIs><LinearRing><coordinates>-76.83333333,18.21666667 -76.825,18.21666667 -76.825,18.225 -76.81666667,18.225 -76.81666667,18.23333333 -76.825,18.23333333 -76.83333333,18.23333333 -76.84166667,18.23333333 -76.84166667,18.225 -76.83333333,18.225 -76.83333333,18.21666667</coordinates></LinearRing></innerBoundaryIs><innerBoundaryIs><LinearRing><coordinates>-78.25,18.325 -78.25,18.31666667 -78.24166667,18.31666667 -78.24166667,18.325 -78.24166667,18.33333333 -78.25,18.33333333 -78.25,18.325</coordinates></LinearRing></innerBoundaryIs><innerBoundaryIs><LinearRing><coordinates>-77.04166667,18.34166667 -77.03333333,18.34166667 -77.03333333,18.35 -77.04166667,18.35 -77.04166667,18.34166667</coordinates></LinearRing></innerBoundaryIs><innerBoundaryIs><LinearRing><coordinates>-78.19166667,18.35 -78.18333333,18.35 -78.18333333,18.35833333 -78.19166667,18.35833333 -78.19166667,18.35</coordinates></LinearRing></innerBoundaryIs></Polygon><Polygon><outerBoundaryIs><LinearRing><coordinates>-77.09166667,18.34166667 -77.08333333,18.34166667 -77.08333333,18.33333333 -77.09166667,18.33333333 -77.09166667,18.34166667</coordinates></LinearRing></outerBoundaryIs></Polygon></MultiGeometry>
  </Placemark>
</Folder>
</Document></kml>
