# Supplementary material for: Species conservation profiles of a random sample of world spiders IV: Scytodidae to Zoropsidae
Source: Biodivers Data J. 2018 Dec 14;(6):e30842. doi: 10.3897/BDJ.6.e30842 (PMC6303285; doi:10.3897/BDJ.6.e30842)
Supplement: Supplementary material 4 — Distribution of Selenops shevaroyensis Gravely, 1931 [file bdj-06-e30842-s004.kml]

<?xml version="1.0" encoding="UTF-8"?>
<kml xmlns="http://earth.google.com/kml/2.2">
<Document>
<name></name>
<description><![CDATA[]]></description>

<Style id="1">
<LineStyle>
<width>1</width>
<color>ff0000ff</color>
</LineStyle>
<PolyStyle>
<fill>0</fill>
</PolyStyle>
</Style>

<Placemark>
<name>R Polygon</name>
<description><![CDATA[]]></description>
<styleUrl>#1</styleUrl>
<visibility>1</visibility>
<MultiGeometry>
<Polygon>
<outerBoundaryIs>
<LinearRing>
<coordinates>
78.21,11.89
78.2163423919657,11.8897986676472
78.2226592453574,11.8891954812831
78.228925124436,11.8881928697263
78.2351147987181,11.8867948701396
78.2412033445698,11.8850071117741
78.247166245566,11.8828367933016
78.2529794912089,11.8802926538287
78.25861967361,11.877384937707
78.2640640817456,11.8741253532831
78.2692907929055,11.8705270257531
78.2742787609686,11.8666044443119
78.2790079011482,11.8623734038105
78.2834591708658,11.8578509411557
78.2876146464292,11.8530552667085
78.291457595205,11.8480056909571
78.2949725429949,11.842722546761
78.2981453363447,11.8372271074773
78.3009631995354,11.8315415013002
78.3034147860265,11.8256886221592
78.3054902241444,11.8196920375328
78.3071811568323,11.8135758935509
78.3084807753012,11.8073648177667
78.3093838464461,11.8010838199901
78.3098867339183,11.7947581915824
78.3099874127674,11.7884134036165
78.3096854775952,11.7820750043143
78.3089821441881,11.7757685161727
78.3078802446215,11.7695193331935
78.306384215856,11.763352618631
78.3045000818715,11.7572932036683
78.3022354294105,11.7513654874307
78.2995993774291,11.7455933387394
78.2966025403784,11.74
78.2932569854635,11.7346079936134
78.2895761840531,11.7294390312862
78.2855749574354,11.7245139266055
78.2812694171379,11.7198525112294
78.2766769000516,11.7154735550324
78.2718158986221,11.7113946905257
78.2667059863863,11.707632341857
78.2613677391573,11.7042016586765
78.2558226521727,11.7011164551345
78.2500930535407,11.6983891542568
78.2442020143326,11.6960307379214
78.2381732556841,11.6940507026385
78.2320310532786,11.6924570213115
78.2258001395973,11.6912561111324
78.2195056043304,11.6904528077427
78.2131727933498,11.6900503457617
78.2068272066502,11.6900503457617
78.2004943956696,11.6904528077427
78.1941998604027,11.6912561111324
78.1879689467213,11.6924570213115
78.1818267443159,11.6940507026385
78.1757979856674,11.6960307379214
78.1699069464593,11.6983891542568
78.1641773478272,11.7011164551345
78.1586322608427,11.7042016586765
78.1532940136137,11.707632341857
78.1481841013779,11.7113946905257
78.1433230999484,11.7154735550324
78.1387305828621,11.7198525112294
78.1344250425646,11.7245139266055
78.1304238159469,11.7294390312862
78.1267430145365,11.7346079936134
78.1233974596215,11.74
78.1204006225709,11.7455933387394
78.1177645705895,11.7513654874307
78.1154999181285,11.7572932036683
78.113615784144,11.763352618631
78.1121197553785,11.7695193331935
78.1110178558119,11.7757685161727
78.1103145224048,11.7820750043143
78.1100125872326,11.7884134036165
78.1101132660817,11.7947581915824
78.1106161535539,11.8010838199901
78.1115192246988,11.8073648177667
78.1128188431676,11.8135758935509
78.1145097758556,11.8196920375328
78.1165852139735,11.8256886221592
78.1190368004645,11.8315415013002
78.1218546636552,11.8372271074773
78.125027457005,11.842722546761
78.128542404795,11.8480056909571
78.1323853535708,11.8530552667085
78.1365408291342,11.8578509411557
78.1409920988518,11.8623734038105
78.1457212390313,11.8666044443119
78.1507092070945,11.8705270257531
78.1559359182544,11.8741253532831
78.1613803263899,11.877384937707
78.1670205087911,11.8802926538287
78.172833754434,11.8828367933016
78.1787966554301,11.8850071117741
78.1848852012819,11.8867948701396
78.191074875564,11.8881928697263
78.1973407546426,11.8891954812831
78.2036576080343,11.8897986676472
78.21,11.89
</coordinates>
</LinearRing>
</outerBoundaryIs>
</Polygon>
</MultiGeometry>
</Placemark>
</Document>
</kml>
