# Supplementary material for: Species conservation profiles of a random sample of world spiders IV: Scytodidae to Zoropsidae
Source: Biodivers Data J. 2018 Dec 14;(6):e30842. doi: 10.3897/BDJ.6.e30842 (PMC6303285; doi:10.3897/BDJ.6.e30842)
Supplement: Supplementary material 5 — Distribution of Loxosceles devia Gertsch & Mulaik, 1940 [file bdj-06-e30842-s005.kml]

<?xml version="1.0" encoding="utf-8" ?>
<kml xmlns="http://www.opengis.net/kml/2.2">
<Document id="root_doc">
<Schema name="Loxosceles_devia.kml" id="Loxosceles_devia.kml">
	<SimpleField name="layer" type="float"></SimpleField>
</Schema>
<Folder><name>Loxosceles_devia.kml</name>
  <Placemark>
	<Style><LineStyle><color>ff0000ff</color></LineStyle><PolyStyle><fill>0</fill></PolyStyle></Style>
	<ExtendedData><SchemaData schemaUrl="#Loxosceles_devia.kml">
		<SimpleData name="layer">1</SimpleData>
	</SchemaData></ExtendedData>
      <MultiGeometry><Polygon><outerBoundaryIs><LinearRing><coordinates>-97.16666667,20.66666667 -97.08333333,20.66666667 -97.08333333,20.58333333 -97.16666667,20.58333333 -97.16666667,20.66666667</coordinates></LinearRing></outerBoundaryIs></Polygon><Polygon><outerBoundaryIs><LinearRing><coordinates>-99.16666667,20.5 -99.08333333,20.5 -99.08333333,20.41666667 -99.16666667,20.41666667 -99.25,20.41666667 -99.33333333,20.41666667 -99.33333333,20.5 -99.41666667,20.5 -99.41666667,20.58333333 -99.33333333,20.58333333 -99.25,20.58333333 -99.16666667,20.58333333 -99.16666667,20.5</coordinates></LinearRing></outerBoundaryIs></Polygon><Polygon><outerBoundaryIs><LinearRing><coordinates>-99.58333333,20.66666667 -99.5,20.66666667 -99.41666667,20.66666667 -99.41666667,20.58333333 -99.5,20.58333333 -99.58333333,20.58333333 -99.66666667,20.58333333 -99.66666667,20.66666667 -99.58333333,20.66666667</coordinates></LinearRing></outerBoundaryIs></Polygon><Polygon><outerBoundaryIs><LinearRing><coordinates>-99.16666667,16.58333333 -99.25,16.58333333 -99.33333333,16.58333333 -99.41666667,16.58333333 -99.41666667,16.66666667 -99.5,16.66666667 -99.58333333,16.66666667 -99.66666667,16.66666667 -99.75,16.66666667 -99.83333333,16.66666667 -99.83333333,16.75 -99.91666667,16.75 -99.91666667,16.83333333 -99.83333333,16.83333333 -99.75,16.83333333 -99.66666667,16.83333333 -99.58333333,16.83333333 -99.5,16.83333333 -99.41666667,16.83333333 -99.33333333,16.83333333 -99.33333333,16.75 -99.25,16.75 -99.25,16.83333333 -99.16666667,16.83333333 -99.08333333,16.83333333 -99.08333333,16.75 -99.08333333,16.66666667 -99.0,16.66666667 -98.91666667,16.66666667 -98.83333333,16.66666667 -98.83333333,16.75 -98.75,16.75 -98.75,16.66666667 -98.75,16.58333333 -98.66666667,16.58333333 -98.58333333,16.58333333 -98.5,16.58333333 -98.5,16.66666667 -98.41666667,16.66666667 -98.41666667,16.58333333 -98.41666667,16.5 -98.41666667,16.41666667 -98.5,16.41666667 -98.58333333,16.41666667 -98.66666667,16.41666667 -98.75,16.41666667 -98.75,16.5 -98.83333333,16.5 -98.91666667,16.5 -99.0,16.5 -99.0,16.58333333 -99.08333333,16.58333333 -99.16666667,16.58333333</coordinates></LinearRing></outerBoundaryIs></Polygon><Polygon><outerBoundaryIs><LinearRing><coordinates>-98.91666667,20.66666667 -98.91666667,20.58333333 -99.0,20.58333333 -99.0,20.66666667 -99.0,20.75 -99.08333333,20.75 -99.08333333,20.83333333 -99.0,20.83333333 -98.91666667,20.83333333 -98.91666667,20.75 -98.91666667,20.66666667</coordinates></LinearRing></outerBoundaryIs></Polygon><Polygon><outerBoundaryIs><LinearRing><coordinates>-99.08333333,20.91666667 -99.08333333,20.83333333 -99.16666667,20.83333333 -99.16666667,20.91666667 -99.16666667,21.0 -99.08333333,21.0 -99.08333333,20.91666667</coordinates></LinearRing></outerBoundaryIs></Polygon><Polygon><outerBoundaryIs><LinearRing><coordinates>-100.91666667,24.0 -100.83333333,24.0 -100.83333333,23.91666667 -100.91666667,23.91666667 -100.91666667,24.0</coordinates></LinearRing></outerBoundaryIs></Polygon><Polygon><outerBoundaryIs><LinearRing><coordinates>-102.66666667,26.16666667 -102.58333333,26.16666667 -102.58333333,26.08333333 -102.66666667,26.08333333 -102.66666667,26.16666667</coordinates></LinearRing></outerBoundaryIs></Polygon><Polygon><outerBoundaryIs><LinearRing><coordinates>-102.16666667,26.75 -102.25,26.75 -102.25,26.83333333 -102.33333333,26.83333333 -102.33333333,26.91666667 -102.25,26.91666667 -102.16666667,26.91666667 -102.16666667,27.0 -102.16666667,27.08333333 -102.16666667,27.16666667 -102.08333333,27.16666667 -102.08333333,27.08333333 -102.08333333,27.0 -102,27 -101.91666667,27.0 -101.91666667,27.08333333 -101.83333333,27.08333333 -101.83333333,27.16666667 -101.83333333,27.25 -101.83333333,27.33333333 -101.75,27.33333333 -101.75,27.41666667 -101.83333333,27.41666667 -101.83333333,27.5 -101.83333333,27.58333333 -101.83333333,27.66666667 -101.75,27.66666667 -101.75,27.75 -101.66666667,27.75 -101.58333333,27.75 -101.58333333,27.83333333 -101.66666667,27.83333333 -101.66666667,27.91666667 -101.75,27.91666667 -101.75,28.0 -101.75,28.08333333 -101.75,28.16666667 -101.66666667,28.16666667 -101.66666667,28.25 -101.66666667,28.33333333 -101.66666667,28.41666667 -101.75,28.41666667 -101.75,28.5 -101.66666667,28.5 -101.58333333,28.5 -101.58333333,28.58333333 -101.5,28.58333333 -101.5,28.66666667 -101.5,28.75 -101.58333333,28.75 -101.58333333,28.83333333 -101.58333333,28.91666667 -101.66666667,28.91666667 -101.66666667,29.0 -101.66666667,29.08333333 -101.75,29.08333333 -101.75,29.16666667 -101.75,29.25 -101.66666667,29.25 -101.66666667,29.33333333 -101.58333333,29.33333333 -101.58333333,29.41666667 -101.5,29.41666667 -101.5,29.5 -101.41666667,29.5 -101.41666667,29.58333333 -101.33333333,29.58333333 -101.33333333,29.66666667 -101.25,29.66666667 -101.16666667,29.66666667 -101.08333333,29.66666667 -101.08333333,29.75 -101.0,29.75 -101.0,29.83333333 -100.91666667,29.83333333 -100.83333333,29.83333333 -100.75,29.83333333 -100.75,29.75 -100.66666667,29.75 -100.58333333,29.75 -100.5,29.75 -100.41666667,29.75 -100.41666667,29.83333333 -100.33333333,29.83333333 -100.33333333,29.75 -100.25,29.75 -100.25,29.83333333 -100.16666667,29.83333333 -100.16666667,29.91666667 -100.08333333,29.91666667 -100.08333333,30.0 -100,30 -99.91666667,30.0 -99.91666667,29.91666667 -99.91666667,29.83333333 -99.83333333,29.83333333 -99.83333333,29.91666667 -99.75,29.91666667 -99.66666667,29.91666667 -99.58333333,29.91666667 -99.58333333,30.0 -99.58333333,30.08333333 -99.58333333,30.16666667 -99.66666667,30.16666667 -99.66666667,30.25 -99.66666667,30.33333333 -99.75,30.33333333 -99.75,30.41666667 -99.83333333,30.41666667 -99.83333333,30.5 -99.83333333,30.58333333 -99.75,30.58333333 -99.66666667,30.58333333 -99.66666667,30.66666667 -99.58333333,30.66666667 -99.58333333,30.75 -99.5,30.75 -99.41666667,30.75 -99.41666667,30.83333333 -99.33333333,30.83333333 -99.25,30.83333333 -99.25,30.91666667 -99.25,31.0 -99.16666667,31.0 -99.08333333,31.0 -99.08333333,30.91666667 -99.0,30.91666667 -98.91666667,30.91666667 -98.83333333,30.91666667 -98.75,30.91666667 -98.66666667,30.91666667 -98.66666667,30.83333333 -98.58333333,30.83333333 -98.5,30.83333333 -98.41666667,30.83333333 -98.33333333,30.83333333 -98.33333333,30.75 -98.33333333,30.66666667 -98.25,30.66666667 -98.25,30.58333333 -98.16666667,30.58333333 -98.08333333,30.58333333 -98.08333333,30.5 -98.0,30.5 -97.91666667,30.5 -97.91666667,30.41666667 -97.83333333,30.41666667 -97.75,30.41666667 -97.66666667,30.41666667 -97.66666667,30.33333333 -97.58333333,30.33333333 -97.5,30.33333333 -97.41666667,30.33333333 -97.41666667,30.25 -97.33333333,30.25 -97.33333333,30.16666667 -97.33333333,30.08333333 -97.33333333,30.0 -97.41666667,30.0 -97.41666667,29.91666667 -97.41666667,29.83333333 -97.33333333,29.83333333 -97.25,29.83333333 -97.25,29.75 -97.16666667,29.75 -97.08333333,29.75 -97.08333333,29.66666667 -97.08333333,29.58333333 -97.0,29.58333333 -97.0,29.5 -97.0,29.41666667 -96.91666667,29.41666667 -96.83333333,29.41666667 -96.83333333,29.33333333 -96.75,29.33333333 -96.75,29.25 -96.66666667,29.25 -96.66666667,29.16666667 -96.66666667,29.08333333 -96.58333333,29.08333333 -96.5,29.08333333 -96.5,29.0 -96.5,28.91666667 -96.5,28.83333333 -96.5,28.75 -96.41666667,28.75 -96.41666667,28.66666667 -96.33333333,28.66666667 -96.33333333,28.58333333 -96.41666667,28.58333333 -96.41666667,28.5 -96.33333333,28.5 -96.25,28.5 -96.25,28.58333333 -96.16666667,28.58333333 -96.08333333,28.58333333 -96.0,28.58333333 -96.0,28.5 -96.08333333,28.5 -96.16666667,28.5 -96.16666667,28.41666667 -96.25,28.41666667 -96.33333333,28.41666667 -96.33333333,28.33333333 -96.41666667,28.33333333 -96.41666667,28.25 -96.5,28.25 -96.58333333,28.25 -96.58333333,28.16666667 -96.66666667,28.16666667 -96.66666667,28.08333333 -96.75,28.08333333 -96.83333333,28.08333333 -96.83333333,28.0 -96.91666667,28.0 -96.91666667,27.91666667 -97.0,27.91666667 -97.0,27.83333333 -97.0,27.75 -97.08333333,27.75 -97.08333333,27.66666667 -97.16666667,27.66666667 -97.16666667,27.58333333 -97.16666667,27.5 -97.25,27.5 -97.25,27.41666667 -97.25,27.33333333 -97.33333333,27.33333333 -97.33333333,27.25 -97.33333333,27.16666667 -97.33333333,27.08333333 -97.33333333,27.0 -97.33333333,26.91666667 -97.33333333,26.83333333 -97.33333333,26.75 -97.25,26.75 -97.25,26.66666667 -97.25,26.58333333 -97.25,26.5 -97.16666667,26.5 -97.16666667,26.41666667 -97.16666667,26.33333333 -97.16666667,26.25 -97.16666667,26.16666667 -97.08333333,26.16666667 -97.08333333,26.08333333 -97.08333333,26.0 -97.08333333,25.91666667 -97.08333333,25.83333333 -97.08333333,25.75 -97.16666667,25.75 -97.16666667,25.66666667 -97.16666667,25.58333333 -97.16666667,25.5 -97.25,25.5 -97.25,25.41666667 -97.33333333,25.41666667 -97.33333333,25.33333333 -97.33333333,25.25 -97.41666667,25.25 -97.41666667,25.16666667 -97.41666667,25.08333333 -97.5,25.08333333 -97.5,25.0 -97.5,24.91666667 -97.5,24.83333333 -97.58333333,24.83333333 -97.58333333,24.75 -97.58333333,24.66666667 -97.58333333,24.58333333 -97.58333333,24.5 -97.66666667,24.5 -97.66666667,24.41666667 -97.66666667,24.33333333 -97.66666667,24.25 -97.66666667,24.16666667 -97.66666667,24.08333333 -97.66666667,24.0 -97.66666667,23.91666667 -97.66666667,23.83333333 -97.66666667,23.75 -97.66666667,23.66666667 -97.66666667,23.58333333 -97.75,23.58333333 -97.75,23.5 -97.75,23.41666667 -97.75,23.33333333 -97.75,23.25 -97.75,23.16666667 -97.75,23.08333333 -97.75,23.0 -97.75,22.91666667 -97.75,22.83333333 -97.75,22.75 -97.75,22.66666667 -97.83333333,22.66666667 -97.83333333,22.58333333 -97.83333333,22.5 -97.83333333,22.41666667 -97.75,22.41666667 -97.75,22.33333333 -97.75,22.25 -97.75,22.16666667 -97.75,22.08333333 -97.66666667,22.08333333 -97.66666667,22.0 -97.66666667,21.91666667 -97.58333333,21.91666667 -97.58333333,21.83333333 -97.5,21.83333333 -97.5,21.75 -97.41666667,21.75 -97.41666667,21.66666667 -97.33333333,21.66666667 -97.33333333,21.58333333 -97.25,21.58333333 -97.25,21.5 -97.33333333,21.5 -97.33333333,21.41666667 -97.33333333,21.33333333 -97.41666667,21.33333333 -97.41666667,21.25 -97.33333333,21.25 -97.33333333,21.16666667 -97.33333333,21.08333333 -97.25,21.08333333 -97.25,21.0 -97.25,20.91666667 -97.16666667,20.91666667 -97.16666667,20.83333333 -97.16666667,20.75 -97.16666667,20.66666667 -97.25,20.66666667 -97.33333333,20.66666667 -97.33333333,20.58333333 -97.41666667,20.58333333 -97.41666667,20.5 -97.5,20.5 -97.58333333,20.5 -97.58333333,20.58333333 -97.66666667,20.58333333 -97.66666667,20.66666667 -97.66666667,20.75 -97.75,20.75 -97.83333333,20.75 -97.83333333,20.83333333 -97.91666667,20.83333333 -97.91666667,20.91666667 -97.91666667,21.0 -98,21 -98.0,21.08333333 -98.08333333,21.08333333 -98.08333333,21.0 -98.16666667,21.0 -98.16666667,21.08333333 -98.25,21.08333333 -98.25,21.16666667 -98.33333333,21.16666667 -98.33333333,21.25 -98.41666667,21.25 -98.5,21.25 -98.5,21.33333333 -98.58333333,21.33333333 -98.58333333,21.41666667 -98.66666667,21.41666667 -98.66666667,21.5 -98.75,21.5 -98.83333333,21.5 -98.83333333,21.58333333 -98.83333333,21.66666667 -98.91666667,21.66666667 -98.91666667,21.58333333 -99.0,21.58333333 -99.0,21.66666667 -99.08333333,21.66666667 -99.08333333,21.75 -99.16666667,21.75 -99.16666667,21.66666667 -99.25,21.66666667 -99.25,21.58333333 -99.33333333,21.58333333 -99.33333333,21.5 -99.33333333,21.41666667 -99.33333333,21.33333333 -99.25,21.33333333 -99.25,21.25 -99.25,21.16666667 -99.16666667,21.16666667 -99.16666667,21.08333333 -99.16666667,21.0 -99.25,21.0 -99.25,20.91666667 -99.33333333,20.91666667 -99.33333333,20.83333333 -99.41666667,20.83333333 -99.41666667,20.75 -99.5,20.75 -99.5,20.83333333 -99.5,20.91666667 -99.5,21.0 -99.58333333,21.0 -99.66666667,21.0 -99.66666667,20.91666667 -99.75,20.91666667 -99.75,21.0 -99.83333333,21.0 -99.83333333,21.08333333 -99.75,21.08333333 -99.66666667,21.08333333 -99.58333333,21.08333333 -99.5,21.08333333 -99.5,21.16666667 -99.58333333,21.16666667 -99.58333333,21.25 -99.66666667,21.25 -99.66666667,21.33333333 -99.66666667,21.41666667 -99.75,21.41666667 -99.83333333,21.41666667 -99.91666667,21.41666667 -99.91666667,21.33333333 -99.91666667,21.25 -100.0,21.25 -100.0,21.33333333 -100.0,21.41666667 -100.08333333,21.41666667 -100.08333333,21.5 -100.16666667,21.5 -100.16666667,21.58333333 -100.16666667,21.66666667 -100.16666667,21.75 -100.08333333,21.75 -100.08333333,21.83333333 -100.16666667,21.83333333 -100.16666667,21.91666667 -100.16666667,22.0 -100.16666667,22.08333333 -100.16666667,22.16666667 -100.25,22.16666667 -100.25,22.25 -100.25,22.33333333 -100.33333333,22.33333333 -100.33333333,22.41666667 -100.33333333,22.5 -100.33333333,22.58333333 -100.25,22.58333333 -100.25,22.66666667 -100.25,22.75 -100.25,22.83333333 -100.33333333,22.83333333 -100.33333333,22.91666667 -100.41666667,22.91666667 -100.41666667,22.83333333 -100.41666667,22.75 -100.5,22.75 -100.5,22.83333333 -100.58333333,22.83333333 -100.58333333,22.91666667 -100.66666667,22.91666667 -100.66666667,23.0 -100.66666667,23.08333333 -100.66666667,23.16666667 -100.66666667,23.25 -100.66666667,23.33333333 -100.66666667,23.41666667 -100.58333333,23.41666667 -100.58333333,23.33333333 -100.5,23.33333333 -100.5,23.25 -100.41666667,23.25 -100.41666667,23.16666667 -100.41666667,23.08333333 -100.33333333,23.08333333 -100.25,23.08333333 -100.25,23.16666667 -100.33333333,23.16666667 -100.33333333,23.25 -100.25,23.25 -100.25,23.33333333 -100.25,23.41666667 -100.25,23.5 -100.16666667,23.5 -100.16666667,23.41666667 -100.08333333,23.41666667 -100.08333333,23.33333333 -100.08333333,23.25 -100.0,23.25 -100.0,23.16666667 -100.0,23.08333333 -99.91666667,23.08333333 -99.91666667,23.16666667 -99.91666667,23.25 -99.91666667,23.33333333 -99.83333333,23.33333333 -99.75,23.33333333 -99.75,23.41666667 -99.75,23.5 -99.66666667,23.5 -99.66666667,23.58333333 -99.58333333,23.58333333 -99.5,23.58333333 -99.5,23.66666667 -99.5,23.75 -99.5,23.83333333 -99.41666667,23.83333333 -99.41666667,23.91666667 -99.5,23.91666667 -99.5,24.0 -99.58333333,24.0 -99.66666667,24.0 -99.66666667,24.08333333 -99.75,24.08333333 -99.75,24.0 -99.83333333,24.0 -99.91666667,24.0 -100,24 -100.0,23.91666667 -100.0,23.83333333 -99.91666667,23.83333333 -99.91666667,23.75 -99.91666667,23.66666667 -99.83333333,23.66666667 -99.83333333,23.58333333 -99.83333333,23.5 -99.91666667,23.5 -99.91666667,23.41666667 -100.0,23.41666667 -100.0,23.5 -100.0,23.58333333 -100.0,23.66666667 -100.08333333,23.66666667 -100.08333333,23.75 -100.16666667,23.75 -100.16666667,23.83333333 -100.16666667,23.91666667 -100.25,23.91666667 -100.25,24.0 -100.33333333,24.0 -100.33333333,23.91666667 -100.33333333,23.83333333 -100.41666667,23.83333333 -100.5,23.83333333 -100.5,23.91666667 -100.5,24.0 -100.5,24.08333333 -100.5,24.16666667 -100.58333333,24.16666667 -100.58333333,24.25 -100.66666667,24.25 -100.66666667,24.16666667 -100.75,24.16666667 -100.83333333,24.16666667 -100.83333333,24.25 -100.83333333,24.33333333 -100.83333333,24.41666667 -100.75,24.41666667 -100.75,24.5 -100.75,24.58333333 -100.66666667,24.58333333 -100.58333333,24.58333333 -100.5,24.58333333 -100.5,24.66666667 -100.5,24.75 -100.41666667,24.75 -100.41666667,24.83333333 -100.41666667,24.91666667 -100.33333333,24.91666667 -100.33333333,24.83333333 -100.25,24.83333333 -100.25,24.75 -100.25,24.66666667 -100.16666667,24.66666667 -100.16666667,24.58333333 -100.16666667,24.5 -100.16666667,24.41666667 -100.08333333,24.41666667 -100.08333333,24.33333333 -100.0,24.33333333 -100.0,24.25 -100.0,24.16666667 -99.91666667,24.16666667 -99.91666667,24.25 -99.83333333,24.25 -99.83333333,24.33333333 -99.83333333,24.41666667 -99.83333333,24.5 -99.83333333,24.58333333 -99.91666667,24.58333333 -99.91666667,24.66666667 -100.0,24.66666667 -100.08333333,24.66666667 -100.08333333,24.75 -100.16666667,24.75 -100.16666667,24.83333333 -100.08333333,24.83333333 -100.08333333,24.91666667 -100.08333333,25.0 -100.16666667,25.0 -100.16666667,25.08333333 -100.16666667,25.16666667 -100.08333333,25.16666667 -100.08333333,25.25 -100.16666667,25.25 -100.16666667,25.33333333 -100.25,25.33333333 -100.25,25.41666667 -100.33333333,25.41666667 -100.33333333,25.5 -100.41666667,25.5 -100.41666667,25.58333333 -100.5,25.58333333 -100.58333333,25.58333333 -100.58333333,25.66666667 -100.66666667,25.66666667 -100.66666667,25.58333333 -100.75,25.58333333 -100.83333333,25.58333333 -100.83333333,25.5 -100.83333333,25.41666667 -100.91666667,25.41666667 -101.0,25.41666667 -101.08333333,25.41666667 -101.08333333,25.5 -101.08333333,25.58333333 -101.16666667,25.58333333 -101.16666667,25.66666667 -101.25,25.66666667 -101.25,25.58333333 -101.25,25.5 -101.25,25.41666667 -101.33333333,25.41666667 -101.41666667,25.41666667 -101.5,25.41666667 -101.58333333,25.41666667 -101.58333333,25.5 -101.66666667,25.5 -101.75,25.5 -101.83333333,25.5 -101.91666667,25.5 -101.91666667,25.58333333 -102.0,25.58333333 -102.08333333,25.58333333 -102.16666667,25.58333333 -102.16666667,25.66666667 -102.25,25.66666667 -102.33333333,25.66666667 -102.41666667,25.66666667 -102.5,25.66666667 -102.58333333,25.66666667 -102.58333333,25.75 -102.58333333,25.83333333 -102.58333333,25.91666667 -102.5,25.91666667 -102.41666667,25.91666667 -102.41666667,26.0 -102.33333333,26.0 -102.33333333,26.08333333 -102.25,26.08333333 -102.16666667,26.08333333 -102.16666667,26.0 -102.16666667,25.91666667 -102.08333333,25.91666667 -102.08333333,26.0 -102,26 -101.91666667,26.0 -101.83333333,26.0 -101.83333333,26.08333333 -101.83333333,26.16666667 -101.91666667,26.16666667 -101.91666667,26.25 -102.0,26.25 -102.0,26.33333333 -102.0,26.41666667 -102.08333333,26.41666667 -102.16666667,26.41666667 -102.16666667,26.5 -102.25,26.5 -102.25,26.58333333 -102.33333333,26.58333333 -102.33333333,26.5 -102.41666667,26.5 -102.5,26.5 -102.5,26.41666667 -102.5,26.33333333 -102.58333333,26.33333333 -102.58333333,26.25 -102.66666667,26.25 -102.66666667,26.16666667 -102.75,26.16666667 -102.75,26.25 -102.83333333,26.25 -102.83333333,26.33333333 -102.83333333,26.41666667 -102.75,26.41666667 -102.66666667,26.41666667 -102.58333333,26.41666667 -102.58333333,26.5 -102.58333333,26.58333333 -102.58333333,26.66666667 -102.5,26.66666667 -102.41666667,26.66666667 -102.33333333,26.66666667 -102.25,26.66666667 -102.16666667,26.66666667 -102.16666667,26.75</coordinates></LinearRing></outerBoundaryIs><innerBoundaryIs><LinearRing><coordinates>-102.16666667,26.83333333 -102.16666667,26.75 -102.08333333,26.75 -102.08333333,26.83333333 -102.16666667,26.83333333</coordinates></LinearRing></innerBoundaryIs><innerBoundaryIs><LinearRing><coordinates>-98.0,21.08333333 -97.91666667,21.08333333 -97.83333333,21.08333333 -97.75,21.08333333 -97.66666667,21.08333333 -97.58333333,21.08333333 -97.58333333,21.16666667 -97.66666667,21.16666667 -97.66666667,21.25 -97.66666667,21.33333333 -97.75,21.33333333 -97.83333333,21.33333333 -97.91666667,21.33333333 -97.91666667,21.25 -98.0,21.25 -98.0,21.16666667 -98.0,21.08333333</coordinates></LinearRing></innerBoundaryIs><innerBoundaryIs><LinearRing><coordinates>-99.66666667,23.5 -99.66666667,23.41666667 -99.66666667,23.33333333 -99.66666667,23.25 -99.66666667,23.16666667 -99.66666667,23.08333333 -99.66666667,23.0 -99.66666667,22.91666667 -99.66666667,22.83333333 -99.66666667,22.75 -99.66666667,22.66666667 -99.66666667,22.58333333 -99.66666667,22.5 -99.58333333,22.5 -99.58333333,22.41666667 -99.58333333,22.33333333 -99.58333333,22.25 -99.5,22.25 -99.5,22.16666667 -99.5,22.08333333 -99.5,22.0 -99.5,21.91666667 -99.41666667,21.91666667 -99.41666667,22.0 -99.33333333,22.0 -99.33333333,22.08333333 -99.33333333,22.16666667 -99.33333333,22.25 -99.33333333,22.33333333 -99.33333333,22.41666667 -99.41666667,22.41666667 -99.41666667,22.5 -99.41666667,22.58333333 -99.5,22.58333333 -99.5,22.66666667 -99.5,22.75 -99.5,22.83333333 -99.58333333,22.83333333 -99.58333333,22.91666667 -99.5,22.91666667 -99.5,23.0 -99.5,23.08333333 -99.41666667,23.08333333 -99.41666667,23.16666667 -99.33333333,23.16666667 -99.33333333,23.08333333 -99.33333333,23.0 -99.25,23.0 -99.16666667,23.0 -99.16666667,23.08333333 -99.16666667,23.16666667 -99.25,23.16666667 -99.25,23.25 -99.25,23.33333333 -99.33333333,23.33333333 -99.33333333,23.25 -99.41666667,23.25 -99.5,23.25 -99.58333333,23.25 -99.58333333,23.33333333 -99.58333333,23.41666667 -99.58333333,23.5 -99.66666667,23.5</coordinates></LinearRing></innerBoundaryIs><innerBoundaryIs><LinearRing><coordinates>-99.41666667,21.91666667 -99.41666667,21.83333333 -99.41666667,21.75 -99.33333333,21.75 -99.33333333,21.83333333 -99.33333333,21.91666667 -99.41666667,21.91666667</coordinates></LinearRing></innerBoundaryIs><innerBoundaryIs><LinearRing><coordinates>-100.41666667,24.75 -100.41666667,24.66666667 -100.33333333,24.66666667 -100.33333333,24.75 -100.41666667,24.75</coordinates></LinearRing></innerBoundaryIs><innerBoundaryIs><LinearRing><coordinates>-101.83333333,26.0 -101.83333333,25.91666667 -101.75,25.91666667 -101.75,25.83333333 -101.66666667,25.83333333 -101.58333333,25.83333333 -101.58333333,25.75 -101.5,25.75 -101.5,25.83333333 -101.41666667,25.83333333 -101.41666667,25.91666667 -101.5,25.91666667 -101.5,26.0 -101.5,26.08333333 -101.5,26.16666667 -101.58333333,26.16666667 -101.58333333,26.08333333 -101.66666667,26.08333333 -101.75,26.08333333 -101.75,26.0 -101.83333333,26.0</coordinates></LinearRing></innerBoundaryIs><innerBoundaryIs><LinearRing><coordinates>-102.08333333,26.75 -102.08333333,26.66666667 -102.0,26.66666667 -102.0,26.75 -102.08333333,26.75</coordinates></LinearRing></innerBoundaryIs><innerBoundaryIs><LinearRing><coordinates>-102.0,26.66666667 -102.0,26.58333333 -101.91666667,26.58333333 -101.91666667,26.66666667 -102.0,26.66666667</coordinates></LinearRing></innerBoundaryIs><innerBoundaryIs><LinearRing><coordinates>-102.0,26.58333333 -102.08333333,26.58333333 -102.08333333,26.5 -102.0,26.5 -102.0,26.58333333</coordinates></LinearRing></innerBoundaryIs><innerBoundaryIs><LinearRing><coordinates>-101.91666667,26.58333333 -101.91666667,26.5 -101.83333333,26.5 -101.83333333,26.58333333 -101.91666667,26.58333333</coordinates></LinearRing></innerBoundaryIs><innerBoundaryIs><LinearRing><coordinates>-101.83333333,26.5 -101.83333333,26.41666667 -101.75,26.41666667 -101.75,26.33333333 -101.66666667,26.33333333 -101.58333333,26.33333333 -101.5,26.33333333 -101.5,26.41666667 -101.5,26.5 -101.58333333,26.5 -101.66666667,26.5 -101.75,26.5 -101.83333333,26.5</coordinates></LinearRing></innerBoundaryIs><innerBoundaryIs><LinearRing><coordinates>-98.75,30.16666667 -98.75,30.08333333 -98.66666667,30.08333333 -98.66666667,30.0 -98.58333333,30.0 -98.5,30.0 -98.41666667,30.0 -98.33333333,30.0 -98.33333333,30.08333333 -98.25,30.08333333 -98.16666667,30.08333333 -98.08333333,30.08333333 -98.0,30.08333333 -98.0,30.16666667 -97.91666667,30.16666667 -97.91666667,30.25 -98.0,30.25 -98.0,30.33333333 -98.08333333,30.33333333 -98.16666667,30.33333333 -98.16666667,30.25 -98.25,30.25 -98.33333333,30.25 -98.41666667,30.25 -98.5,30.25 -98.58333333,30.25 -98.58333333,30.16666667 -98.66666667,30.16666667 -98.75,30.16666667</coordinates></LinearRing></innerBoundaryIs><innerBoundaryIs><LinearRing><coordinates>-98.58333333,30.25 -98.58333333,30.33333333 -98.58333333,30.41666667 -98.66666667,30.41666667 -98.75,30.41666667 -98.83333333,30.41666667 -98.91666667,30.41666667 -98.91666667,30.33333333 -98.83333333,30.33333333 -98.75,30.33333333 -98.75,30.25 -98.66666667,30.25 -98.58333333,30.25</coordinates></LinearRing></innerBoundaryIs><innerBoundaryIs><LinearRing><coordinates>-101.83333333,26.83333333 -101.83333333,26.75 -101.83333333,26.66666667 -101.75,26.66666667 -101.75,26.58333333 -101.66666667,26.58333333 -101.66666667,26.66666667 -101.66666667,26.75 -101.75,26.75 -101.75,26.83333333 -101.83333333,26.83333333</coordinates></LinearRing></innerBoundaryIs><innerBoundaryIs><LinearRing><coordinates>-101.25,26.75 -101.16666667,26.75 -101.16666667,26.83333333 -101.25,26.83333333 -101.25,26.75</coordinates></LinearRing></innerBoundaryIs><innerBoundaryIs><LinearRing><coordinates>-98.41666667,23.16666667 -98.33333333,23.16666667 -98.33333333,23.25 -98.41666667,23.25 -98.41666667,23.16666667</coordinates></LinearRing></innerBoundaryIs><innerBoundaryIs><LinearRing><coordinates>-97.66666667,25.25 -97.66666667,25.16666667 -97.66666667,25.08333333 -97.66666667,25.0 -97.58333333,25.0 -97.58333333,25.08333333 -97.58333333,25.16666667 -97.5,25.16666667 -97.5,25.25 -97.58333333,25.25 -97.66666667,25.25</coordinates></LinearRing></innerBoundaryIs><innerBoundaryIs><LinearRing><coordinates>-100.0,24.83333333 -100.0,24.75 -99.91666667,24.75 -99.91666667,24.83333333 -100.0,24.83333333</coordinates></LinearRing></innerBoundaryIs><innerBoundaryIs><LinearRing><coordinates>-97.41666667,26.5 -97.33333333,26.5 -97.33333333,26.58333333 -97.33333333,26.66666667 -97.41666667,26.66666667 -97.41666667,26.58333333 -97.41666667,26.5</coordinates></LinearRing></innerBoundaryIs><innerBoundaryIs><LinearRing><coordinates>-97.33333333,26.33333333 -97.25,26.33333333 -97.25,26.41666667 -97.33333333,26.41666667 -97.33333333,26.33333333</coordinates></LinearRing></innerBoundaryIs><innerBoundaryIs><LinearRing><coordinates>-97.33333333,27.75 -97.25,27.75 -97.25,27.83333333 -97.33333333,27.83333333 -97.33333333,27.75</coordinates></LinearRing></innerBoundaryIs><innerBoundaryIs><LinearRing><coordinates>-98.5,30.33333333 -98.41666667,30.33333333 -98.41666667,30.41666667 -98.5,30.41666667 -98.5,30.33333333</coordinates></LinearRing></innerBoundaryIs></Polygon></MultiGeometry>
  </Placemark>
</Folder>
</Document></kml>
