# Supplementary material for: Species conservation profiles of a random sample of world spiders IV: Scytodidae to Zoropsidae
Source: Biodivers Data J. 2018 Dec 14;(6):e30842. doi: 10.3897/BDJ.6.e30842 (PMC6303285; doi:10.3897/BDJ.6.e30842)
Supplement: Supplementary material 6 — Distribution of Heteropoda jiangxiensis Li, 1991 [file bdj-06-e30842-s006.kml]

<?xml version="1.0" encoding="UTF-8"?>
<kml xmlns="http://earth.google.com/kml/2.2">
<Document>
<name></name>
<description><![CDATA[]]></description>

<Style id="1">
<LineStyle>
<width>1</width>
<color>ff0000ff</color>
</LineStyle>
<PolyStyle>
<fill>0</fill>
</PolyStyle>
</Style>

<Placemark>
<name>R Polygon</name>
<description><![CDATA[]]></description>
<styleUrl>#1</styleUrl>
<visibility>1</visibility>
<MultiGeometry>
<Polygon>
<outerBoundaryIs>
<LinearRing>
<coordinates>
115.57,27.92
115.576342391966,27.9197986676472
115.582659245357,27.9191954812831
115.588925124436,27.9181928697263
115.595114798718,27.9167948701396
115.60120334457,27.9150071117741
115.607166245566,27.9128367933016
115.612979491209,27.9102926538287
115.61861967361,27.907384937707
115.624064081746,27.9041253532831
115.629290792905,27.9005270257531
115.634278760969,27.8966044443119
115.639007901148,27.8923734038105
115.643459170866,27.8878509411557
115.647614646429,27.8830552667085
115.651457595205,27.8780056909571
115.654972542995,27.8727225467611
115.658145336345,27.8672271074773
115.660963199535,27.8615415013002
115.663414786027,27.8556886221592
115.665490224144,27.8496920375328
115.667181156832,27.8435758935509
115.668480775301,27.8373648177667
115.669383846446,27.8310838199901
115.669886733918,27.8247581915824
115.669987412767,27.8184134036165
115.669685477595,27.8120750043143
115.668982144188,27.8057685161727
115.667880244621,27.7995193331935
115.666384215856,27.793352618631
115.664500081871,27.7872932036683
115.66223542941,27.7813654874307
115.659599377429,27.7755933387394
115.656602540378,27.77
115.653256985463,27.7646079936134
115.649576184053,27.7594390312862
115.645574957435,27.7545139266055
115.641269417138,27.7498525112294
115.636676900052,27.7454735550324
115.631815898622,27.7413946905257
115.626705986386,27.737632341857
115.621367739157,27.7342016586765
115.615822652173,27.7311164551345
115.610093053541,27.7283891542568
115.604202014333,27.7260307379214
115.598173255684,27.7240507026386
115.592031053279,27.7224570213115
115.585800139597,27.7212561111324
115.57950560433,27.7204528077427
115.57317279335,27.7200503457617
115.56682720665,27.7200503457617
115.56049439567,27.7204528077427
115.554199860403,27.7212561111324
115.547968946721,27.7224570213115
115.541826744316,27.7240507026386
115.535797985667,27.7260307379214
115.529906946459,27.7283891542568
115.524177347827,27.7311164551345
115.518632260843,27.7342016586765
115.513294013614,27.737632341857
115.508184101378,27.7413946905257
115.503323099948,27.7454735550324
115.498730582862,27.7498525112294
115.494425042565,27.7545139266055
115.490423815947,27.7594390312862
115.486743014537,27.7646079936134
115.483397459622,27.77
115.480400622571,27.7755933387394
115.47776457059,27.7813654874307
115.475499918129,27.7872932036683
115.473615784144,27.793352618631
115.472119755379,27.7995193331935
115.471017855812,27.8057685161727
115.470314522405,27.8120750043143
115.470012587233,27.8184134036165
115.470113266082,27.8247581915824
115.470616153554,27.8310838199901
115.471519224699,27.8373648177667
115.472818843168,27.8435758935509
115.474509775856,27.8496920375328
115.476585213973,27.8556886221592
115.479036800465,27.8615415013002
115.481854663655,27.8672271074773
115.485027457005,27.8727225467611
115.488542404795,27.8780056909571
115.492385353571,27.8830552667085
115.496540829134,27.8878509411557
115.500992098852,27.8923734038105
115.505721239031,27.8966044443119
115.510709207095,27.9005270257531
115.515935918254,27.9041253532831
115.52138032639,27.907384937707
115.527020508791,27.9102926538287
115.532833754434,27.9128367933016
115.53879665543,27.9150071117741
115.544885201282,27.9167948701396
115.551074875564,27.9181928697263
115.557340754643,27.9191954812831
115.563657608034,27.9197986676472
115.57,27.92
</coordinates>
</LinearRing>
</outerBoundaryIs>
</Polygon>
</MultiGeometry>
</Placemark>
</Document>
</kml>
