# Supplementary material for: Species conservation profiles of a random sample of world spiders IV: Scytodidae to Zoropsidae
Source: Biodivers Data J. 2018 Dec 14;(6):e30842. doi: 10.3897/BDJ.6.e30842 (PMC6303285; doi:10.3897/BDJ.6.e30842)
Supplement: Supplementary material 7 — Distirbution of Isopeda echuca Hirts, 1992 [file bdj-06-e30842-s007.kml]

<?xml version="1.0" encoding="utf-8" ?>
<kml xmlns="http://www.opengis.net/kml/2.2">
<Document id="root_doc">
<Schema name="Isopeda_echuca.kml" id="Isopeda_echuca.kml">
	<SimpleField name="layer" type="float"></SimpleField>
</Schema>
<Folder><name>Isopeda_echuca.kml</name>
  <Placemark>
	<Style><LineStyle><color>ff0000ff</color></LineStyle><PolyStyle><fill>0</fill></PolyStyle></Style>
	<ExtendedData><SchemaData schemaUrl="#Isopeda_echuca.kml">
		<SimpleData name="layer">1</SimpleData>
	</SchemaData></ExtendedData>
      <MultiGeometry><Polygon><outerBoundaryIs><LinearRing><coordinates>144.98333333,-37.29166667 144.99166667,-37.29166667 144.99166667,-37.3 144.98333333,-37.3 144.98333333,-37.29166667</coordinates></LinearRing></outerBoundaryIs></Polygon><Polygon><outerBoundaryIs><LinearRing><coordinates>145.20833333,-37.24166667 145.21666667,-37.24166667 145.21666667,-37.25 145.20833333,-37.25 145.20833333,-37.24166667</coordinates></LinearRing></outerBoundaryIs></Polygon><Polygon><outerBoundaryIs><LinearRing><coordinates>145.44166667,-37.225 145.45,-37.225 145.45,-37.23333333 145.44166667,-37.23333333 145.44166667,-37.225</coordinates></LinearRing></outerBoundaryIs></Polygon><Polygon><outerBoundaryIs><LinearRing><coordinates>144.06666667,-37.23333333 144.06666667,-37.24166667 144.05833333000001,-37.24166667 144.05,-37.24166667 144.05,-37.23333333 144.04166667000001,-37.23333333 144.04166667000001,-37.225 144.04166667000001,-37.21666667 144.05,-37.21666667 144.05,-37.225 144.05833333000001,-37.225 144.06666667,-37.225 144.06666667,-37.23333333</coordinates></LinearRing></outerBoundaryIs></Polygon><Polygon><outerBoundaryIs><LinearRing><coordinates>145.725,-37.15 145.73333333,-37.15 145.73333333,-37.15833333 145.725,-37.15833333 145.725,-37.15</coordinates></LinearRing></outerBoundaryIs></Polygon><Polygon><outerBoundaryIs><LinearRing><coordinates>145.10833333,-37.15 145.11666667,-37.15 145.11666667,-37.15833333 145.10833333,-37.15833333 145.10833333,-37.15</coordinates></LinearRing></outerBoundaryIs></Polygon><Polygon><outerBoundaryIs><LinearRing><coordinates>144.84166667,-37.15 144.85,-37.15 144.85,-37.15833333 144.84166667,-37.15833333 144.84166667,-37.15</coordinates></LinearRing></outerBoundaryIs></Polygon><Polygon><outerBoundaryIs><LinearRing><coordinates>145.71666667,-37.15833333 145.725,-37.15833333 145.725,-37.16666667 145.71666667,-37.16666667 145.70833333,-37.16666667 145.70833333,-37.15833333 145.71666667,-37.15833333</coordinates></LinearRing></outerBoundaryIs></Polygon><Polygon><outerBoundaryIs><LinearRing><coordinates>145.10833333,-37.16666667 145.10833333,-37.175 145.1,-37.175 145.1,-37.16666667 145.1,-37.15833333 145.10833333,-37.15833333 145.10833333,-37.16666667</coordinates></LinearRing></outerBoundaryIs></Polygon><Polygon><outerBoundaryIs><LinearRing><coordinates>144.74166667,-37.01666667 144.75,-37.01666667 144.75,-37.025 144.74166667,-37.025 144.74166667,-37.01666667</coordinates></LinearRing></outerBoundaryIs></Polygon><Polygon><outerBoundaryIs><LinearRing><coordinates>145.40833333,-36.98333333 145.40833333,-36.99166667 145.4,-36.99166667 145.4,-36.98333333 145.39166667000001,-36.98333333 145.38333333,-36.98333333 145.375,-36.98333333 145.36666667,-36.98333333 145.36666667,-36.975 145.375,-36.975 145.38333333,-36.975 145.39166667000001,-36.975 145.4,-36.975 145.4,-36.96666667 145.40833333,-36.96666667 145.40833333,-36.975 145.40833333,-36.98333333</coordinates></LinearRing></outerBoundaryIs></Polygon><Polygon><outerBoundaryIs><LinearRing><coordinates>144.45,-37.03333333 144.45833333,-37.03333333 144.45833333,-37.04166667 144.45,-37.04166667 144.45,-37.03333333</coordinates></LinearRing></outerBoundaryIs></Polygon><Polygon><outerBoundaryIs><LinearRing><coordinates>145.53333333,-36.9 145.54166667000001,-36.9 145.54166667000001,-36.90833333 145.53333333,-36.90833333 145.53333333,-36.9</coordinates></LinearRing></outerBoundaryIs></Polygon><Polygon><outerBoundaryIs><LinearRing><coordinates>143.6,-36.81666667 143.60833333,-36.81666667 143.60833333,-36.825 143.6,-36.825 143.6,-36.81666667</coordinates></LinearRing></outerBoundaryIs></Polygon><Polygon><outerBoundaryIs><LinearRing><coordinates>143.46666667,-36.94166667 143.475,-36.94166667 143.475,-36.95 143.46666667,-36.95 143.46666667,-36.94166667</coordinates></LinearRing></outerBoundaryIs></Polygon><Polygon><outerBoundaryIs><LinearRing><coordinates>143.075,-36.73333333 143.08333333,-36.73333333 143.08333333,-36.74166667 143.075,-36.74166667 143.075,-36.73333333</coordinates></LinearRing></outerBoundaryIs></Polygon><Polygon><outerBoundaryIs><LinearRing><coordinates>143.6,-36.75833333 143.60833333,-36.75833333 143.60833333,-36.76666667 143.6,-36.76666667 143.6,-36.75833333</coordinates></LinearRing></outerBoundaryIs></Polygon><Polygon><outerBoundaryIs><LinearRing><coordinates>143.30833333000001,-36.70833333 143.30833333000001,-36.71666667 143.3,-36.71666667 143.3,-36.70833333 143.3,-36.7 143.30833333000001,-36.7 143.30833333000001,-36.70833333</coordinates></LinearRing></outerBoundaryIs></Polygon><Polygon><outerBoundaryIs><LinearRing><coordinates>143.28333333,-36.63333333 143.29166667000001,-36.63333333 143.29166667000001,-36.64166667 143.28333333,-36.64166667 143.28333333,-36.63333333</coordinates></LinearRing></outerBoundaryIs></Polygon><Polygon><outerBoundaryIs><LinearRing><coordinates>143.54166667000001,-36.63333333 143.55,-36.63333333 143.55,-36.64166667 143.54166667000001,-36.64166667 143.54166667000001,-36.63333333</coordinates></LinearRing></outerBoundaryIs></Polygon><Polygon><outerBoundaryIs><LinearRing><coordinates>143.36666667,-36.65833333 143.36666667,-36.66666667 143.35833333,-36.66666667 143.35833333,-36.65833333 143.35833333,-36.65 143.36666667,-36.65 143.36666667,-36.65833333</coordinates></LinearRing></outerBoundaryIs></Polygon><Polygon><outerBoundaryIs><LinearRing><coordinates>143.375,-36.64166667 143.375,-36.65 143.36666667,-36.65 143.36666667,-36.64166667 143.36666667,-36.63333333 143.375,-36.63333333 143.38333333,-36.63333333 143.38333333,-36.64166667 143.375,-36.64166667</coordinates></LinearRing></outerBoundaryIs></Polygon><Polygon><outerBoundaryIs><LinearRing><coordinates>143.675,-36.64166667 143.68333333000001,-36.64166667 143.68333333000001,-36.65 143.675,-36.65 143.675,-36.64166667</coordinates></LinearRing></outerBoundaryIs></Polygon><Polygon><outerBoundaryIs><LinearRing><coordinates>143.275,-36.6 143.28333333,-36.6 143.28333333,-36.60833333 143.275,-36.60833333 143.275,-36.6</coordinates></LinearRing></outerBoundaryIs></Polygon><Polygon><outerBoundaryIs><LinearRing><coordinates>143.325,-36.58333333 143.325,-36.59166667 143.31666667,-36.59166667 143.31666667,-36.58333333 143.30833333000001,-36.58333333 143.30833333000001,-36.575 143.31666667,-36.575 143.325,-36.575 143.33333333,-36.575 143.33333333,-36.58333333 143.325,-36.58333333</coordinates></LinearRing></outerBoundaryIs></Polygon><Polygon><outerBoundaryIs><LinearRing><coordinates>143.55,-36.58333333 143.55833333000001,-36.58333333 143.55833333000001,-36.59166667 143.55,-36.59166667 143.55,-36.58333333</coordinates></LinearRing></outerBoundaryIs></Polygon><Polygon><outerBoundaryIs><LinearRing><coordinates>143.34166667,-36.625 143.35,-36.625 143.35,-36.63333333 143.34166667,-36.63333333 143.34166667,-36.625</coordinates></LinearRing></outerBoundaryIs></Polygon><Polygon><outerBoundaryIs><LinearRing><coordinates>143.53333333,-36.625 143.54166667000001,-36.625 143.54166667000001,-36.63333333 143.53333333,-36.63333333 143.53333333,-36.625</coordinates></LinearRing></outerBoundaryIs></Polygon><Polygon><outerBoundaryIs><LinearRing><coordinates>143.3,-36.60833333 143.3,-36.61666667 143.29166667000001,-36.61666667 143.28333333,-36.61666667 143.28333333,-36.60833333 143.29166667000001,-36.60833333 143.29166667000001,-36.6 143.28333333,-36.6 143.28333333,-36.59166667 143.28333333,-36.58333333 143.29166667000001,-36.58333333 143.3,-36.58333333 143.30833333000001,-36.58333333 143.30833333000001,-36.59166667 143.30833333000001,-36.6 143.30833333000001,-36.60833333 143.3,-36.60833333</coordinates></LinearRing></outerBoundaryIs></Polygon><Polygon><outerBoundaryIs><LinearRing><coordinates>143.26666667000001,-36.69166667 143.26666667000001,-36.7 143.25833333,-36.7 143.25833333,-36.69166667 143.25833333,-36.68333333 143.26666667000001,-36.68333333 143.275,-36.68333333 143.275,-36.69166667 143.26666667000001,-36.69166667</coordinates></LinearRing></outerBoundaryIs></Polygon><Polygon><outerBoundaryIs><LinearRing><coordinates>143.425,-36.69166667 143.425,-36.7 143.41666667000001,-36.7 143.41666667000001,-36.69166667 143.41666667000001,-36.68333333 143.425,-36.68333333 143.425,-36.69166667</coordinates></LinearRing></outerBoundaryIs></Polygon><Polygon><outerBoundaryIs><LinearRing><coordinates>143.45,-36.68333333 143.45,-36.69166667 143.44166667,-36.69166667 143.44166667,-36.68333333 143.44166667,-36.675 143.45,-36.675 143.45,-36.68333333</coordinates></LinearRing></outerBoundaryIs></Polygon><Polygon><outerBoundaryIs><LinearRing><coordinates>143.25,-36.675 143.25833333,-36.675 143.25833333,-36.68333333 143.25,-36.68333333 143.25,-36.675</coordinates></LinearRing></outerBoundaryIs></Polygon><Polygon><outerBoundaryIs><LinearRing><coordinates>143.33333333,-36.675 143.34166667,-36.675 143.34166667,-36.68333333 143.33333333,-36.68333333 143.33333333,-36.675</coordinates></LinearRing></outerBoundaryIs></Polygon><Polygon><outerBoundaryIs><LinearRing><coordinates>143.63333333,-36.675 143.64166667000001,-36.675 143.64166667000001,-36.68333333 143.63333333,-36.68333333 143.625,-36.68333333 143.625,-36.675 143.61666667,-36.675 143.61666667,-36.66666667 143.625,-36.66666667 143.63333333,-36.66666667 143.63333333,-36.675</coordinates></LinearRing></outerBoundaryIs></Polygon><Polygon><outerBoundaryIs><LinearRing><coordinates>143.34166667,-36.66666667 143.35,-36.66666667 143.35833333,-36.66666667 143.35833333,-36.675 143.35,-36.675 143.34166667,-36.675 143.34166667,-36.66666667</coordinates></LinearRing></outerBoundaryIs></Polygon><Polygon><outerBoundaryIs><LinearRing><coordinates>143.43333333000001,-36.66666667 143.44166667,-36.66666667 143.44166667,-36.675 143.43333333000001,-36.675 143.43333333000001,-36.66666667</coordinates></LinearRing></outerBoundaryIs></Polygon><Polygon><outerBoundaryIs><LinearRing><coordinates>143.325,-36.675 143.325,-36.68333333 143.31666667,-36.68333333 143.30833333000001,-36.68333333 143.3,-36.68333333 143.3,-36.675 143.29166667000001,-36.675 143.29166667000001,-36.66666667 143.28333333,-36.66666667 143.28333333,-36.65833333 143.29166667000001,-36.65833333 143.29166667000001,-36.65 143.3,-36.65 143.3,-36.65833333 143.30833333000001,-36.65833333 143.30833333000001,-36.65 143.31666667,-36.65 143.325,-36.65 143.325,-36.64166667 143.325,-36.63333333 143.33333333,-36.63333333 143.33333333,-36.64166667 143.33333333,-36.65 143.34166667,-36.65 143.34166667,-36.65833333 143.34166667,-36.66666667 143.33333333,-36.66666667 143.33333333,-36.675 143.325,-36.675</coordinates></LinearRing></outerBoundaryIs></Polygon><Polygon><outerBoundaryIs><LinearRing><coordinates>143.39166667000001,-36.675 143.39166667000001,-36.68333333 143.38333333,-36.68333333 143.375,-36.68333333 143.375,-36.675 143.36666667,-36.675 143.36666667,-36.66666667 143.375,-36.66666667 143.375,-36.65833333 143.38333333,-36.65833333 143.39166667000001,-36.65833333 143.39166667000001,-36.66666667 143.39166667000001,-36.675</coordinates></LinearRing></outerBoundaryIs></Polygon><Polygon><outerBoundaryIs><LinearRing><coordinates>143.30833333000001,-36.53333333 143.31666667,-36.53333333 143.31666667,-36.54166667 143.30833333000001,-36.54166667 143.30833333000001,-36.53333333</coordinates></LinearRing></outerBoundaryIs></Polygon><Polygon><outerBoundaryIs><LinearRing><coordinates>143.34166667,-36.54166667 143.34166667,-36.55 143.33333333,-36.55 143.325,-36.55 143.31666667,-36.55 143.31666667,-36.54166667 143.325,-36.54166667 143.33333333,-36.54166667 143.33333333,-36.53333333 143.34166667,-36.53333333 143.34166667,-36.54166667</coordinates></LinearRing></outerBoundaryIs></Polygon><Polygon><outerBoundaryIs><LinearRing><coordinates>143.41666667000001,-36.54166667 143.425,-36.54166667 143.425,-36.55 143.41666667000001,-36.55 143.41666667000001,-36.54166667</coordinates></LinearRing></outerBoundaryIs></Polygon><Polygon><outerBoundaryIs><LinearRing><coordinates>143.5,-36.53333333 143.5,-36.54166667 143.49166667,-36.54166667 143.49166667,-36.53333333 143.49166667,-36.525 143.5,-36.525 143.50833333,-36.525 143.50833333,-36.53333333 143.5,-36.53333333</coordinates></LinearRing></outerBoundaryIs></Polygon><Polygon><outerBoundaryIs><LinearRing><coordinates>143.4,-36.53333333 143.40833333,-36.53333333 143.40833333,-36.54166667 143.4,-36.54166667 143.4,-36.53333333</coordinates></LinearRing></outerBoundaryIs></Polygon><Polygon><outerBoundaryIs><LinearRing><coordinates>143.46666667,-36.53333333 143.475,-36.53333333 143.475,-36.54166667 143.46666667,-36.54166667 143.46666667,-36.53333333</coordinates></LinearRing></outerBoundaryIs></Polygon><Polygon><outerBoundaryIs><LinearRing><coordinates>146.25,-36.475 146.25833333,-36.475 146.25833333,-36.48333333 146.25,-36.48333333 146.25,-36.475</coordinates></LinearRing></outerBoundaryIs></Polygon><Polygon><outerBoundaryIs><LinearRing><coordinates>143.44166667,-36.475 143.45,-36.475 143.45,-36.48333333 143.44166667,-36.48333333 143.44166667,-36.475</coordinates></LinearRing></outerBoundaryIs></Polygon><Polygon><outerBoundaryIs><LinearRing><coordinates>143.50833333,-36.475 143.50833333,-36.48333333 143.5,-36.48333333 143.49166667,-36.48333333 143.48333333,-36.48333333 143.48333333,-36.475 143.48333333,-36.46666667 143.49166667,-36.46666667 143.49166667,-36.45833333 143.5,-36.45833333 143.5,-36.46666667 143.50833333,-36.46666667 143.50833333,-36.475</coordinates></LinearRing></outerBoundaryIs></Polygon><Polygon><outerBoundaryIs><LinearRing><coordinates>143.45,-36.54166667 143.45,-36.55 143.44166667,-36.55 143.44166667,-36.54166667 143.44166667,-36.53333333 143.44166667,-36.525 143.43333333000001,-36.525 143.43333333000001,-36.51666667 143.43333333000001,-36.50833333 143.44166667,-36.50833333 143.44166667,-36.51666667 143.45,-36.51666667 143.45,-36.525 143.45833333,-36.525 143.46666667,-36.525 143.46666667,-36.53333333 143.45833333,-36.53333333 143.45833333,-36.54166667 143.45,-36.54166667</coordinates></LinearRing></outerBoundaryIs></Polygon><Polygon><outerBoundaryIs><LinearRing><coordinates>143.425,-36.5 143.425,-36.50833333 143.41666667000001,-36.50833333 143.41666667000001,-36.5 143.41666667000001,-36.49166667 143.425,-36.49166667 143.425,-36.5</coordinates></LinearRing></outerBoundaryIs></Polygon><Polygon><outerBoundaryIs><LinearRing><coordinates>143.49166667,-36.5 143.5,-36.5 143.5,-36.50833333 143.49166667,-36.50833333 143.49166667,-36.5</coordinates></LinearRing></outerBoundaryIs></Polygon><Polygon><outerBoundaryIs><LinearRing><coordinates>143.50833333,-36.49166667 143.51666667000001,-36.49166667 143.51666667000001,-36.5 143.50833333,-36.5 143.50833333,-36.49166667</coordinates></LinearRing></outerBoundaryIs></Polygon><Polygon><outerBoundaryIs><LinearRing><coordinates>143.45833333,-36.49166667 143.45833333,-36.5 143.45,-36.5 143.45,-36.49166667 143.45,-36.48333333 143.45833333,-36.48333333 143.45833333,-36.49166667</coordinates></LinearRing></outerBoundaryIs></Polygon><Polygon><outerBoundaryIs><LinearRing><coordinates>143.55,-36.41666667 143.55833333000001,-36.41666667 143.55833333000001,-36.425 143.55,-36.425 143.55,-36.41666667</coordinates></LinearRing></outerBoundaryIs></Polygon><Polygon><outerBoundaryIs><LinearRing><coordinates>143.7,-36.41666667 143.70833333,-36.41666667 143.70833333,-36.425 143.7,-36.425 143.7,-36.41666667</coordinates></LinearRing></outerBoundaryIs></Polygon><Polygon><outerBoundaryIs><LinearRing><coordinates>143.70833333,-36.4 143.71666667,-36.4 143.71666667,-36.40833333 143.70833333,-36.40833333 143.70833333,-36.4</coordinates></LinearRing></outerBoundaryIs></Polygon><Polygon><outerBoundaryIs><LinearRing><coordinates>143.75,-36.39166667 143.75833333,-36.39166667 143.75833333,-36.4 143.75,-36.4 143.74166667,-36.4 143.74166667,-36.39166667 143.75,-36.39166667</coordinates></LinearRing></outerBoundaryIs></Polygon><Polygon><outerBoundaryIs><LinearRing><coordinates>143.675,-36.39166667 143.675,-36.4 143.66666667000001,-36.4 143.66666667000001,-36.39166667 143.66666667000001,-36.38333333 143.675,-36.38333333 143.675,-36.39166667</coordinates></LinearRing></outerBoundaryIs></Polygon><Polygon><outerBoundaryIs><LinearRing><coordinates>146.15,-36.45 146.15833333,-36.45 146.15833333,-36.45833333 146.15,-36.45833333 146.15,-36.45</coordinates></LinearRing></outerBoundaryIs></Polygon><Polygon><outerBoundaryIs><LinearRing><coordinates>143.575,-36.44166667 143.58333333,-36.44166667 143.58333333,-36.45 143.575,-36.45 143.56666667,-36.45 143.56666667,-36.44166667 143.56666667,-36.43333333 143.575,-36.43333333 143.575,-36.44166667</coordinates></LinearRing></outerBoundaryIs></Polygon><Polygon><outerBoundaryIs><LinearRing><coordinates>143.69166667,-36.44166667 143.7,-36.44166667 143.7,-36.45 143.69166667,-36.45 143.69166667,-36.44166667</coordinates></LinearRing></outerBoundaryIs></Polygon><Polygon><outerBoundaryIs><LinearRing><coordinates>143.64166667000001,-36.33333333 143.65,-36.33333333 143.65833333,-36.33333333 143.66666667000001,-36.33333333 143.66666667000001,-36.34166667 143.65833333,-36.34166667 143.65,-36.34166667 143.64166667000001,-36.34166667 143.64166667000001,-36.33333333</coordinates></LinearRing></outerBoundaryIs></Polygon><Polygon><outerBoundaryIs><LinearRing><coordinates>146.525,-36.30833333 146.53333333,-36.30833333 146.53333333,-36.31666667 146.525,-36.31666667 146.525,-36.30833333</coordinates></LinearRing></outerBoundaryIs></Polygon><Polygon><outerBoundaryIs><LinearRing><coordinates>143.71666667,-36.28333333 143.725,-36.28333333 143.725,-36.29166667 143.71666667,-36.29166667 143.71666667,-36.28333333</coordinates></LinearRing></outerBoundaryIs></Polygon><Polygon><outerBoundaryIs><LinearRing><coordinates>143.7,-36.325 143.7,-36.33333333 143.69166667,-36.33333333 143.68333333000001,-36.33333333 143.68333333000001,-36.325 143.675,-36.325 143.66666667000001,-36.325 143.65833333,-36.325 143.65833333,-36.31666667 143.65,-36.31666667 143.64166667000001,-36.31666667 143.64166667000001,-36.30833333 143.63333333,-36.30833333 143.625,-36.30833333 143.625,-36.3 143.61666667,-36.3 143.61666667,-36.30833333 143.60833333,-36.30833333 143.60833333,-36.3 143.6,-36.3 143.59166667,-36.3 143.58333333,-36.3 143.575,-36.3 143.575,-36.29166667 143.58333333,-36.29166667 143.59166667,-36.29166667 143.59166667,-36.28333333 143.6,-36.28333333 143.60833333,-36.28333333 143.61666667,-36.28333333 143.625,-36.28333333 143.63333333,-36.28333333 143.63333333,-36.275 143.64166667000001,-36.275 143.64166667000001,-36.28333333 143.65,-36.28333333 143.65833333,-36.28333333 143.65833333,-36.29166667 143.66666667000001,-36.29166667 143.66666667000001,-36.28333333 143.675,-36.28333333 143.675,-36.29166667 143.68333333000001,-36.29166667 143.69166667,-36.29166667 143.7,-36.29166667 143.7,-36.3 143.7,-36.30833333 143.7,-36.31666667 143.70833333,-36.31666667 143.70833333,-36.325 143.7,-36.325</coordinates></LinearRing></outerBoundaryIs></Polygon><Polygon><outerBoundaryIs><LinearRing><coordinates>143.81666667,-36.18333333 143.81666667,-36.19166667 143.80833333000001,-36.19166667 143.80833333000001,-36.18333333 143.80833333000001,-36.175 143.81666667,-36.175 143.81666667,-36.18333333</coordinates></LinearRing></outerBoundaryIs></Polygon><Polygon><outerBoundaryIs><LinearRing><coordinates>143.85,-36.16666667 143.85833333,-36.16666667 143.85833333,-36.175 143.85,-36.175 143.85,-36.16666667</coordinates></LinearRing></outerBoundaryIs></Polygon><Polygon><outerBoundaryIs><LinearRing><coordinates>143.93333333000001,-36.19166667 143.94166667,-36.19166667 143.94166667,-36.2 143.93333333000001,-36.2 143.93333333000001,-36.19166667</coordinates></LinearRing></outerBoundaryIs></Polygon><Polygon><outerBoundaryIs><LinearRing><coordinates>143.89166667000001,-36.175 143.9,-36.175 143.9,-36.18333333 143.89166667000001,-36.18333333 143.89166667000001,-36.175</coordinates></LinearRing></outerBoundaryIs></Polygon><Polygon><outerBoundaryIs><LinearRing><coordinates>143.86666667,-36.175 143.875,-36.175 143.875,-36.18333333 143.86666667,-36.18333333 143.86666667,-36.175</coordinates></LinearRing></outerBoundaryIs></Polygon><Polygon><outerBoundaryIs><LinearRing><coordinates>144.075,-36.175 144.08333333,-36.175 144.08333333,-36.18333333 144.075,-36.18333333 144.075,-36.175</coordinates></LinearRing></outerBoundaryIs></Polygon><Polygon><outerBoundaryIs><LinearRing><coordinates>143.83333333,-36.20833333 143.83333333,-36.21666667 143.825,-36.21666667 143.825,-36.20833333 143.825,-36.2 143.83333333,-36.2 143.83333333,-36.20833333</coordinates></LinearRing></outerBoundaryIs></Polygon><Polygon><outerBoundaryIs><LinearRing><coordinates>143.88333333,-36.2 143.88333333,-36.20833333 143.875,-36.20833333 143.875,-36.2 143.875,-36.19166667 143.88333333,-36.19166667 143.88333333,-36.2</coordinates></LinearRing></outerBoundaryIs></Polygon><Polygon><outerBoundaryIs><LinearRing><coordinates>143.85,-36.2 143.85,-36.20833333 143.84166667,-36.20833333 143.84166667,-36.2 143.84166667,-36.19166667 143.85,-36.19166667 143.85833333,-36.19166667 143.85833333,-36.2 143.85,-36.2</coordinates></LinearRing></outerBoundaryIs></Polygon><Polygon><outerBoundaryIs><LinearRing><coordinates>143.55,-36.35833333 143.55,-36.36666667 143.54166667000001,-36.36666667 143.54166667000001,-36.35833333 143.54166667000001,-36.35 143.54166667000001,-36.34166667 143.54166667000001,-36.33333333 143.55,-36.33333333 143.55,-36.325 143.55833333000001,-36.325 143.55833333000001,-36.33333333 143.55833333000001,-36.34166667 143.56666667,-36.34166667 143.575,-36.34166667 143.575,-36.35 143.56666667,-36.35 143.55833333000001,-36.35 143.55833333000001,-36.35833333 143.55,-36.35833333</coordinates></LinearRing></outerBoundaryIs></Polygon><Polygon><outerBoundaryIs><LinearRing><coordinates>143.68333333000001,-36.375 143.68333333000001,-36.38333333 143.675,-36.38333333 143.675,-36.375 143.675,-36.36666667 143.675,-36.35833333 143.68333333000001,-36.35833333 143.69166667,-36.35833333 143.69166667,-36.36666667 143.68333333000001,-36.36666667 143.68333333000001,-36.375</coordinates></LinearRing></outerBoundaryIs></Polygon><Polygon><outerBoundaryIs><LinearRing><coordinates>143.58333333,-36.35833333 143.59166667,-36.35833333 143.59166667,-36.36666667 143.58333333,-36.36666667 143.575,-36.36666667 143.575,-36.35833333 143.575,-36.35 143.58333333,-36.35 143.58333333,-36.35833333</coordinates></LinearRing></outerBoundaryIs></Polygon><Polygon><outerBoundaryIs><LinearRing><coordinates>143.71666667,-36.35833333 143.725,-36.35833333 143.725,-36.36666667 143.71666667,-36.36666667 143.71666667,-36.35833333</coordinates></LinearRing></outerBoundaryIs></Polygon><Polygon><outerBoundaryIs><LinearRing><coordinates>143.6,-36.35 143.6,-36.35833333 143.59166667,-36.35833333 143.59166667,-36.35 143.59166667,-36.34166667 143.6,-36.34166667 143.60833333,-36.34166667 143.60833333,-36.35 143.6,-36.35</coordinates></LinearRing></outerBoundaryIs></Polygon><Polygon><outerBoundaryIs><LinearRing><coordinates>143.34166667,-36.55833333 143.35,-36.55833333 143.35,-36.56666667 143.34166667,-36.56666667 143.34166667,-36.55833333</coordinates></LinearRing></outerBoundaryIs></Polygon><Polygon><outerBoundaryIs><LinearRing><coordinates>143.86666667,-36.14166667 143.875,-36.14166667 143.875,-36.15 143.86666667,-36.15 143.86666667,-36.14166667</coordinates></LinearRing></outerBoundaryIs></Polygon><Polygon><outerBoundaryIs><LinearRing><coordinates>143.95833333,-36.14166667 143.96666667,-36.14166667 143.96666667,-36.15 143.95833333,-36.15 143.95,-36.15 143.95,-36.14166667 143.95833333,-36.14166667</coordinates></LinearRing></outerBoundaryIs></Polygon><Polygon><outerBoundaryIs><LinearRing><coordinates>143.96666667,-36.13333333 143.975,-36.13333333 143.975,-36.14166667 143.96666667,-36.14166667 143.96666667,-36.13333333</coordinates></LinearRing></outerBoundaryIs></Polygon><Polygon><outerBoundaryIs><LinearRing><coordinates>143.93333333000001,-36.10833333 143.93333333000001,-36.11666667 143.925,-36.11666667 143.91666667000001,-36.11666667 143.91666667000001,-36.10833333 143.91666667000001,-36.1 143.91666667000001,-36.09166667 143.925,-36.09166667 143.925,-36.08333333 143.925,-36.075 143.93333333000001,-36.075 143.93333333000001,-36.08333333 143.93333333000001,-36.09166667 143.93333333000001,-36.1 143.93333333000001,-36.10833333</coordinates></LinearRing></outerBoundaryIs></Polygon><Polygon><outerBoundaryIs><LinearRing><coordinates>143.975,-36.11666667 143.975,-36.125 143.96666667,-36.125 143.95833333,-36.125 143.95833333,-36.11666667 143.95,-36.11666667 143.95,-36.10833333 143.95833333,-36.10833333 143.96666667,-36.10833333 143.975,-36.10833333 143.975,-36.11666667</coordinates></LinearRing></outerBoundaryIs></Polygon><Polygon><outerBoundaryIs><LinearRing><coordinates>146.825,-36.06666667 146.83333333,-36.06666667 146.83333333,-36.075 146.825,-36.075 146.825,-36.06666667</coordinates></LinearRing></outerBoundaryIs></Polygon><Polygon><outerBoundaryIs><LinearRing><coordinates>144.00833333,-35.89166667 144.01666667000001,-35.89166667 144.01666667000001,-35.9 144.00833333,-35.9 144.0,-35.9 144.0,-35.89166667 144.0,-35.88333333 144.00833333,-35.88333333 144.00833333,-35.89166667</coordinates></LinearRing></outerBoundaryIs></Polygon><Polygon><outerBoundaryIs><LinearRing><coordinates>144.01666667000001,-35.85 144.025,-35.85 144.025,-35.85833333 144.01666667000001,-35.85833333 144.00833333,-35.85833333 144.00833333,-35.85 144.01666667000001,-35.85</coordinates></LinearRing></outerBoundaryIs></Polygon><Polygon><outerBoundaryIs><LinearRing><coordinates>144.025,-35.84166667 144.03333333,-35.84166667 144.03333333,-35.85 144.025,-35.85 144.025,-35.84166667</coordinates></LinearRing></outerBoundaryIs></Polygon><Polygon><outerBoundaryIs><LinearRing><coordinates>143.99166667,-35.88333333 143.99166667,-35.89166667 143.98333333,-35.89166667 143.975,-35.89166667 143.96666667,-35.89166667 143.95833333,-35.89166667 143.95833333,-35.88333333 143.96666667,-35.88333333 143.96666667,-35.875 143.96666667,-35.86666667 143.96666667,-35.85833333 143.96666667,-35.85 143.975,-35.85 143.98333333,-35.85 143.99166667,-35.85 143.99166667,-35.85833333 143.99166667,-35.86666667 144.0,-35.86666667 144.0,-35.875 144.0,-35.88333333 143.99166667,-35.88333333</coordinates></LinearRing></outerBoundaryIs></Polygon><Polygon><outerBoundaryIs><LinearRing><coordinates>144.125,-35.86666667 144.13333333,-35.86666667 144.13333333,-35.875 144.125,-35.875 144.125,-35.86666667</coordinates></LinearRing></outerBoundaryIs></Polygon><Polygon><outerBoundaryIs><LinearRing><coordinates>144.43333333000001,-35.975 144.44166667,-35.975 144.44166667,-35.98333333 144.43333333000001,-35.98333333 144.425,-35.98333333 144.41666667000001,-35.98333333 144.40833333,-35.98333333 144.40833333,-35.975 144.41666667000001,-35.975 144.425,-35.975 144.43333333000001,-35.975</coordinates></LinearRing></outerBoundaryIs></Polygon><Polygon><outerBoundaryIs><LinearRing><coordinates>144.26666667000001,-35.76666667 144.26666667000001,-35.775 144.25833333,-35.775 144.25833333,-35.76666667 144.25833333,-35.75833333 144.25833333,-35.75 144.26666667000001,-35.75 144.26666667000001,-35.75833333 144.26666667000001,-35.76666667</coordinates></LinearRing></outerBoundaryIs></Polygon><Polygon><outerBoundaryIs><LinearRing><coordinates>144.275,-35.75833333 144.28333333,-35.75833333 144.28333333,-35.76666667 144.275,-35.76666667 144.275,-35.75833333</coordinates></LinearRing></outerBoundaryIs></Polygon><Polygon><outerBoundaryIs><LinearRing><coordinates>147.05,-35.70833333 147.05833333000001,-35.70833333 147.05833333000001,-35.71666667 147.05,-35.71666667 147.05,-35.70833333</coordinates></LinearRing></outerBoundaryIs></Polygon><Polygon><outerBoundaryIs><LinearRing><coordinates>144.20833333,-35.74166667 144.20833333,-35.75 144.2,-35.75 144.19166667,-35.75 144.19166667,-35.74166667 144.18333333000001,-35.74166667 144.175,-35.74166667 144.175,-35.73333333 144.175,-35.725 144.16666667000001,-35.725 144.16666667000001,-35.71666667 144.175,-35.71666667 144.175,-35.70833333 144.18333333000001,-35.70833333 144.18333333000001,-35.71666667 144.18333333000001,-35.725 144.19166667,-35.725 144.2,-35.725 144.2,-35.73333333 144.20833333,-35.73333333 144.20833333,-35.74166667</coordinates></LinearRing></outerBoundaryIs></Polygon><Polygon><outerBoundaryIs><LinearRing><coordinates>144.23333333,-35.74166667 144.24166667,-35.74166667 144.24166667,-35.75 144.23333333,-35.75 144.23333333,-35.74166667</coordinates></LinearRing></outerBoundaryIs></Polygon><Polygon><outerBoundaryIs><LinearRing><coordinates>144.23333333,-35.75833333 144.24166667,-35.75833333 144.24166667,-35.76666667 144.23333333,-35.76666667 144.225,-35.76666667 144.21666667,-35.76666667 144.21666667,-35.75833333 144.20833333,-35.75833333 144.20833333,-35.75 144.21666667,-35.75 144.21666667,-35.74166667 144.225,-35.74166667 144.225,-35.75 144.23333333,-35.75 144.23333333,-35.75833333</coordinates></LinearRing></outerBoundaryIs></Polygon><Polygon><outerBoundaryIs><LinearRing><coordinates>147.03333333,-35.625 147.04166667000001,-35.625 147.04166667000001,-35.63333333 147.03333333,-35.63333333 147.03333333,-35.625</coordinates></LinearRing></outerBoundaryIs></Polygon><Polygon><outerBoundaryIs><LinearRing><coordinates>147.06666667,-35.575 147.075,-35.575 147.075,-35.58333333 147.06666667,-35.58333333 147.06666667,-35.575</coordinates></LinearRing></outerBoundaryIs></Polygon><Polygon><outerBoundaryIs><LinearRing><coordinates>144.26666667000001,-35.46666667 144.275,-35.46666667 144.275,-35.475 144.26666667000001,-35.475 144.26666667000001,-35.46666667</coordinates></LinearRing></outerBoundaryIs></Polygon><Polygon><outerBoundaryIs><LinearRing><coordinates>144.25,-35.475 144.25,-35.48333333 144.24166667,-35.48333333 144.24166667,-35.475 144.24166667,-35.46666667 144.25,-35.46666667 144.25,-35.475</coordinates></LinearRing></outerBoundaryIs></Polygon><Polygon><outerBoundaryIs><LinearRing><coordinates>144.25833333,-35.78333333 144.25833333,-35.79166667 144.25,-35.79166667 144.24166667,-35.79166667 144.24166667,-35.78333333 144.24166667,-35.775 144.24166667,-35.76666667 144.25,-35.76666667 144.25,-35.775 144.25833333,-35.775 144.25833333,-35.78333333</coordinates></LinearRing></outerBoundaryIs></Polygon><Polygon><outerBoundaryIs><LinearRing><coordinates>144.29166667000001,-35.775 144.3,-35.775 144.3,-35.78333333 144.29166667000001,-35.78333333 144.29166667000001,-35.775</coordinates></LinearRing></outerBoundaryIs></Polygon><Polygon><outerBoundaryIs><LinearRing><coordinates>143.95,-36.16666667 143.95,-36.175 143.94166667,-36.175 143.94166667,-36.16666667 143.93333333000001,-36.16666667 143.925,-36.16666667 143.925,-36.15833333 143.925,-36.15 143.925,-36.14166667 143.93333333000001,-36.14166667 143.93333333000001,-36.15 143.94166667,-36.15 143.94166667,-36.15833333 143.95,-36.15833333 143.95,-36.16666667</coordinates></LinearRing></outerBoundaryIs></Polygon><Polygon><outerBoundaryIs><LinearRing><coordinates>144.35833333,-35.35833333 144.36666667,-35.35833333 144.36666667,-35.36666667 144.35833333,-35.36666667 144.35,-35.36666667 144.35,-35.35833333 144.35833333,-35.35833333</coordinates></LinearRing></outerBoundaryIs></Polygon><Polygon><outerBoundaryIs><LinearRing><coordinates>144.29166667000001,-35.28333333 144.3,-35.28333333 144.3,-35.29166667 144.29166667000001,-35.29166667 144.29166667000001,-35.28333333</coordinates></LinearRing></outerBoundaryIs></Polygon><Polygon><outerBoundaryIs><LinearRing><coordinates>147.61666667,-35.175 147.625,-35.175 147.625,-35.18333333 147.61666667,-35.18333333 147.61666667,-35.175</coordinates></LinearRing></outerBoundaryIs></Polygon><Polygon><outerBoundaryIs><LinearRing><coordinates>147.46666667,-35.175 147.475,-35.175 147.475,-35.18333333 147.46666667,-35.18333333 147.46666667,-35.175</coordinates></LinearRing></outerBoundaryIs></Polygon><Polygon><outerBoundaryIs><LinearRing><coordinates>147.575,-35.175 147.58333333,-35.175 147.58333333,-35.18333333 147.575,-35.18333333 147.575,-35.175</coordinates></LinearRing></outerBoundaryIs></Polygon><Polygon><outerBoundaryIs><LinearRing><coordinates>147.45833333,-35.16666667 147.46666667,-35.16666667 147.46666667,-35.175 147.45833333,-35.175 147.45833333,-35.16666667</coordinates></LinearRing></outerBoundaryIs></Polygon><Polygon><outerBoundaryIs><LinearRing><coordinates>147.48333333,-35.16666667 147.49166667,-35.16666667 147.49166667,-35.175 147.48333333,-35.175 147.48333333,-35.16666667</coordinates></LinearRing></outerBoundaryIs></Polygon><Polygon><outerBoundaryIs><LinearRing><coordinates>144.375,-35.11666667 144.38333333,-35.11666667 144.38333333,-35.125 144.375,-35.125 144.375,-35.11666667</coordinates></LinearRing></outerBoundaryIs></Polygon><Polygon><outerBoundaryIs><LinearRing><coordinates>144.36666667,-35.10833333 144.375,-35.10833333 144.375,-35.11666667 144.36666667,-35.11666667 144.36666667,-35.10833333</coordinates></LinearRing></outerBoundaryIs></Polygon><Polygon><outerBoundaryIs><LinearRing><coordinates>147.56666667,-35.13333333 147.575,-35.13333333 147.575,-35.14166667 147.56666667,-35.14166667 147.55833333000001,-35.14166667 147.55833333000001,-35.13333333 147.56666667,-35.13333333</coordinates></LinearRing></outerBoundaryIs></Polygon><Polygon><outerBoundaryIs><LinearRing><coordinates>144.40833333,-35.11666667 144.40833333,-35.125 144.4,-35.125 144.4,-35.11666667 144.39166667000001,-35.11666667 144.39166667000001,-35.10833333 144.4,-35.10833333 144.4,-35.1 144.40833333,-35.1 144.40833333,-35.10833333 144.40833333,-35.11666667</coordinates></LinearRing></outerBoundaryIs></Polygon><Polygon><outerBoundaryIs><LinearRing><coordinates>144.35,-35.15833333 144.35833333,-35.15833333 144.35833333,-35.16666667 144.35,-35.16666667 144.35,-35.15833333</coordinates></LinearRing></outerBoundaryIs></Polygon><Polygon><outerBoundaryIs><LinearRing><coordinates>147.55833333000001,-35.15 147.56666667,-35.15 147.56666667,-35.15833333 147.55833333000001,-35.15833333 147.55833333000001,-35.15</coordinates></LinearRing></outerBoundaryIs></Polygon><Polygon><outerBoundaryIs><LinearRing><coordinates>147.575,-35.16666667 147.575,-35.175 147.56666667,-35.175 147.56666667,-35.16666667 147.56666667,-35.15833333 147.575,-35.15833333 147.58333333,-35.15833333 147.58333333,-35.15 147.575,-35.15 147.575,-35.14166667 147.58333333,-35.14166667 147.58333333,-35.13333333 147.59166667,-35.13333333 147.59166667,-35.14166667 147.59166667,-35.15 147.6,-35.15 147.60833333,-35.15 147.60833333,-35.15833333 147.61666667,-35.15833333 147.61666667,-35.16666667 147.61666667,-35.175 147.60833333,-35.175 147.6,-35.175 147.59166667,-35.175 147.58333333,-35.175 147.58333333,-35.16666667 147.575,-35.16666667</coordinates></LinearRing></outerBoundaryIs></Polygon><Polygon><outerBoundaryIs><LinearRing><coordinates>147.475,-35.15833333 147.48333333,-35.15833333 147.48333333,-35.16666667 147.475,-35.16666667 147.46666667,-35.16666667 147.46666667,-35.15833333 147.475,-35.15833333</coordinates></LinearRing></outerBoundaryIs></Polygon><Polygon><outerBoundaryIs><LinearRing><coordinates>147.41666667000001,-35.225 147.41666667000001,-35.23333333 147.40833333,-35.23333333 147.40833333,-35.225 147.4,-35.225 147.39166667000001,-35.225 147.38333333,-35.225 147.375,-35.225 147.36666667,-35.225 147.36666667,-35.23333333 147.36666667,-35.24166667 147.35833333,-35.24166667 147.35,-35.24166667 147.34166667,-35.24166667 147.34166667,-35.25 147.33333333,-35.25 147.325,-35.25 147.325,-35.24166667 147.31666667,-35.24166667 147.31666667,-35.23333333 147.325,-35.23333333 147.33333333,-35.23333333 147.33333333,-35.225 147.33333333,-35.21666667 147.34166667,-35.21666667 147.34166667,-35.20833333 147.35,-35.20833333 147.35833333,-35.20833333 147.36666667,-35.20833333 147.375,-35.20833333 147.375,-35.21666667 147.38333333,-35.21666667 147.39166667000001,-35.21666667 147.4,-35.21666667 147.40833333,-35.21666667 147.41666667000001,-35.21666667 147.41666667000001,-35.20833333 147.425,-35.20833333 147.43333333000001,-35.20833333 147.43333333000001,-35.21666667 147.425,-35.21666667 147.425,-35.225 147.41666667000001,-35.225</coordinates></LinearRing></outerBoundaryIs></Polygon><Polygon><outerBoundaryIs><LinearRing><coordinates>147.84166667,-35.05833333 147.85,-35.05833333 147.85833333,-35.05833333 147.85833333,-35.06666667 147.85,-35.06666667 147.84166667,-35.06666667 147.84166667,-35.05833333</coordinates></LinearRing></outerBoundaryIs></Polygon><Polygon><outerBoundaryIs><LinearRing><coordinates>144.45,-35.04166667 144.45833333,-35.04166667 144.45833333,-35.05 144.45,-35.05 144.45,-35.04166667</coordinates></LinearRing></outerBoundaryIs></Polygon><Polygon><outerBoundaryIs><LinearRing><coordinates>144.40833333,-34.94166667 144.41666667000001,-34.94166667 144.41666667000001,-34.95 144.40833333,-34.95 144.40833333,-34.94166667</coordinates></LinearRing></outerBoundaryIs></Polygon><Polygon><outerBoundaryIs><LinearRing><coordinates>144.41666667000001,-35.04166667 144.41666667000001,-35.05 144.40833333,-35.05 144.4,-35.05 144.4,-35.04166667 144.4,-35.03333333 144.4,-35.025 144.40833333,-35.025 144.41666667000001,-35.025 144.41666667000001,-35.01666667 144.425,-35.01666667 144.43333333000001,-35.01666667 144.43333333000001,-35.00833333 144.44166667,-35.00833333 144.44166667,-35.01666667 144.45,-35.01666667 144.45,-35.025 144.45,-35.03333333 144.45,-35.04166667 144.44166667,-35.04166667 144.43333333000001,-35.04166667 144.43333333000001,-35.05 144.425,-35.05 144.425,-35.04166667 144.425,-35.03333333 144.41666667000001,-35.03333333 144.41666667000001,-35.04166667</coordinates></LinearRing></outerBoundaryIs></Polygon><Polygon><outerBoundaryIs><LinearRing><coordinates>144.45833333,-34.99166667 144.46666667,-34.99166667 144.46666667,-35.0 144.45833333,-35.0 144.45833333,-34.99166667</coordinates></LinearRing></outerBoundaryIs></Polygon><Polygon><outerBoundaryIs><LinearRing><coordinates>144.53333333,-34.9 144.53333333,-34.90833333 144.525,-34.90833333 144.525,-34.9 144.525,-34.89166667 144.53333333,-34.89166667 144.53333333,-34.9</coordinates></LinearRing></outerBoundaryIs></Polygon><Polygon><outerBoundaryIs><LinearRing><coordinates>148.10833333,-34.825 148.11666667,-34.825 148.11666667,-34.83333333 148.10833333,-34.83333333 148.10833333,-34.825</coordinates></LinearRing></outerBoundaryIs></Polygon><Polygon><outerBoundaryIs><LinearRing><coordinates>148.09166667,-34.825 148.1,-34.825 148.1,-34.83333333 148.09166667,-34.83333333 148.09166667,-34.825</coordinates></LinearRing></outerBoundaryIs></Polygon><Polygon><outerBoundaryIs><LinearRing><coordinates>144.53333333,-34.78333333 144.54166667000001,-34.78333333 144.54166667000001,-34.79166667 144.53333333,-34.79166667 144.53333333,-34.78333333</coordinates></LinearRing></outerBoundaryIs></Polygon><Polygon><outerBoundaryIs><LinearRing><coordinates>144.76666667000001,-34.83333333 144.775,-34.83333333 144.775,-34.84166667 144.76666667000001,-34.84166667 144.76666667000001,-34.83333333</coordinates></LinearRing></outerBoundaryIs></Polygon><Polygon><outerBoundaryIs><LinearRing><coordinates>144.425,-34.93333333 144.425,-34.94166667 144.41666667000001,-34.94166667 144.41666667000001,-34.93333333 144.41666667000001,-34.925 144.425,-34.925 144.425,-34.91666667 144.43333333000001,-34.91666667 144.43333333000001,-34.90833333 144.43333333000001,-34.9 144.44166667,-34.9 144.44166667,-34.89166667 144.45,-34.89166667 144.45,-34.9 144.45,-34.90833333 144.45833333,-34.90833333 144.45833333,-34.9 144.46666667,-34.9 144.46666667,-34.90833333 144.475,-34.90833333 144.475,-34.91666667 144.46666667,-34.91666667 144.46666667,-34.925 144.45833333,-34.925 144.45833333,-34.93333333 144.45,-34.93333333 144.44166667,-34.93333333 144.44166667,-34.925 144.43333333000001,-34.925 144.43333333000001,-34.93333333 144.425,-34.93333333</coordinates></LinearRing></outerBoundaryIs></Polygon><Polygon><outerBoundaryIs><LinearRing><coordinates>144.55833333000001,-34.74166667 144.56666667,-34.74166667 144.56666667,-34.75 144.55833333000001,-34.75 144.55833333000001,-34.74166667</coordinates></LinearRing></outerBoundaryIs></Polygon><Polygon><outerBoundaryIs><LinearRing><coordinates>144.58333333,-34.74166667 144.58333333,-34.75 144.575,-34.75 144.575,-34.74166667 144.56666667,-34.74166667 144.56666667,-34.73333333 144.575,-34.73333333 144.58333333,-34.73333333 144.58333333,-34.74166667</coordinates></LinearRing></outerBoundaryIs></Polygon><Polygon><outerBoundaryIs><LinearRing><coordinates>144.63333333,-34.725 144.64166667000001,-34.725 144.64166667000001,-34.73333333 144.63333333,-34.73333333 144.63333333,-34.725</coordinates></LinearRing></outerBoundaryIs></Polygon><Polygon><outerBoundaryIs><LinearRing><coordinates>147.89166667000001,-34.71666667 147.9,-34.71666667 147.9,-34.725 147.89166667000001,-34.725 147.89166667000001,-34.71666667</coordinates></LinearRing></outerBoundaryIs></Polygon><Polygon><outerBoundaryIs><LinearRing><coordinates>148.14166667000001,-34.66666667 148.15,-34.66666667 148.15,-34.675 148.14166667000001,-34.675 148.13333333,-34.675 148.13333333,-34.66666667 148.14166667000001,-34.66666667</coordinates></LinearRing></outerBoundaryIs></Polygon><Polygon><outerBoundaryIs><LinearRing><coordinates>148.10833333,-34.64166667 148.11666667,-34.64166667 148.11666667,-34.65 148.10833333,-34.65 148.10833333,-34.64166667</coordinates></LinearRing></outerBoundaryIs></Polygon><Polygon><outerBoundaryIs><LinearRing><coordinates>147.95833333,-34.625 147.96666667,-34.625 147.975,-34.625 147.975,-34.63333333 147.96666667,-34.63333333 147.95833333,-34.63333333 147.95833333,-34.625</coordinates></LinearRing></outerBoundaryIs></Polygon><Polygon><outerBoundaryIs><LinearRing><coordinates>144.75,-34.64166667 144.75833333,-34.64166667 144.75833333,-34.63333333 144.75833333,-34.625 144.76666667000001,-34.625 144.76666667000001,-34.63333333 144.76666667000001,-34.64166667 144.775,-34.64166667 144.775,-34.65 144.76666667000001,-34.65 144.75833333,-34.65 144.75,-34.65 144.75,-34.64166667</coordinates></LinearRing></outerBoundaryIs></Polygon><Polygon><outerBoundaryIs><LinearRing><coordinates>144.89166667000001,-34.575 144.9,-34.575 144.9,-34.58333333 144.89166667000001,-34.58333333 144.89166667000001,-34.575</coordinates></LinearRing></outerBoundaryIs></Polygon><Polygon><outerBoundaryIs><LinearRing><coordinates>145.25833333,-34.525 145.26666667000001,-34.525 145.26666667000001,-34.53333333 145.25833333,-34.53333333 145.25,-34.53333333 145.25,-34.525 145.25833333,-34.525</coordinates></LinearRing></outerBoundaryIs></Polygon><Polygon><outerBoundaryIs><LinearRing><coordinates>148.00833333,-34.8 148.01666667000001,-34.8 148.01666667000001,-34.79166667 148.00833333,-34.79166667 148.00833333,-34.78333333 148.0,-34.78333333 148.0,-34.775 148.0,-34.76666667 147.99166667,-34.76666667 147.99166667,-34.75833333 147.99166667,-34.75 147.99166667,-34.74166667 147.98333333,-34.74166667 147.98333333,-34.75 147.975,-34.75 147.96666667,-34.75 147.96666667,-34.74166667 147.96666667,-34.73333333 147.95833333,-34.73333333 147.95833333,-34.725 147.95,-34.725 147.94166667,-34.725 147.94166667,-34.71666667 147.93333333000001,-34.71666667 147.925,-34.71666667 147.925,-34.70833333 147.91666667000001,-34.70833333 147.91666667000001,-34.71666667 147.90833333,-34.71666667 147.9,-34.71666667 147.9,-34.70833333 147.9,-34.7 147.90833333,-34.7 147.90833333,-34.69166667 147.9,-34.69166667 147.9,-34.68333333 147.9,-34.675 147.90833333,-34.675 147.91666667000001,-34.675 147.925,-34.675 147.93333333000001,-34.675 147.93333333000001,-34.68333333 147.93333333000001,-34.69166667 147.94166667,-34.69166667 147.95,-34.69166667 147.95833333,-34.69166667 147.96666667,-34.69166667 147.975,-34.69166667 147.975,-34.7 147.98333333,-34.7 147.98333333,-34.70833333 147.98333333,-34.71666667 147.99166667,-34.71666667 148.0,-34.71666667 148.0,-34.725 148.00833333,-34.725 148.00833333,-34.73333333 148.01666667000001,-34.73333333 148.025,-34.73333333 148.03333333,-34.73333333 148.03333333,-34.725 148.03333333,-34.71666667 148.025,-34.71666667 148.025,-34.70833333 148.025,-34.7 148.025,-34.69166667 148.01666667000001,-34.69166667 148.01666667000001,-34.68333333 148.01666667000001,-34.675 148.01666667000001,-34.66666667 148.01666667000001,-34.65833333 148.00833333,-34.65833333 148.00833333,-34.65 148.0,-34.65 147.99166667,-34.65 147.99166667,-34.65833333 147.98333333,-34.65833333 147.975,-34.65833333 147.975,-34.66666667 147.96666667,-34.66666667 147.96666667,-34.65833333 147.95833333,-34.65833333 147.95833333,-34.65 147.96666667,-34.65 147.96666667,-34.64166667 147.975,-34.64166667 147.975,-34.63333333 147.98333333,-34.63333333 147.98333333,-34.64166667 147.99166667,-34.64166667 148.0,-34.64166667 148.00833333,-34.64166667 148.00833333,-34.63333333 148.00833333,-34.625 148.00833333,-34.61666667 148.0,-34.61666667 148.0,-34.60833333 148.0,-34.6 148.0,-34.59166667 147.99166667,-34.59166667 147.99166667,-34.58333333 147.98333333,-34.58333333 147.98333333,-34.575 147.99166667,-34.575 147.99166667,-34.56666667 147.99166667,-34.55833333 148.0,-34.55833333 148.0,-34.56666667 148.00833333,-34.56666667 148.01666667000001,-34.56666667 148.01666667000001,-34.55833333 148.025,-34.55833333 148.025,-34.55 148.025,-34.54166667 148.03333333,-34.54166667 148.03333333,-34.55 148.03333333,-34.55833333 148.04166667000001,-34.55833333 148.05,-34.55833333 148.05,-34.56666667 148.05,-34.575 148.05833333000001,-34.575 148.05833333000001,-34.58333333 148.05833333000001,-34.59166667 148.05,-34.59166667 148.05,-34.6 148.05,-34.60833333 148.05833333000001,-34.60833333 148.05833333000001,-34.61666667 148.06666667,-34.61666667 148.06666667,-34.60833333 148.06666667,-34.6 148.075,-34.6 148.075,-34.59166667 148.08333333,-34.59166667 148.08333333,-34.6 148.09166667,-34.6 148.09166667,-34.60833333 148.09166667,-34.61666667 148.08333333,-34.61666667 148.08333333,-34.625 148.08333333,-34.63333333 148.08333333,-34.64166667 148.09166667,-34.64166667 148.09166667,-34.65 148.09166667,-34.65833333 148.09166667,-34.66666667 148.09166667,-34.675 148.09166667,-34.68333333 148.1,-34.68333333 148.1,-34.675 148.10833333,-34.675 148.10833333,-34.66666667 148.10833333,-34.65833333 148.11666667,-34.65833333 148.11666667,-34.65 148.125,-34.65 148.125,-34.65833333 148.125,-34.66666667 148.125,-34.675 148.13333333,-34.675 148.13333333,-34.68333333 148.13333333,-34.69166667 148.14166667000001,-34.69166667 148.15,-34.69166667 148.15,-34.7 148.14166667000001,-34.7 148.14166667000001,-34.70833333 148.13333333,-34.70833333 148.125,-34.70833333 148.11666667,-34.70833333 148.11666667,-34.71666667 148.10833333,-34.71666667 148.1,-34.71666667 148.1,-34.725 148.10833333,-34.725 148.11666667,-34.725 148.125,-34.725 148.13333333,-34.725 148.13333333,-34.73333333 148.125,-34.73333333 148.11666667,-34.73333333 148.11666667,-34.74166667 148.11666667,-34.75 148.10833333,-34.75 148.10833333,-34.75833333 148.11666667,-34.75833333 148.125,-34.75833333 148.13333333,-34.75833333 148.14166667000001,-34.75833333 148.14166667000001,-34.76666667 148.13333333,-34.76666667 148.125,-34.76666667 148.11666667,-34.76666667 148.11666667,-34.775 148.11666667,-34.78333333 148.11666667,-34.79166667 148.125,-34.79166667 148.13333333,-34.79166667 148.13333333,-34.8 148.14166667000001,-34.8 148.14166667000001,-34.80833333 148.14166667000001,-34.81666667 148.13333333,-34.81666667 148.125,-34.81666667 148.125,-34.825 148.11666667,-34.825 148.11666667,-34.81666667 148.10833333,-34.81666667 148.1,-34.81666667 148.09166667,-34.81666667 148.09166667,-34.825 148.08333333,-34.825 148.075,-34.825 148.075,-34.83333333 148.06666667,-34.83333333 148.05833333000001,-34.83333333 148.05833333000001,-34.825 148.05833333000001,-34.81666667 148.05833333000001,-34.80833333 148.05,-34.80833333 148.05,-34.8 148.05,-34.79166667 148.04166667000001,-34.79166667 148.04166667000001,-34.8 148.04166667000001,-34.80833333 148.03333333,-34.80833333 148.025,-34.80833333 148.01666667000001,-34.80833333 148.00833333,-34.80833333 148.00833333,-34.8</coordinates></LinearRing></outerBoundaryIs><innerBoundaryIs><LinearRing><coordinates>148.01666667000001,-34.79166667 148.025,-34.79166667 148.025,-34.78333333 148.01666667000001,-34.78333333 148.01666667000001,-34.79166667</coordinates></LinearRing></innerBoundaryIs><innerBoundaryIs><LinearRing><coordinates>148.1,-34.725 148.09166667,-34.725 148.09166667,-34.73333333 148.1,-34.73333333 148.1,-34.725</coordinates></LinearRing></innerBoundaryIs><innerBoundaryIs><LinearRing><coordinates>148.01666667000001,-34.65 148.025,-34.65 148.025,-34.64166667 148.01666667000001,-34.64166667 148.01666667000001,-34.65</coordinates></LinearRing></innerBoundaryIs><innerBoundaryIs><LinearRing><coordinates>148.025,-34.64166667 148.03333333,-34.64166667 148.03333333,-34.63333333 148.025,-34.63333333 148.025,-34.64166667</coordinates></LinearRing></innerBoundaryIs><innerBoundaryIs><LinearRing><coordinates>148.1,-34.8 148.10833333,-34.8 148.10833333,-34.79166667 148.1,-34.79166667 148.1,-34.8</coordinates></LinearRing></innerBoundaryIs><innerBoundaryIs><LinearRing><coordinates>148.05833333000001,-34.73333333 148.06666667,-34.73333333 148.06666667,-34.725 148.05833333000001,-34.725 148.05833333000001,-34.73333333</coordinates></LinearRing></innerBoundaryIs><innerBoundaryIs><LinearRing><coordinates>148.05,-34.65 148.05,-34.65833333 148.05,-34.66666667 148.05833333000001,-34.66666667 148.05833333000001,-34.65833333 148.06666667,-34.65833333 148.06666667,-34.65 148.06666667,-34.64166667 148.06666667,-34.63333333 148.06666667,-34.625 148.05833333000001,-34.625 148.05833333000001,-34.63333333 148.05,-34.63333333 148.05,-34.64166667 148.05,-34.65</coordinates></LinearRing></innerBoundaryIs></Polygon><Polygon><outerBoundaryIs><LinearRing><coordinates>144.525,-34.76666667 144.53333333,-34.76666667 144.54166667000001,-34.76666667 144.54166667000001,-34.775 144.53333333,-34.775 144.525,-34.775 144.525,-34.76666667</coordinates></LinearRing></outerBoundaryIs></Polygon><Polygon><outerBoundaryIs><LinearRing><coordinates>148.06666667,-34.29166667 148.075,-34.29166667 148.075,-34.3 148.06666667,-34.3 148.06666667,-34.29166667</coordinates></LinearRing></outerBoundaryIs></Polygon><Polygon><outerBoundaryIs><LinearRing><coordinates>146.025,-34.29166667 146.03333333,-34.29166667 146.03333333,-34.3 146.025,-34.3 146.025,-34.29166667</coordinates></LinearRing></outerBoundaryIs></Polygon><Polygon><outerBoundaryIs><LinearRing><coordinates>145.69166667,-34.19166667 145.69166667,-34.2 145.68333333000001,-34.2 145.68333333000001,-34.19166667 145.68333333000001,-34.18333333 145.69166667,-34.18333333 145.69166667,-34.19166667</coordinates></LinearRing></outerBoundaryIs></Polygon><Polygon><outerBoundaryIs><LinearRing><coordinates>146.04166667000001,-34.025 146.05,-34.025 146.05,-34.03333333 146.04166667000001,-34.03333333 146.04166667000001,-34.025</coordinates></LinearRing></outerBoundaryIs></Polygon><Polygon><outerBoundaryIs><LinearRing><coordinates>146.41666667000001,-33.93333333 146.425,-33.93333333 146.425,-33.94166667 146.41666667000001,-33.94166667 146.41666667000001,-33.93333333</coordinates></LinearRing></outerBoundaryIs></Polygon><Polygon><outerBoundaryIs><LinearRing><coordinates>146.48333333,-33.88333333 146.49166667,-33.88333333 146.49166667,-33.89166667 146.48333333,-33.89166667 146.48333333,-33.88333333</coordinates></LinearRing></outerBoundaryIs></Polygon><Polygon><outerBoundaryIs><LinearRing><coordinates>146.475,-33.85 146.48333333,-33.85 146.48333333,-33.85833333 146.475,-33.85833333 146.475,-33.85</coordinates></LinearRing></outerBoundaryIs></Polygon><Polygon><outerBoundaryIs><LinearRing><coordinates>146.29166667000001,-33.825 146.3,-33.825 146.3,-33.83333333 146.29166667000001,-33.83333333 146.29166667000001,-33.825</coordinates></LinearRing></outerBoundaryIs></Polygon><Polygon><outerBoundaryIs><LinearRing><coordinates>146.30833333000001,-33.825 146.31666667,-33.825 146.31666667,-33.83333333 146.30833333000001,-33.83333333 146.30833333000001,-33.825</coordinates></LinearRing></outerBoundaryIs></Polygon><Polygon><outerBoundaryIs><LinearRing><coordinates>146.3,-33.81666667 146.30833333000001,-33.81666667 146.30833333000001,-33.825 146.3,-33.825 146.3,-33.81666667</coordinates></LinearRing></outerBoundaryIs></Polygon><Polygon><outerBoundaryIs><LinearRing><coordinates>146.225,-33.76666667 146.23333333,-33.76666667 146.23333333,-33.775 146.225,-33.775 146.225,-33.76666667</coordinates></LinearRing></outerBoundaryIs></Polygon><Polygon><outerBoundaryIs><LinearRing><coordinates>147.44166667,-33.71666667 147.45,-33.71666667 147.45,-33.725 147.44166667,-33.725 147.44166667,-33.71666667</coordinates></LinearRing></outerBoundaryIs></Polygon><Polygon><outerBoundaryIs><LinearRing><coordinates>146.19166667,-33.775 146.19166667,-33.78333333 146.18333333000001,-33.78333333 146.18333333000001,-33.775 146.18333333000001,-33.76666667 146.18333333000001,-33.75833333 146.19166667,-33.75833333 146.19166667,-33.76666667 146.19166667,-33.775</coordinates></LinearRing></outerBoundaryIs></Polygon><Polygon><outerBoundaryIs><LinearRing><coordinates>146.31666667,-33.80833333 146.31666667,-33.81666667 146.30833333000001,-33.81666667 146.30833333000001,-33.80833333 146.30833333000001,-33.8 146.30833333000001,-33.79166667 146.31666667,-33.79166667 146.31666667,-33.8 146.325,-33.8 146.325,-33.80833333 146.31666667,-33.80833333</coordinates></LinearRing></outerBoundaryIs></Polygon><Polygon><outerBoundaryIs><LinearRing><coordinates>146.10833333,-33.78333333 146.11666667,-33.78333333 146.11666667,-33.79166667 146.10833333,-33.79166667 146.10833333,-33.78333333</coordinates></LinearRing></outerBoundaryIs></Polygon><Polygon><outerBoundaryIs><LinearRing><coordinates>146.41666667000001,-33.925 146.41666667000001,-33.93333333 146.40833333,-33.93333333 146.4,-33.93333333 146.4,-33.925 146.39166667000001,-33.925 146.39166667000001,-33.91666667 146.4,-33.91666667 146.4,-33.90833333 146.4,-33.9 146.4,-33.89166667 146.4,-33.88333333 146.39166667000001,-33.88333333 146.39166667000001,-33.875 146.39166667000001,-33.86666667 146.4,-33.86666667 146.40833333,-33.86666667 146.41666667000001,-33.86666667 146.41666667000001,-33.875 146.41666667000001,-33.88333333 146.41666667000001,-33.89166667 146.41666667000001,-33.9 146.40833333,-33.9 146.40833333,-33.90833333 146.40833333,-33.91666667 146.41666667000001,-33.91666667 146.41666667000001,-33.925</coordinates></LinearRing></outerBoundaryIs></Polygon><Polygon><outerBoundaryIs><LinearRing><coordinates>146.69166667,-33.675 146.7,-33.675 146.7,-33.68333333 146.69166667,-33.68333333 146.69166667,-33.675</coordinates></LinearRing></outerBoundaryIs></Polygon><Polygon><outerBoundaryIs><LinearRing><coordinates>148.11666667,-33.65 148.11666667,-33.65833333 148.10833333,-33.65833333 148.1,-33.65833333 148.1,-33.65 148.10833333,-33.65 148.10833333,-33.64166667 148.10833333,-33.63333333 148.11666667,-33.63333333 148.11666667,-33.64166667 148.11666667,-33.65</coordinates></LinearRing></outerBoundaryIs></Polygon><Polygon><outerBoundaryIs><LinearRing><coordinates>146.91666667000001,-33.64166667 146.925,-33.64166667 146.925,-33.65 146.91666667000001,-33.65 146.91666667000001,-33.64166667</coordinates></LinearRing></outerBoundaryIs></Polygon><Polygon><outerBoundaryIs><LinearRing><coordinates>147.00833333,-33.56666667 147.01666667000001,-33.56666667 147.01666667000001,-33.575 147.00833333,-33.575 147.00833333,-33.56666667</coordinates></LinearRing></outerBoundaryIs></Polygon><Polygon><outerBoundaryIs><LinearRing><coordinates>148.15,-33.53333333 148.15833333,-33.53333333 148.15833333,-33.54166667 148.15,-33.54166667 148.15,-33.53333333</coordinates></LinearRing></outerBoundaryIs></Polygon><Polygon><outerBoundaryIs><LinearRing><coordinates>147.475,-33.525 147.48333333,-33.525 147.48333333,-33.53333333 147.475,-33.53333333 147.475,-33.525</coordinates></LinearRing></outerBoundaryIs></Polygon><Polygon><outerBoundaryIs><LinearRing><coordinates>146.925,-33.55833333 146.925,-33.56666667 146.91666667000001,-33.56666667 146.91666667000001,-33.55833333 146.91666667000001,-33.55 146.925,-33.55 146.93333333000001,-33.55 146.93333333000001,-33.55833333 146.925,-33.55833333</coordinates></LinearRing></outerBoundaryIs></Polygon><Polygon><outerBoundaryIs><LinearRing><coordinates>147.125,-33.55 147.13333333,-33.55 147.13333333,-33.55833333 147.125,-33.55833333 147.125,-33.55</coordinates></LinearRing></outerBoundaryIs></Polygon><Polygon><outerBoundaryIs><LinearRing><coordinates>147.54166667000001,-33.45833333 147.54166667000001,-33.46666667 147.53333333,-33.46666667 147.525,-33.46666667 147.51666667000001,-33.46666667 147.51666667000001,-33.45833333 147.51666667000001,-33.45 147.525,-33.45 147.53333333,-33.45 147.54166667000001,-33.45 147.54166667000001,-33.45833333</coordinates></LinearRing></outerBoundaryIs></Polygon><Polygon><outerBoundaryIs><LinearRing><coordinates>147.56666667,-33.48333333 147.56666667,-33.49166667 147.55833333000001,-33.49166667 147.55833333000001,-33.48333333 147.55833333000001,-33.475 147.56666667,-33.475 147.56666667,-33.48333333</coordinates></LinearRing></outerBoundaryIs></Polygon><Polygon><outerBoundaryIs><LinearRing><coordinates>148.40833333,-33.39166667 148.40833333,-33.4 148.4,-33.4 148.4,-33.39166667 148.4,-33.38333333 148.40833333,-33.38333333 148.41666667000001,-33.38333333 148.41666667000001,-33.39166667 148.40833333,-33.39166667</coordinates></LinearRing></outerBoundaryIs></Polygon><Polygon><outerBoundaryIs><LinearRing><coordinates>147.56666667,-33.39166667 147.575,-33.39166667 147.58333333,-33.39166667 147.58333333,-33.4 147.575,-33.4 147.56666667,-33.4 147.55833333000001,-33.4 147.55833333000001,-33.39166667 147.56666667,-33.39166667</coordinates></LinearRing></outerBoundaryIs></Polygon><Polygon><outerBoundaryIs><LinearRing><coordinates>147.59166667,-33.425 147.59166667,-33.43333333 147.58333333,-33.43333333 147.58333333,-33.425 147.58333333,-33.41666667 147.58333333,-33.40833333 147.58333333,-33.4 147.59166667,-33.4 147.6,-33.4 147.60833333,-33.4 147.60833333,-33.40833333 147.6,-33.40833333 147.59166667,-33.40833333 147.59166667,-33.41666667 147.59166667,-33.425</coordinates></LinearRing></outerBoundaryIs></Polygon><Polygon><outerBoundaryIs><LinearRing><coordinates>148.175,-33.41666667 148.18333333000001,-33.41666667 148.18333333000001,-33.425 148.175,-33.425 148.175,-33.41666667</coordinates></LinearRing></outerBoundaryIs></Polygon><Polygon><outerBoundaryIs><LinearRing><coordinates>148.18333333000001,-33.45 148.19166667,-33.45 148.19166667,-33.45833333 148.18333333000001,-33.45833333 148.18333333000001,-33.45</coordinates></LinearRing></outerBoundaryIs></Polygon><Polygon><outerBoundaryIs><LinearRing><coordinates>147.54166667000001,-33.44166667 147.55,-33.44166667 147.55833333000001,-33.44166667 147.55833333000001,-33.43333333 147.56666667,-33.43333333 147.56666667,-33.44166667 147.56666667,-33.45 147.575,-33.45 147.575,-33.45833333 147.575,-33.46666667 147.58333333,-33.46666667 147.58333333,-33.475 147.575,-33.475 147.56666667,-33.475 147.56666667,-33.46666667 147.56666667,-33.45833333 147.55833333000001,-33.45833333 147.55,-33.45833333 147.55,-33.45 147.54166667000001,-33.45 147.54166667000001,-33.44166667</coordinates></LinearRing></outerBoundaryIs></Polygon><Polygon><outerBoundaryIs><LinearRing><coordinates>148.19166667,-33.43333333 148.19166667,-33.44166667 148.18333333000001,-33.44166667 148.18333333000001,-33.43333333 148.18333333000001,-33.425 148.19166667,-33.425 148.2,-33.425 148.20833333,-33.425 148.20833333,-33.43333333 148.2,-33.43333333 148.19166667,-33.43333333</coordinates></LinearRing></outerBoundaryIs></Polygon><Polygon><outerBoundaryIs><LinearRing><coordinates>147.6,-33.44166667 147.60833333,-33.44166667 147.60833333,-33.45 147.6,-33.45 147.59166667,-33.45 147.59166667,-33.44166667 147.59166667,-33.43333333 147.6,-33.43333333 147.6,-33.44166667</coordinates></LinearRing></outerBoundaryIs></Polygon><Polygon><outerBoundaryIs><LinearRing><coordinates>147.83333333,-33.34166667 147.83333333,-33.35 147.825,-33.35 147.825,-33.34166667 147.825,-33.33333333 147.83333333,-33.33333333 147.83333333,-33.34166667</coordinates></LinearRing></outerBoundaryIs></Polygon><Polygon><outerBoundaryIs><LinearRing><coordinates>147.925,-33.28333333 147.93333333000001,-33.28333333 147.93333333000001,-33.29166667 147.925,-33.29166667 147.925,-33.28333333</coordinates></LinearRing></outerBoundaryIs></Polygon><Polygon><outerBoundaryIs><LinearRing><coordinates>148.44166667,-33.375 148.45,-33.375 148.45833333,-33.375 148.46666667,-33.375 148.475,-33.375 148.475,-33.38333333 148.46666667,-33.38333333 148.45833333,-33.38333333 148.45,-33.38333333 148.44166667,-33.38333333 148.44166667,-33.375</coordinates></LinearRing></outerBoundaryIs></Polygon><Polygon><outerBoundaryIs><LinearRing><coordinates>148.475,-33.36666667 148.48333333,-33.36666667 148.48333333,-33.375 148.475,-33.375 148.475,-33.36666667</coordinates></LinearRing></outerBoundaryIs></Polygon><Polygon><outerBoundaryIs><LinearRing><coordinates>147.575,-33.36666667 147.58333333,-33.36666667 147.58333333,-33.375 147.575,-33.375 147.575,-33.36666667</coordinates></LinearRing></outerBoundaryIs></Polygon><Polygon><outerBoundaryIs><LinearRing><coordinates>146.59166667,-33.69166667 146.6,-33.69166667 146.6,-33.7 146.59166667,-33.7 146.59166667,-33.69166667</coordinates></LinearRing></outerBoundaryIs></Polygon><Polygon><outerBoundaryIs><LinearRing><coordinates>146.43333333000001,-33.96666667 146.44166667,-33.96666667 146.44166667,-33.975 146.43333333000001,-33.975 146.43333333000001,-33.96666667</coordinates></LinearRing></outerBoundaryIs></Polygon><Polygon><outerBoundaryIs><LinearRing><coordinates>147.35833333,-35.43333333 147.35833333,-35.44166667 147.35,-35.44166667 147.34166667,-35.44166667 147.33333333,-35.44166667 147.325,-35.44166667 147.325,-35.43333333 147.325,-35.425 147.31666667,-35.425 147.30833333000001,-35.425 147.30833333000001,-35.41666667 147.30833333000001,-35.40833333 147.3,-35.40833333 147.3,-35.4 147.3,-35.39166667 147.29166667000001,-35.39166667 147.28333333,-35.39166667 147.275,-35.39166667 147.26666667000001,-35.39166667 147.26666667000001,-35.38333333 147.26666667000001,-35.375 147.26666667000001,-35.36666667 147.25833333,-35.36666667 147.25,-35.36666667 147.25,-35.375 147.24166667,-35.375 147.24166667,-35.38333333 147.23333333,-35.38333333 147.225,-35.38333333 147.21666667,-35.38333333 147.20833333,-35.38333333 147.20833333,-35.39166667 147.20833333,-35.4 147.2,-35.4 147.19166667,-35.4 147.19166667,-35.40833333 147.18333333000001,-35.40833333 147.18333333000001,-35.4 147.175,-35.4 147.175,-35.40833333 147.175,-35.41666667 147.175,-35.425 147.16666667000001,-35.425 147.16666667000001,-35.41666667 147.15833333,-35.41666667 147.15,-35.41666667 147.15,-35.425 147.15833333,-35.425 147.15833333,-35.43333333 147.15833333,-35.44166667 147.15833333,-35.45 147.15,-35.45 147.14166667000001,-35.45 147.14166667000001,-35.44166667 147.13333333,-35.44166667 147.13333333,-35.45 147.125,-35.45 147.125,-35.44166667 147.11666667,-35.44166667 147.11666667,-35.43333333 147.11666667,-35.425 147.10833333,-35.425 147.10833333,-35.43333333 147.10833333,-35.44166667 147.1,-35.44166667 147.1,-35.45 147.1,-35.45833333 147.1,-35.46666667 147.10833333,-35.46666667 147.10833333,-35.475 147.10833333,-35.48333333 147.11666667,-35.48333333 147.125,-35.48333333 147.125,-35.49166667 147.125,-35.5 147.125,-35.50833333 147.11666667,-35.50833333 147.10833333,-35.50833333 147.1,-35.50833333 147.1,-35.51666667 147.09166667,-35.51666667 147.08333333,-35.51666667 147.08333333,-35.525 147.08333333,-35.53333333 147.08333333,-35.54166667 147.075,-35.54166667 147.075,-35.55 147.075,-35.55833333 147.075,-35.56666667 147.06666667,-35.56666667 147.06666667,-35.575 147.05833333000001,-35.575 147.05833333000001,-35.58333333 147.05,-35.58333333 147.05,-35.59166667 147.05,-35.6 147.04166667000001,-35.6 147.03333333,-35.6 147.03333333,-35.60833333 147.025,-35.60833333 147.025,-35.61666667 147.03333333,-35.61666667 147.03333333,-35.625 147.025,-35.625 147.025,-35.63333333 147.025,-35.64166667 147.025,-35.65 147.03333333,-35.65 147.03333333,-35.65833333 147.025,-35.65833333 147.025,-35.66666667 147.03333333,-35.66666667 147.03333333,-35.675 147.03333333,-35.68333333 147.03333333,-35.69166667 147.03333333,-35.7 147.04166667000001,-35.7 147.04166667000001,-35.70833333 147.04166667000001,-35.71666667 147.05,-35.71666667 147.05,-35.725 147.04166667000001,-35.725 147.03333333,-35.725 147.03333333,-35.73333333 147.03333333,-35.74166667 147.03333333,-35.75 147.03333333,-35.75833333 147.025,-35.75833333 147.025,-35.76666667 147.025,-35.775 147.025,-35.78333333 147.01666667000001,-35.78333333 147.00833333,-35.78333333 147.0,-35.78333333 147.0,-35.775 146.99166667,-35.775 146.99166667,-35.78333333 146.99166667,-35.79166667 146.99166667,-35.8 146.98333333,-35.8 146.98333333,-35.80833333 146.98333333,-35.81666667 146.975,-35.81666667 146.975,-35.825 146.975,-35.83333333 146.96666667,-35.83333333 146.96666667,-35.84166667 146.95833333,-35.84166667 146.95,-35.84166667 146.95,-35.85 146.94166667,-35.85 146.94166667,-35.84166667 146.94166667,-35.83333333 146.95,-35.83333333 146.95,-35.825 146.94166667,-35.825 146.94166667,-35.81666667 146.93333333000001,-35.81666667 146.93333333000001,-35.80833333 146.925,-35.80833333 146.91666667000001,-35.80833333 146.91666667000001,-35.81666667 146.90833333,-35.81666667 146.90833333,-35.825 146.90833333,-35.83333333 146.9,-35.83333333 146.9,-35.84166667 146.9,-35.85 146.9,-35.85833333 146.89166667000001,-35.85833333 146.89166667000001,-35.86666667 146.9,-35.86666667 146.9,-35.875 146.89166667000001,-35.875 146.89166667000001,-35.88333333 146.88333333,-35.88333333 146.88333333,-35.89166667 146.875,-35.89166667 146.875,-35.9 146.86666667,-35.9 146.85833333,-35.9 146.85833333,-35.90833333 146.85833333,-35.91666667 146.85,-35.91666667 146.85,-35.925 146.84166667,-35.925 146.84166667,-35.91666667 146.83333333,-35.91666667 146.83333333,-35.90833333 146.83333333,-35.9 146.825,-35.9 146.81666667,-35.9 146.81666667,-35.90833333 146.81666667,-35.91666667 146.80833333000001,-35.91666667 146.8,-35.91666667 146.8,-35.925 146.80833333000001,-35.925 146.81666667,-35.925 146.81666667,-35.93333333 146.80833333000001,-35.93333333 146.8,-35.93333333 146.8,-35.94166667 146.80833333000001,-35.94166667 146.81666667,-35.94166667 146.81666667,-35.95 146.81666667,-35.95833333 146.825,-35.95833333 146.825,-35.96666667 146.83333333,-35.96666667 146.83333333,-35.975 146.83333333,-35.98333333 146.84166667,-35.98333333 146.84166667,-35.99166667 146.83333333,-35.99166667 146.825,-35.99166667 146.825,-35.98333333 146.81666667,-35.98333333 146.81666667,-35.99166667 146.80833333000001,-35.99166667 146.8,-35.99166667 146.79166667000001,-35.99166667 146.79166667000001,-36.0 146.79166667000001,-36.00833333 146.8,-36.00833333 146.80833333000001,-36.00833333 146.80833333000001,-36.01666667 146.81666667,-36.01666667 146.81666667,-36.00833333 146.825,-36.00833333 146.825,-36.01666667 146.83333333,-36.01666667 146.83333333,-36.025 146.825,-36.025 146.81666667,-36.025 146.81666667,-36.03333333 146.80833333000001,-36.03333333 146.80833333000001,-36.04166667 146.8,-36.04166667 146.79166667000001,-36.04166667 146.78333333,-36.04166667 146.775,-36.04166667 146.76666667000001,-36.04166667 146.75833333,-36.04166667 146.75833333,-36.05 146.76666667000001,-36.05 146.775,-36.05 146.78333333,-36.05 146.78333333,-36.05833333 146.79166667000001,-36.05833333 146.79166667000001,-36.06666667 146.8,-36.06666667 146.80833333000001,-36.06666667 146.80833333000001,-36.075 146.81666667,-36.075 146.825,-36.075 146.825,-36.08333333 146.83333333,-36.08333333 146.84166667,-36.08333333 146.85,-36.08333333 146.85,-36.075 146.85833333,-36.075 146.85833333,-36.08333333 146.86666667,-36.08333333 146.875,-36.08333333 146.88333333,-36.08333333 146.88333333,-36.075 146.89166667000001,-36.075 146.89166667000001,-36.08333333 146.89166667000001,-36.09166667 146.88333333,-36.09166667 146.875,-36.09166667 146.875,-36.1 146.86666667,-36.1 146.86666667,-36.10833333 146.85833333,-36.10833333 146.85833333,-36.1 146.85833333,-36.09166667 146.85,-36.09166667 146.85,-36.1 146.84166667,-36.1 146.83333333,-36.1 146.83333333,-36.10833333 146.825,-36.10833333 146.81666667,-36.10833333 146.81666667,-36.1 146.80833333000001,-36.1 146.80833333000001,-36.09166667 146.8,-36.09166667 146.79166667000001,-36.09166667 146.78333333,-36.09166667 146.78333333,-36.1 146.775,-36.1 146.775,-36.09166667 146.76666667000001,-36.09166667 146.76666667000001,-36.1 146.75833333,-36.1 146.75833333,-36.09166667 146.75,-36.09166667 146.74166667,-36.09166667 146.73333333,-36.09166667 146.725,-36.09166667 146.725,-36.1 146.71666667,-36.1 146.70833333,-36.1 146.7,-36.1 146.69166667,-36.1 146.69166667,-36.10833333 146.7,-36.10833333 146.70833333,-36.10833333 146.71666667,-36.10833333 146.71666667,-36.11666667 146.725,-36.11666667 146.73333333,-36.11666667 146.73333333,-36.125 146.725,-36.125 146.71666667,-36.125 146.71666667,-36.13333333 146.70833333,-36.13333333 146.7,-36.13333333 146.7,-36.14166667 146.69166667,-36.14166667 146.68333333000001,-36.14166667 146.68333333000001,-36.13333333 146.675,-36.13333333 146.675,-36.14166667 146.66666667000001,-36.14166667 146.66666667000001,-36.13333333 146.65833333,-36.13333333 146.65833333,-36.125 146.65,-36.125 146.65,-36.13333333 146.64166667000001,-36.13333333 146.63333333,-36.13333333 146.63333333,-36.125 146.63333333,-36.11666667 146.63333333,-36.10833333 146.625,-36.10833333 146.625,-36.1 146.61666667,-36.1 146.61666667,-36.10833333 146.61666667,-36.11666667 146.61666667,-36.125 146.60833333,-36.125 146.60833333,-36.11666667 146.6,-36.11666667 146.59166667,-36.11666667 146.58333333,-36.11666667 146.58333333,-36.125 146.59166667,-36.125 146.59166667,-36.13333333 146.6,-36.13333333 146.6,-36.14166667 146.60833333,-36.14166667 146.61666667,-36.14166667 146.61666667,-36.15 146.60833333,-36.15 146.60833333,-36.15833333 146.6,-36.15833333 146.6,-36.16666667 146.6,-36.175 146.6,-36.18333333 146.59166667,-36.18333333 146.58333333,-36.18333333 146.58333333,-36.19166667 146.575,-36.19166667 146.56666667,-36.19166667 146.56666667,-36.18333333 146.55833333000001,-36.18333333 146.55,-36.18333333 146.54166667000001,-36.18333333 146.53333333,-36.18333333 146.525,-36.18333333 146.525,-36.19166667 146.525,-36.2 146.51666667000001,-36.2 146.50833333,-36.2 146.50833333,-36.20833333 146.5,-36.20833333 146.5,-36.21666667 146.49166667,-36.21666667 146.48333333,-36.21666667 146.48333333,-36.225 146.475,-36.225 146.475,-36.23333333 146.475,-36.24166667 146.46666667,-36.24166667 146.45833333,-36.24166667 146.45833333,-36.25 146.45,-36.25 146.45,-36.25833333 146.45,-36.26666667 146.45833333,-36.26666667 146.46666667,-36.26666667 146.475,-36.26666667 146.475,-36.275 146.48333333,-36.275 146.48333333,-36.26666667 146.49166667,-36.26666667 146.49166667,-36.275 146.5,-36.275 146.5,-36.28333333 146.5,-36.29166667 146.5,-36.3 146.50833333,-36.3 146.51666667000001,-36.3 146.525,-36.3 146.525,-36.30833333 146.51666667000001,-36.30833333 146.51666667000001,-36.31666667 146.50833333,-36.31666667 146.50833333,-36.325 146.5,-36.325 146.5,-36.33333333 146.5,-36.34166667 146.5,-36.35 146.5,-36.35833333 146.49166667,-36.35833333 146.48333333,-36.35833333 146.48333333,-36.36666667 146.48333333,-36.375 146.475,-36.375 146.475,-36.38333333 146.46666667,-36.38333333 146.46666667,-36.39166667 146.45833333,-36.39166667 146.45833333,-36.38333333 146.45833333,-36.375 146.45,-36.375 146.45,-36.38333333 146.44166667,-36.38333333 146.43333333000001,-36.38333333 146.43333333000001,-36.375 146.425,-36.375 146.425,-36.38333333 146.41666667000001,-36.38333333 146.41666667000001,-36.39166667 146.425,-36.39166667 146.425,-36.4 146.425,-36.40833333 146.425,-36.41666667 146.41666667000001,-36.41666667 146.41666667000001,-36.425 146.40833333,-36.425 146.4,-36.425 146.39166667000001,-36.425 146.39166667000001,-36.41666667 146.38333333,-36.41666667 146.38333333,-36.40833333 146.375,-36.40833333 146.36666667,-36.40833333 146.36666667,-36.4 146.35833333,-36.4 146.35833333,-36.39166667 146.35,-36.39166667 146.34166667,-36.39166667 146.34166667,-36.4 146.35,-36.4 146.35,-36.40833333 146.35833333,-36.40833333 146.35833333,-36.41666667 146.36666667,-36.41666667 146.36666667,-36.425 146.35833333,-36.425 146.35,-36.425 146.34166667,-36.425 146.33333333,-36.425 146.33333333,-36.43333333 146.325,-36.43333333 146.325,-36.44166667 146.325,-36.45 146.31666667,-36.45 146.30833333000001,-36.45 146.3,-36.45 146.3,-36.45833333 146.30833333000001,-36.45833333 146.30833333000001,-36.46666667 146.3,-36.46666667 146.3,-36.475 146.29166667000001,-36.475 146.28333333,-36.475 146.28333333,-36.46666667 146.275,-36.46666667 146.275,-36.475 146.26666667000001,-36.475 146.25833333,-36.475 146.25833333,-36.46666667 146.25,-36.46666667 146.25,-36.45833333 146.25833333,-36.45833333 146.25833333,-36.45 146.25,-36.45 146.25,-36.44166667 146.24166667,-36.44166667 146.24166667,-36.43333333 146.24166667,-36.425 146.23333333,-36.425 146.23333333,-36.41666667 146.23333333,-36.40833333 146.24166667,-36.40833333 146.24166667,-36.4 146.24166667,-36.39166667 146.24166667,-36.38333333 146.24166667,-36.375 146.23333333,-36.375 146.23333333,-36.36666667 146.23333333,-36.35833333 146.23333333,-36.35 146.23333333,-36.34166667 146.225,-36.34166667 146.225,-36.33333333 146.21666667,-36.33333333 146.21666667,-36.325 146.21666667,-36.31666667 146.21666667,-36.30833333 146.21666667,-36.3 146.225,-36.3 146.225,-36.29166667 146.225,-36.28333333 146.21666667,-36.28333333 146.21666667,-36.275 146.21666667,-36.26666667 146.20833333,-36.26666667 146.20833333,-36.25833333 146.2,-36.25833333 146.19166667,-36.25833333 146.18333333000001,-36.25833333 146.18333333000001,-36.25 146.175,-36.25 146.175,-36.25833333 146.16666667000001,-36.25833333 146.16666667000001,-36.26666667 146.15833333,-36.26666667 146.15,-36.26666667 146.15,-36.275 146.15,-36.28333333 146.14166667000001,-36.28333333 146.14166667000001,-36.29166667 146.15,-36.29166667 146.15,-36.3 146.15833333,-36.3 146.15833333,-36.30833333 146.15833333,-36.31666667 146.15,-36.31666667 146.15,-36.325 146.15833333,-36.325 146.15833333,-36.33333333 146.15,-36.33333333 146.15,-36.34166667 146.15833333,-36.34166667 146.15833333,-36.35 146.16666667000001,-36.35 146.16666667000001,-36.35833333 146.175,-36.35833333 146.175,-36.36666667 146.18333333000001,-36.36666667 146.18333333000001,-36.375 146.18333333000001,-36.38333333 146.18333333000001,-36.39166667 146.19166667,-36.39166667 146.19166667,-36.4 146.19166667,-36.40833333 146.19166667,-36.41666667 146.19166667,-36.425 146.19166667,-36.43333333 146.19166667,-36.44166667 146.19166667,-36.45 146.19166667,-36.45833333 146.19166667,-36.46666667 146.2,-36.46666667 146.2,-36.475 146.19166667,-36.475 146.19166667,-36.48333333 146.19166667,-36.49166667 146.18333333000001,-36.49166667 146.175,-36.49166667 146.16666667000001,-36.49166667 146.15833333,-36.49166667 146.15833333,-36.48333333 146.16666667000001,-36.48333333 146.16666667000001,-36.475 146.15833333,-36.475 146.15833333,-36.46666667 146.15833333,-36.45833333 146.16666667000001,-36.45833333 146.16666667000001,-36.45 146.16666667000001,-36.44166667 146.15833333,-36.44166667 146.15833333,-36.43333333 146.15,-36.43333333 146.14166667000001,-36.43333333 146.14166667000001,-36.425 146.13333333,-36.425 146.125,-36.425 146.125,-36.43333333 146.125,-36.44166667 146.11666667,-36.44166667 146.11666667,-36.45 146.11666667,-36.45833333 146.10833333,-36.45833333 146.1,-36.45833333 146.1,-36.46666667 146.10833333,-36.46666667 146.10833333,-36.475 146.1,-36.475 146.1,-36.48333333 146.09166667,-36.48333333 146.08333333,-36.48333333 146.075,-36.48333333 146.06666667,-36.48333333 146.05833333000001,-36.48333333 146.05,-36.48333333 146.05,-36.49166667 146.05,-36.5 146.04166667000001,-36.5 146.04166667000001,-36.49166667 146.04166667000001,-36.48333333 146.04166667000001,-36.475 146.04166667000001,-36.46666667 146.03333333,-36.46666667 146.03333333,-36.45833333 146.025,-36.45833333 146.01666667000001,-36.45833333 146.01666667000001,-36.46666667 146.01666667000001,-36.475 146.00833333,-36.475 146.0,-36.475 146.0,-36.46666667 145.99166667,-36.46666667 145.98333333,-36.46666667 145.975,-36.46666667 145.96666667,-36.46666667 145.95833333,-36.46666667 145.95833333,-36.475 145.95,-36.475 145.95,-36.46666667 145.94166667,-36.46666667 145.94166667,-36.475 145.93333333000001,-36.475 145.925,-36.475 145.925,-36.48333333 145.91666667000001,-36.48333333 145.91666667000001,-36.49166667 145.90833333,-36.49166667 145.90833333,-36.5 145.9,-36.5 145.9,-36.50833333 145.89166667000001,-36.50833333 145.89166667000001,-36.51666667 145.89166667000001,-36.525 145.88333333,-36.525 145.875,-36.525 145.875,-36.53333333 145.86666667,-36.53333333 145.85833333,-36.53333333 145.85,-36.53333333 145.84166667,-36.53333333 145.84166667,-36.54166667 145.84166667,-36.55 145.84166667,-36.55833333 145.83333333,-36.55833333 145.83333333,-36.56666667 145.83333333,-36.575 145.825,-36.575 145.825,-36.58333333 145.825,-36.59166667 145.81666667,-36.59166667 145.81666667,-36.6 145.81666667,-36.60833333 145.80833333000001,-36.60833333 145.80833333000001,-36.61666667 145.80833333000001,-36.625 145.8,-36.625 145.79166667000001,-36.625 145.79166667000001,-36.63333333 145.78333333,-36.63333333 145.78333333,-36.64166667 145.775,-36.64166667 145.775,-36.65 145.76666667000001,-36.65 145.75833333,-36.65 145.75833333,-36.65833333 145.75,-36.65833333 145.75,-36.66666667 145.74166667,-36.66666667 145.74166667,-36.65833333 145.73333333,-36.65833333 145.73333333,-36.65 145.725,-36.65 145.71666667,-36.65 145.71666667,-36.65833333 145.70833333,-36.65833333 145.7,-36.65833333 145.7,-36.66666667 145.7,-36.675 145.69166667,-36.675 145.69166667,-36.68333333 145.68333333000001,-36.68333333 145.68333333000001,-36.69166667 145.68333333000001,-36.7 145.68333333000001,-36.70833333 145.675,-36.70833333 145.66666667000001,-36.70833333 145.66666667000001,-36.71666667 145.66666667000001,-36.725 145.66666667000001,-36.73333333 145.66666667000001,-36.74166667 145.675,-36.74166667 145.68333333000001,-36.74166667 145.68333333000001,-36.75 145.68333333000001,-36.75833333 145.675,-36.75833333 145.66666667000001,-36.75833333 145.66666667000001,-36.75 145.65833333,-36.75 145.65833333,-36.74166667 145.65,-36.74166667 145.65,-36.73333333 145.64166667000001,-36.73333333 145.64166667000001,-36.74166667 145.63333333,-36.74166667 145.63333333,-36.75 145.63333333,-36.75833333 145.625,-36.75833333 145.625,-36.75 145.61666667,-36.75 145.60833333,-36.75 145.6,-36.75 145.59166667,-36.75 145.59166667,-36.75833333 145.59166667,-36.76666667 145.6,-36.76666667 145.6,-36.775 145.60833333,-36.775 145.61666667,-36.775 145.625,-36.775 145.63333333,-36.775 145.64166667000001,-36.775 145.64166667000001,-36.76666667 145.65,-36.76666667 145.65,-36.775 145.65,-36.78333333 145.65,-36.79166667 145.65,-36.8 145.64166667000001,-36.8 145.64166667000001,-36.80833333 145.63333333,-36.80833333 145.63333333,-36.81666667 145.625,-36.81666667 145.625,-36.825 145.625,-36.83333333 145.625,-36.84166667 145.625,-36.85 145.63333333,-36.85 145.63333333,-36.85833333 145.63333333,-36.86666667 145.64166667000001,-36.86666667 145.64166667000001,-36.875 145.64166667000001,-36.88333333 145.63333333,-36.88333333 145.63333333,-36.89166667 145.63333333,-36.9 145.64166667000001,-36.9 145.64166667000001,-36.90833333 145.64166667000001,-36.91666667 145.63333333,-36.91666667 145.63333333,-36.90833333 145.625,-36.90833333 145.625,-36.9 145.61666667,-36.9 145.61666667,-36.89166667 145.60833333,-36.89166667 145.6,-36.89166667 145.6,-36.88333333 145.6,-36.875 145.59166667,-36.875 145.59166667,-36.88333333 145.59166667,-36.89166667 145.59166667,-36.9 145.59166667,-36.90833333 145.58333333,-36.90833333 145.575,-36.90833333 145.575,-36.9 145.58333333,-36.9 145.58333333,-36.89166667 145.575,-36.89166667 145.575,-36.88333333 145.575,-36.875 145.56666667,-36.875 145.56666667,-36.86666667 145.56666667,-36.85833333 145.56666667,-36.85 145.56666667,-36.84166667 145.56666667,-36.83333333 145.55833333000001,-36.83333333 145.55833333000001,-36.825 145.55833333000001,-36.81666667 145.55833333000001,-36.80833333 145.56666667,-36.80833333 145.56666667,-36.8 145.55833333000001,-36.8 145.55833333000001,-36.79166667 145.55,-36.79166667 145.54166667000001,-36.79166667 145.53333333,-36.79166667 145.53333333,-36.78333333 145.525,-36.78333333 145.525,-36.79166667 145.525,-36.8 145.53333333,-36.8 145.53333333,-36.80833333 145.53333333,-36.81666667 145.54166667000001,-36.81666667 145.54166667000001,-36.825 145.53333333,-36.825 145.53333333,-36.83333333 145.53333333,-36.84166667 145.53333333,-36.85 145.53333333,-36.85833333 145.54166667000001,-36.85833333 145.54166667000001,-36.86666667 145.53333333,-36.86666667 145.53333333,-36.875 145.53333333,-36.88333333 145.54166667000001,-36.88333333 145.54166667000001,-36.89166667 145.53333333,-36.89166667 145.53333333,-36.9 145.525,-36.9 145.525,-36.89166667 145.525,-36.88333333 145.51666667000001,-36.88333333 145.51666667000001,-36.875 145.51666667000001,-36.86666667 145.50833333,-36.86666667 145.50833333,-36.85833333 145.5,-36.85833333 145.5,-36.86666667 145.49166667,-36.86666667 145.48333333,-36.86666667 145.475,-36.86666667 145.46666667,-36.86666667 145.46666667,-36.85833333 145.46666667,-36.85 145.45833333,-36.85 145.45833333,-36.84166667 145.45,-36.84166667 145.45,-36.83333333 145.44166667,-36.83333333 145.44166667,-36.84166667 145.43333333000001,-36.84166667 145.43333333000001,-36.83333333 145.425,-36.83333333 145.41666667000001,-36.83333333 145.41666667000001,-36.84166667 145.40833333,-36.84166667 145.40833333,-36.85 145.40833333,-36.85833333 145.4,-36.85833333 145.4,-36.85 145.4,-36.84166667 145.39166667000001,-36.84166667 145.38333333,-36.84166667 145.38333333,-36.85 145.375,-36.85 145.375,-36.85833333 145.375,-36.86666667 145.375,-36.875 145.36666667,-36.875 145.35833333,-36.875 145.35833333,-36.88333333 145.35,-36.88333333 145.35,-36.89166667 145.35,-36.9 145.34166667,-36.9 145.33333333,-36.9 145.325,-36.9 145.325,-36.90833333 145.31666667,-36.90833333 145.31666667,-36.91666667 145.30833333000001,-36.91666667 145.30833333000001,-36.925 145.31666667,-36.925 145.325,-36.925 145.33333333,-36.925 145.33333333,-36.93333333 145.325,-36.93333333 145.325,-36.94166667 145.325,-36.95 145.31666667,-36.95 145.30833333000001,-36.95 145.3,-36.95 145.3,-36.95833333 145.3,-36.96666667 145.29166667000001,-36.96666667 145.29166667000001,-36.975 145.29166667000001,-36.98333333 145.29166667000001,-36.99166667 145.29166667000001,-37.0 145.3,-37.0 145.30833333000001,-37.0 145.30833333000001,-37.00833333 145.31666667,-37.00833333 145.31666667,-37.0 145.325,-37.0 145.325,-36.99166667 145.325,-36.98333333 145.33333333,-36.98333333 145.34166667,-36.98333333 145.35,-36.98333333 145.35,-36.975 145.35,-36.96666667 145.35833333,-36.96666667 145.36666667,-36.96666667 145.36666667,-36.975 145.35833333,-36.975 145.35833333,-36.98333333 145.36666667,-36.98333333 145.36666667,-36.99166667 145.36666667,-37.0 145.35833333,-37.0 145.35833333,-36.99166667 145.35,-36.99166667 145.34166667,-36.99166667 145.33333333,-36.99166667 145.33333333,-37.0 145.34166667,-37.0 145.34166667,-37.00833333 145.33333333,-37.00833333 145.325,-37.00833333 145.325,-37.01666667 145.31666667,-37.01666667 145.31666667,-37.025 145.31666667,-37.03333333 145.31666667,-37.04166667 145.30833333000001,-37.04166667 145.3,-37.04166667 145.3,-37.05 145.29166667000001,-37.05 145.29166667000001,-37.04166667 145.29166667000001,-37.03333333 145.28333333,-37.03333333 145.275,-37.03333333 145.275,-37.04166667 145.275,-37.05 145.26666667000001,-37.05 145.26666667000001,-37.05833333 145.26666667000001,-37.06666667 145.26666667000001,-37.075 145.25833333,-37.075 145.25,-37.075 145.25,-37.08333333 145.24166667,-37.08333333 145.23333333,-37.08333333 145.225,-37.08333333 145.21666667,-37.08333333 145.21666667,-37.09166667 145.225,-37.09166667 145.225,-37.1 145.23333333,-37.1 145.23333333,-37.10833333 145.24166667,-37.10833333 145.24166667,-37.11666667 145.24166667,-37.125 145.24166667,-37.13333333 145.25,-37.13333333 145.25833333,-37.13333333 145.25833333,-37.125 145.26666667000001,-37.125 145.26666667000001,-37.13333333 145.275,-37.13333333 145.28333333,-37.13333333 145.29166667000001,-37.13333333 145.29166667000001,-37.125 145.3,-37.125 145.30833333000001,-37.125 145.30833333000001,-37.13333333 145.31666667,-37.13333333 145.325,-37.13333333 145.325,-37.125 145.33333333,-37.125 145.34166667,-37.125 145.35,-37.125 145.35833333,-37.125 145.35833333,-37.13333333 145.35833333,-37.14166667 145.35,-37.14166667 145.35,-37.15 145.35833333,-37.15 145.36666667,-37.15 145.375,-37.15 145.375,-37.14166667 145.375,-37.13333333 145.38333333,-37.13333333 145.39166667000001,-37.13333333 145.4,-37.13333333 145.4,-37.14166667 145.40833333,-37.14166667 145.41666667000001,-37.14166667 145.425,-37.14166667 145.43333333000001,-37.14166667 145.44166667,-37.14166667 145.45,-37.14166667 145.45833333,-37.14166667 145.45833333,-37.15 145.46666667,-37.15 145.475,-37.15 145.48333333,-37.15 145.49166667,-37.15 145.5,-37.15 145.50833333,-37.15 145.50833333,-37.14166667 145.51666667000001,-37.14166667 145.51666667000001,-37.15 145.525,-37.15 145.525,-37.14166667 145.53333333,-37.14166667 145.53333333,-37.15 145.54166667000001,-37.15 145.55,-37.15 145.55833333000001,-37.15 145.55833333000001,-37.14166667 145.56666667,-37.14166667 145.56666667,-37.15 145.575,-37.15 145.575,-37.14166667 145.575,-37.13333333 145.575,-37.125 145.575,-37.11666667 145.58333333,-37.11666667 145.58333333,-37.10833333 145.58333333,-37.1 145.59166667,-37.1 145.59166667,-37.09166667 145.59166667,-37.08333333 145.59166667,-37.075 145.59166667,-37.06666667 145.59166667,-37.05833333 145.59166667,-37.05 145.59166667,-37.04166667 145.59166667,-37.03333333 145.59166667,-37.025 145.59166667,-37.01666667 145.59166667,-37.00833333 145.59166667,-37.0 145.59166667,-36.99166667 145.6,-36.99166667 145.60833333,-36.99166667 145.60833333,-37.0 145.61666667,-37.0 145.61666667,-37.00833333 145.61666667,-37.01666667 145.625,-37.01666667 145.63333333,-37.01666667 145.63333333,-37.00833333 145.63333333,-37.0 145.63333333,-36.99166667 145.64166667000001,-36.99166667 145.65,-36.99166667 145.65,-37.0 145.65,-37.00833333 145.65833333,-37.00833333 145.65833333,-37.01666667 145.66666667000001,-37.01666667 145.66666667000001,-37.025 145.65833333,-37.025 145.65,-37.025 145.65,-37.03333333 145.65,-37.04166667 145.65833333,-37.04166667 145.65833333,-37.05 145.66666667000001,-37.05 145.66666667000001,-37.04166667 145.66666667000001,-37.03333333 145.675,-37.03333333 145.68333333000001,-37.03333333 145.68333333000001,-37.04166667 145.68333333000001,-37.05 145.675,-37.05 145.675,-37.05833333 145.675,-37.06666667 145.66666667000001,-37.06666667 145.65833333,-37.06666667 145.65833333,-37.075 145.65833333,-37.08333333 145.65833333,-37.09166667 145.65,-37.09166667 145.64166667000001,-37.09166667 145.64166667000001,-37.1 145.63333333,-37.1 145.63333333,-37.10833333 145.63333333,-37.11666667 145.625,-37.11666667 145.61666667,-37.11666667 145.61666667,-37.125 145.625,-37.125 145.63333333,-37.125 145.64166667000001,-37.125 145.64166667000001,-37.11666667 145.65,-37.11666667 145.65,-37.125 145.65,-37.13333333 145.65,-37.14166667 145.65833333,-37.14166667 145.66666667000001,-37.14166667 145.66666667000001,-37.13333333 145.675,-37.13333333 145.675,-37.125 145.68333333000001,-37.125 145.68333333000001,-37.11666667 145.69166667,-37.11666667 145.7,-37.11666667 145.7,-37.125 145.69166667,-37.125 145.69166667,-37.13333333 145.68333333000001,-37.13333333 145.68333333000001,-37.14166667 145.675,-37.14166667 145.675,-37.15 145.675,-37.15833333 145.66666667000001,-37.15833333 145.65833333,-37.15833333 145.65,-37.15833333 145.64166667000001,-37.15833333 145.64166667000001,-37.15 145.63333333,-37.15 145.625,-37.15 145.625,-37.15833333 145.61666667,-37.15833333 145.60833333,-37.15833333 145.6,-37.15833333 145.6,-37.16666667 145.60833333,-37.16666667 145.60833333,-37.175 145.60833333,-37.18333333 145.61666667,-37.18333333 145.61666667,-37.19166667 145.625,-37.19166667 145.625,-37.2 145.63333333,-37.2 145.63333333,-37.19166667 145.64166667000001,-37.19166667 145.65,-37.19166667 145.65833333,-37.19166667 145.66666667000001,-37.19166667 145.66666667000001,-37.18333333 145.675,-37.18333333 145.675,-37.175 145.68333333000001,-37.175 145.68333333000001,-37.16666667 145.69166667,-37.16666667 145.69166667,-37.15833333 145.7,-37.15833333 145.7,-37.16666667 145.70833333,-37.16666667 145.70833333,-37.175 145.7,-37.175 145.7,-37.18333333 145.70833333,-37.18333333 145.71666667,-37.18333333 145.725,-37.18333333 145.73333333,-37.18333333 145.73333333,-37.19166667 145.725,-37.19166667 145.71666667,-37.19166667 145.70833333,-37.19166667 145.70833333,-37.2 145.7,-37.2 145.69166667,-37.2 145.69166667,-37.20833333 145.69166667,-37.21666667 145.7,-37.21666667 145.7,-37.225 145.7,-37.23333333 145.69166667,-37.23333333 145.68333333000001,-37.23333333 145.68333333000001,-37.225 145.675,-37.225 145.675,-37.21666667 145.675,-37.20833333 145.66666667000001,-37.20833333 145.65833333,-37.20833333 145.65833333,-37.21666667 145.65,-37.21666667 145.64166667000001,-37.21666667 145.63333333,-37.21666667 145.625,-37.21666667 145.61666667,-37.21666667 145.61666667,-37.20833333 145.60833333,-37.20833333 145.6,-37.20833333 145.6,-37.2 145.59166667,-37.2 145.59166667,-37.19166667 145.58333333,-37.19166667 145.58333333,-37.18333333 145.575,-37.18333333 145.575,-37.175 145.56666667,-37.175 145.55833333000001,-37.175 145.55,-37.175 145.55,-37.16666667 145.54166667000001,-37.16666667 145.54166667000001,-37.175 145.53333333,-37.175 145.53333333,-37.16666667 145.525,-37.16666667 145.51666667000001,-37.16666667 145.51666667000001,-37.175 145.50833333,-37.175 145.5,-37.175 145.49166667,-37.175 145.48333333,-37.175 145.475,-37.175 145.46666667,-37.175 145.45833333,-37.175 145.45833333,-37.16666667 145.45,-37.16666667 145.44166667,-37.16666667 145.43333333000001,-37.16666667 145.43333333000001,-37.175 145.425,-37.175 145.425,-37.18333333 145.43333333000001,-37.18333333 145.43333333000001,-37.19166667 145.44166667,-37.19166667 145.44166667,-37.2 145.44166667,-37.20833333 145.45,-37.20833333 145.45,-37.21666667 145.44166667,-37.21666667 145.44166667,-37.225 145.43333333000001,-37.225 145.43333333000001,-37.21666667 145.425,-37.21666667 145.41666667000001,-37.21666667 145.41666667000001,-37.225 145.41666667000001,-37.23333333 145.40833333,-37.23333333 145.40833333,-37.225 145.4,-37.225 145.4,-37.21666667 145.4,-37.20833333 145.39166667000001,-37.20833333 145.39166667000001,-37.21666667 145.38333333,-37.21666667 145.375,-37.21666667 145.375,-37.20833333 145.375,-37.2 145.36666667,-37.2 145.35833333,-37.2 145.35,-37.2 145.34166667,-37.2 145.33333333,-37.2 145.325,-37.2 145.325,-37.20833333 145.325,-37.21666667 145.31666667,-37.21666667 145.30833333000001,-37.21666667 145.30833333000001,-37.20833333 145.3,-37.20833333 145.3,-37.2 145.29166667000001,-37.2 145.28333333,-37.2 145.28333333,-37.19166667 145.275,-37.19166667 145.275,-37.18333333 145.275,-37.175 145.26666667000001,-37.175 145.25833333,-37.175 145.25833333,-37.18333333 145.25833333,-37.19166667 145.25,-37.19166667 145.25,-37.2 145.25,-37.20833333 145.24166667,-37.20833333 145.23333333,-37.20833333 145.23333333,-37.21666667 145.23333333,-37.225 145.23333333,-37.23333333 145.24166667,-37.23333333 145.24166667,-37.24166667 145.25,-37.24166667 145.25,-37.25 145.24166667,-37.25 145.23333333,-37.25 145.23333333,-37.24166667 145.225,-37.24166667 145.21666667,-37.24166667 145.21666667,-37.23333333 145.21666667,-37.225 145.20833333,-37.225 145.20833333,-37.21666667 145.20833333,-37.20833333 145.21666667,-37.20833333 145.225,-37.20833333 145.225,-37.2 145.23333333,-37.2 145.24166667,-37.2 145.24166667,-37.19166667 145.24166667,-37.18333333 145.24166667,-37.175 145.24166667,-37.16666667 145.25,-37.16666667 145.25,-37.15833333 145.25,-37.15 145.24166667,-37.15 145.24166667,-37.14166667 145.23333333,-37.14166667 145.225,-37.14166667 145.225,-37.13333333 145.21666667,-37.13333333 145.21666667,-37.125 145.20833333,-37.125 145.20833333,-37.11666667 145.20833333,-37.10833333 145.20833333,-37.1 145.2,-37.1 145.19166667,-37.1 145.18333333000001,-37.1 145.18333333000001,-37.09166667 145.175,-37.09166667 145.16666667000001,-37.09166667 145.15833333,-37.09166667 145.15833333,-37.1 145.15,-37.1 145.14166667000001,-37.1 145.14166667000001,-37.10833333 145.13333333,-37.10833333 145.125,-37.10833333 145.11666667,-37.10833333 145.11666667,-37.11666667 145.10833333,-37.11666667 145.10833333,-37.125 145.10833333,-37.13333333 145.10833333,-37.14166667 145.10833333,-37.15 145.1,-37.15 145.09166667,-37.15 145.09166667,-37.15833333 145.08333333,-37.15833333 145.08333333,-37.16666667 145.08333333,-37.175 145.09166667,-37.175 145.09166667,-37.18333333 145.08333333,-37.18333333 145.08333333,-37.19166667 145.08333333,-37.2 145.08333333,-37.20833333 145.09166667,-37.20833333 145.09166667,-37.21666667 145.08333333,-37.21666667 145.075,-37.21666667 145.075,-37.225 145.06666667,-37.225 145.06666667,-37.23333333 145.06666667,-37.24166667 145.05833333000001,-37.24166667 145.05833333000001,-37.25 145.06666667,-37.25 145.06666667,-37.25833333 145.06666667,-37.26666667 145.05833333000001,-37.26666667 145.05833333000001,-37.275 145.06666667,-37.275 145.075,-37.275 145.075,-37.28333333 145.06666667,-37.28333333 145.06666667,-37.29166667 145.05833333000001,-37.29166667 145.05833333000001,-37.3 145.05,-37.3 145.05,-37.29166667 145.04166667000001,-37.29166667 145.04166667000001,-37.28333333 145.04166667000001,-37.275 145.04166667000001,-37.26666667 145.03333333,-37.26666667 145.03333333,-37.25833333 145.03333333,-37.25 145.025,-37.25 145.01666667000001,-37.25 145.00833333,-37.25 145.00833333,-37.25833333 145.0,-37.25833333 145.0,-37.26666667 145.0,-37.275 144.99166667,-37.275 144.99166667,-37.28333333 144.98333333,-37.28333333 144.98333333,-37.29166667 144.975,-37.29166667 144.975,-37.28333333 144.975,-37.275 144.98333333,-37.275 144.98333333,-37.26666667 144.99166667,-37.26666667 144.99166667,-37.25833333 144.98333333,-37.25833333 144.98333333,-37.25 144.975,-37.25 144.96666667,-37.25 144.96666667,-37.24166667 144.96666667,-37.23333333 144.95833333,-37.23333333 144.95833333,-37.225 144.95,-37.225 144.94166667,-37.225 144.93333333000001,-37.225 144.93333333000001,-37.23333333 144.94166667,-37.23333333 144.94166667,-37.24166667 144.94166667,-37.25 144.93333333000001,-37.25 144.925,-37.25 144.925,-37.24166667 144.91666667000001,-37.24166667 144.90833333,-37.24166667 144.90833333,-37.23333333 144.90833333,-37.225 144.9,-37.225 144.89166667000001,-37.225 144.88333333,-37.225 144.88333333,-37.21666667 144.89166667000001,-37.21666667 144.9,-37.21666667 144.90833333,-37.21666667 144.90833333,-37.20833333 144.90833333,-37.2 144.9,-37.2 144.9,-37.19166667 144.89166667000001,-37.19166667 144.89166667000001,-37.2 144.88333333,-37.2 144.88333333,-37.19166667 144.88333333,-37.18333333 144.88333333,-37.175 144.88333333,-37.16666667 144.875,-37.16666667 144.875,-37.175 144.86666667,-37.175 144.86666667,-37.16666667 144.86666667,-37.15833333 144.85833333,-37.15833333 144.85833333,-37.15 144.85,-37.15 144.85,-37.14166667 144.85,-37.13333333 144.84166667,-37.13333333 144.83333333,-37.13333333 144.825,-37.13333333 144.825,-37.125 144.825,-37.11666667 144.825,-37.10833333 144.83333333,-37.10833333 144.84166667,-37.10833333 144.84166667,-37.1 144.84166667,-37.09166667 144.84166667,-37.08333333 144.85,-37.08333333 144.85,-37.09166667 144.85833333,-37.09166667 144.85833333,-37.1 144.86666667,-37.1 144.86666667,-37.10833333 144.875,-37.10833333 144.875,-37.1 144.88333333,-37.1 144.88333333,-37.10833333 144.88333333,-37.11666667 144.89166667000001,-37.11666667 144.89166667000001,-37.125 144.9,-37.125 144.9,-37.11666667 144.90833333,-37.11666667 144.90833333,-37.10833333 144.91666667000001,-37.10833333 144.91666667000001,-37.1 144.925,-37.1 144.925,-37.09166667 144.93333333000001,-37.09166667 144.93333333000001,-37.08333333 144.94166667,-37.08333333 144.94166667,-37.09166667 144.95,-37.09166667 144.95833333,-37.09166667 144.96666667,-37.09166667 144.96666667,-37.08333333 144.95833333,-37.08333333 144.95833333,-37.075 144.95,-37.075 144.95,-37.06666667 144.95,-37.05833333 144.94166667,-37.05833333 144.94166667,-37.05 144.94166667,-37.04166667 144.93333333000001,-37.04166667 144.93333333000001,-37.05 144.93333333000001,-37.05833333 144.93333333000001,-37.06666667 144.925,-37.06666667 144.925,-37.05833333 144.91666667000001,-37.05833333 144.90833333,-37.05833333 144.9,-37.05833333 144.9,-37.05 144.89166667000001,-37.05 144.88333333,-37.05 144.88333333,-37.05833333 144.875,-37.05833333 144.875,-37.05 144.86666667,-37.05 144.85833333,-37.05 144.85,-37.05 144.85,-37.04166667 144.84166667,-37.04166667 144.84166667,-37.03333333 144.83333333,-37.03333333 144.83333333,-37.025 144.825,-37.025 144.81666667,-37.025 144.80833333000001,-37.025 144.8,-37.025 144.79166667000001,-37.025 144.78333333,-37.025 144.78333333,-37.01666667 144.775,-37.01666667 144.775,-37.00833333 144.76666667000001,-37.00833333 144.75833333,-37.00833333 144.75833333,-37.01666667 144.75,-37.01666667 144.75,-37.00833333 144.75,-37.0 144.75,-36.99166667 144.74166667,-36.99166667 144.74166667,-36.98333333 144.73333333,-36.98333333 144.725,-36.98333333 144.725,-36.975 144.71666667,-36.975 144.70833333,-36.975 144.70833333,-36.98333333 144.71666667,-36.98333333 144.71666667,-36.99166667 144.70833333,-36.99166667 144.70833333,-37.0 144.71666667,-37.0 144.725,-37.0 144.725,-37.00833333 144.725,-37.01666667 144.73333333,-37.01666667 144.73333333,-37.025 144.725,-37.025 144.725,-37.03333333 144.725,-37.04166667 144.71666667,-37.04166667 144.70833333,-37.04166667 144.70833333,-37.03333333 144.7,-37.03333333 144.7,-37.025 144.69166667,-37.025 144.69166667,-37.01666667 144.68333333000001,-37.01666667 144.68333333000001,-37.00833333 144.675,-37.00833333 144.66666667000001,-37.00833333 144.66666667000001,-37.01666667 144.66666667000001,-37.025 144.65833333,-37.025 144.65833333,-37.01666667 144.65,-37.01666667 144.65,-37.025 144.64166667000001,-37.025 144.63333333,-37.025 144.63333333,-37.01666667 144.64166667000001,-37.01666667 144.64166667000001,-37.00833333 144.65,-37.00833333 144.65,-37.0 144.65833333,-37.0 144.65833333,-36.99166667 144.65833333,-36.98333333 144.65,-36.98333333 144.64166667000001,-36.98333333 144.64166667000001,-36.99166667 144.63333333,-36.99166667 144.625,-36.99166667 144.625,-36.98333333 144.61666667,-36.98333333 144.60833333,-36.98333333 144.60833333,-36.975 144.60833333,-36.96666667 144.6,-36.96666667 144.6,-36.975 144.6,-36.98333333 144.6,-36.99166667 144.59166667,-36.99166667 144.59166667,-37.0 144.59166667,-37.00833333 144.58333333,-37.00833333 144.575,-37.00833333 144.56666667,-37.00833333 144.55833333000001,-37.00833333 144.55,-37.00833333 144.55,-37.01666667 144.55,-37.025 144.55,-37.03333333 144.55,-37.04166667 144.55833333000001,-37.04166667 144.55833333000001,-37.05 144.55,-37.05 144.54166667000001,-37.05 144.54166667000001,-37.04166667 144.54166667000001,-37.03333333 144.54166667000001,-37.025 144.53333333,-37.025 144.525,-37.025 144.525,-37.01666667 144.525,-37.00833333 144.51666667000001,-37.00833333 144.50833333,-37.00833333 144.50833333,-37.01666667 144.5,-37.01666667 144.5,-37.025 144.5,-37.03333333 144.49166667,-37.03333333 144.48333333,-37.03333333 144.475,-37.03333333 144.46666667,-37.03333333 144.45833333,-37.03333333 144.45833333,-37.025 144.45,-37.025 144.45,-37.01666667 144.45,-37.00833333 144.44166667,-37.00833333 144.44166667,-37.0 144.43333333000001,-37.0 144.43333333000001,-36.99166667 144.425,-36.99166667 144.41666667000001,-36.99166667 144.40833333,-36.99166667 144.40833333,-36.98333333 144.40833333,-36.975 144.41666667000001,-36.975 144.425,-36.975 144.43333333000001,-36.975 144.43333333000001,-36.98333333 144.44166667,-36.98333333 144.44166667,-36.975 144.44166667,-36.96666667 144.43333333000001,-36.96666667 144.425,-36.96666667 144.425,-36.95833333 144.41666667000001,-36.95833333 144.40833333,-36.95833333 144.4,-36.95833333 144.39166667000001,-36.95833333 144.38333333,-36.95833333 144.38333333,-36.95 144.375,-36.95 144.375,-36.95833333 144.36666667,-36.95833333 144.35833333,-36.95833333 144.35833333,-36.95 144.36666667,-36.95 144.36666667,-36.94166667 144.36666667,-36.93333333 144.35833333,-36.93333333 144.35833333,-36.925 144.35833333,-36.91666667 144.35,-36.91666667 144.35,-36.925 144.35,-36.93333333 144.34166667,-36.93333333 144.33333333,-36.93333333 144.33333333,-36.925 144.34166667,-36.925 144.34166667,-36.91666667 144.34166667,-36.90833333 144.34166667,-36.9 144.34166667,-36.89166667 144.35,-36.89166667 144.35,-36.88333333 144.34166667,-36.88333333 144.33333333,-36.88333333 144.325,-36.88333333 144.325,-36.89166667 144.31666667,-36.89166667 144.31666667,-36.88333333 144.30833333000001,-36.88333333 144.30833333000001,-36.875 144.3,-36.875 144.29166667000001,-36.875 144.28333333,-36.875 144.28333333,-36.86666667 144.275,-36.86666667 144.26666667000001,-36.86666667 144.26666667000001,-36.85833333 144.25833333,-36.85833333 144.25833333,-36.85 144.25833333,-36.84166667 144.25,-36.84166667 144.24166667,-36.84166667 144.23333333,-36.84166667 144.225,-36.84166667 144.225,-36.83333333 144.21666667,-36.83333333 144.20833333,-36.83333333 144.2,-36.83333333 144.2,-36.84166667 144.2,-36.85 144.20833333,-36.85 144.20833333,-36.85833333 144.21666667,-36.85833333 144.225,-36.85833333 144.23333333,-36.85833333 144.23333333,-36.86666667 144.23333333,-36.875 144.225,-36.875 144.225,-36.88333333 144.225,-36.89166667 144.225,-36.9 144.225,-36.90833333 144.225,-36.91666667 144.21666667,-36.91666667 144.20833333,-36.91666667 144.20833333,-36.90833333 144.2,-36.90833333 144.19166667,-36.90833333 144.19166667,-36.9 144.19166667,-36.89166667 144.2,-36.89166667 144.2,-36.88333333 144.2,-36.875 144.19166667,-36.875 144.19166667,-36.86666667 144.18333333000001,-36.86666667 144.18333333000001,-36.875 144.18333333000001,-36.88333333 144.175,-36.88333333 144.16666667000001,-36.88333333 144.16666667000001,-36.89166667 144.15833333,-36.89166667 144.15833333,-36.88333333 144.15833333,-36.875 144.15,-36.875 144.14166667000001,-36.875 144.14166667000001,-36.88333333 144.14166667000001,-36.89166667 144.14166667000001,-36.9 144.13333333,-36.9 144.13333333,-36.90833333 144.14166667000001,-36.90833333 144.15,-36.90833333 144.15,-36.91666667 144.15833333,-36.91666667 144.16666667000001,-36.91666667 144.175,-36.91666667 144.18333333000001,-36.91666667 144.18333333000001,-36.925 144.18333333000001,-36.93333333 144.18333333000001,-36.94166667 144.175,-36.94166667 144.175,-36.95 144.175,-36.95833333 144.16666667000001,-36.95833333 144.16666667000001,-36.96666667 144.175,-36.96666667 144.175,-36.975 144.18333333000001,-36.975 144.18333333000001,-36.98333333 144.18333333000001,-36.99166667 144.19166667,-36.99166667 144.19166667,-37.0 144.19166667,-37.00833333 144.2,-37.00833333 144.2,-37.01666667 144.2,-37.025 144.19166667,-37.025 144.19166667,-37.03333333 144.19166667,-37.04166667 144.19166667,-37.05 144.2,-37.05 144.2,-37.04166667 144.2,-37.03333333 144.20833333,-37.03333333 144.21666667,-37.03333333 144.21666667,-37.025 144.225,-37.025 144.225,-37.01666667 144.23333333,-37.01666667 144.23333333,-37.00833333 144.24166667,-37.00833333 144.25,-37.00833333 144.25,-37.01666667 144.25,-37.025 144.25,-37.03333333 144.25,-37.04166667 144.25,-37.05 144.25833333,-37.05 144.25833333,-37.05833333 144.25833333,-37.06666667 144.25833333,-37.075 144.26666667000001,-37.075 144.26666667000001,-37.06666667 144.26666667000001,-37.05833333 144.275,-37.05833333 144.275,-37.06666667 144.28333333,-37.06666667 144.28333333,-37.075 144.28333333,-37.08333333 144.29166667000001,-37.08333333 144.29166667000001,-37.09166667 144.28333333,-37.09166667 144.275,-37.09166667 144.26666667000001,-37.09166667 144.26666667000001,-37.1 144.25833333,-37.1 144.25,-37.1 144.25,-37.09166667 144.24166667,-37.09166667 144.23333333,-37.09166667 144.23333333,-37.1 144.23333333,-37.10833333 144.24166667,-37.10833333 144.24166667,-37.11666667 144.24166667,-37.125 144.24166667,-37.13333333 144.25,-37.13333333 144.25,-37.14166667 144.25,-37.15 144.25,-37.15833333 144.24166667,-37.15833333 144.24166667,-37.16666667 144.24166667,-37.175 144.23333333,-37.175 144.225,-37.175 144.225,-37.18333333 144.21666667,-37.18333333 144.21666667,-37.175 144.20833333,-37.175 144.2,-37.175 144.2,-37.18333333 144.2,-37.19166667 144.19166667,-37.19166667 144.19166667,-37.2 144.18333333000001,-37.2 144.18333333000001,-37.19166667 144.175,-37.19166667 144.16666667000001,-37.19166667 144.15833333,-37.19166667 144.15833333,-37.2 144.15833333,-37.20833333 144.15,-37.20833333 144.14166667000001,-37.20833333 144.14166667000001,-37.2 144.13333333,-37.2 144.13333333,-37.20833333 144.13333333,-37.21666667 144.125,-37.21666667 144.11666667,-37.21666667 144.11666667,-37.225 144.10833333,-37.225 144.1,-37.225 144.1,-37.23333333 144.09166667,-37.23333333 144.08333333,-37.23333333 144.075,-37.23333333 144.075,-37.225 144.06666667,-37.225 144.06666667,-37.21666667 144.05833333000001,-37.21666667 144.05833333000001,-37.20833333 144.05833333000001,-37.2 144.05,-37.2 144.05,-37.19166667 144.05,-37.18333333 144.04166667000001,-37.18333333 144.04166667000001,-37.175 144.03333333,-37.175 144.03333333,-37.16666667 144.04166667000001,-37.16666667 144.04166667000001,-37.15833333 144.04166667000001,-37.15 144.04166667000001,-37.14166667 144.05,-37.14166667 144.05,-37.13333333 144.05,-37.125 144.04166667000001,-37.125 144.03333333,-37.125 144.025,-37.125 144.025,-37.11666667 144.03333333,-37.11666667 144.04166667000001,-37.11666667 144.05,-37.11666667 144.05,-37.10833333 144.05,-37.1 144.04166667000001,-37.1 144.04166667000001,-37.09166667 144.03333333,-37.09166667 144.03333333,-37.08333333 144.04166667000001,-37.08333333 144.04166667000001,-37.075 144.03333333,-37.075 144.025,-37.075 144.025,-37.08333333 144.01666667000001,-37.08333333 144.01666667000001,-37.09166667 144.00833333,-37.09166667 144.00833333,-37.08333333 144.0,-37.08333333 144.0,-37.09166667 143.99166667,-37.09166667 143.99166667,-37.08333333 143.99166667,-37.075 144.0,-37.075 144.00833333,-37.075 144.00833333,-37.06666667 144.0,-37.06666667 144.0,-37.05833333 143.99166667,-37.05833333 143.98333333,-37.05833333 143.98333333,-37.05 143.98333333,-37.04166667 143.99166667,-37.04166667 144.0,-37.04166667 144.0,-37.05 144.00833333,-37.05 144.01666667000001,-37.05 144.01666667000001,-37.05833333 144.025,-37.05833333 144.025,-37.05 144.03333333,-37.05 144.03333333,-37.04166667 144.04166667000001,-37.04166667 144.04166667000001,-37.03333333 144.05,-37.03333333 144.05,-37.025 144.05833333000001,-37.025 144.05833333000001,-37.01666667 144.06666667,-37.01666667 144.06666667,-37.00833333 144.075,-37.00833333 144.075,-37.0 144.08333333,-37.0 144.09166667,-37.0 144.09166667,-37.00833333 144.1,-37.00833333 144.1,-37.0 144.10833333,-37.0 144.10833333,-36.99166667 144.10833333,-36.98333333 144.11666667,-36.98333333 144.11666667,-36.975 144.10833333,-36.975 144.10833333,-36.96666667 144.11666667,-36.96666667 144.11666667,-36.95833333 144.11666667,-36.95 144.125,-36.95 144.125,-36.94166667 144.11666667,-36.94166667 144.10833333,-36.94166667 144.1,-36.94166667 144.1,-36.95 144.09166667,-36.95 144.08333333,-36.95 144.075,-36.95 144.06666667,-36.95 144.05833333000001,-36.95 144.05,-36.95 144.05,-36.94166667 144.05,-36.93333333 144.04166667000001,-36.93333333 144.03333333,-36.93333333 144.03333333,-36.94166667 144.03333333,-36.95 144.025,-36.95 144.025,-36.95833333 144.03333333,-36.95833333 144.03333333,-36.96666667 144.03333333,-36.975 144.025,-36.975 144.025,-36.98333333 144.025,-36.99166667 144.03333333,-36.99166667 144.04166667000001,-36.99166667 144.04166667000001,-37.0 144.04166667000001,-37.00833333 144.04166667000001,-37.01666667 144.03333333,-37.01666667 144.03333333,-37.00833333 144.025,-37.00833333 144.01666667000001,-37.00833333 144.01666667000001,-37.01666667 144.00833333,-37.01666667 144.0,-37.01666667 144.0,-37.00833333 143.99166667,-37.00833333 143.99166667,-37.0 143.98333333,-37.0 143.98333333,-37.00833333 143.98333333,-37.01666667 143.98333333,-37.025 143.99166667,-37.025 144.0,-37.025 144.0,-37.03333333 143.99166667,-37.03333333 143.98333333,-37.03333333 143.975,-37.03333333 143.96666667,-37.03333333 143.96666667,-37.025 143.95833333,-37.025 143.95833333,-37.01666667 143.95833333,-37.00833333 143.95,-37.00833333 143.95,-37.0 143.95,-36.99166667 143.95,-36.98333333 143.95,-36.975 143.94166667,-36.975 143.94166667,-36.98333333 143.93333333000001,-36.98333333 143.925,-36.98333333 143.91666667000001,-36.98333333 143.90833333,-36.98333333 143.90833333,-36.975 143.90833333,-36.96666667 143.9,-36.96666667 143.9,-36.975 143.9,-36.98333333 143.89166667000001,-36.98333333 143.89166667000001,-36.975 143.89166667000001,-36.96666667 143.88333333,-36.96666667 143.88333333,-36.975 143.875,-36.975 143.875,-36.98333333 143.86666667,-36.98333333 143.86666667,-36.975 143.85833333,-36.975 143.85,-36.975 143.85,-36.98333333 143.84166667,-36.98333333 143.84166667,-36.99166667 143.85,-36.99166667 143.85,-37.0 143.85,-37.00833333 143.85833333,-37.00833333 143.85833333,-37.01666667 143.85,-37.01666667 143.84166667,-37.01666667 143.84166667,-37.025 143.85,-37.025 143.85,-37.03333333 143.84166667,-37.03333333 143.83333333,-37.03333333 143.825,-37.03333333 143.825,-37.04166667 143.83333333,-37.04166667 143.83333333,-37.05 143.84166667,-37.05 143.85,-37.05 143.85833333,-37.05 143.85833333,-37.05833333 143.85833333,-37.06666667 143.85,-37.06666667 143.84166667,-37.06666667 143.83333333,-37.06666667 143.83333333,-37.075 143.825,-37.075 143.825,-37.06666667 143.81666667,-37.06666667 143.80833333000001,-37.06666667 143.80833333000001,-37.075 143.8,-37.075 143.79166667000001,-37.075 143.78333333,-37.075 143.78333333,-37.08333333 143.78333333,-37.09166667 143.78333333,-37.1 143.775,-37.1 143.76666667000001,-37.1 143.75833333,-37.1 143.75833333,-37.10833333 143.75,-37.10833333 143.75,-37.11666667 143.75,-37.125 143.75,-37.13333333 143.74166667,-37.13333333 143.74166667,-37.14166667 143.73333333,-37.14166667 143.73333333,-37.15 143.725,-37.15 143.71666667,-37.15 143.70833333,-37.15 143.70833333,-37.15833333 143.7,-37.15833333 143.7,-37.15 143.69166667,-37.15 143.68333333000001,-37.15 143.68333333000001,-37.15833333 143.69166667,-37.15833333 143.69166667,-37.16666667 143.7,-37.16666667 143.7,-37.175 143.69166667,-37.175 143.69166667,-37.18333333 143.69166667,-37.19166667 143.7,-37.19166667 143.7,-37.2 143.7,-37.20833333 143.7,-37.21666667 143.69166667,-37.21666667 143.69166667,-37.225 143.68333333000001,-37.225 143.68333333000001,-37.21666667 143.675,-37.21666667 143.66666667000001,-37.21666667 143.66666667000001,-37.225 143.65833333,-37.225 143.65,-37.225 143.65,-37.23333333 143.64166667000001,-37.23333333 143.63333333,-37.23333333 143.63333333,-37.225 143.63333333,-37.21666667 143.64166667000001,-37.21666667 143.65,-37.21666667 143.65,-37.20833333 143.65,-37.2 143.65833333,-37.2 143.65833333,-37.19166667 143.65,-37.19166667 143.64166667000001,-37.19166667 143.63333333,-37.19166667 143.63333333,-37.2 143.625,-37.2 143.625,-37.20833333 143.625,-37.21666667 143.625,-37.225 143.61666667,-37.225 143.61666667,-37.21666667 143.61666667,-37.20833333 143.61666667,-37.2 143.60833333,-37.2 143.60833333,-37.19166667 143.61666667,-37.19166667 143.61666667,-37.18333333 143.60833333,-37.18333333 143.60833333,-37.175 143.60833333,-37.16666667 143.6,-37.16666667 143.6,-37.175 143.59166667,-37.175 143.59166667,-37.16666667 143.59166667,-37.15833333 143.59166667,-37.15 143.6,-37.15 143.6,-37.15833333 143.60833333,-37.15833333 143.61666667,-37.15833333 143.61666667,-37.15 143.625,-37.15 143.625,-37.14166667 143.63333333,-37.14166667 143.63333333,-37.13333333 143.625,-37.13333333 143.625,-37.125 143.61666667,-37.125 143.61666667,-37.11666667 143.625,-37.11666667 143.625,-37.10833333 143.63333333,-37.10833333 143.63333333,-37.1 143.63333333,-37.09166667 143.63333333,-37.08333333 143.625,-37.08333333 143.61666667,-37.08333333 143.61666667,-37.09166667 143.61666667,-37.1 143.60833333,-37.1 143.6,-37.1 143.6,-37.10833333 143.59166667,-37.10833333 143.58333333,-37.10833333 143.58333333,-37.1 143.59166667,-37.1 143.59166667,-37.09166667 143.59166667,-37.08333333 143.58333333,-37.08333333 143.58333333,-37.075 143.58333333,-37.06666667 143.59166667,-37.06666667 143.6,-37.06666667 143.6,-37.05833333 143.6,-37.05 143.6,-37.04166667 143.6,-37.03333333 143.59166667,-37.03333333 143.59166667,-37.025 143.58333333,-37.025 143.58333333,-37.01666667 143.575,-37.01666667 143.56666667,-37.01666667 143.55833333000001,-37.01666667 143.55,-37.01666667 143.55,-37.00833333 143.54166667000001,-37.00833333 143.54166667000001,-37.0 143.54166667000001,-36.99166667 143.54166667000001,-36.98333333 143.53333333,-36.98333333 143.525,-36.98333333 143.51666667000001,-36.98333333 143.51666667000001,-36.975 143.50833333,-36.975 143.50833333,-36.96666667 143.5,-36.96666667 143.5,-36.95833333 143.49166667,-36.95833333 143.49166667,-36.95 143.49166667,-36.94166667 143.48333333,-36.94166667 143.475,-36.94166667 143.475,-36.93333333 143.48333333,-36.93333333 143.49166667,-36.93333333 143.49166667,-36.925 143.49166667,-36.91666667 143.48333333,-36.91666667 143.48333333,-36.90833333 143.49166667,-36.90833333 143.49166667,-36.9 143.48333333,-36.9 143.475,-36.9 143.46666667,-36.9 143.46666667,-36.90833333 143.475,-36.90833333 143.475,-36.91666667 143.46666667,-36.91666667 143.45833333,-36.91666667 143.45,-36.91666667 143.45,-36.90833333 143.45833333,-36.90833333 143.45833333,-36.9 143.45833333,-36.89166667 143.45,-36.89166667 143.45,-36.88333333 143.45,-36.875 143.45,-36.86666667 143.45833333,-36.86666667 143.45833333,-36.85833333 143.45,-36.85833333 143.44166667,-36.85833333 143.43333333000001,-36.85833333 143.43333333000001,-36.85 143.44166667,-36.85 143.45,-36.85 143.45,-36.84166667 143.45833333,-36.84166667 143.45833333,-36.85 143.46666667,-36.85 143.46666667,-36.84166667 143.475,-36.84166667 143.475,-36.83333333 143.475,-36.825 143.46666667,-36.825 143.46666667,-36.83333333 143.45833333,-36.83333333 143.45833333,-36.825 143.45833333,-36.81666667 143.45833333,-36.80833333 143.45833333,-36.8 143.45,-36.8 143.45,-36.80833333 143.44166667,-36.80833333 143.43333333000001,-36.80833333 143.425,-36.80833333 143.425,-36.81666667 143.425,-36.825 143.41666667000001,-36.825 143.41666667000001,-36.83333333 143.40833333,-36.83333333 143.4,-36.83333333 143.4,-36.825 143.4,-36.81666667 143.4,-36.80833333 143.4,-36.8 143.39166667000001,-36.8 143.39166667000001,-36.80833333 143.38333333,-36.80833333 143.375,-36.80833333 143.375,-36.81666667 143.36666667,-36.81666667 143.36666667,-36.80833333 143.35833333,-36.80833333 143.35,-36.80833333 143.34166667,-36.80833333 143.34166667,-36.8 143.34166667,-36.79166667 143.33333333,-36.79166667 143.33333333,-36.78333333 143.325,-36.78333333 143.31666667,-36.78333333 143.31666667,-36.775 143.325,-36.775 143.325,-36.76666667 143.33333333,-36.76666667 143.33333333,-36.75833333 143.34166667,-36.75833333 143.35,-36.75833333 143.35,-36.75 143.35833333,-36.75 143.35833333,-36.74166667 143.35833333,-36.73333333 143.36666667,-36.73333333 143.36666667,-36.725 143.36666667,-36.71666667 143.36666667,-36.70833333 143.375,-36.70833333 143.375,-36.71666667 143.38333333,-36.71666667 143.39166667000001,-36.71666667 143.4,-36.71666667 143.4,-36.70833333 143.40833333,-36.70833333 143.40833333,-36.71666667 143.41666667000001,-36.71666667 143.41666667000001,-36.725 143.425,-36.725 143.43333333000001,-36.725 143.43333333000001,-36.71666667 143.425,-36.71666667 143.425,-36.70833333 143.43333333000001,-36.70833333 143.44166667,-36.70833333 143.45,-36.70833333 143.45,-36.7 143.45,-36.69166667 143.45833333,-36.69166667 143.45833333,-36.68333333 143.45833333,-36.675 143.45833333,-36.66666667 143.45833333,-36.65833333 143.45,-36.65833333 143.45,-36.66666667 143.44166667,-36.66666667 143.44166667,-36.65833333 143.43333333000001,-36.65833333 143.43333333000001,-36.65 143.44166667,-36.65 143.45,-36.65 143.45833333,-36.65 143.45833333,-36.64166667 143.45,-36.64166667 143.45,-36.63333333 143.44166667,-36.63333333 143.44166667,-36.64166667 143.43333333000001,-36.64166667 143.43333333000001,-36.63333333 143.43333333000001,-36.625 143.425,-36.625 143.425,-36.63333333 143.41666667000001,-36.63333333 143.41666667000001,-36.64166667 143.41666667000001,-36.65 143.40833333,-36.65 143.4,-36.65 143.4,-36.65833333 143.39166667000001,-36.65833333 143.39166667000001,-36.65 143.39166667000001,-36.64166667 143.39166667000001,-36.63333333 143.38333333,-36.63333333 143.38333333,-36.625 143.39166667000001,-36.625 143.39166667000001,-36.61666667 143.39166667000001,-36.60833333 143.39166667000001,-36.6 143.38333333,-36.6 143.38333333,-36.59166667 143.39166667000001,-36.59166667 143.39166667000001,-36.58333333 143.4,-36.58333333 143.4,-36.575 143.39166667000001,-36.575 143.39166667000001,-36.56666667 143.38333333,-36.56666667 143.375,-36.56666667 143.375,-36.55833333 143.36666667,-36.55833333 143.36666667,-36.55 143.36666667,-36.54166667 143.36666667,-36.53333333 143.375,-36.53333333 143.375,-36.525 143.38333333,-36.525 143.39166667000001,-36.525 143.39166667000001,-36.53333333 143.38333333,-36.53333333 143.38333333,-36.54166667 143.39166667000001,-36.54166667 143.4,-36.54166667 143.4,-36.55 143.40833333,-36.55 143.41666667000001,-36.55 143.41666667000001,-36.55833333 143.40833333,-36.55833333 143.40833333,-36.56666667 143.41666667000001,-36.56666667 143.425,-36.56666667 143.43333333000001,-36.56666667 143.44166667,-36.56666667 143.44166667,-36.575 143.44166667,-36.58333333 143.44166667,-36.59166667 143.44166667,-36.6 143.44166667,-36.60833333 143.45,-36.60833333 143.45833333,-36.60833333 143.45833333,-36.6 143.45833333,-36.59166667 143.45833333,-36.58333333 143.45833333,-36.575 143.46666667,-36.575 143.46666667,-36.56666667 143.475,-36.56666667 143.475,-36.55833333 143.48333333,-36.55833333 143.48333333,-36.55 143.48333333,-36.54166667 143.49166667,-36.54166667 143.49166667,-36.55 143.5,-36.55 143.5,-36.54166667 143.50833333,-36.54166667 143.50833333,-36.53333333 143.51666667000001,-36.53333333 143.525,-36.53333333 143.525,-36.525 143.51666667000001,-36.525 143.50833333,-36.525 143.50833333,-36.51666667 143.50833333,-36.50833333 143.51666667000001,-36.50833333 143.51666667000001,-36.5 143.525,-36.5 143.525,-36.50833333 143.53333333,-36.50833333 143.54166667000001,-36.50833333 143.54166667000001,-36.5 143.55,-36.5 143.55,-36.49166667 143.55,-36.48333333 143.55,-36.475 143.54166667000001,-36.475 143.54166667000001,-36.46666667 143.53333333,-36.46666667 143.53333333,-36.45833333 143.53333333,-36.45 143.525,-36.45 143.525,-36.44166667 143.51666667000001,-36.44166667 143.51666667000001,-36.43333333 143.51666667000001,-36.425 143.51666667000001,-36.41666667 143.525,-36.41666667 143.53333333,-36.41666667 143.53333333,-36.425 143.53333333,-36.43333333 143.54166667000001,-36.43333333 143.55,-36.43333333 143.55,-36.44166667 143.55,-36.45 143.55833333000001,-36.45 143.55833333000001,-36.45833333 143.56666667,-36.45833333 143.575,-36.45833333 143.575,-36.46666667 143.58333333,-36.46666667 143.58333333,-36.45833333 143.59166667,-36.45833333 143.59166667,-36.46666667 143.59166667,-36.475 143.6,-36.475 143.6,-36.48333333 143.60833333,-36.48333333 143.60833333,-36.49166667 143.61666667,-36.49166667 143.61666667,-36.48333333 143.61666667,-36.475 143.625,-36.475 143.625,-36.48333333 143.63333333,-36.48333333 143.63333333,-36.475 143.63333333,-36.46666667 143.625,-36.46666667 143.61666667,-36.46666667 143.60833333,-36.46666667 143.60833333,-36.45833333 143.60833333,-36.45 143.6,-36.45 143.59166667,-36.45 143.59166667,-36.44166667 143.58333333,-36.44166667 143.58333333,-36.43333333 143.575,-36.43333333 143.575,-36.425 143.575,-36.41666667 143.575,-36.40833333 143.575,-36.4 143.575,-36.39166667 143.58333333,-36.39166667 143.58333333,-36.38333333 143.59166667,-36.38333333 143.59166667,-36.375 143.59166667,-36.36666667 143.6,-36.36666667 143.60833333,-36.36666667 143.61666667,-36.36666667 143.61666667,-36.375 143.625,-36.375 143.63333333,-36.375 143.63333333,-36.38333333 143.63333333,-36.39166667 143.63333333,-36.4 143.64166667000001,-36.4 143.65,-36.4 143.65833333,-36.4 143.65833333,-36.40833333 143.65,-36.40833333 143.64166667000001,-36.40833333 143.63333333,-36.40833333 143.63333333,-36.41666667 143.63333333,-36.425 143.63333333,-36.43333333 143.63333333,-36.44166667 143.64166667000001,-36.44166667 143.65,-36.44166667 143.65,-36.43333333 143.65833333,-36.43333333 143.66666667000001,-36.43333333 143.675,-36.43333333 143.675,-36.44166667 143.675,-36.45 143.675,-36.45833333 143.68333333000001,-36.45833333 143.68333333000001,-36.46666667 143.69166667,-36.46666667 143.7,-36.46666667 143.7,-36.45833333 143.7,-36.45 143.70833333,-36.45 143.70833333,-36.44166667 143.71666667,-36.44166667 143.71666667,-36.45 143.725,-36.45 143.725,-36.45833333 143.73333333,-36.45833333 143.74166667,-36.45833333 143.75,-36.45833333 143.75833333,-36.45833333 143.76666667000001,-36.45833333 143.775,-36.45833333 143.78333333,-36.45833333 143.78333333,-36.45 143.78333333,-36.44166667 143.775,-36.44166667 143.775,-36.45 143.76666667000001,-36.45 143.75833333,-36.45 143.75833333,-36.44166667 143.75833333,-36.43333333 143.76666667000001,-36.43333333 143.775,-36.43333333 143.78333333,-36.43333333 143.78333333,-36.425 143.775,-36.425 143.775,-36.41666667 143.76666667000001,-36.41666667 143.76666667000001,-36.40833333 143.76666667000001,-36.4 143.76666667000001,-36.39166667 143.76666667000001,-36.38333333 143.76666667000001,-36.375 143.75833333,-36.375 143.75833333,-36.36666667 143.75,-36.36666667 143.74166667,-36.36666667 143.74166667,-36.35833333 143.73333333,-36.35833333 143.73333333,-36.35 143.74166667,-36.35 143.74166667,-36.34166667 143.73333333,-36.34166667 143.725,-36.34166667 143.71666667,-36.34166667 143.71666667,-36.33333333 143.725,-36.33333333 143.725,-36.325 143.73333333,-36.325 143.73333333,-36.31666667 143.73333333,-36.30833333 143.74166667,-36.30833333 143.74166667,-36.3 143.73333333,-36.3 143.73333333,-36.29166667 143.74166667,-36.29166667 143.74166667,-36.28333333 143.75,-36.28333333 143.75,-36.275 143.74166667,-36.275 143.74166667,-36.26666667 143.75,-36.26666667 143.75,-36.25833333 143.75,-36.25 143.75,-36.24166667 143.75,-36.23333333 143.75,-36.225 143.75833333,-36.225 143.75833333,-36.23333333 143.76666667000001,-36.23333333 143.76666667000001,-36.225 143.76666667000001,-36.21666667 143.775,-36.21666667 143.775,-36.225 143.78333333,-36.225 143.78333333,-36.21666667 143.79166667000001,-36.21666667 143.79166667000001,-36.225 143.8,-36.225 143.8,-36.23333333 143.80833333000001,-36.23333333 143.80833333000001,-36.24166667 143.81666667,-36.24166667 143.81666667,-36.23333333 143.81666667,-36.225 143.80833333000001,-36.225 143.80833333000001,-36.21666667 143.81666667,-36.21666667 143.825,-36.21666667 143.825,-36.225 143.83333333,-36.225 143.84166667,-36.225 143.84166667,-36.21666667 143.85,-36.21666667 143.85833333,-36.21666667 143.85833333,-36.20833333 143.86666667,-36.20833333 143.875,-36.20833333 143.875,-36.21666667 143.875,-36.225 143.88333333,-36.225 143.88333333,-36.21666667 143.88333333,-36.20833333 143.89166667000001,-36.20833333 143.9,-36.20833333 143.9,-36.21666667 143.90833333,-36.21666667 143.90833333,-36.225 143.91666667000001,-36.225 143.91666667000001,-36.21666667 143.925,-36.21666667 143.925,-36.20833333 143.93333333000001,-36.20833333 143.94166667,-36.20833333 143.94166667,-36.2 143.95,-36.2 143.95,-36.19166667 143.94166667,-36.19166667 143.94166667,-36.18333333 143.95,-36.18333333 143.95833333,-36.18333333 143.95833333,-36.19166667 143.96666667,-36.19166667 143.96666667,-36.18333333 143.975,-36.18333333 143.98333333,-36.18333333 143.99166667,-36.18333333 143.99166667,-36.175 144.0,-36.175 144.0,-36.16666667 144.0,-36.15833333 143.99166667,-36.15833333 143.98333333,-36.15833333 143.98333333,-36.15 143.98333333,-36.14166667 143.98333333,-36.13333333 143.975,-36.13333333 143.975,-36.125 143.98333333,-36.125 143.98333333,-36.11666667 143.99166667,-36.11666667 143.99166667,-36.10833333 143.98333333,-36.10833333 143.98333333,-36.1 143.99166667,-36.1 143.99166667,-36.09166667 143.98333333,-36.09166667 143.98333333,-36.08333333 143.975,-36.08333333 143.975,-36.075 143.98333333,-36.075 143.99166667,-36.075 144.0,-36.075 144.0,-36.06666667 144.0,-36.05833333 143.99166667,-36.05833333 143.98333333,-36.05833333 143.975,-36.05833333 143.975,-36.05 143.98333333,-36.05 143.98333333,-36.04166667 143.99166667,-36.04166667 144.0,-36.04166667 144.00833333,-36.04166667 144.00833333,-36.03333333 144.00833333,-36.025 144.00833333,-36.01666667 144.01666667000001,-36.01666667 144.01666667000001,-36.00833333 144.00833333,-36.00833333 144.0,-36.00833333 144,-36 144.0,-35.99166667 144.0,-35.98333333 144.0,-35.975 144.00833333,-35.975 144.01666667000001,-35.975 144.025,-35.975 144.03333333,-35.975 144.03333333,-35.96666667 144.03333333,-35.95833333 144.025,-35.95833333 144.01666667000001,-35.95833333 144.00833333,-35.95833333 144.0,-35.95833333 143.99166667,-35.95833333 143.99166667,-35.95 143.99166667,-35.94166667 144.0,-35.94166667 144.00833333,-35.94166667 144.01666667000001,-35.94166667 144.025,-35.94166667 144.025,-35.93333333 144.03333333,-35.93333333 144.03333333,-35.925 144.025,-35.925 144.01666667000001,-35.925 144.01666667000001,-35.91666667 144.025,-35.91666667 144.025,-35.90833333 144.03333333,-35.90833333 144.03333333,-35.91666667 144.04166667000001,-35.91666667 144.04166667000001,-35.90833333 144.05,-35.90833333 144.05833333000001,-35.90833333 144.06666667,-35.90833333 144.075,-35.90833333 144.08333333,-35.90833333 144.08333333,-35.9 144.075,-35.9 144.06666667,-35.9 144.05833333000001,-35.9 144.05,-35.9 144.04166667000001,-35.9 144.04166667000001,-35.89166667 144.05,-35.89166667 144.05,-35.88333333 144.04166667000001,-35.88333333 144.04166667000001,-35.875 144.04166667000001,-35.86666667 144.03333333,-35.86666667 144.03333333,-35.85833333 144.04166667000001,-35.85833333 144.04166667000001,-35.85 144.04166667000001,-35.84166667 144.03333333,-35.84166667 144.03333333,-35.83333333 144.025,-35.83333333 144.025,-35.84166667 144.01666667000001,-35.84166667 144.01666667000001,-35.83333333 144.01666667000001,-35.825 144.00833333,-35.825 144.00833333,-35.83333333 144.00833333,-35.84166667 144.00833333,-35.85 144.0,-35.85 143.99166667,-35.85 143.99166667,-35.84166667 143.98333333,-35.84166667 143.98333333,-35.83333333 143.99166667,-35.83333333 143.99166667,-35.825 143.98333333,-35.825 143.975,-35.825 143.975,-35.81666667 143.96666667,-35.81666667 143.96666667,-35.825 143.96666667,-35.83333333 143.975,-35.83333333 143.975,-35.84166667 143.96666667,-35.84166667 143.96666667,-35.85 143.95833333,-35.85 143.95833333,-35.84166667 143.95,-35.84166667 143.95,-35.83333333 143.95,-35.825 143.94166667,-35.825 143.93333333000001,-35.825 143.925,-35.825 143.925,-35.81666667 143.91666667000001,-35.81666667 143.91666667000001,-35.80833333 143.90833333,-35.80833333 143.90833333,-35.8 143.91666667000001,-35.8 143.91666667000001,-35.79166667 143.925,-35.79166667 143.93333333000001,-35.79166667 143.94166667,-35.79166667 143.94166667,-35.8 143.95,-35.8 143.95833333,-35.8 143.95833333,-35.80833333 143.96666667,-35.80833333 143.975,-35.80833333 143.975,-35.8 143.98333333,-35.8 143.98333333,-35.80833333 143.98333333,-35.81666667 143.99166667,-35.81666667 144.0,-35.81666667 144.0,-35.80833333 144.00833333,-35.80833333 144.01666667000001,-35.80833333 144.025,-35.80833333 144.03333333,-35.80833333 144.04166667000001,-35.80833333 144.04166667000001,-35.81666667 144.05,-35.81666667 144.05833333000001,-35.81666667 144.05833333000001,-35.80833333 144.06666667,-35.80833333 144.06666667,-35.8 144.075,-35.8 144.075,-35.80833333 144.08333333,-35.80833333 144.08333333,-35.81666667 144.09166667,-35.81666667 144.09166667,-35.825 144.09166667,-35.83333333 144.09166667,-35.84166667 144.1,-35.84166667 144.1,-35.85 144.10833333,-35.85 144.10833333,-35.85833333 144.11666667,-35.85833333 144.11666667,-35.86666667 144.11666667,-35.875 144.125,-35.875 144.125,-35.88333333 144.13333333,-35.88333333 144.13333333,-35.875 144.14166667000001,-35.875 144.15,-35.875 144.15,-35.88333333 144.15833333,-35.88333333 144.16666667000001,-35.88333333 144.16666667000001,-35.89166667 144.175,-35.89166667 144.175,-35.9 144.18333333000001,-35.9 144.19166667,-35.9 144.2,-35.9 144.2,-35.90833333 144.20833333,-35.90833333 144.20833333,-35.91666667 144.21666667,-35.91666667 144.21666667,-35.925 144.225,-35.925 144.225,-35.93333333 144.23333333,-35.93333333 144.23333333,-35.94166667 144.24166667,-35.94166667 144.25,-35.94166667 144.25,-35.95 144.25833333,-35.95 144.25833333,-35.94166667 144.25833333,-35.93333333 144.26666667000001,-35.93333333 144.275,-35.93333333 144.275,-35.94166667 144.275,-35.95 144.275,-35.95833333 144.275,-35.96666667 144.26666667000001,-35.96666667 144.25833333,-35.96666667 144.25833333,-35.975 144.25833333,-35.98333333 144.25833333,-35.99166667 144.25833333,-36.0 144.25833333,-36.00833333 144.26666667000001,-36.00833333 144.26666667000001,-36.01666667 144.275,-36.01666667 144.275,-36.025 144.28333333,-36.025 144.28333333,-36.01666667 144.29166667000001,-36.01666667 144.29166667000001,-36.025 144.3,-36.025 144.3,-36.01666667 144.30833333000001,-36.01666667 144.30833333000001,-36.00833333 144.31666667,-36.00833333 144.31666667,-36.0 144.30833333000001,-36.0 144.30833333000001,-35.99166667 144.3,-35.99166667 144.29166667000001,-35.99166667 144.29166667000001,-35.98333333 144.3,-35.98333333 144.30833333000001,-35.98333333 144.30833333000001,-35.975 144.31666667,-35.975 144.325,-35.975 144.33333333,-35.975 144.34166667,-35.975 144.34166667,-35.98333333 144.35,-35.98333333 144.35833333,-35.98333333 144.35833333,-35.99166667 144.36666667,-35.99166667 144.375,-35.99166667 144.375,-36.0 144.38333333,-36.0 144.39166667000001,-36.0 144.4,-36.0 144.4,-36.00833333 144.40833333,-36.00833333 144.40833333,-36.0 144.41666667000001,-36.0 144.425,-36.0 144.43333333000001,-36.0 144.43333333000001,-36.00833333 144.44166667,-36.00833333 144.45,-36.00833333 144.45833333,-36.00833333 144.45833333,-36.01666667 144.46666667,-36.01666667 144.475,-36.01666667 144.48333333,-36.01666667 144.49166667,-36.01666667 144.49166667,-36.00833333 144.5,-36.00833333 144.50833333,-36.00833333 144.50833333,-36.0 144.50833333,-35.99166667 144.5,-35.99166667 144.49166667,-35.99166667 144.48333333,-35.99166667 144.475,-35.99166667 144.475,-35.98333333 144.48333333,-35.98333333 144.48333333,-35.975 144.48333333,-35.96666667 144.475,-35.96666667 144.46666667,-35.96666667 144.46666667,-35.95833333 144.45833333,-35.95833333 144.45,-35.95833333 144.44166667,-35.95833333 144.43333333000001,-35.95833333 144.43333333000001,-35.95 144.43333333000001,-35.94166667 144.43333333000001,-35.93333333 144.425,-35.93333333 144.41666667000001,-35.93333333 144.40833333,-35.93333333 144.40833333,-35.925 144.40833333,-35.91666667 144.4,-35.91666667 144.4,-35.90833333 144.4,-35.9 144.39166667000001,-35.9 144.39166667000001,-35.89166667 144.39166667000001,-35.88333333 144.4,-35.88333333 144.4,-35.875 144.4,-35.86666667 144.4,-35.85833333 144.4,-35.85 144.39166667000001,-35.85 144.39166667000001,-35.84166667 144.38333333,-35.84166667 144.38333333,-35.83333333 144.375,-35.83333333 144.375,-35.84166667 144.36666667,-35.84166667 144.35833333,-35.84166667 144.35833333,-35.85 144.35,-35.85 144.34166667,-35.85 144.33333333,-35.85 144.33333333,-35.84166667 144.325,-35.84166667 144.325,-35.83333333 144.31666667,-35.83333333 144.30833333000001,-35.83333333 144.30833333000001,-35.825 144.3,-35.825 144.29166667000001,-35.825 144.28333333,-35.825 144.275,-35.825 144.275,-35.81666667 144.28333333,-35.81666667 144.28333333,-35.80833333 144.275,-35.80833333 144.275,-35.8 144.26666667000001,-35.8 144.26666667000001,-35.79166667 144.26666667000001,-35.78333333 144.275,-35.78333333 144.275,-35.79166667 144.28333333,-35.79166667 144.28333333,-35.8 144.29166667000001,-35.8 144.3,-35.8 144.30833333000001,-35.8 144.30833333000001,-35.80833333 144.30833333000001,-35.81666667 144.31666667,-35.81666667 144.325,-35.81666667 144.325,-35.80833333 144.325,-35.8 144.31666667,-35.8 144.31666667,-35.79166667 144.325,-35.79166667 144.325,-35.78333333 144.31666667,-35.78333333 144.31666667,-35.775 144.30833333000001,-35.775 144.3,-35.775 144.3,-35.76666667 144.3,-35.75833333 144.29166667000001,-35.75833333 144.28333333,-35.75833333 144.28333333,-35.75 144.275,-35.75 144.26666667000001,-35.75 144.26666667000001,-35.74166667 144.25833333,-35.74166667 144.25,-35.74166667 144.25,-35.73333333 144.25833333,-35.73333333 144.26666667000001,-35.73333333 144.275,-35.73333333 144.275,-35.725 144.26666667000001,-35.725 144.26666667000001,-35.71666667 144.25833333,-35.71666667 144.25833333,-35.70833333 144.25833333,-35.7 144.25,-35.7 144.25,-35.69166667 144.24166667,-35.69166667 144.24166667,-35.68333333 144.24166667,-35.675 144.23333333,-35.675 144.23333333,-35.66666667 144.225,-35.66666667 144.225,-35.65833333 144.21666667,-35.65833333 144.20833333,-35.65833333 144.20833333,-35.66666667 144.2,-35.66666667 144.2,-35.65833333 144.2,-35.65 144.2,-35.64166667 144.19166667,-35.64166667 144.19166667,-35.63333333 144.19166667,-35.625 144.18333333000001,-35.625 144.18333333000001,-35.61666667 144.175,-35.61666667 144.16666667000001,-35.61666667 144.16666667000001,-35.60833333 144.175,-35.60833333 144.175,-35.6 144.175,-35.59166667 144.16666667000001,-35.59166667 144.15833333,-35.59166667 144.15833333,-35.58333333 144.15,-35.58333333 144.15,-35.575 144.14166667000001,-35.575 144.14166667000001,-35.56666667 144.14166667000001,-35.55833333 144.14166667000001,-35.55 144.14166667000001,-35.54166667 144.15,-35.54166667 144.15833333,-35.54166667 144.16666667000001,-35.54166667 144.16666667000001,-35.55 144.175,-35.55 144.175,-35.55833333 144.175,-35.56666667 144.18333333000001,-35.56666667 144.19166667,-35.56666667 144.19166667,-35.575 144.2,-35.575 144.20833333,-35.575 144.20833333,-35.56666667 144.21666667,-35.56666667 144.21666667,-35.575 144.225,-35.575 144.225,-35.58333333 144.23333333,-35.58333333 144.24166667,-35.58333333 144.24166667,-35.59166667 144.25,-35.59166667 144.25833333,-35.59166667 144.25833333,-35.58333333 144.25833333,-35.575 144.25,-35.575 144.24166667,-35.575 144.24166667,-35.56666667 144.23333333,-35.56666667 144.23333333,-35.55833333 144.23333333,-35.55 144.23333333,-35.54166667 144.225,-35.54166667 144.21666667,-35.54166667 144.21666667,-35.53333333 144.20833333,-35.53333333 144.20833333,-35.54166667 144.2,-35.54166667 144.2,-35.53333333 144.2,-35.525 144.2,-35.51666667 144.19166667,-35.51666667 144.18333333000001,-35.51666667 144.18333333000001,-35.525 144.175,-35.525 144.16666667000001,-35.525 144.16666667000001,-35.51666667 144.175,-35.51666667 144.175,-35.50833333 144.18333333000001,-35.50833333 144.19166667,-35.50833333 144.19166667,-35.5 144.18333333000001,-35.5 144.175,-35.5 144.175,-35.49166667 144.16666667000001,-35.49166667 144.15833333,-35.49166667 144.15,-35.49166667 144.14166667000001,-35.49166667 144.14166667000001,-35.48333333 144.14166667000001,-35.475 144.15,-35.475 144.15833333,-35.475 144.15833333,-35.48333333 144.16666667000001,-35.48333333 144.175,-35.48333333 144.18333333000001,-35.48333333 144.19166667,-35.48333333 144.2,-35.48333333 144.2,-35.49166667 144.2,-35.5 144.20833333,-35.5 144.20833333,-35.50833333 144.21666667,-35.50833333 144.225,-35.50833333 144.23333333,-35.50833333 144.23333333,-35.51666667 144.24166667,-35.51666667 144.24166667,-35.525 144.25,-35.525 144.25,-35.51666667 144.25833333,-35.51666667 144.25833333,-35.50833333 144.25,-35.50833333 144.25,-35.5 144.25,-35.49166667 144.25,-35.48333333 144.25833333,-35.48333333 144.25833333,-35.475 144.26666667000001,-35.475 144.26666667000001,-35.48333333 144.26666667000001,-35.49166667 144.26666667000001,-35.5 144.275,-35.5 144.275,-35.50833333 144.28333333,-35.50833333 144.29166667000001,-35.50833333 144.29166667000001,-35.51666667 144.3,-35.51666667 144.30833333000001,-35.51666667 144.30833333000001,-35.50833333 144.30833333000001,-35.5 144.30833333000001,-35.49166667 144.31666667,-35.49166667 144.325,-35.49166667 144.325,-35.48333333 144.33333333,-35.48333333 144.34166667,-35.48333333 144.34166667,-35.475 144.33333333,-35.475 144.325,-35.475 144.325,-35.46666667 144.325,-35.45833333 144.31666667,-35.45833333 144.30833333000001,-35.45833333 144.30833333000001,-35.45 144.31666667,-35.45 144.31666667,-35.44166667 144.30833333000001,-35.44166667 144.30833333000001,-35.43333333 144.31666667,-35.43333333 144.31666667,-35.425 144.325,-35.425 144.325,-35.43333333 144.33333333,-35.43333333 144.33333333,-35.425 144.33333333,-35.41666667 144.33333333,-35.40833333 144.33333333,-35.4 144.33333333,-35.39166667 144.34166667,-35.39166667 144.34166667,-35.4 144.35,-35.4 144.35,-35.40833333 144.35,-35.41666667 144.35833333,-35.41666667 144.35833333,-35.40833333 144.36666667,-35.40833333 144.36666667,-35.4 144.375,-35.4 144.375,-35.39166667 144.375,-35.38333333 144.36666667,-35.38333333 144.36666667,-35.375 144.36666667,-35.36666667 144.375,-35.36666667 144.38333333,-35.36666667 144.38333333,-35.35833333 144.39166667000001,-35.35833333 144.39166667000001,-35.35 144.4,-35.35 144.40833333,-35.35 144.41666667000001,-35.35 144.425,-35.35 144.43333333000001,-35.35 144.43333333000001,-35.34166667 144.425,-35.34166667 144.41666667000001,-35.34166667 144.40833333,-35.34166667 144.4,-35.34166667 144.39166667000001,-35.34166667 144.38333333,-35.34166667 144.38333333,-35.33333333 144.39166667000001,-35.33333333 144.4,-35.33333333 144.40833333,-35.33333333 144.41666667000001,-35.33333333 144.425,-35.33333333 144.425,-35.325 144.41666667000001,-35.325 144.40833333,-35.325 144.4,-35.325 144.39166667000001,-35.325 144.38333333,-35.325 144.375,-35.325 144.375,-35.31666667 144.375,-35.30833333 144.375,-35.3 144.36666667,-35.3 144.36666667,-35.30833333 144.35833333,-35.30833333 144.35833333,-35.3 144.35833333,-35.29166667 144.35,-35.29166667 144.34166667,-35.29166667 144.33333333,-35.29166667 144.325,-35.29166667 144.31666667,-35.29166667 144.31666667,-35.28333333 144.30833333000001,-35.28333333 144.3,-35.28333333 144.3,-35.275 144.29166667000001,-35.275 144.29166667000001,-35.26666667 144.28333333,-35.26666667 144.275,-35.26666667 144.26666667000001,-35.26666667 144.25833333,-35.26666667 144.25833333,-35.25833333 144.26666667000001,-35.25833333 144.275,-35.25833333 144.28333333,-35.25833333 144.29166667000001,-35.25833333 144.3,-35.25833333 144.30833333000001,-35.25833333 144.30833333000001,-35.26666667 144.31666667,-35.26666667 144.31666667,-35.275 144.325,-35.275 144.325,-35.26666667 144.325,-35.25833333 144.33333333,-35.25833333 144.33333333,-35.25 144.34166667,-35.25 144.35,-35.25 144.35833333,-35.25 144.36666667,-35.25 144.375,-35.25 144.375,-35.24166667 144.38333333,-35.24166667 144.39166667000001,-35.24166667 144.39166667000001,-35.25 144.4,-35.25 144.4,-35.25833333 144.4,-35.26666667 144.40833333,-35.26666667 144.41666667000001,-35.26666667 144.425,-35.26666667 144.425,-35.25833333 144.425,-35.25 144.425,-35.24166667 144.425,-35.23333333 144.41666667000001,-35.23333333 144.41666667000001,-35.225 144.41666667000001,-35.21666667 144.40833333,-35.21666667 144.4,-35.21666667 144.4,-35.20833333 144.39166667000001,-35.20833333 144.38333333,-35.20833333 144.38333333,-35.2 144.38333333,-35.19166667 144.39166667000001,-35.19166667 144.39166667000001,-35.18333333 144.4,-35.18333333 144.4,-35.175 144.4,-35.16666667 144.4,-35.15833333 144.4,-35.15 144.39166667000001,-35.15 144.39166667000001,-35.14166667 144.38333333,-35.14166667 144.38333333,-35.15 144.375,-35.15 144.36666667,-35.15 144.36666667,-35.15833333 144.35833333,-35.15833333 144.35833333,-35.15 144.35833333,-35.14166667 144.35833333,-35.13333333 144.35833333,-35.125 144.35833333,-35.11666667 144.36666667,-35.11666667 144.36666667,-35.125 144.36666667,-35.13333333 144.375,-35.13333333 144.38333333,-35.13333333 144.38333333,-35.125 144.39166667000001,-35.125 144.4,-35.125 144.4,-35.13333333 144.40833333,-35.13333333 144.40833333,-35.125 144.41666667000001,-35.125 144.425,-35.125 144.43333333000001,-35.125 144.44166667,-35.125 144.44166667,-35.13333333 144.45,-35.13333333 144.45833333,-35.13333333 144.46666667,-35.13333333 144.46666667,-35.125 144.475,-35.125 144.48333333,-35.125 144.49166667,-35.125 144.5,-35.125 144.50833333,-35.125 144.50833333,-35.11666667 144.50833333,-35.10833333 144.51666667000001,-35.10833333 144.51666667000001,-35.11666667 144.525,-35.11666667 144.53333333,-35.11666667 144.53333333,-35.10833333 144.525,-35.10833333 144.525,-35.1 144.53333333,-35.1 144.53333333,-35.09166667 144.525,-35.09166667 144.525,-35.08333333 144.51666667000001,-35.08333333 144.51666667000001,-35.075 144.50833333,-35.075 144.50833333,-35.08333333 144.5,-35.08333333 144.49166667,-35.08333333 144.49166667,-35.09166667 144.48333333,-35.09166667 144.48333333,-35.1 144.475,-35.1 144.46666667,-35.1 144.45833333,-35.1 144.45833333,-35.09166667 144.45833333,-35.08333333 144.46666667,-35.08333333 144.475,-35.08333333 144.475,-35.075 144.46666667,-35.075 144.46666667,-35.06666667 144.475,-35.06666667 144.48333333,-35.06666667 144.49166667,-35.06666667 144.5,-35.06666667 144.5,-35.05833333 144.49166667,-35.05833333 144.48333333,-35.05833333 144.48333333,-35.05 144.475,-35.05 144.46666667,-35.05 144.46666667,-35.04166667 144.45833333,-35.04166667 144.45833333,-35.03333333 144.45833333,-35.025 144.45833333,-35.01666667 144.45833333,-35.00833333 144.46666667,-35.00833333 144.46666667,-35.0 144.475,-35.0 144.48333333,-35.0 144.48333333,-34.99166667 144.48333333,-34.98333333 144.49166667,-34.98333333 144.5,-34.98333333 144.5,-34.975 144.5,-34.96666667 144.5,-34.95833333 144.49166667,-34.95833333 144.49166667,-34.95 144.48333333,-34.95 144.48333333,-34.95833333 144.48333333,-34.96666667 144.48333333,-34.975 144.475,-34.975 144.46666667,-34.975 144.45833333,-34.975 144.45833333,-34.96666667 144.45,-34.96666667 144.44166667,-34.96666667 144.43333333000001,-34.96666667 144.425,-34.96666667 144.425,-34.95833333 144.43333333000001,-34.95833333 144.44166667,-34.95833333 144.44166667,-34.95 144.45,-34.95 144.45833333,-34.95 144.46666667,-34.95 144.46666667,-34.94166667 144.46666667,-34.93333333 144.475,-34.93333333 144.475,-34.925 144.475,-34.91666667 144.48333333,-34.91666667 144.49166667,-34.91666667 144.49166667,-34.90833333 144.49166667,-34.9 144.5,-34.9 144.50833333,-34.9 144.51666667000001,-34.9 144.51666667000001,-34.90833333 144.50833333,-34.90833333 144.50833333,-34.91666667 144.5,-34.91666667 144.5,-34.925 144.50833333,-34.925 144.51666667000001,-34.925 144.51666667000001,-34.93333333 144.525,-34.93333333 144.525,-34.925 144.53333333,-34.925 144.54166667000001,-34.925 144.55,-34.925 144.55,-34.91666667 144.54166667000001,-34.91666667 144.53333333,-34.91666667 144.53333333,-34.90833333 144.54166667000001,-34.90833333 144.54166667000001,-34.9 144.55,-34.9 144.55,-34.89166667 144.55,-34.88333333 144.54166667000001,-34.88333333 144.54166667000001,-34.875 144.54166667000001,-34.86666667 144.55,-34.86666667 144.55,-34.85833333 144.55833333000001,-34.85833333 144.55833333000001,-34.85 144.56666667,-34.85 144.575,-34.85 144.58333333,-34.85 144.59166667,-34.85 144.59166667,-34.84166667 144.6,-34.84166667 144.60833333,-34.84166667 144.61666667,-34.84166667 144.61666667,-34.85 144.625,-34.85 144.625,-34.84166667 144.625,-34.83333333 144.61666667,-34.83333333 144.60833333,-34.83333333 144.6,-34.83333333 144.6,-34.825 144.59166667,-34.825 144.58333333,-34.825 144.575,-34.825 144.575,-34.81666667 144.58333333,-34.81666667 144.58333333,-34.80833333 144.575,-34.80833333 144.575,-34.8 144.56666667,-34.8 144.55833333000001,-34.8 144.55,-34.8 144.55,-34.79166667 144.55,-34.78333333 144.54166667000001,-34.78333333 144.54166667000001,-34.775 144.55,-34.775 144.55,-34.76666667 144.55,-34.75833333 144.55833333000001,-34.75833333 144.56666667,-34.75833333 144.56666667,-34.76666667 144.56666667,-34.775 144.575,-34.775 144.58333333,-34.775 144.58333333,-34.76666667 144.58333333,-34.75833333 144.58333333,-34.75 144.59166667,-34.75 144.6,-34.75 144.6,-34.74166667 144.6,-34.73333333 144.60833333,-34.73333333 144.61666667,-34.73333333 144.625,-34.73333333 144.63333333,-34.73333333 144.63333333,-34.74166667 144.63333333,-34.75 144.64166667000001,-34.75 144.64166667000001,-34.75833333 144.64166667000001,-34.76666667 144.65,-34.76666667 144.65,-34.75833333 144.65833333,-34.75833333 144.66666667000001,-34.75833333 144.675,-34.75833333 144.68333333000001,-34.75833333 144.68333333000001,-34.75 144.675,-34.75 144.675,-34.74166667 144.66666667000001,-34.74166667 144.66666667000001,-34.73333333 144.66666667000001,-34.725 144.65833333,-34.725 144.65833333,-34.71666667 144.65833333,-34.70833333 144.66666667000001,-34.70833333 144.675,-34.70833333 144.68333333000001,-34.70833333 144.68333333000001,-34.7 144.69166667,-34.7 144.69166667,-34.69166667 144.7,-34.69166667 144.70833333,-34.69166667 144.70833333,-34.7 144.7,-34.7 144.7,-34.70833333 144.7,-34.71666667 144.69166667,-34.71666667 144.68333333000001,-34.71666667 144.68333333000001,-34.725 144.69166667,-34.725 144.7,-34.725 144.7,-34.73333333 144.70833333,-34.73333333 144.71666667,-34.73333333 144.71666667,-34.725 144.725,-34.725 144.725,-34.71666667 144.73333333,-34.71666667 144.74166667,-34.71666667 144.74166667,-34.70833333 144.73333333,-34.70833333 144.73333333,-34.7 144.725,-34.7 144.71666667,-34.7 144.71666667,-34.69166667 144.725,-34.69166667 144.73333333,-34.69166667 144.74166667,-34.69166667 144.74166667,-34.68333333 144.75,-34.68333333 144.75,-34.675 144.74166667,-34.675 144.74166667,-34.66666667 144.74166667,-34.65833333 144.74166667,-34.65 144.75,-34.65 144.75,-34.65833333 144.75833333,-34.65833333 144.76666667000001,-34.65833333 144.775,-34.65833333 144.78333333,-34.65833333 144.78333333,-34.65 144.78333333,-34.64166667 144.775,-34.64166667 144.775,-34.63333333 144.78333333,-34.63333333 144.79166667000001,-34.63333333 144.79166667000001,-34.625 144.78333333,-34.625 144.78333333,-34.61666667 144.775,-34.61666667 144.775,-34.60833333 144.775,-34.6 144.78333333,-34.6 144.79166667000001,-34.6 144.8,-34.6 144.8,-34.60833333 144.8,-34.61666667 144.80833333000001,-34.61666667 144.81666667,-34.61666667 144.825,-34.61666667 144.825,-34.625 144.83333333,-34.625 144.84166667,-34.625 144.84166667,-34.63333333 144.84166667,-34.64166667 144.84166667,-34.65 144.83333333,-34.65 144.83333333,-34.65833333 144.84166667,-34.65833333 144.84166667,-34.66666667 144.85,-34.66666667 144.85,-34.65833333 144.85833333,-34.65833333 144.85833333,-34.65 144.86666667,-34.65 144.86666667,-34.64166667 144.86666667,-34.63333333 144.875,-34.63333333 144.88333333,-34.63333333 144.89166667000001,-34.63333333 144.89166667000001,-34.625 144.9,-34.625 144.9,-34.63333333 144.90833333,-34.63333333 144.90833333,-34.64166667 144.91666667000001,-34.64166667 144.91666667000001,-34.63333333 144.91666667000001,-34.625 144.91666667000001,-34.61666667 144.91666667000001,-34.60833333 144.90833333,-34.60833333 144.9,-34.60833333 144.9,-34.6 144.90833333,-34.6 144.90833333,-34.59166667 144.9,-34.59166667 144.9,-34.58333333 144.90833333,-34.58333333 144.91666667000001,-34.58333333 144.925,-34.58333333 144.925,-34.575 144.93333333000001,-34.575 144.94166667,-34.575 144.95,-34.575 144.95833333,-34.575 144.95833333,-34.58333333 144.96666667,-34.58333333 144.975,-34.58333333 144.975,-34.59166667 144.98333333,-34.59166667 144.98333333,-34.58333333 144.99166667,-34.58333333 145.0,-34.58333333 145.00833333,-34.58333333 145.00833333,-34.59166667 145.01666667000001,-34.59166667 145.01666667000001,-34.58333333 145.025,-34.58333333 145.025,-34.575 145.01666667000001,-34.575 145.01666667000001,-34.56666667 145.01666667000001,-34.55833333 145.025,-34.55833333 145.03333333,-34.55833333 145.04166667000001,-34.55833333 145.04166667000001,-34.55 145.05,-34.55 145.05,-34.54166667 145.05833333000001,-34.54166667 145.06666667,-34.54166667 145.075,-34.54166667 145.075,-34.55 145.06666667,-34.55 145.05833333000001,-34.55 145.05833333000001,-34.55833333 145.06666667,-34.55833333 145.075,-34.55833333 145.08333333,-34.55833333 145.08333333,-34.55 145.08333333,-34.54166667 145.08333333,-34.53333333 145.09166667,-34.53333333 145.09166667,-34.54166667 145.1,-34.54166667 145.1,-34.53333333 145.10833333,-34.53333333 145.10833333,-34.525 145.11666667,-34.525 145.11666667,-34.53333333 145.11666667,-34.54166667 145.11666667,-34.55 145.125,-34.55 145.125,-34.55833333 145.13333333,-34.55833333 145.13333333,-34.55 145.14166667000001,-34.55 145.14166667000001,-34.54166667 145.15,-34.54166667 145.15833333,-34.54166667 145.15833333,-34.55 145.16666667000001,-34.55 145.175,-34.55 145.18333333000001,-34.55 145.18333333000001,-34.54166667 145.19166667,-34.54166667 145.19166667,-34.55 145.19166667,-34.55833333 145.2,-34.55833333 145.2,-34.55 145.20833333,-34.55 145.21666667,-34.55 145.21666667,-34.55833333 145.225,-34.55833333 145.23333333,-34.55833333 145.23333333,-34.55 145.225,-34.55 145.225,-34.54166667 145.23333333,-34.54166667 145.24166667,-34.54166667 145.25,-34.54166667 145.25833333,-34.54166667 145.26666667000001,-34.54166667 145.26666667000001,-34.53333333 145.275,-34.53333333 145.28333333,-34.53333333 145.29166667000001,-34.53333333 145.29166667000001,-34.525 145.29166667000001,-34.51666667 145.29166667000001,-34.50833333 145.29166667000001,-34.5 145.29166667000001,-34.49166667 145.3,-34.49166667 145.30833333000001,-34.49166667 145.31666667,-34.49166667 145.325,-34.49166667 145.325,-34.5 145.33333333,-34.5 145.34166667,-34.5 145.35,-34.5 145.35,-34.49166667 145.35,-34.48333333 145.34166667,-34.48333333 145.34166667,-34.49166667 145.33333333,-34.49166667 145.33333333,-34.48333333 145.325,-34.48333333 145.325,-34.475 145.31666667,-34.475 145.31666667,-34.46666667 145.31666667,-34.45833333 145.31666667,-34.45 145.325,-34.45 145.33333333,-34.45 145.33333333,-34.44166667 145.325,-34.44166667 145.325,-34.43333333 145.33333333,-34.43333333 145.34166667,-34.43333333 145.34166667,-34.425 145.34166667,-34.41666667 145.34166667,-34.40833333 145.34166667,-34.4 145.35,-34.4 145.35833333,-34.4 145.35833333,-34.39166667 145.35,-34.39166667 145.34166667,-34.39166667 145.33333333,-34.39166667 145.33333333,-34.38333333 145.325,-34.38333333 145.31666667,-34.38333333 145.31666667,-34.375 145.325,-34.375 145.325,-34.36666667 145.33333333,-34.36666667 145.33333333,-34.35833333 145.34166667,-34.35833333 145.34166667,-34.35 145.35,-34.35 145.35,-34.34166667 145.35,-34.33333333 145.35833333,-34.33333333 145.35833333,-34.325 145.35,-34.325 145.35,-34.31666667 145.35833333,-34.31666667 145.36666667,-34.31666667 145.375,-34.31666667 145.375,-34.30833333 145.375,-34.3 145.36666667,-34.3 145.36666667,-34.29166667 145.36666667,-34.28333333 145.375,-34.28333333 145.38333333,-34.28333333 145.38333333,-34.29166667 145.38333333,-34.3 145.39166667000001,-34.3 145.39166667000001,-34.30833333 145.4,-34.30833333 145.40833333,-34.30833333 145.41666667000001,-34.30833333 145.425,-34.30833333 145.425,-34.3 145.425,-34.29166667 145.43333333000001,-34.29166667 145.44166667,-34.29166667 145.45,-34.29166667 145.45,-34.28333333 145.45833333,-34.28333333 145.45833333,-34.275 145.45,-34.275 145.45,-34.26666667 145.45833333,-34.26666667 145.46666667,-34.26666667 145.475,-34.26666667 145.48333333,-34.26666667 145.49166667,-34.26666667 145.5,-34.26666667 145.50833333,-34.26666667 145.51666667000001,-34.26666667 145.51666667000001,-34.25833333 145.50833333,-34.25833333 145.50833333,-34.25 145.50833333,-34.24166667 145.51666667000001,-34.24166667 145.51666667000001,-34.25 145.525,-34.25 145.525,-34.24166667 145.53333333,-34.24166667 145.54166667000001,-34.24166667 145.55,-34.24166667 145.55833333000001,-34.24166667 145.55833333000001,-34.23333333 145.56666667,-34.23333333 145.56666667,-34.24166667 145.56666667,-34.25 145.575,-34.25 145.58333333,-34.25 145.59166667,-34.25 145.59166667,-34.25833333 145.6,-34.25833333 145.6,-34.25 145.60833333,-34.25 145.60833333,-34.24166667 145.60833333,-34.23333333 145.61666667,-34.23333333 145.61666667,-34.225 145.60833333,-34.225 145.60833333,-34.21666667 145.61666667,-34.21666667 145.625,-34.21666667 145.625,-34.225 145.63333333,-34.225 145.64166667000001,-34.225 145.64166667000001,-34.21666667 145.65,-34.21666667 145.65,-34.20833333 145.65,-34.2 145.65833333,-34.2 145.65833333,-34.20833333 145.66666667000001,-34.20833333 145.66666667000001,-34.2 145.66666667000001,-34.19166667 145.675,-34.19166667 145.675,-34.2 145.68333333000001,-34.2 145.68333333000001,-34.20833333 145.69166667,-34.20833333 145.7,-34.20833333 145.7,-34.2 145.70833333,-34.2 145.70833333,-34.19166667 145.7,-34.19166667 145.7,-34.18333333 145.69166667,-34.18333333 145.69166667,-34.175 145.7,-34.175 145.7,-34.16666667 145.70833333,-34.16666667 145.71666667,-34.16666667 145.71666667,-34.15833333 145.725,-34.15833333 145.73333333,-34.15833333 145.73333333,-34.16666667 145.74166667,-34.16666667 145.74166667,-34.175 145.75,-34.175 145.75833333,-34.175 145.75833333,-34.18333333 145.75833333,-34.19166667 145.75,-34.19166667 145.74166667,-34.19166667 145.74166667,-34.2 145.74166667,-34.20833333 145.75,-34.20833333 145.75,-34.21666667 145.75,-34.225 145.75,-34.23333333 145.75,-34.24166667 145.75833333,-34.24166667 145.75833333,-34.25 145.76666667000001,-34.25 145.775,-34.25 145.78333333,-34.25 145.78333333,-34.24166667 145.775,-34.24166667 145.76666667000001,-34.24166667 145.76666667000001,-34.23333333 145.76666667000001,-34.225 145.775,-34.225 145.775,-34.21666667 145.775,-34.20833333 145.78333333,-34.20833333 145.78333333,-34.2 145.79166667000001,-34.2 145.79166667000001,-34.20833333 145.8,-34.20833333 145.8,-34.2 145.8,-34.19166667 145.8,-34.18333333 145.8,-34.175 145.80833333000001,-34.175 145.80833333000001,-34.16666667 145.81666667,-34.16666667 145.825,-34.16666667 145.825,-34.175 145.83333333,-34.175 145.84166667,-34.175 145.84166667,-34.18333333 145.85,-34.18333333 145.85,-34.175 145.85833333,-34.175 145.85833333,-34.18333333 145.86666667,-34.18333333 145.875,-34.18333333 145.875,-34.175 145.875,-34.16666667 145.88333333,-34.16666667 145.89166667000001,-34.16666667 145.89166667000001,-34.15833333 145.9,-34.15833333 145.9,-34.15 145.89166667000001,-34.15 145.89166667000001,-34.14166667 145.89166667000001,-34.13333333 145.88333333,-34.13333333 145.88333333,-34.125 145.875,-34.125 145.875,-34.11666667 145.86666667,-34.11666667 145.86666667,-34.10833333 145.86666667,-34.1 145.86666667,-34.09166667 145.85833333,-34.09166667 145.85833333,-34.08333333 145.86666667,-34.08333333 145.86666667,-34.075 145.86666667,-34.06666667 145.86666667,-34.05833333 145.85833333,-34.05833333 145.85,-34.05833333 145.85,-34.05 145.85833333,-34.05 145.85833333,-34.04166667 145.85,-34.04166667 145.85,-34.03333333 145.85,-34.025 145.85833333,-34.025 145.85833333,-34.03333333 145.86666667,-34.03333333 145.875,-34.03333333 145.875,-34.025 145.875,-34.01666667 145.88333333,-34.01666667 145.88333333,-34.00833333 145.88333333,-34.0 145.89166667000001,-34.0 145.89166667000001,-33.99166667 145.9,-33.99166667 145.9,-34.0 145.90833333,-34.0 145.91666667000001,-34.0 145.925,-34.0 145.925,-34.00833333 145.925,-34.01666667 145.925,-34.025 145.93333333000001,-34.025 145.93333333000001,-34.03333333 145.93333333000001,-34.04166667 145.94166667,-34.04166667 145.95,-34.04166667 145.95,-34.05 145.95,-34.05833333 145.95833333,-34.05833333 145.95833333,-34.06666667 145.96666667,-34.06666667 145.96666667,-34.075 145.95833333,-34.075 145.95,-34.075 145.95,-34.08333333 145.95833333,-34.08333333 145.96666667,-34.08333333 145.975,-34.08333333 145.98333333,-34.08333333 145.98333333,-34.09166667 145.975,-34.09166667 145.975,-34.1 145.98333333,-34.1 145.99166667,-34.1 145.99166667,-34.09166667 145.99166667,-34.08333333 146.0,-34.08333333 146.0,-34.075 146.00833333,-34.075 146.01666667000001,-34.075 146.01666667000001,-34.06666667 146.01666667000001,-34.05833333 146.01666667000001,-34.05 146.01666667000001,-34.04166667 146.01666667000001,-34.03333333 146.025,-34.03333333 146.03333333,-34.03333333 146.04166667000001,-34.03333333 146.04166667000001,-34.04166667 146.05,-34.04166667 146.05,-34.03333333 146.05833333000001,-34.03333333 146.06666667,-34.03333333 146.06666667,-34.025 146.05833333000001,-34.025 146.05,-34.025 146.05,-34.01666667 146.04166667000001,-34.01666667 146.04166667000001,-34.00833333 146.04166667000001,-34.0 146.03333333,-34.0 146.03333333,-33.99166667 146.03333333,-33.98333333 146.025,-33.98333333 146.01666667000001,-33.98333333 146.01666667000001,-33.975 146.025,-33.975 146.025,-33.96666667 146.025,-33.95833333 146.03333333,-33.95833333 146.04166667000001,-33.95833333 146.04166667000001,-33.95 146.03333333,-33.95 146.025,-33.95 146.01666667000001,-33.95 146.00833333,-33.95 146.0,-33.95 146.0,-33.95833333 145.99166667,-33.95833333 145.98333333,-33.95833333 145.98333333,-33.96666667 145.975,-33.96666667 145.96666667,-33.96666667 145.96666667,-33.975 145.96666667,-33.98333333 145.95833333,-33.98333333 145.95,-33.98333333 145.95,-33.975 145.94166667,-33.975 145.94166667,-33.96666667 145.93333333000001,-33.96666667 145.925,-33.96666667 145.925,-33.95833333 145.93333333000001,-33.95833333 145.93333333000001,-33.95 145.93333333000001,-33.94166667 145.93333333000001,-33.93333333 145.94166667,-33.93333333 145.94166667,-33.925 145.95,-33.925 145.95,-33.91666667 145.95,-33.90833333 145.95833333,-33.90833333 145.95833333,-33.9 145.95833333,-33.89166667 145.95833333,-33.88333333 145.96666667,-33.88333333 145.96666667,-33.875 145.975,-33.875 145.975,-33.86666667 145.98333333,-33.86666667 145.98333333,-33.85833333 145.99166667,-33.85833333 146.0,-33.85833333 146.00833333,-33.85833333 146.00833333,-33.86666667 146.00833333,-33.875 146.01666667000001,-33.875 146.01666667000001,-33.88333333 146.025,-33.88333333 146.025,-33.875 146.03333333,-33.875 146.03333333,-33.86666667 146.025,-33.86666667 146.025,-33.85833333 146.03333333,-33.85833333 146.04166667000001,-33.85833333 146.04166667000001,-33.85 146.03333333,-33.85 146.025,-33.85 146.025,-33.84166667 146.025,-33.83333333 146.025,-33.825 146.03333333,-33.825 146.04166667000001,-33.825 146.04166667000001,-33.81666667 146.04166667000001,-33.80833333 146.05,-33.80833333 146.05833333000001,-33.80833333 146.05833333000001,-33.8 146.06666667,-33.8 146.06666667,-33.79166667 146.075,-33.79166667 146.075,-33.78333333 146.075,-33.775 146.08333333,-33.775 146.08333333,-33.76666667 146.08333333,-33.75833333 146.08333333,-33.75 146.09166667,-33.75 146.1,-33.75 146.1,-33.75833333 146.1,-33.76666667 146.10833333,-33.76666667 146.10833333,-33.775 146.10833333,-33.78333333 146.1,-33.78333333 146.1,-33.79166667 146.10833333,-33.79166667 146.10833333,-33.8 146.11666667,-33.8 146.11666667,-33.79166667 146.125,-33.79166667 146.125,-33.78333333 146.13333333,-33.78333333 146.13333333,-33.79166667 146.14166667000001,-33.79166667 146.14166667000001,-33.8 146.15,-33.8 146.15,-33.79166667 146.15833333,-33.79166667 146.16666667000001,-33.79166667 146.16666667000001,-33.78333333 146.175,-33.78333333 146.18333333000001,-33.78333333 146.18333333000001,-33.79166667 146.18333333000001,-33.8 146.18333333000001,-33.80833333 146.19166667,-33.80833333 146.19166667,-33.8 146.2,-33.8 146.2,-33.79166667 146.20833333,-33.79166667 146.20833333,-33.8 146.21666667,-33.8 146.21666667,-33.80833333 146.225,-33.80833333 146.225,-33.8 146.225,-33.79166667 146.225,-33.78333333 146.23333333,-33.78333333 146.23333333,-33.775 146.24166667,-33.775 146.25,-33.775 146.25833333,-33.775 146.25833333,-33.78333333 146.25833333,-33.79166667 146.26666667000001,-33.79166667 146.26666667000001,-33.8 146.275,-33.8 146.275,-33.80833333 146.275,-33.81666667 146.26666667000001,-33.81666667 146.26666667000001,-33.825 146.26666667000001,-33.83333333 146.25833333,-33.83333333 146.25833333,-33.84166667 146.25833333,-33.85 146.25,-33.85 146.25,-33.85833333 146.25,-33.86666667 146.25833333,-33.86666667 146.25833333,-33.85833333 146.26666667000001,-33.85833333 146.275,-33.85833333 146.275,-33.85 146.28333333,-33.85 146.28333333,-33.84166667 146.29166667000001,-33.84166667 146.29166667000001,-33.85 146.3,-33.85 146.30833333000001,-33.85 146.30833333000001,-33.84166667 146.31666667,-33.84166667 146.325,-33.84166667 146.325,-33.83333333 146.325,-33.825 146.31666667,-33.825 146.31666667,-33.81666667 146.325,-33.81666667 146.33333333,-33.81666667 146.34166667,-33.81666667 146.34166667,-33.825 146.35,-33.825 146.35833333,-33.825 146.36666667,-33.825 146.36666667,-33.83333333 146.35833333,-33.83333333 146.35833333,-33.84166667 146.35833333,-33.85 146.35,-33.85 146.35,-33.85833333 146.35833333,-33.85833333 146.35833333,-33.86666667 146.36666667,-33.86666667 146.375,-33.86666667 146.375,-33.875 146.38333333,-33.875 146.38333333,-33.88333333 146.38333333,-33.89166667 146.375,-33.89166667 146.36666667,-33.89166667 146.36666667,-33.88333333 146.36666667,-33.875 146.35833333,-33.875 146.35,-33.875 146.35,-33.88333333 146.35,-33.89166667 146.35833333,-33.89166667 146.35833333,-33.9 146.35833333,-33.90833333 146.35833333,-33.91666667 146.36666667,-33.91666667 146.36666667,-33.925 146.36666667,-33.93333333 146.36666667,-33.94166667 146.375,-33.94166667 146.375,-33.93333333 146.38333333,-33.93333333 146.38333333,-33.94166667 146.39166667000001,-33.94166667 146.4,-33.94166667 146.40833333,-33.94166667 146.41666667000001,-33.94166667 146.41666667000001,-33.95 146.41666667000001,-33.95833333 146.41666667000001,-33.96666667 146.425,-33.96666667 146.425,-33.975 146.425,-33.98333333 146.43333333000001,-33.98333333 146.44166667,-33.98333333 146.44166667,-33.975 146.45,-33.975 146.45,-33.96666667 146.45,-33.95833333 146.45833333,-33.95833333 146.46666667,-33.95833333 146.46666667,-33.95 146.475,-33.95 146.475,-33.94166667 146.48333333,-33.94166667 146.49166667,-33.94166667 146.49166667,-33.95 146.49166667,-33.95833333 146.5,-33.95833333 146.5,-33.95 146.5,-33.94166667 146.5,-33.93333333 146.5,-33.925 146.50833333,-33.925 146.50833333,-33.91666667 146.5,-33.91666667 146.49166667,-33.91666667 146.49166667,-33.925 146.48333333,-33.925 146.48333333,-33.91666667 146.48333333,-33.90833333 146.475,-33.90833333 146.475,-33.9 146.48333333,-33.9 146.49166667,-33.9 146.49166667,-33.89166667 146.5,-33.89166667 146.50833333,-33.89166667 146.50833333,-33.88333333 146.5,-33.88333333 146.49166667,-33.88333333 146.49166667,-33.875 146.5,-33.875 146.5,-33.86666667 146.49166667,-33.86666667 146.48333333,-33.86666667 146.48333333,-33.85833333 146.49166667,-33.85833333 146.5,-33.85833333 146.5,-33.85 146.50833333,-33.85 146.50833333,-33.84166667 146.50833333,-33.83333333 146.50833333,-33.825 146.51666667000001,-33.825 146.51666667000001,-33.81666667 146.51666667000001,-33.80833333 146.525,-33.80833333 146.525,-33.8 146.53333333,-33.8 146.54166667000001,-33.8 146.54166667000001,-33.79166667 146.55,-33.79166667 146.55833333000001,-33.79166667 146.56666667,-33.79166667 146.56666667,-33.78333333 146.575,-33.78333333 146.58333333,-33.78333333 146.59166667,-33.78333333 146.59166667,-33.775 146.58333333,-33.775 146.58333333,-33.76666667 146.59166667,-33.76666667 146.6,-33.76666667 146.6,-33.75833333 146.60833333,-33.75833333 146.60833333,-33.75 146.61666667,-33.75 146.61666667,-33.74166667 146.61666667,-33.73333333 146.625,-33.73333333 146.63333333,-33.73333333 146.63333333,-33.725 146.625,-33.725 146.61666667,-33.725 146.60833333,-33.725 146.60833333,-33.71666667 146.6,-33.71666667 146.59166667,-33.71666667 146.59166667,-33.70833333 146.6,-33.70833333 146.6,-33.7 146.60833333,-33.7 146.61666667,-33.7 146.625,-33.7 146.63333333,-33.7 146.63333333,-33.69166667 146.63333333,-33.68333333 146.63333333,-33.675 146.64166667000001,-33.675 146.64166667000001,-33.68333333 146.65,-33.68333333 146.65,-33.675 146.65833333,-33.675 146.66666667000001,-33.675 146.675,-33.675 146.68333333000001,-33.675 146.68333333000001,-33.68333333 146.69166667,-33.68333333 146.69166667,-33.69166667 146.7,-33.69166667 146.70833333,-33.69166667 146.71666667,-33.69166667 146.725,-33.69166667 146.725,-33.68333333 146.725,-33.675 146.73333333,-33.675 146.73333333,-33.68333333 146.74166667,-33.68333333 146.74166667,-33.675 146.75,-33.675 146.75,-33.68333333 146.75,-33.69166667 146.75833333,-33.69166667 146.75833333,-33.68333333 146.76666667000001,-33.68333333 146.76666667000001,-33.675 146.775,-33.675 146.78333333,-33.675 146.79166667000001,-33.675 146.79166667000001,-33.68333333 146.8,-33.68333333 146.80833333000001,-33.68333333 146.81666667,-33.68333333 146.825,-33.68333333 146.83333333,-33.68333333 146.84166667,-33.68333333 146.85,-33.68333333 146.85,-33.675 146.84166667,-33.675 146.84166667,-33.66666667 146.85,-33.66666667 146.85833333,-33.66666667 146.85833333,-33.65833333 146.86666667,-33.65833333 146.875,-33.65833333 146.88333333,-33.65833333 146.88333333,-33.65 146.88333333,-33.64166667 146.89166667000001,-33.64166667 146.89166667000001,-33.65 146.9,-33.65 146.90833333,-33.65 146.91666667000001,-33.65 146.91666667000001,-33.65833333 146.925,-33.65833333 146.93333333000001,-33.65833333 146.93333333000001,-33.66666667 146.94166667,-33.66666667 146.94166667,-33.675 146.95,-33.675 146.95,-33.66666667 146.95833333,-33.66666667 146.95833333,-33.65833333 146.96666667,-33.65833333 146.975,-33.65833333 146.975,-33.65 146.98333333,-33.65 146.98333333,-33.64166667 146.98333333,-33.63333333 146.98333333,-33.625 146.98333333,-33.61666667 146.975,-33.61666667 146.96666667,-33.61666667 146.95833333,-33.61666667 146.95833333,-33.60833333 146.95833333,-33.6 146.95,-33.6 146.94166667,-33.6 146.94166667,-33.59166667 146.95,-33.59166667 146.95,-33.58333333 146.94166667,-33.58333333 146.93333333000001,-33.58333333 146.925,-33.58333333 146.91666667000001,-33.58333333 146.91666667000001,-33.575 146.925,-33.575 146.93333333000001,-33.575 146.94166667,-33.575 146.94166667,-33.56666667 146.93333333000001,-33.56666667 146.93333333000001,-33.55833333 146.94166667,-33.55833333 146.95,-33.55833333 146.95833333,-33.55833333 146.95833333,-33.55 146.95,-33.55 146.95,-33.54166667 146.95833333,-33.54166667 146.96666667,-33.54166667 146.96666667,-33.53333333 146.975,-33.53333333 146.975,-33.54166667 146.98333333,-33.54166667 146.98333333,-33.55 146.99166667,-33.55 146.99166667,-33.54166667 146.99166667,-33.53333333 147.0,-33.53333333 147.0,-33.54166667 147.00833333,-33.54166667 147.01666667000001,-33.54166667 147.01666667000001,-33.53333333 147.025,-33.53333333 147.03333333,-33.53333333 147.03333333,-33.54166667 147.025,-33.54166667 147.025,-33.55 147.03333333,-33.55 147.04166667000001,-33.55 147.04166667000001,-33.55833333 147.05,-33.55833333 147.05,-33.55 147.05833333000001,-33.55 147.05833333000001,-33.54166667 147.05833333000001,-33.53333333 147.06666667,-33.53333333 147.06666667,-33.54166667 147.06666667,-33.55 147.075,-33.55 147.08333333,-33.55 147.08333333,-33.55833333 147.08333333,-33.56666667 147.09166667,-33.56666667 147.1,-33.56666667 147.1,-33.55833333 147.10833333,-33.55833333 147.10833333,-33.56666667 147.11666667,-33.56666667 147.11666667,-33.55833333 147.125,-33.55833333 147.125,-33.56666667 147.13333333,-33.56666667 147.13333333,-33.55833333 147.14166667000001,-33.55833333 147.15,-33.55833333 147.15,-33.56666667 147.15833333,-33.56666667 147.16666667000001,-33.56666667 147.16666667000001,-33.55833333 147.175,-33.55833333 147.18333333000001,-33.55833333 147.19166667,-33.55833333 147.2,-33.55833333 147.2,-33.55 147.19166667,-33.55 147.18333333000001,-33.55 147.18333333000001,-33.54166667 147.19166667,-33.54166667 147.2,-33.54166667 147.2,-33.53333333 147.20833333,-33.53333333 147.20833333,-33.54166667 147.20833333,-33.55 147.21666667,-33.55 147.225,-33.55 147.23333333,-33.55 147.23333333,-33.54166667 147.24166667,-33.54166667 147.25,-33.54166667 147.25,-33.53333333 147.25833333,-33.53333333 147.25833333,-33.54166667 147.26666667000001,-33.54166667 147.26666667000001,-33.53333333 147.275,-33.53333333 147.28333333,-33.53333333 147.28333333,-33.525 147.28333333,-33.51666667 147.29166667000001,-33.51666667 147.3,-33.51666667 147.3,-33.50833333 147.30833333000001,-33.50833333 147.31666667,-33.50833333 147.31666667,-33.51666667 147.325,-33.51666667 147.325,-33.50833333 147.325,-33.5 147.33333333,-33.5 147.33333333,-33.50833333 147.33333333,-33.51666667 147.34166667,-33.51666667 147.34166667,-33.525 147.35,-33.525 147.35833333,-33.525 147.35833333,-33.53333333 147.36666667,-33.53333333 147.36666667,-33.54166667 147.375,-33.54166667 147.38333333,-33.54166667 147.39166667000001,-33.54166667 147.39166667000001,-33.55 147.4,-33.55 147.4,-33.55833333 147.4,-33.56666667 147.4,-33.575 147.4,-33.58333333 147.4,-33.59166667 147.4,-33.6 147.4,-33.60833333 147.4,-33.61666667 147.4,-33.625 147.4,-33.63333333 147.39166667000001,-33.63333333 147.39166667000001,-33.64166667 147.39166667000001,-33.65 147.4,-33.65 147.40833333,-33.65 147.40833333,-33.65833333 147.41666667000001,-33.65833333 147.41666667000001,-33.65 147.41666667000001,-33.64166667 147.425,-33.64166667 147.425,-33.63333333 147.425,-33.625 147.41666667000001,-33.625 147.41666667000001,-33.61666667 147.425,-33.61666667 147.425,-33.60833333 147.425,-33.6 147.43333333000001,-33.6 147.43333333000001,-33.59166667 147.44166667,-33.59166667 147.45,-33.59166667 147.45,-33.6 147.44166667,-33.6 147.44166667,-33.60833333 147.45,-33.60833333 147.45833333,-33.60833333 147.46666667,-33.60833333 147.475,-33.60833333 147.48333333,-33.60833333 147.48333333,-33.61666667 147.49166667,-33.61666667 147.49166667,-33.625 147.49166667,-33.63333333 147.5,-33.63333333 147.5,-33.625 147.50833333,-33.625 147.50833333,-33.61666667 147.5,-33.61666667 147.5,-33.60833333 147.5,-33.6 147.5,-33.59166667 147.49166667,-33.59166667 147.48333333,-33.59166667 147.48333333,-33.58333333 147.475,-33.58333333 147.475,-33.575 147.46666667,-33.575 147.45833333,-33.575 147.45833333,-33.56666667 147.45,-33.56666667 147.45,-33.55833333 147.45833333,-33.55833333 147.45833333,-33.55 147.46666667,-33.55 147.46666667,-33.54166667 147.46666667,-33.53333333 147.475,-33.53333333 147.475,-33.54166667 147.48333333,-33.54166667 147.48333333,-33.53333333 147.49166667,-33.53333333 147.5,-33.53333333 147.5,-33.54166667 147.50833333,-33.54166667 147.51666667000001,-33.54166667 147.51666667000001,-33.55 147.525,-33.55 147.53333333,-33.55 147.53333333,-33.54166667 147.53333333,-33.53333333 147.53333333,-33.525 147.525,-33.525 147.51666667000001,-33.525 147.51666667000001,-33.51666667 147.51666667000001,-33.50833333 147.525,-33.50833333 147.53333333,-33.50833333 147.54166667000001,-33.50833333 147.54166667000001,-33.51666667 147.55,-33.51666667 147.55833333000001,-33.51666667 147.55833333000001,-33.50833333 147.56666667,-33.50833333 147.56666667,-33.5 147.56666667,-33.49166667 147.575,-33.49166667 147.58333333,-33.49166667 147.59166667,-33.49166667 147.59166667,-33.48333333 147.6,-33.48333333 147.60833333,-33.48333333 147.61666667,-33.48333333 147.625,-33.48333333 147.63333333,-33.48333333 147.63333333,-33.475 147.63333333,-33.46666667 147.63333333,-33.45833333 147.64166667000001,-33.45833333 147.64166667000001,-33.45 147.64166667000001,-33.44166667 147.64166667000001,-33.43333333 147.64166667000001,-33.425 147.64166667000001,-33.41666667 147.64166667000001,-33.40833333 147.65,-33.40833333 147.65,-33.4 147.65,-33.39166667 147.64166667000001,-33.39166667 147.63333333,-33.39166667 147.625,-33.39166667 147.625,-33.4 147.61666667,-33.4 147.61666667,-33.39166667 147.60833333,-33.39166667 147.6,-33.39166667 147.59166667,-33.39166667 147.58333333,-33.39166667 147.58333333,-33.38333333 147.58333333,-33.375 147.59166667,-33.375 147.6,-33.375 147.6,-33.38333333 147.60833333,-33.38333333 147.60833333,-33.375 147.60833333,-33.36666667 147.61666667,-33.36666667 147.61666667,-33.35833333 147.60833333,-33.35833333 147.60833333,-33.35 147.60833333,-33.34166667 147.61666667,-33.34166667 147.61666667,-33.35 147.625,-33.35 147.63333333,-33.35 147.63333333,-33.35833333 147.63333333,-33.36666667 147.64166667000001,-33.36666667 147.65,-33.36666667 147.65833333,-33.36666667 147.66666667000001,-33.36666667 147.66666667000001,-33.35833333 147.66666667000001,-33.35 147.65833333,-33.35 147.65833333,-33.34166667 147.66666667000001,-33.34166667 147.66666667000001,-33.33333333 147.675,-33.33333333 147.68333333000001,-33.33333333 147.69166667,-33.33333333 147.7,-33.33333333 147.7,-33.34166667 147.7,-33.35 147.70833333,-33.35 147.70833333,-33.34166667 147.70833333,-33.33333333 147.71666667,-33.33333333 147.725,-33.33333333 147.725,-33.325 147.725,-33.31666667 147.73333333,-33.31666667 147.73333333,-33.30833333 147.73333333,-33.3 147.74166667,-33.3 147.74166667,-33.29166667 147.75,-33.29166667 147.75,-33.3 147.75,-33.30833333 147.75833333,-33.30833333 147.76666667000001,-33.30833333 147.76666667000001,-33.31666667 147.75833333,-33.31666667 147.75833333,-33.325 147.75833333,-33.33333333 147.76666667000001,-33.33333333 147.76666667000001,-33.325 147.775,-33.325 147.775,-33.31666667 147.78333333,-33.31666667 147.79166667000001,-33.31666667 147.8,-33.31666667 147.80833333000001,-33.31666667 147.80833333000001,-33.325 147.8,-33.325 147.79166667000001,-33.325 147.79166667000001,-33.33333333 147.79166667000001,-33.34166667 147.78333333,-33.34166667 147.78333333,-33.35 147.78333333,-33.35833333 147.78333333,-33.36666667 147.78333333,-33.375 147.78333333,-33.38333333 147.79166667000001,-33.38333333 147.79166667000001,-33.375 147.8,-33.375 147.8,-33.36666667 147.8,-33.35833333 147.80833333000001,-33.35833333 147.80833333000001,-33.35 147.81666667,-33.35 147.825,-33.35 147.825,-33.35833333 147.83333333,-33.35833333 147.83333333,-33.35 147.84166667,-33.35 147.84166667,-33.35833333 147.84166667,-33.36666667 147.85,-33.36666667 147.85,-33.35833333 147.85833333,-33.35833333 147.86666667,-33.35833333 147.875,-33.35833333 147.875,-33.35 147.86666667,-33.35 147.86666667,-33.34166667 147.875,-33.34166667 147.88333333,-33.34166667 147.88333333,-33.33333333 147.89166667000001,-33.33333333 147.89166667000001,-33.325 147.89166667000001,-33.31666667 147.9,-33.31666667 147.9,-33.30833333 147.89166667000001,-33.30833333 147.89166667000001,-33.3 147.9,-33.3 147.9,-33.29166667 147.90833333,-33.29166667 147.90833333,-33.3 147.90833333,-33.30833333 147.91666667000001,-33.30833333 147.91666667000001,-33.3 147.925,-33.3 147.93333333000001,-33.3 147.93333333000001,-33.29166667 147.94166667,-33.29166667 147.95,-33.29166667 147.95,-33.28333333 147.95833333,-33.28333333 147.96666667,-33.28333333 147.975,-33.28333333 147.98333333,-33.28333333 147.99166667,-33.28333333 147.99166667,-33.29166667 148.0,-33.29166667 148.0,-33.3 148.0,-33.30833333 148.00833333,-33.30833333 148.01666667000001,-33.30833333 148.01666667000001,-33.31666667 148.00833333,-33.31666667 148.00833333,-33.325 148.01666667000001,-33.325 148.025,-33.325 148.025,-33.31666667 148.03333333,-33.31666667 148.03333333,-33.325 148.04166667000001,-33.325 148.04166667000001,-33.33333333 148.03333333,-33.33333333 148.025,-33.33333333 148.01666667000001,-33.33333333 148.00833333,-33.33333333 148.00833333,-33.34166667 148.01666667000001,-33.34166667 148.025,-33.34166667 148.025,-33.35 148.03333333,-33.35 148.03333333,-33.35833333 148.04166667000001,-33.35833333 148.04166667000001,-33.35 148.05,-33.35 148.05833333000001,-33.35 148.05833333000001,-33.35833333 148.06666667,-33.35833333 148.06666667,-33.36666667 148.075,-33.36666667 148.08333333,-33.36666667 148.09166667,-33.36666667 148.09166667,-33.375 148.1,-33.375 148.10833333,-33.375 148.11666667,-33.375 148.125,-33.375 148.125,-33.38333333 148.125,-33.39166667 148.13333333,-33.39166667 148.14166667000001,-33.39166667 148.14166667000001,-33.4 148.14166667000001,-33.40833333 148.15,-33.40833333 148.15,-33.41666667 148.15,-33.425 148.15,-33.43333333 148.14166667000001,-33.43333333 148.14166667000001,-33.425 148.13333333,-33.425 148.125,-33.425 148.125,-33.43333333 148.13333333,-33.43333333 148.13333333,-33.44166667 148.14166667000001,-33.44166667 148.15,-33.44166667 148.15833333,-33.44166667 148.16666667000001,-33.44166667 148.16666667000001,-33.45 148.16666667000001,-33.45833333 148.16666667000001,-33.46666667 148.16666667000001,-33.475 148.15833333,-33.475 148.15833333,-33.48333333 148.15,-33.48333333 148.15,-33.49166667 148.15,-33.5 148.14166667000001,-33.5 148.14166667000001,-33.50833333 148.14166667000001,-33.51666667 148.13333333,-33.51666667 148.125,-33.51666667 148.125,-33.525 148.125,-33.53333333 148.13333333,-33.53333333 148.13333333,-33.54166667 148.13333333,-33.55 148.14166667000001,-33.55 148.14166667000001,-33.55833333 148.13333333,-33.55833333 148.13333333,-33.56666667 148.13333333,-33.575 148.14166667000001,-33.575 148.14166667000001,-33.58333333 148.15,-33.58333333 148.15833333,-33.58333333 148.16666667000001,-33.58333333 148.16666667000001,-33.59166667 148.175,-33.59166667 148.18333333000001,-33.59166667 148.18333333000001,-33.6 148.175,-33.6 148.175,-33.60833333 148.18333333000001,-33.60833333 148.18333333000001,-33.61666667 148.19166667,-33.61666667 148.19166667,-33.625 148.2,-33.625 148.2,-33.63333333 148.2,-33.64166667 148.2,-33.65 148.19166667,-33.65 148.19166667,-33.64166667 148.18333333000001,-33.64166667 148.18333333000001,-33.65 148.175,-33.65 148.175,-33.65833333 148.175,-33.66666667 148.175,-33.675 148.16666667000001,-33.675 148.15833333,-33.675 148.15,-33.675 148.14166667000001,-33.675 148.14166667000001,-33.68333333 148.14166667000001,-33.69166667 148.14166667000001,-33.7 148.14166667000001,-33.70833333 148.14166667000001,-33.71666667 148.13333333,-33.71666667 148.13333333,-33.725 148.14166667000001,-33.725 148.15,-33.725 148.15,-33.71666667 148.15833333,-33.71666667 148.15833333,-33.70833333 148.16666667000001,-33.70833333 148.16666667000001,-33.71666667 148.16666667000001,-33.725 148.15833333,-33.725 148.15833333,-33.73333333 148.15,-33.73333333 148.15,-33.74166667 148.15833333,-33.74166667 148.15833333,-33.75 148.15,-33.75 148.15,-33.75833333 148.15,-33.76666667 148.15,-33.775 148.14166667000001,-33.775 148.14166667000001,-33.78333333 148.14166667000001,-33.79166667 148.13333333,-33.79166667 148.13333333,-33.8 148.125,-33.8 148.11666667,-33.8 148.11666667,-33.80833333 148.10833333,-33.80833333 148.10833333,-33.81666667 148.10833333,-33.825 148.10833333,-33.83333333 148.10833333,-33.84166667 148.10833333,-33.85 148.10833333,-33.85833333 148.11666667,-33.85833333 148.11666667,-33.86666667 148.10833333,-33.86666667 148.10833333,-33.875 148.11666667,-33.875 148.11666667,-33.88333333 148.11666667,-33.89166667 148.10833333,-33.89166667 148.10833333,-33.9 148.10833333,-33.90833333 148.10833333,-33.91666667 148.1,-33.91666667 148.1,-33.925 148.09166667,-33.925 148.09166667,-33.93333333 148.08333333,-33.93333333 148.08333333,-33.94166667 148.08333333,-33.95 148.075,-33.95 148.06666667,-33.95 148.06666667,-33.95833333 148.06666667,-33.96666667 148.05833333000001,-33.96666667 148.05,-33.96666667 148.04166667000001,-33.96666667 148.04166667000001,-33.95833333 148.03333333,-33.95833333 148.025,-33.95833333 148.025,-33.95 148.025,-33.94166667 148.025,-33.93333333 148.01666667000001,-33.93333333 148.01666667000001,-33.925 148.01666667000001,-33.91666667 148.00833333,-33.91666667 148.00833333,-33.90833333 148.00833333,-33.9 148.0,-33.9 148.0,-33.89166667 147.99166667,-33.89166667 147.99166667,-33.88333333 147.98333333,-33.88333333 147.98333333,-33.875 147.975,-33.875 147.96666667,-33.875 147.96666667,-33.88333333 147.95833333,-33.88333333 147.95833333,-33.89166667 147.95,-33.89166667 147.95,-33.9 147.95833333,-33.9 147.95833333,-33.90833333 147.95833333,-33.91666667 147.95,-33.91666667 147.95,-33.925 147.95,-33.93333333 147.95,-33.94166667 147.95833333,-33.94166667 147.95833333,-33.95 147.96666667,-33.95 147.96666667,-33.95833333 147.975,-33.95833333 147.975,-33.96666667 147.98333333,-33.96666667 147.98333333,-33.975 147.99166667,-33.975 148.0,-33.975 148.0,-33.98333333 148.00833333,-33.98333333 148.00833333,-33.99166667 148.01666667000001,-33.99166667 148.01666667000001,-34.0 148.025,-34.0 148.03333333,-34.0 148.03333333,-34.00833333 148.04166667000001,-34.00833333 148.05,-34.00833333 148.05833333000001,-34.00833333 148.06666667,-34.00833333 148.075,-34.00833333 148.08333333,-34.00833333 148.09166667,-34.00833333 148.1,-34.00833333 148.1,-34.0 148.10833333,-34.0 148.10833333,-33.99166667 148.10833333,-33.98333333 148.11666667,-33.98333333 148.11666667,-33.975 148.10833333,-33.975 148.10833333,-33.96666667 148.11666667,-33.96666667 148.11666667,-33.95833333 148.11666667,-33.95 148.125,-33.95 148.13333333,-33.95 148.13333333,-33.95833333 148.14166667000001,-33.95833333 148.14166667000001,-33.96666667 148.14166667000001,-33.975 148.14166667000001,-33.98333333 148.13333333,-33.98333333 148.13333333,-33.99166667 148.13333333,-34.0 148.125,-34.0 148.125,-34.00833333 148.125,-34.01666667 148.11666667,-34.01666667 148.11666667,-34.025 148.125,-34.025 148.125,-34.03333333 148.125,-34.04166667 148.125,-34.05 148.125,-34.05833333 148.13333333,-34.05833333 148.13333333,-34.06666667 148.125,-34.06666667 148.11666667,-34.06666667 148.11666667,-34.075 148.11666667,-34.08333333 148.11666667,-34.09166667 148.11666667,-34.1 148.125,-34.1 148.125,-34.10833333 148.11666667,-34.10833333 148.11666667,-34.11666667 148.11666667,-34.125 148.11666667,-34.13333333 148.125,-34.13333333 148.13333333,-34.13333333 148.13333333,-34.14166667 148.14166667000001,-34.14166667 148.14166667000001,-34.15 148.13333333,-34.15 148.13333333,-34.15833333 148.125,-34.15833333 148.125,-34.16666667 148.125,-34.175 148.125,-34.18333333 148.125,-34.19166667 148.11666667,-34.19166667 148.10833333,-34.19166667 148.10833333,-34.2 148.1,-34.2 148.09166667,-34.2 148.09166667,-34.20833333 148.09166667,-34.21666667 148.08333333,-34.21666667 148.08333333,-34.20833333 148.075,-34.20833333 148.075,-34.21666667 148.075,-34.225 148.06666667,-34.225 148.06666667,-34.23333333 148.06666667,-34.24166667 148.075,-34.24166667 148.075,-34.25 148.075,-34.25833333 148.08333333,-34.25833333 148.08333333,-34.26666667 148.075,-34.26666667 148.06666667,-34.26666667 148.06666667,-34.275 148.06666667,-34.28333333 148.05833333000001,-34.28333333 148.05833333000001,-34.29166667 148.05833333000001,-34.3 148.06666667,-34.3 148.06666667,-34.30833333 148.06666667,-34.31666667 148.075,-34.31666667 148.075,-34.325 148.075,-34.33333333 148.08333333,-34.33333333 148.08333333,-34.34166667 148.09166667,-34.34166667 148.1,-34.34166667 148.1,-34.35 148.10833333,-34.35 148.10833333,-34.35833333 148.10833333,-34.36666667 148.1,-34.36666667 148.1,-34.35833333 148.09166667,-34.35833333 148.09166667,-34.36666667 148.08333333,-34.36666667 148.08333333,-34.375 148.075,-34.375 148.075,-34.38333333 148.075,-34.39166667 148.075,-34.4 148.075,-34.40833333 148.075,-34.41666667 148.08333333,-34.41666667 148.08333333,-34.425 148.09166667,-34.425 148.09166667,-34.43333333 148.08333333,-34.43333333 148.075,-34.43333333 148.06666667,-34.43333333 148.05833333000001,-34.43333333 148.05833333000001,-34.44166667 148.05833333000001,-34.45 148.05,-34.45 148.05,-34.45833333 148.05,-34.46666667 148.05,-34.475 148.05,-34.48333333 148.04166667000001,-34.48333333 148.03333333,-34.48333333 148.03333333,-34.49166667 148.03333333,-34.5 148.025,-34.5 148.025,-34.50833333 148.01666667000001,-34.50833333 148.01666667000001,-34.51666667 148.01666667000001,-34.525 148.01666667000001,-34.53333333 148.025,-34.53333333 148.025,-34.54166667 148.01666667000001,-34.54166667 148.00833333,-34.54166667 148.00833333,-34.53333333 148.0,-34.53333333 148.0,-34.525 147.99166667,-34.525 147.99166667,-34.53333333 147.99166667,-34.54166667 147.98333333,-34.54166667 147.98333333,-34.53333333 147.975,-34.53333333 147.975,-34.525 147.96666667,-34.525 147.95833333,-34.525 147.95833333,-34.53333333 147.95833333,-34.54166667 147.95833333,-34.55 147.95,-34.55 147.95,-34.55833333 147.94166667,-34.55833333 147.94166667,-34.56666667 147.95,-34.56666667 147.95,-34.575 147.95,-34.58333333 147.95,-34.59166667 147.95,-34.6 147.95,-34.60833333 147.94166667,-34.60833333 147.93333333000001,-34.60833333 147.93333333000001,-34.61666667 147.925,-34.61666667 147.925,-34.625 147.91666667000001,-34.625 147.90833333,-34.625 147.9,-34.625 147.9,-34.63333333 147.89166667000001,-34.63333333 147.89166667000001,-34.64166667 147.88333333,-34.64166667 147.88333333,-34.63333333 147.875,-34.63333333 147.86666667,-34.63333333 147.86666667,-34.625 147.85833333,-34.625 147.85,-34.625 147.85,-34.63333333 147.85,-34.64166667 147.85833333,-34.64166667 147.85833333,-34.65 147.85833333,-34.65833333 147.85,-34.65833333 147.85,-34.66666667 147.85,-34.675 147.85833333,-34.675 147.85833333,-34.68333333 147.85833333,-34.69166667 147.85833333,-34.7 147.85833333,-34.70833333 147.85833333,-34.71666667 147.86666667,-34.71666667 147.86666667,-34.725 147.85833333,-34.725 147.85833333,-34.73333333 147.86666667,-34.73333333 147.86666667,-34.74166667 147.875,-34.74166667 147.88333333,-34.74166667 147.89166667000001,-34.74166667 147.89166667000001,-34.75 147.89166667000001,-34.75833333 147.89166667000001,-34.76666667 147.9,-34.76666667 147.9,-34.775 147.89166667000001,-34.775 147.89166667000001,-34.78333333 147.88333333,-34.78333333 147.88333333,-34.775 147.875,-34.775 147.86666667,-34.775 147.86666667,-34.78333333 147.86666667,-34.79166667 147.86666667,-34.8 147.86666667,-34.80833333 147.875,-34.80833333 147.875,-34.81666667 147.875,-34.825 147.88333333,-34.825 147.88333333,-34.83333333 147.88333333,-34.84166667 147.88333333,-34.85 147.89166667000001,-34.85 147.89166667000001,-34.84166667 147.9,-34.84166667 147.90833333,-34.84166667 147.90833333,-34.85 147.9,-34.85 147.9,-34.85833333 147.90833333,-34.85833333 147.90833333,-34.86666667 147.91666667000001,-34.86666667 147.91666667000001,-34.875 147.91666667000001,-34.88333333 147.91666667000001,-34.89166667 147.91666667000001,-34.9 147.90833333,-34.9 147.9,-34.9 147.9,-34.90833333 147.9,-34.91666667 147.89166667000001,-34.91666667 147.88333333,-34.91666667 147.88333333,-34.925 147.875,-34.925 147.875,-34.93333333 147.875,-34.94166667 147.88333333,-34.94166667 147.89166667000001,-34.94166667 147.89166667000001,-34.95 147.89166667000001,-34.95833333 147.9,-34.95833333 147.9,-34.96666667 147.9,-34.975 147.89166667000001,-34.975 147.89166667000001,-34.98333333 147.88333333,-34.98333333 147.88333333,-34.99166667 147.88333333,-35.0 147.875,-35.0 147.875,-35.00833333 147.86666667,-35.00833333 147.86666667,-35.01666667 147.86666667,-35.025 147.85833333,-35.025 147.85833333,-35.03333333 147.85,-35.03333333 147.84166667,-35.03333333 147.84166667,-35.04166667 147.85,-35.04166667 147.85,-35.05 147.84166667,-35.05 147.84166667,-35.05833333 147.83333333,-35.05833333 147.83333333,-35.05 147.825,-35.05 147.825,-35.04166667 147.81666667,-35.04166667 147.80833333000001,-35.04166667 147.8,-35.04166667 147.79166667000001,-35.04166667 147.79166667000001,-35.03333333 147.79166667000001,-35.025 147.78333333,-35.025 147.775,-35.025 147.76666667000001,-35.025 147.76666667000001,-35.03333333 147.76666667000001,-35.04166667 147.76666667000001,-35.05 147.76666667000001,-35.05833333 147.775,-35.05833333 147.78333333,-35.05833333 147.78333333,-35.06666667 147.79166667000001,-35.06666667 147.8,-35.06666667 147.80833333000001,-35.06666667 147.80833333000001,-35.075 147.81666667,-35.075 147.81666667,-35.08333333 147.81666667,-35.09166667 147.80833333000001,-35.09166667 147.8,-35.09166667 147.79166667000001,-35.09166667 147.78333333,-35.09166667 147.78333333,-35.1 147.78333333,-35.10833333 147.79166667000001,-35.10833333 147.79166667000001,-35.11666667 147.78333333,-35.11666667 147.775,-35.11666667 147.775,-35.10833333 147.76666667000001,-35.10833333 147.75833333,-35.10833333 147.75833333,-35.1 147.75,-35.1 147.75,-35.09166667 147.75,-35.08333333 147.74166667,-35.08333333 147.73333333,-35.08333333 147.725,-35.08333333 147.71666667,-35.08333333 147.70833333,-35.08333333 147.70833333,-35.09166667 147.71666667,-35.09166667 147.71666667,-35.1 147.71666667,-35.10833333 147.70833333,-35.10833333 147.70833333,-35.11666667 147.7,-35.11666667 147.69166667,-35.11666667 147.69166667,-35.125 147.69166667,-35.13333333 147.68333333000001,-35.13333333 147.68333333000001,-35.125 147.675,-35.125 147.66666667000001,-35.125 147.65833333,-35.125 147.65833333,-35.13333333 147.65833333,-35.14166667 147.65,-35.14166667 147.65,-35.13333333 147.64166667000001,-35.13333333 147.63333333,-35.13333333 147.625,-35.13333333 147.625,-35.14166667 147.625,-35.15 147.61666667,-35.15 147.61666667,-35.14166667 147.60833333,-35.14166667 147.60833333,-35.13333333 147.61666667,-35.13333333 147.61666667,-35.125 147.61666667,-35.11666667 147.60833333,-35.11666667 147.6,-35.11666667 147.6,-35.125 147.59166667,-35.125 147.58333333,-35.125 147.575,-35.125 147.575,-35.11666667 147.56666667,-35.11666667 147.56666667,-35.125 147.55833333000001,-35.125 147.55833333000001,-35.13333333 147.55,-35.13333333 147.55,-35.14166667 147.55833333000001,-35.14166667 147.55833333000001,-35.15 147.55,-35.15 147.55,-35.15833333 147.54166667000001,-35.15833333 147.53333333,-35.15833333 147.53333333,-35.15 147.525,-35.15 147.525,-35.14166667 147.525,-35.13333333 147.525,-35.125 147.51666667000001,-35.125 147.51666667000001,-35.13333333 147.51666667000001,-35.14166667 147.51666667000001,-35.15 147.51666667000001,-35.15833333 147.51666667000001,-35.16666667 147.50833333,-35.16666667 147.5,-35.16666667 147.49166667,-35.16666667 147.49166667,-35.15833333 147.49166667,-35.15 147.48333333,-35.15 147.48333333,-35.14166667 147.48333333,-35.13333333 147.475,-35.13333333 147.475,-35.14166667 147.46666667,-35.14166667 147.46666667,-35.13333333 147.46666667,-35.125 147.45833333,-35.125 147.45833333,-35.13333333 147.45,-35.13333333 147.44166667,-35.13333333 147.44166667,-35.125 147.44166667,-35.11666667 147.45,-35.11666667 147.45833333,-35.11666667 147.45833333,-35.10833333 147.46666667,-35.10833333 147.46666667,-35.1 147.46666667,-35.09166667 147.45833333,-35.09166667 147.45833333,-35.1 147.45,-35.1 147.45,-35.09166667 147.44166667,-35.09166667 147.43333333000001,-35.09166667 147.425,-35.09166667 147.425,-35.1 147.41666667000001,-35.1 147.40833333,-35.1 147.4,-35.1 147.39166667000001,-35.1 147.39166667000001,-35.09166667 147.39166667000001,-35.08333333 147.38333333,-35.08333333 147.375,-35.08333333 147.36666667,-35.08333333 147.35833333,-35.08333333 147.35,-35.08333333 147.35,-35.09166667 147.35833333,-35.09166667 147.35833333,-35.1 147.35,-35.1 147.35,-35.10833333 147.35,-35.11666667 147.35,-35.125 147.35,-35.13333333 147.35,-35.14166667 147.35,-35.15 147.35,-35.15833333 147.35833333,-35.15833333 147.35833333,-35.16666667 147.35,-35.16666667 147.35,-35.175 147.34166667,-35.175 147.33333333,-35.175 147.325,-35.175 147.325,-35.18333333 147.325,-35.19166667 147.31666667,-35.19166667 147.31666667,-35.18333333 147.30833333000001,-35.18333333 147.3,-35.18333333 147.3,-35.19166667 147.3,-35.2 147.30833333000001,-35.2 147.30833333000001,-35.20833333 147.30833333000001,-35.21666667 147.30833333000001,-35.225 147.31666667,-35.225 147.31666667,-35.23333333 147.30833333000001,-35.23333333 147.30833333000001,-35.24166667 147.31666667,-35.24166667 147.31666667,-35.25 147.325,-35.25 147.325,-35.25833333 147.33333333,-35.25833333 147.33333333,-35.26666667 147.33333333,-35.275 147.33333333,-35.28333333 147.33333333,-35.29166667 147.325,-35.29166667 147.31666667,-35.29166667 147.31666667,-35.3 147.30833333000001,-35.3 147.30833333000001,-35.30833333 147.30833333000001,-35.31666667 147.30833333000001,-35.325 147.31666667,-35.325 147.31666667,-35.33333333 147.31666667,-35.34166667 147.325,-35.34166667 147.325,-35.35 147.31666667,-35.35 147.31666667,-35.35833333 147.30833333000001,-35.35833333 147.30833333000001,-35.36666667 147.31666667,-35.36666667 147.325,-35.36666667 147.325,-35.375 147.325,-35.38333333 147.33333333,-35.38333333 147.33333333,-35.39166667 147.33333333,-35.4 147.34166667,-35.4 147.34166667,-35.40833333 147.35,-35.40833333 147.35833333,-35.40833333 147.35833333,-35.41666667 147.36666667,-35.41666667 147.375,-35.41666667 147.375,-35.425 147.38333333,-35.425 147.38333333,-35.43333333 147.375,-35.43333333 147.36666667,-35.43333333 147.35833333,-35.43333333</coordinates></LinearRing></outerBoundaryIs><innerBoundaryIs><LinearRing><coordinates>147.05,-35.58333333 147.05,-35.575 147.04166667000001,-35.575 147.04166667000001,-35.58333333 147.05,-35.58333333</coordinates></LinearRing></innerBoundaryIs><innerBoundaryIs><LinearRing><coordinates>147.04166667000001,-35.575 147.04166667000001,-35.56666667 147.05,-35.56666667 147.05,-35.55833333 147.04166667000001,-35.55833333 147.03333333,-35.55833333 147.03333333,-35.56666667 147.03333333,-35.575 147.04166667000001,-35.575</coordinates></LinearRing></innerBoundaryIs><innerBoundaryIs><LinearRing><coordinates>147.04166667000001,-35.58333333 147.03333333,-35.58333333 147.03333333,-35.59166667 147.04166667000001,-35.59166667 147.04166667000001,-35.58333333</coordinates></LinearRing></innerBoundaryIs><innerBoundaryIs><LinearRing><coordinates>146.58333333,-36.125 146.575,-36.125 146.575,-36.13333333 146.58333333,-36.13333333 146.58333333,-36.125</coordinates></LinearRing></innerBoundaryIs><innerBoundaryIs><LinearRing><coordinates>146.41666667000001,-36.41666667 146.41666667000001,-36.40833333 146.40833333,-36.40833333 146.40833333,-36.41666667 146.41666667000001,-36.41666667</coordinates></LinearRing></innerBoundaryIs><innerBoundaryIs><LinearRing><coordinates>146.275,-36.46666667 146.275,-36.45833333 146.28333333,-36.45833333 146.28333333,-36.45 146.275,-36.45 146.26666667000001,-36.45 146.26666667000001,-36.45833333 146.26666667000001,-36.46666667 146.275,-36.46666667</coordinates></LinearRing></innerBoundaryIs><innerBoundaryIs><LinearRing><coordinates>145.84166667,-36.53333333 145.84166667,-36.525 145.83333333,-36.525 145.83333333,-36.53333333 145.84166667,-36.53333333</coordinates></LinearRing></innerBoundaryIs><innerBoundaryIs><LinearRing><coordinates>145.425,-37.18333333 145.41666667000001,-37.18333333 145.40833333,-37.18333333 145.4,-37.18333333 145.4,-37.19166667 145.40833333,-37.19166667 145.40833333,-37.2 145.41666667000001,-37.2 145.41666667000001,-37.19166667 145.425,-37.19166667 145.425,-37.18333333</coordinates></LinearRing></innerBoundaryIs><innerBoundaryIs><LinearRing><coordinates>144.98333333,-37.25 144.99166667,-37.25 144.99166667,-37.24166667 145.0,-37.24166667 145.0,-37.23333333 145.0,-37.225 144.99166667,-37.225 144.98333333,-37.225 144.98333333,-37.23333333 144.98333333,-37.24166667 144.98333333,-37.25</coordinates></LinearRing></innerBoundaryIs><innerBoundaryIs><LinearRing><coordinates>144.88333333,-37.16666667 144.89166667000001,-37.16666667 144.89166667000001,-37.15833333 144.88333333,-37.15833333 144.88333333,-37.16666667</coordinates></LinearRing></innerBoundaryIs><innerBoundaryIs><LinearRing><coordinates>144.13333333,-36.90833333 144.125,-36.90833333 144.11666667,-36.90833333 144.10833333,-36.90833333 144.1,-36.90833333 144.1,-36.91666667 144.10833333,-36.91666667 144.10833333,-36.925 144.10833333,-36.93333333 144.11666667,-36.93333333 144.125,-36.93333333 144.13333333,-36.93333333 144.13333333,-36.925 144.13333333,-36.91666667 144.13333333,-36.90833333</coordinates></LinearRing></innerBoundaryIs><innerBoundaryIs><LinearRing><coordinates>144.19166667,-37.025 144.19166667,-37.01666667 144.18333333000001,-37.01666667 144.175,-37.01666667 144.16666667000001,-37.01666667 144.15833333,-37.01666667 144.15833333,-37.025 144.16666667000001,-37.025 144.175,-37.025 144.18333333000001,-37.025 144.19166667,-37.025</coordinates></LinearRing></innerBoundaryIs><innerBoundaryIs><LinearRing><coordinates>144.15833333,-37.025 144.15,-37.025 144.15,-37.03333333 144.15833333,-37.03333333 144.15833333,-37.025</coordinates></LinearRing></innerBoundaryIs><innerBoundaryIs><LinearRing><coordinates>143.65833333,-37.19166667 143.66666667000001,-37.19166667 143.675,-37.19166667 143.675,-37.2 143.68333333000001,-37.2 143.68333333000001,-37.19166667 143.68333333000001,-37.18333333 143.675,-37.18333333 143.66666667000001,-37.18333333 143.66666667000001,-37.175 143.675,-37.175 143.675,-37.16666667 143.66666667000001,-37.16666667 143.66666667000001,-37.15833333 143.65833333,-37.15833333 143.65833333,-37.16666667 143.65833333,-37.175 143.65833333,-37.18333333 143.65833333,-37.19166667</coordinates></LinearRing></innerBoundaryIs><innerBoundaryIs><LinearRing><coordinates>143.63333333,-37.14166667 143.63333333,-37.15 143.64166667000001,-37.15 143.64166667000001,-37.14166667 143.63333333,-37.14166667</coordinates></LinearRing></innerBoundaryIs><innerBoundaryIs><LinearRing><coordinates>143.41666667000001,-36.725 143.40833333,-36.725 143.40833333,-36.73333333 143.41666667000001,-36.73333333 143.41666667000001,-36.725</coordinates></LinearRing></innerBoundaryIs><innerBoundaryIs><LinearRing><coordinates>143.41666667000001,-36.73333333 143.41666667000001,-36.74166667 143.425,-36.74166667 143.425,-36.73333333 143.41666667000001,-36.73333333</coordinates></LinearRing></innerBoundaryIs><innerBoundaryIs><LinearRing><coordinates>143.38333333,-36.54166667 143.375,-36.54166667 143.375,-36.55 143.38333333,-36.55 143.38333333,-36.54166667</coordinates></LinearRing></innerBoundaryIs><innerBoundaryIs><LinearRing><coordinates>143.46666667,-36.575 143.46666667,-36.58333333 143.475,-36.58333333 143.475,-36.575 143.46666667,-36.575</coordinates></LinearRing></innerBoundaryIs><innerBoundaryIs><LinearRing><coordinates>143.59166667,-36.38333333 143.59166667,-36.39166667 143.59166667,-36.4 143.6,-36.4 143.60833333,-36.4 143.60833333,-36.39166667 143.6,-36.39166667 143.6,-36.38333333 143.59166667,-36.38333333</coordinates></LinearRing></innerBoundaryIs><innerBoundaryIs><LinearRing><coordinates>143.6,-36.38333333 143.60833333,-36.38333333 143.60833333,-36.375 143.6,-36.375 143.6,-36.38333333</coordinates></LinearRing></innerBoundaryIs><innerBoundaryIs><LinearRing><coordinates>143.675,-36.45833333 143.66666667000001,-36.45833333 143.65833333,-36.45833333 143.65833333,-36.46666667 143.65833333,-36.475 143.65833333,-36.48333333 143.65,-36.48333333 143.64166667000001,-36.48333333 143.64166667000001,-36.49166667 143.65,-36.49166667 143.65,-36.5 143.64166667000001,-36.5 143.64166667000001,-36.50833333 143.65,-36.50833333 143.65,-36.51666667 143.65,-36.525 143.65833333,-36.525 143.65833333,-36.51666667 143.65833333,-36.50833333 143.66666667000001,-36.50833333 143.675,-36.50833333 143.675,-36.5 143.68333333000001,-36.5 143.69166667,-36.5 143.69166667,-36.49166667 143.69166667,-36.48333333 143.69166667,-36.475 143.68333333000001,-36.475 143.675,-36.475 143.675,-36.46666667 143.675,-36.45833333</coordinates></LinearRing></innerBoundaryIs><innerBoundaryIs><LinearRing><coordinates>143.64166667000001,-36.50833333 143.63333333,-36.50833333 143.63333333,-36.51666667 143.64166667000001,-36.51666667 143.64166667000001,-36.50833333</coordinates></LinearRing></innerBoundaryIs><innerBoundaryIs><LinearRing><coordinates>143.76666667000001,-36.23333333 143.76666667000001,-36.24166667 143.775,-36.24166667 143.775,-36.23333333 143.76666667000001,-36.23333333</coordinates></LinearRing></innerBoundaryIs><innerBoundaryIs><LinearRing><coordinates>143.76666667000001,-36.24166667 143.75833333,-36.24166667 143.75833333,-36.25 143.76666667000001,-36.25 143.76666667000001,-36.24166667</coordinates></LinearRing></innerBoundaryIs><innerBoundaryIs><LinearRing><coordinates>143.84166667,-36.225 143.84166667,-36.23333333 143.84166667,-36.24166667 143.85,-36.24166667 143.85,-36.23333333 143.85,-36.225 143.84166667,-36.225</coordinates></LinearRing></innerBoundaryIs><innerBoundaryIs><LinearRing><coordinates>144.0,-36.075 144.0,-36.08333333 144.0,-36.09166667 144.00833333,-36.09166667 144.00833333,-36.08333333 144.00833333,-36.075 144.0,-36.075</coordinates></LinearRing></innerBoundaryIs><innerBoundaryIs><LinearRing><coordinates>144.03333333,-35.975 144.03333333,-35.98333333 144.025,-35.98333333 144.01666667000001,-35.98333333 144.01666667000001,-35.99166667 144.025,-35.99166667 144.03333333,-35.99166667 144.03333333,-36.0 144.025,-36.0 144.025,-36.00833333 144.03333333,-36.00833333 144.03333333,-36.01666667 144.04166667000001,-36.01666667 144.04166667000001,-36.00833333 144.05,-36.00833333 144.05,-36.0 144.05833333000001,-36.0 144.06666667,-36.0 144.075,-36.0 144.075,-35.99166667 144.06666667,-35.99166667 144.05833333000001,-35.99166667 144.05833333000001,-35.98333333 144.05,-35.98333333 144.04166667000001,-35.98333333 144.04166667000001,-35.975 144.03333333,-35.975</coordinates></LinearRing></innerBoundaryIs><innerBoundaryIs><LinearRing><coordinates>144.04166667000001,-36.01666667 144.04166667000001,-36.025 144.05,-36.025 144.05,-36.01666667 144.04166667000001,-36.01666667</coordinates></LinearRing></innerBoundaryIs><innerBoundaryIs><LinearRing><coordinates>144.04166667000001,-35.975 144.05,-35.975 144.05,-35.96666667 144.04166667000001,-35.96666667 144.04166667000001,-35.975</coordinates></LinearRing></innerBoundaryIs><innerBoundaryIs><LinearRing><coordinates>144.04166667000001,-35.91666667 144.04166667000001,-35.925 144.05,-35.925 144.05,-35.91666667 144.04166667000001,-35.91666667</coordinates></LinearRing></innerBoundaryIs><innerBoundaryIs><LinearRing><coordinates>144.09166667,-35.84166667 144.08333333,-35.84166667 144.08333333,-35.85 144.09166667,-35.85 144.09166667,-35.84166667</coordinates></LinearRing></innerBoundaryIs><innerBoundaryIs><LinearRing><coordinates>144.08333333,-35.84166667 144.08333333,-35.83333333 144.075,-35.83333333 144.075,-35.84166667 144.08333333,-35.84166667</coordinates></LinearRing></innerBoundaryIs><innerBoundaryIs><LinearRing><coordinates>144.25833333,-35.96666667 144.25833333,-35.95833333 144.25,-35.95833333 144.25,-35.96666667 144.25833333,-35.96666667</coordinates></LinearRing></innerBoundaryIs><innerBoundaryIs><LinearRing><coordinates>144.375,-35.83333333 144.375,-35.825 144.38333333,-35.825 144.38333333,-35.81666667 144.375,-35.81666667 144.36666667,-35.81666667 144.36666667,-35.825 144.36666667,-35.83333333 144.375,-35.83333333</coordinates></LinearRing></innerBoundaryIs><innerBoundaryIs><LinearRing><coordinates>144.25833333,-35.59166667 144.25833333,-35.6 144.25833333,-35.60833333 144.26666667000001,-35.60833333 144.26666667000001,-35.61666667 144.275,-35.61666667 144.275,-35.60833333 144.28333333,-35.60833333 144.28333333,-35.6 144.275,-35.6 144.275,-35.59166667 144.26666667000001,-35.59166667 144.25833333,-35.59166667</coordinates></LinearRing></innerBoundaryIs><innerBoundaryIs><LinearRing><coordinates>144.325,-35.49166667 144.325,-35.5 144.31666667,-35.5 144.31666667,-35.50833333 144.31666667,-35.51666667 144.31666667,-35.525 144.325,-35.525 144.33333333,-35.525 144.34166667,-35.525 144.34166667,-35.51666667 144.35,-35.51666667 144.35833333,-35.51666667 144.35833333,-35.525 144.36666667,-35.525 144.36666667,-35.51666667 144.36666667,-35.50833333 144.375,-35.50833333 144.38333333,-35.50833333 144.38333333,-35.5 144.375,-35.5 144.375,-35.49166667 144.36666667,-35.49166667 144.35833333,-35.49166667 144.35,-35.49166667 144.34166667,-35.49166667 144.33333333,-35.49166667 144.325,-35.49166667</coordinates></LinearRing></innerBoundaryIs><innerBoundaryIs><LinearRing><coordinates>144.375,-35.38333333 144.38333333,-35.38333333 144.38333333,-35.375 144.375,-35.375 144.375,-35.38333333</coordinates></LinearRing></innerBoundaryIs><innerBoundaryIs><LinearRing><coordinates>144.48333333,-35.05 144.49166667,-35.05 144.49166667,-35.04166667 144.49166667,-35.03333333 144.48333333,-35.03333333 144.48333333,-35.04166667 144.48333333,-35.05</coordinates></LinearRing></innerBoundaryIs><innerBoundaryIs><LinearRing><coordinates>144.5,-34.98333333 144.5,-34.99166667 144.50833333,-34.99166667 144.51666667000001,-34.99166667 144.51666667000001,-35.0 144.525,-35.0 144.525,-34.99166667 144.53333333,-34.99166667 144.54166667000001,-34.99166667 144.54166667000001,-34.98333333 144.54166667000001,-34.975 144.53333333,-34.975 144.53333333,-34.98333333 144.525,-34.98333333 144.525,-34.975 144.51666667000001,-34.975 144.50833333,-34.975 144.50833333,-34.98333333 144.5,-34.98333333</coordinates></LinearRing></innerBoundaryIs><innerBoundaryIs><LinearRing><coordinates>144.54166667000001,-34.975 144.55,-34.975 144.55833333000001,-34.975 144.55833333000001,-34.98333333 144.56666667,-34.98333333 144.56666667,-34.975 144.575,-34.975 144.58333333,-34.975 144.58333333,-34.96666667 144.58333333,-34.95833333 144.59166667,-34.95833333 144.6,-34.95833333 144.6,-34.95 144.60833333,-34.95 144.61666667,-34.95 144.625,-34.95 144.63333333,-34.95 144.63333333,-34.95833333 144.64166667000001,-34.95833333 144.64166667000001,-34.95 144.64166667000001,-34.94166667 144.65,-34.94166667 144.65,-34.93333333 144.64166667000001,-34.93333333 144.63333333,-34.93333333 144.63333333,-34.94166667 144.625,-34.94166667 144.625,-34.93333333 144.61666667,-34.93333333 144.60833333,-34.93333333 144.6,-34.93333333 144.6,-34.94166667 144.59166667,-34.94166667 144.58333333,-34.94166667 144.58333333,-34.95 144.575,-34.95 144.56666667,-34.95 144.55833333000001,-34.95 144.55,-34.95 144.55,-34.95833333 144.55,-34.96666667 144.54166667000001,-34.96666667 144.54166667000001,-34.975</coordinates></LinearRing></innerBoundaryIs><innerBoundaryIs><LinearRing><coordinates>144.5,-34.925 144.49166667,-34.925 144.49166667,-34.93333333 144.49166667,-34.94166667 144.5,-34.94166667 144.5,-34.93333333 144.5,-34.925</coordinates></LinearRing></innerBoundaryIs><innerBoundaryIs><LinearRing><coordinates>144.5,-34.94166667 144.5,-34.95 144.50833333,-34.95 144.50833333,-34.94166667 144.5,-34.94166667</coordinates></LinearRing></innerBoundaryIs><innerBoundaryIs><LinearRing><coordinates>144.55,-34.925 144.55,-34.93333333 144.55,-34.94166667 144.55833333000001,-34.94166667 144.55833333000001,-34.93333333 144.55833333000001,-34.925 144.55,-34.925</coordinates></LinearRing></innerBoundaryIs><innerBoundaryIs><LinearRing><coordinates>144.7,-34.73333333 144.69166667,-34.73333333 144.68333333000001,-34.73333333 144.68333333000001,-34.74166667 144.69166667,-34.74166667 144.7,-34.74166667 144.7,-34.73333333</coordinates></LinearRing></innerBoundaryIs><innerBoundaryIs><LinearRing><coordinates>144.91666667000001,-34.60833333 144.925,-34.60833333 144.93333333000001,-34.60833333 144.93333333000001,-34.6 144.93333333000001,-34.59166667 144.925,-34.59166667 144.925,-34.6 144.91666667000001,-34.6 144.91666667000001,-34.60833333</coordinates></LinearRing></innerBoundaryIs><innerBoundaryIs><LinearRing><coordinates>145.35,-34.48333333 145.35833333,-34.48333333 145.35833333,-34.475 145.35833333,-34.46666667 145.35833333,-34.45833333 145.35,-34.45833333 145.35,-34.46666667 145.34166667,-34.46666667 145.34166667,-34.45833333 145.33333333,-34.45833333 145.325,-34.45833333 145.325,-34.46666667 145.33333333,-34.46666667 145.33333333,-34.475 145.34166667,-34.475 145.35,-34.475 145.35,-34.48333333</coordinates></LinearRing></innerBoundaryIs><innerBoundaryIs><LinearRing><coordinates>145.35,-34.35 145.35,-34.35833333 145.35833333,-34.35833333 145.35833333,-34.35 145.35,-34.35</coordinates></LinearRing></innerBoundaryIs><innerBoundaryIs><LinearRing><coordinates>145.61666667,-34.23333333 145.61666667,-34.24166667 145.625,-34.24166667 145.625,-34.23333333 145.61666667,-34.23333333</coordinates></LinearRing></innerBoundaryIs><innerBoundaryIs><LinearRing><coordinates>145.64166667000001,-34.225 145.64166667000001,-34.23333333 145.65,-34.23333333 145.65,-34.225 145.64166667000001,-34.225</coordinates></LinearRing></innerBoundaryIs><innerBoundaryIs><LinearRing><coordinates>146.075,-33.79166667 146.075,-33.8 146.08333333,-33.8 146.08333333,-33.79166667 146.075,-33.79166667</coordinates></LinearRing></innerBoundaryIs><innerBoundaryIs><LinearRing><coordinates>146.11666667,-33.8 146.11666667,-33.80833333 146.125,-33.80833333 146.125,-33.8 146.11666667,-33.8</coordinates></LinearRing></innerBoundaryIs><innerBoundaryIs><LinearRing><coordinates>146.35,-33.875 146.35,-33.86666667 146.34166667,-33.86666667 146.33333333,-33.86666667 146.325,-33.86666667 146.325,-33.875 146.33333333,-33.875 146.34166667,-33.875 146.35,-33.875</coordinates></LinearRing></innerBoundaryIs><innerBoundaryIs><LinearRing><coordinates>146.50833333,-33.85 146.50833333,-33.85833333 146.51666667000001,-33.85833333 146.51666667000001,-33.85 146.50833333,-33.85</coordinates></LinearRing></innerBoundaryIs><innerBoundaryIs><LinearRing><coordinates>146.51666667000001,-33.85 146.525,-33.85 146.525,-33.84166667 146.51666667000001,-33.84166667 146.51666667000001,-33.85</coordinates></LinearRing></innerBoundaryIs><innerBoundaryIs><LinearRing><coordinates>146.60833333,-33.71666667 146.61666667,-33.71666667 146.61666667,-33.70833333 146.60833333,-33.70833333 146.60833333,-33.71666667</coordinates></LinearRing></innerBoundaryIs><innerBoundaryIs><LinearRing><coordinates>147.16666667000001,-33.56666667 147.16666667000001,-33.575 147.15833333,-33.575 147.15833333,-33.58333333 147.15833333,-33.59166667 147.16666667000001,-33.59166667 147.16666667000001,-33.58333333 147.175,-33.58333333 147.175,-33.575 147.175,-33.56666667 147.16666667000001,-33.56666667</coordinates></LinearRing></innerBoundaryIs><innerBoundaryIs><LinearRing><coordinates>147.31666667,-33.51666667 147.30833333000001,-33.51666667 147.30833333000001,-33.525 147.30833333000001,-33.53333333 147.30833333000001,-33.54166667 147.31666667,-33.54166667 147.325,-33.54166667 147.325,-33.53333333 147.325,-33.525 147.31666667,-33.525 147.31666667,-33.51666667</coordinates></LinearRing></innerBoundaryIs><innerBoundaryIs><LinearRing><coordinates>147.46666667,-33.55 147.46666667,-33.55833333 147.475,-33.55833333 147.48333333,-33.55833333 147.48333333,-33.55 147.475,-33.55 147.46666667,-33.55</coordinates></LinearRing></innerBoundaryIs><innerBoundaryIs><LinearRing><coordinates>147.875,-33.35833333 147.875,-33.36666667 147.88333333,-33.36666667 147.88333333,-33.35833333 147.875,-33.35833333</coordinates></LinearRing></innerBoundaryIs><innerBoundaryIs><LinearRing><coordinates>148.025,-33.35 148.01666667000001,-33.35 148.01666667000001,-33.35833333 148.00833333,-33.35833333 148.00833333,-33.35 148.0,-33.35 147.99166667,-33.35 147.99166667,-33.35833333 147.99166667,-33.36666667 147.99166667,-33.375 147.98333333,-33.375 147.98333333,-33.38333333 147.99166667,-33.38333333 148.0,-33.38333333 148.0,-33.39166667 148.00833333,-33.39166667 148.00833333,-33.4 148.01666667000001,-33.4 148.01666667000001,-33.39166667 148.01666667000001,-33.38333333 148.00833333,-33.38333333 148.00833333,-33.375 148.01666667000001,-33.375 148.025,-33.375 148.025,-33.36666667 148.025,-33.35833333 148.025,-33.35</coordinates></LinearRing></innerBoundaryIs><innerBoundaryIs><LinearRing><coordinates>148.01666667000001,-33.4 148.01666667000001,-33.40833333 148.01666667000001,-33.41666667 148.025,-33.41666667 148.025,-33.40833333 148.025,-33.4 148.01666667000001,-33.4</coordinates></LinearRing></innerBoundaryIs><innerBoundaryIs><LinearRing><coordinates>148.06666667,-33.36666667 148.05833333000001,-33.36666667 148.05,-33.36666667 148.05,-33.375 148.05833333000001,-33.375 148.06666667,-33.375 148.06666667,-33.36666667</coordinates></LinearRing></innerBoundaryIs><innerBoundaryIs><LinearRing><coordinates>148.15833333,-33.475 148.15833333,-33.46666667 148.15,-33.46666667 148.15,-33.475 148.15833333,-33.475</coordinates></LinearRing></innerBoundaryIs><innerBoundaryIs><LinearRing><coordinates>148.08333333,-34.36666667 148.08333333,-34.35833333 148.075,-34.35833333 148.075,-34.36666667 148.08333333,-34.36666667</coordinates></LinearRing></innerBoundaryIs><innerBoundaryIs><LinearRing><coordinates>147.39166667000001,-35.08333333 147.4,-35.08333333 147.40833333,-35.08333333 147.40833333,-35.075 147.40833333,-35.06666667 147.4,-35.06666667 147.39166667000001,-35.06666667 147.39166667000001,-35.05833333 147.38333333,-35.05833333 147.375,-35.05833333 147.36666667,-35.05833333 147.35833333,-35.05833333 147.35833333,-35.06666667 147.36666667,-35.06666667 147.375,-35.06666667 147.375,-35.075 147.38333333,-35.075 147.39166667000001,-35.075 147.39166667000001,-35.08333333</coordinates></LinearRing></innerBoundaryIs><innerBoundaryIs><LinearRing><coordinates>144.025,-36.15833333 144.03333333,-36.15833333 144.03333333,-36.16666667 144.025,-36.16666667 144.01666667000001,-36.16666667 144.00833333,-36.16666667 144.00833333,-36.175 144.01666667000001,-36.175 144.01666667000001,-36.18333333 144.01666667000001,-36.19166667 144.025,-36.19166667 144.03333333,-36.19166667 144.03333333,-36.18333333 144.04166667000001,-36.18333333 144.05,-36.18333333 144.05833333000001,-36.18333333 144.05833333000001,-36.19166667 144.05,-36.19166667 144.04166667000001,-36.19166667 144.04166667000001,-36.2 144.04166667000001,-36.20833333 144.05,-36.20833333 144.05,-36.21666667 144.05833333000001,-36.21666667 144.06666667,-36.21666667 144.06666667,-36.20833333 144.075,-36.20833333 144.08333333,-36.20833333 144.09166667,-36.20833333 144.09166667,-36.2 144.08333333,-36.2 144.075,-36.2 144.075,-36.19166667 144.08333333,-36.19166667 144.08333333,-36.18333333 144.09166667,-36.18333333 144.09166667,-36.175 144.09166667,-36.16666667 144.08333333,-36.16666667 144.08333333,-36.15833333 144.075,-36.15833333 144.075,-36.15 144.075,-36.14166667 144.06666667,-36.14166667 144.05833333000001,-36.14166667 144.05833333000001,-36.15 144.05,-36.15 144.04166667000001,-36.15 144.03333333,-36.15 144.025,-36.15 144.025,-36.15833333</coordinates></LinearRing></innerBoundaryIs><innerBoundaryIs><LinearRing><coordinates>144.06666667,-36.21666667 144.06666667,-36.225 144.075,-36.225 144.08333333,-36.225 144.08333333,-36.21666667 144.075,-36.21666667 144.06666667,-36.21666667</coordinates></LinearRing></innerBoundaryIs><innerBoundaryIs><LinearRing><coordinates>143.65,-36.575 143.65,-36.58333333 143.64166667000001,-36.58333333 143.63333333,-36.58333333 143.625,-36.58333333 143.625,-36.575 143.63333333,-36.575 143.63333333,-36.56666667 143.625,-36.56666667 143.625,-36.55833333 143.63333333,-36.55833333 143.63333333,-36.55 143.63333333,-36.54166667 143.625,-36.54166667 143.625,-36.55 143.61666667,-36.55 143.60833333,-36.55 143.60833333,-36.54166667 143.6,-36.54166667 143.6,-36.55 143.59166667,-36.55 143.59166667,-36.55833333 143.58333333,-36.55833333 143.575,-36.55833333 143.56666667,-36.55833333 143.56666667,-36.56666667 143.575,-36.56666667 143.575,-36.575 143.58333333,-36.575 143.58333333,-36.58333333 143.58333333,-36.59166667 143.59166667,-36.59166667 143.59166667,-36.6 143.6,-36.6 143.6,-36.60833333 143.6,-36.61666667 143.59166667,-36.61666667 143.59166667,-36.625 143.6,-36.625 143.6,-36.63333333 143.6,-36.64166667 143.59166667,-36.64166667 143.58333333,-36.64166667 143.575,-36.64166667 143.56666667,-36.64166667 143.55833333000001,-36.64166667 143.55833333000001,-36.63333333 143.55,-36.63333333 143.55,-36.625 143.54166667000001,-36.625 143.54166667000001,-36.61666667 143.54166667000001,-36.60833333 143.55,-36.60833333 143.55833333000001,-36.60833333 143.56666667,-36.60833333 143.575,-36.60833333 143.575,-36.6 143.56666667,-36.6 143.56666667,-36.59166667 143.56666667,-36.58333333 143.55833333000001,-36.58333333 143.55833333000001,-36.575 143.55,-36.575 143.55,-36.56666667 143.54166667000001,-36.56666667 143.53333333,-36.56666667 143.525,-36.56666667 143.525,-36.575 143.525,-36.58333333 143.53333333,-36.58333333 143.54166667000001,-36.58333333 143.54166667000001,-36.59166667 143.53333333,-36.59166667 143.53333333,-36.6 143.525,-36.6 143.525,-36.60833333 143.53333333,-36.60833333 143.53333333,-36.61666667 143.53333333,-36.625 143.525,-36.625 143.525,-36.63333333 143.53333333,-36.63333333 143.53333333,-36.64166667 143.53333333,-36.65 143.53333333,-36.65833333 143.54166667000001,-36.65833333 143.54166667000001,-36.65 143.55,-36.65 143.55833333000001,-36.65 143.56666667,-36.65 143.575,-36.65 143.58333333,-36.65 143.59166667,-36.65 143.6,-36.65 143.6,-36.65833333 143.60833333,-36.65833333 143.60833333,-36.66666667 143.60833333,-36.675 143.6,-36.675 143.6,-36.68333333 143.59166667,-36.68333333 143.59166667,-36.69166667 143.59166667,-36.7 143.58333333,-36.7 143.58333333,-36.69166667 143.575,-36.69166667 143.575,-36.68333333 143.56666667,-36.68333333 143.56666667,-36.675 143.56666667,-36.66666667 143.56666667,-36.65833333 143.55833333000001,-36.65833333 143.55833333000001,-36.66666667 143.55,-36.66666667 143.54166667000001,-36.66666667 143.54166667000001,-36.675 143.53333333,-36.675 143.53333333,-36.68333333 143.525,-36.68333333 143.51666667000001,-36.68333333 143.51666667000001,-36.69166667 143.50833333,-36.69166667 143.5,-36.69166667 143.5,-36.7 143.50833333,-36.7 143.50833333,-36.70833333 143.5,-36.70833333 143.5,-36.71666667 143.49166667,-36.71666667 143.49166667,-36.725 143.5,-36.725 143.50833333,-36.725 143.51666667000001,-36.725 143.525,-36.725 143.53333333,-36.725 143.54166667000001,-36.725 143.54166667000001,-36.73333333 143.55,-36.73333333 143.55,-36.74166667 143.55,-36.75 143.55,-36.75833333 143.55,-36.76666667 143.55,-36.775 143.55833333000001,-36.775 143.56666667,-36.775 143.56666667,-36.76666667 143.55833333000001,-36.76666667 143.55833333000001,-36.75833333 143.56666667,-36.75833333 143.56666667,-36.75 143.56666667,-36.74166667 143.56666667,-36.73333333 143.575,-36.73333333 143.58333333,-36.73333333 143.58333333,-36.725 143.575,-36.725 143.575,-36.71666667 143.58333333,-36.71666667 143.59166667,-36.71666667 143.6,-36.71666667 143.6,-36.725 143.6,-36.73333333 143.6,-36.74166667 143.59166667,-36.74166667 143.59166667,-36.75 143.6,-36.75 143.6,-36.75833333 143.59166667,-36.75833333 143.59166667,-36.76666667 143.6,-36.76666667 143.6,-36.775 143.59166667,-36.775 143.59166667,-36.78333333 143.6,-36.78333333 143.60833333,-36.78333333 143.60833333,-36.79166667 143.60833333,-36.8 143.6,-36.8 143.6,-36.80833333 143.59166667,-36.80833333 143.59166667,-36.81666667 143.58333333,-36.81666667 143.58333333,-36.825 143.59166667,-36.825 143.6,-36.825 143.6,-36.83333333 143.60833333,-36.83333333 143.60833333,-36.825 143.61666667,-36.825 143.625,-36.825 143.625,-36.83333333 143.63333333,-36.83333333 143.63333333,-36.84166667 143.64166667000001,-36.84166667 143.64166667000001,-36.83333333 143.65,-36.83333333 143.65833333,-36.83333333 143.65833333,-36.825 143.66666667000001,-36.825 143.66666667000001,-36.83333333 143.675,-36.83333333 143.675,-36.825 143.68333333000001,-36.825 143.68333333000001,-36.81666667 143.68333333000001,-36.80833333 143.68333333000001,-36.8 143.69166667,-36.8 143.69166667,-36.79166667 143.7,-36.79166667 143.7,-36.78333333 143.69166667,-36.78333333 143.69166667,-36.775 143.68333333000001,-36.775 143.68333333000001,-36.76666667 143.69166667,-36.76666667 143.7,-36.76666667 143.70833333,-36.76666667 143.71666667,-36.76666667 143.71666667,-36.775 143.725,-36.775 143.725,-36.78333333 143.725,-36.79166667 143.73333333,-36.79166667 143.73333333,-36.78333333 143.74166667,-36.78333333 143.75,-36.78333333 143.75833333,-36.78333333 143.76666667000001,-36.78333333 143.76666667000001,-36.775 143.75833333,-36.775 143.75,-36.775 143.74166667,-36.775 143.73333333,-36.775 143.73333333,-36.76666667 143.725,-36.76666667 143.725,-36.75833333 143.725,-36.75 143.71666667,-36.75 143.71666667,-36.74166667 143.70833333,-36.74166667 143.7,-36.74166667 143.7,-36.73333333 143.7,-36.725 143.69166667,-36.725 143.68333333000001,-36.725 143.68333333000001,-36.71666667 143.675,-36.71666667 143.675,-36.70833333 143.675,-36.7 143.675,-36.69166667 143.675,-36.68333333 143.66666667000001,-36.68333333 143.66666667000001,-36.675 143.66666667000001,-36.66666667 143.675,-36.66666667 143.675,-36.675 143.68333333000001,-36.675 143.68333333000001,-36.68333333 143.69166667,-36.68333333 143.69166667,-36.69166667 143.7,-36.69166667 143.7,-36.68333333 143.70833333,-36.68333333 143.70833333,-36.675 143.70833333,-36.66666667 143.7,-36.66666667 143.69166667,-36.66666667 143.69166667,-36.65833333 143.69166667,-36.65 143.69166667,-36.64166667 143.7,-36.64166667 143.7,-36.63333333 143.7,-36.625 143.69166667,-36.625 143.69166667,-36.63333333 143.68333333000001,-36.63333333 143.68333333000001,-36.625 143.68333333000001,-36.61666667 143.69166667,-36.61666667 143.7,-36.61666667 143.70833333,-36.61666667 143.70833333,-36.60833333 143.71666667,-36.60833333 143.725,-36.60833333 143.73333333,-36.60833333 143.74166667,-36.60833333 143.74166667,-36.6 143.75,-36.6 143.75833333,-36.6 143.75833333,-36.59166667 143.76666667000001,-36.59166667 143.775,-36.59166667 143.775,-36.58333333 143.775,-36.575 143.78333333,-36.575 143.78333333,-36.58333333 143.79166667000001,-36.58333333 143.79166667000001,-36.575 143.79166667000001,-36.56666667 143.8,-36.56666667 143.8,-36.55833333 143.80833333000001,-36.55833333 143.80833333000001,-36.55 143.8,-36.55 143.79166667000001,-36.55 143.78333333,-36.55 143.78333333,-36.55833333 143.775,-36.55833333 143.775,-36.56666667 143.76666667000001,-36.56666667 143.76666667000001,-36.575 143.75833333,-36.575 143.75,-36.575 143.74166667,-36.575 143.74166667,-36.56666667 143.74166667,-36.55833333 143.73333333,-36.55833333 143.73333333,-36.55 143.725,-36.55 143.725,-36.55833333 143.71666667,-36.55833333 143.71666667,-36.56666667 143.725,-36.56666667 143.725,-36.575 143.71666667,-36.575 143.70833333,-36.575 143.70833333,-36.56666667 143.7,-36.56666667 143.69166667,-36.56666667 143.68333333000001,-36.56666667 143.675,-36.56666667 143.66666667000001,-36.56666667 143.66666667000001,-36.575 143.65833333,-36.575 143.65,-36.575</coordinates></LinearRing></innerBoundaryIs><innerBoundaryIs><LinearRing><coordinates>143.64166667000001,-36.84166667 143.64166667000001,-36.85 143.65,-36.85 143.65,-36.84166667 143.64166667000001,-36.84166667</coordinates></LinearRing></innerBoundaryIs><innerBoundaryIs><LinearRing><coordinates>143.71666667,-36.55833333 143.71666667,-36.55 143.70833333,-36.55 143.70833333,-36.55833333 143.71666667,-36.55833333</coordinates></LinearRing></innerBoundaryIs><innerBoundaryIs><LinearRing><coordinates>143.70833333,-36.55 143.70833333,-36.54166667 143.7,-36.54166667 143.7,-36.53333333 143.69166667,-36.53333333 143.69166667,-36.54166667 143.69166667,-36.55 143.7,-36.55 143.70833333,-36.55</coordinates></LinearRing></innerBoundaryIs><innerBoundaryIs><LinearRing><coordinates>145.58333333,-36.85833333 145.59166667,-36.85833333 145.59166667,-36.85 145.58333333,-36.85 145.58333333,-36.85833333</coordinates></LinearRing></innerBoundaryIs><innerBoundaryIs><LinearRing><coordinates>145.59166667,-36.85 145.6,-36.85 145.6,-36.84166667 145.6,-36.83333333 145.6,-36.825 145.6,-36.81666667 145.6,-36.80833333 145.59166667,-36.80833333 145.58333333,-36.80833333 145.58333333,-36.81666667 145.58333333,-36.825 145.58333333,-36.83333333 145.59166667,-36.83333333 145.59166667,-36.84166667 145.59166667,-36.85</coordinates></LinearRing></innerBoundaryIs><innerBoundaryIs><LinearRing><coordinates>143.35,-36.79166667 143.35833333,-36.79166667 143.36666667,-36.79166667 143.375,-36.79166667 143.375,-36.78333333 143.375,-36.775 143.36666667,-36.775 143.36666667,-36.78333333 143.35833333,-36.78333333 143.35,-36.78333333 143.35,-36.79166667</coordinates></LinearRing></innerBoundaryIs><innerBoundaryIs><LinearRing><coordinates>143.375,-36.79166667 143.375,-36.8 143.38333333,-36.8 143.38333333,-36.79166667 143.375,-36.79166667</coordinates></LinearRing></innerBoundaryIs><innerBoundaryIs><LinearRing><coordinates>143.8,-36.79166667 143.8,-36.8 143.80833333000001,-36.8 143.80833333000001,-36.79166667 143.8,-36.79166667</coordinates></LinearRing></innerBoundaryIs><innerBoundaryIs><LinearRing><coordinates>143.80833333000001,-36.79166667 143.81666667,-36.79166667 143.81666667,-36.78333333 143.80833333000001,-36.78333333 143.80833333000001,-36.79166667</coordinates></LinearRing></innerBoundaryIs><innerBoundaryIs><LinearRing><coordinates>143.56666667,-36.93333333 143.56666667,-36.94166667 143.55833333000001,-36.94166667 143.55833333000001,-36.95 143.55833333000001,-36.95833333 143.56666667,-36.95833333 143.575,-36.95833333 143.58333333,-36.95833333 143.59166667,-36.95833333 143.59166667,-36.96666667 143.59166667,-36.975 143.59166667,-36.98333333 143.6,-36.98333333 143.6,-36.975 143.6,-36.96666667 143.6,-36.95833333 143.60833333,-36.95833333 143.60833333,-36.95 143.6,-36.95 143.6,-36.94166667 143.59166667,-36.94166667 143.58333333,-36.94166667 143.575,-36.94166667 143.575,-36.93333333 143.56666667,-36.93333333</coordinates></LinearRing></innerBoundaryIs><innerBoundaryIs><LinearRing><coordinates>143.55833333000001,-36.94166667 143.55833333000001,-36.93333333 143.55,-36.93333333 143.55,-36.94166667 143.55833333000001,-36.94166667</coordinates></LinearRing></innerBoundaryIs><innerBoundaryIs><LinearRing><coordinates>144.78333333,-36.98333333 144.79166667000001,-36.98333333 144.79166667000001,-36.975 144.78333333,-36.975 144.78333333,-36.98333333</coordinates></LinearRing></innerBoundaryIs><innerBoundaryIs><LinearRing><coordinates>144.79166667000001,-36.98333333 144.79166667000001,-36.99166667 144.8,-36.99166667 144.8,-36.98333333 144.79166667000001,-36.98333333</coordinates></LinearRing></innerBoundaryIs><innerBoundaryIs><LinearRing><coordinates>144.14166667000001,-36.98333333 144.15,-36.98333333 144.15,-36.975 144.14166667000001,-36.975 144.14166667000001,-36.98333333</coordinates></LinearRing></innerBoundaryIs><innerBoundaryIs><LinearRing><coordinates>144.15,-36.98333333 144.15,-36.99166667 144.15833333,-36.99166667 144.15833333,-36.98333333 144.15,-36.98333333</coordinates></LinearRing></innerBoundaryIs><innerBoundaryIs><LinearRing><coordinates>144.15,-36.99166667 144.14166667000001,-36.99166667 144.14166667000001,-37.0 144.15,-37.0 144.15,-36.99166667</coordinates></LinearRing></innerBoundaryIs><innerBoundaryIs><LinearRing><coordinates>144.125,-36.95833333 144.125,-36.96666667 144.13333333,-36.96666667 144.14166667000001,-36.96666667 144.14166667000001,-36.95833333 144.14166667000001,-36.95 144.13333333,-36.95 144.13333333,-36.95833333 144.125,-36.95833333</coordinates></LinearRing></innerBoundaryIs><innerBoundaryIs><LinearRing><coordinates>144.14166667000001,-36.95 144.15,-36.95 144.15,-36.94166667 144.14166667000001,-36.94166667 144.14166667000001,-36.95</coordinates></LinearRing></innerBoundaryIs><innerBoundaryIs><LinearRing><coordinates>143.78333333,-36.75833333 143.78333333,-36.76666667 143.79166667000001,-36.76666667 143.79166667000001,-36.75833333 143.78333333,-36.75833333</coordinates></LinearRing></innerBoundaryIs><innerBoundaryIs><LinearRing><coordinates>143.78333333,-36.76666667 143.775,-36.76666667 143.775,-36.775 143.775,-36.78333333 143.78333333,-36.78333333 143.78333333,-36.775 143.78333333,-36.76666667</coordinates></LinearRing></innerBoundaryIs><innerBoundaryIs><LinearRing><coordinates>144.00833333,-36.13333333 144.00833333,-36.14166667 144.01666667000001,-36.14166667 144.01666667000001,-36.13333333 144.00833333,-36.13333333</coordinates></LinearRing></innerBoundaryIs><innerBoundaryIs><LinearRing><coordinates>144.00833333,-36.14166667 144.0,-36.14166667 144.0,-36.15 144.00833333,-36.15 144.00833333,-36.14166667</coordinates></LinearRing></innerBoundaryIs><innerBoundaryIs><LinearRing><coordinates>144.01666667000001,-36.13333333 144.025,-36.13333333 144.025,-36.125 144.01666667000001,-36.125 144.01666667000001,-36.13333333</coordinates></LinearRing></innerBoundaryIs><innerBoundaryIs><LinearRing><coordinates>144.13333333,-36.03333333 144.13333333,-36.04166667 144.14166667000001,-36.04166667 144.15,-36.04166667 144.15833333,-36.04166667 144.15833333,-36.03333333 144.15,-36.03333333 144.14166667000001,-36.03333333 144.13333333,-36.03333333</coordinates></LinearRing></innerBoundaryIs><innerBoundaryIs><LinearRing><coordinates>144.13333333,-36.04166667 144.125,-36.04166667 144.125,-36.03333333 144.11666667,-36.03333333 144.11666667,-36.04166667 144.11666667,-36.05 144.125,-36.05 144.13333333,-36.05 144.13333333,-36.04166667</coordinates></LinearRing></innerBoundaryIs><innerBoundaryIs><LinearRing><coordinates>147.54166667000001,-35.075 147.55,-35.075 147.55833333000001,-35.075 147.56666667,-35.075 147.56666667,-35.06666667 147.575,-35.06666667 147.575,-35.05833333 147.58333333,-35.05833333 147.58333333,-35.06666667 147.58333333,-35.075 147.59166667,-35.075 147.6,-35.075 147.6,-35.06666667 147.60833333,-35.06666667 147.60833333,-35.05833333 147.60833333,-35.05 147.60833333,-35.04166667 147.6,-35.04166667 147.59166667,-35.04166667 147.59166667,-35.03333333 147.6,-35.03333333 147.6,-35.025 147.6,-35.01666667 147.6,-35.00833333 147.60833333,-35.00833333 147.60833333,-35.0 147.60833333,-34.99166667 147.61666667,-34.99166667 147.61666667,-35.0 147.625,-35.0 147.625,-34.99166667 147.625,-34.98333333 147.625,-34.975 147.61666667,-34.975 147.61666667,-34.96666667 147.625,-34.96666667 147.625,-34.95833333 147.61666667,-34.95833333 147.60833333,-34.95833333 147.60833333,-34.96666667 147.60833333,-34.975 147.60833333,-34.98333333 147.6,-34.98333333 147.59166667,-34.98333333 147.58333333,-34.98333333 147.58333333,-34.99166667 147.575,-34.99166667 147.56666667,-34.99166667 147.56666667,-35.0 147.55833333000001,-35.0 147.55833333000001,-35.00833333 147.55833333000001,-35.01666667 147.55,-35.01666667 147.54166667000001,-35.01666667 147.54166667000001,-35.025 147.54166667000001,-35.03333333 147.54166667000001,-35.04166667 147.54166667000001,-35.05 147.55,-35.05 147.55,-35.05833333 147.54166667000001,-35.05833333 147.54166667000001,-35.06666667 147.54166667000001,-35.075</coordinates></LinearRing></innerBoundaryIs><innerBoundaryIs><LinearRing><coordinates>147.60833333,-35.00833333 147.60833333,-35.01666667 147.61666667,-35.01666667 147.61666667,-35.00833333 147.60833333,-35.00833333</coordinates></LinearRing></innerBoundaryIs><innerBoundaryIs><LinearRing><coordinates>147.60833333,-34.95833333 147.60833333,-34.95 147.6,-34.95 147.6,-34.95833333 147.60833333,-34.95833333</coordinates></LinearRing></innerBoundaryIs><innerBoundaryIs><LinearRing><coordinates>147.63333333,-35.075 147.63333333,-35.08333333 147.64166667000001,-35.08333333 147.65,-35.08333333 147.65,-35.075 147.64166667000001,-35.075 147.63333333,-35.075</coordinates></LinearRing></innerBoundaryIs><innerBoundaryIs><LinearRing><coordinates>147.63333333,-35.08333333 147.625,-35.08333333 147.625,-35.09166667 147.61666667,-35.09166667 147.61666667,-35.1 147.625,-35.1 147.63333333,-35.1 147.63333333,-35.09166667 147.63333333,-35.08333333</coordinates></LinearRing></innerBoundaryIs><innerBoundaryIs><LinearRing><coordinates>147.15,-35.36666667 147.15833333,-35.36666667 147.15833333,-35.375 147.16666667000001,-35.375 147.16666667000001,-35.36666667 147.16666667000001,-35.35833333 147.16666667000001,-35.35 147.16666667000001,-35.34166667 147.15833333,-35.34166667 147.15,-35.34166667 147.15,-35.35 147.15,-35.35833333 147.15,-35.36666667</coordinates></LinearRing></innerBoundaryIs><innerBoundaryIs><LinearRing><coordinates>147.16666667000001,-35.375 147.16666667000001,-35.38333333 147.175,-35.38333333 147.18333333000001,-35.38333333 147.18333333000001,-35.375 147.175,-35.375 147.16666667000001,-35.375</coordinates></LinearRing></innerBoundaryIs><innerBoundaryIs><LinearRing><coordinates>144.61666667,-34.775 144.61666667,-34.78333333 144.625,-34.78333333 144.63333333,-34.78333333 144.64166667000001,-34.78333333 144.65,-34.78333333 144.65833333,-34.78333333 144.66666667000001,-34.78333333 144.66666667000001,-34.79166667 144.675,-34.79166667 144.675,-34.78333333 144.68333333000001,-34.78333333 144.69166667,-34.78333333 144.7,-34.78333333 144.70833333,-34.78333333 144.70833333,-34.775 144.71666667,-34.775 144.725,-34.775 144.73333333,-34.775 144.73333333,-34.78333333 144.74166667,-34.78333333 144.75,-34.78333333 144.75,-34.775 144.74166667,-34.775 144.74166667,-34.76666667 144.74166667,-34.75833333 144.73333333,-34.75833333 144.725,-34.75833333 144.71666667,-34.75833333 144.71666667,-34.76666667 144.70833333,-34.76666667 144.7,-34.76666667 144.7,-34.775 144.69166667,-34.775 144.68333333000001,-34.775 144.675,-34.775 144.675,-34.76666667 144.66666667000001,-34.76666667 144.65833333,-34.76666667 144.65833333,-34.775 144.65,-34.775 144.64166667000001,-34.775 144.63333333,-34.775 144.63333333,-34.76666667 144.625,-34.76666667 144.625,-34.775 144.61666667,-34.775</coordinates></LinearRing></innerBoundaryIs><innerBoundaryIs><LinearRing><coordinates>144.70833333,-34.78333333 144.70833333,-34.79166667 144.71666667,-34.79166667 144.71666667,-34.78333333 144.70833333,-34.78333333</coordinates></LinearRing></innerBoundaryIs><innerBoundaryIs><LinearRing><coordinates>144.575,-34.91666667 144.575,-34.925 144.58333333,-34.925 144.59166667,-34.925 144.59166667,-34.91666667 144.59166667,-34.90833333 144.58333333,-34.90833333 144.575,-34.90833333 144.575,-34.91666667</coordinates></LinearRing></innerBoundaryIs><innerBoundaryIs><LinearRing><coordinates>144.575,-34.925 144.56666667,-34.925 144.56666667,-34.93333333 144.575,-34.93333333 144.575,-34.925</coordinates></LinearRing></innerBoundaryIs><innerBoundaryIs><LinearRing><coordinates>144.66666667000001,-34.91666667 144.66666667000001,-34.925 144.675,-34.925 144.675,-34.91666667 144.66666667000001,-34.91666667</coordinates></LinearRing></innerBoundaryIs><innerBoundaryIs><LinearRing><coordinates>144.675,-34.925 144.675,-34.93333333 144.675,-34.94166667 144.68333333000001,-34.94166667 144.68333333000001,-34.93333333 144.68333333000001,-34.925 144.675,-34.925</coordinates></LinearRing></innerBoundaryIs><innerBoundaryIs><LinearRing><coordinates>144.675,-34.94166667 144.66666667000001,-34.94166667 144.66666667000001,-34.95 144.675,-34.95 144.675,-34.94166667</coordinates></LinearRing></innerBoundaryIs><innerBoundaryIs><LinearRing><coordinates>144.63333333,-34.84166667 144.64166667000001,-34.84166667 144.64166667000001,-34.83333333 144.64166667000001,-34.825 144.65,-34.825 144.65,-34.81666667 144.64166667000001,-34.81666667 144.64166667000001,-34.80833333 144.63333333,-34.80833333 144.63333333,-34.81666667 144.63333333,-34.825 144.63333333,-34.83333333 144.63333333,-34.84166667</coordinates></LinearRing></innerBoundaryIs><innerBoundaryIs><LinearRing><coordinates>144.63333333,-34.80833333 144.63333333,-34.8 144.63333333,-34.79166667 144.625,-34.79166667 144.61666667,-34.79166667 144.61666667,-34.8 144.625,-34.8 144.625,-34.80833333 144.63333333,-34.80833333</coordinates></LinearRing></innerBoundaryIs><innerBoundaryIs><LinearRing><coordinates>144.625,-34.80833333 144.61666667,-34.80833333 144.60833333,-34.80833333 144.60833333,-34.81666667 144.61666667,-34.81666667 144.625,-34.81666667 144.625,-34.80833333</coordinates></LinearRing></innerBoundaryIs><innerBoundaryIs><LinearRing><coordinates>144.65833333,-34.81666667 144.66666667000001,-34.81666667 144.66666667000001,-34.80833333 144.65833333,-34.80833333 144.65833333,-34.81666667</coordinates></LinearRing></innerBoundaryIs><innerBoundaryIs><LinearRing><coordinates>144.66666667000001,-34.81666667 144.66666667000001,-34.825 144.675,-34.825 144.675,-34.81666667 144.66666667000001,-34.81666667</coordinates></LinearRing></innerBoundaryIs><innerBoundaryIs><LinearRing><coordinates>144.74166667,-34.81666667 144.74166667,-34.825 144.75,-34.825 144.75833333,-34.825 144.75833333,-34.81666667 144.75,-34.81666667 144.75,-34.80833333 144.74166667,-34.80833333 144.74166667,-34.81666667</coordinates></LinearRing></innerBoundaryIs><innerBoundaryIs><LinearRing><coordinates>144.75833333,-34.81666667 144.76666667000001,-34.81666667 144.775,-34.81666667 144.775,-34.80833333 144.76666667000001,-34.80833333 144.75833333,-34.80833333 144.75833333,-34.81666667</coordinates></LinearRing></innerBoundaryIs><innerBoundaryIs><LinearRing><coordinates>144.99166667,-34.60833333 144.99166667,-34.61666667 144.98333333,-34.61666667 144.98333333,-34.625 144.99166667,-34.625 145.0,-34.625 145.0,-34.61666667 145.0,-34.60833333 144.99166667,-34.60833333</coordinates></LinearRing></innerBoundaryIs><innerBoundaryIs><LinearRing><coordinates>145.0,-34.60833333 145.00833333,-34.60833333 145.01666667000001,-34.60833333 145.01666667000001,-34.6 145.00833333,-34.6 145.0,-34.6 145.0,-34.60833333</coordinates></LinearRing></innerBoundaryIs><innerBoundaryIs><LinearRing><coordinates>144.925,-34.69166667 144.925,-34.7 144.93333333000001,-34.7 144.93333333000001,-34.69166667 144.925,-34.69166667</coordinates></LinearRing></innerBoundaryIs><innerBoundaryIs><LinearRing><coordinates>144.93333333000001,-34.69166667 144.94166667,-34.69166667 144.95,-34.69166667 144.95833333,-34.69166667 144.95833333,-34.68333333 144.95,-34.68333333 144.95,-34.675 144.94166667,-34.675 144.94166667,-34.66666667 144.93333333000001,-34.66666667 144.925,-34.66666667 144.925,-34.675 144.91666667000001,-34.675 144.91666667000001,-34.68333333 144.925,-34.68333333 144.93333333000001,-34.68333333 144.93333333000001,-34.69166667</coordinates></LinearRing></innerBoundaryIs><innerBoundaryIs><LinearRing><coordinates>144.88333333,-34.73333333 144.88333333,-34.74166667 144.89166667000001,-34.74166667 144.89166667000001,-34.73333333 144.88333333,-34.73333333</coordinates></LinearRing></innerBoundaryIs><innerBoundaryIs><LinearRing><coordinates>144.89166667000001,-34.74166667 144.89166667000001,-34.75 144.9,-34.75 144.9,-34.74166667 144.89166667000001,-34.74166667</coordinates></LinearRing></innerBoundaryIs><innerBoundaryIs><LinearRing><coordinates>147.99166667,-34.475 147.99166667,-34.48333333 148.0,-34.48333333 148.0,-34.475 147.99166667,-34.475</coordinates></LinearRing></innerBoundaryIs><innerBoundaryIs><LinearRing><coordinates>148.0,-34.48333333 148.0,-34.49166667 148.00833333,-34.49166667 148.00833333,-34.48333333 148.0,-34.48333333</coordinates></LinearRing></innerBoundaryIs><innerBoundaryIs><LinearRing><coordinates>146.09166667,-34.24166667 146.09166667,-34.25 146.08333333,-34.25 146.075,-34.25 146.075,-34.24166667 146.075,-34.23333333 146.06666667,-34.23333333 146.06666667,-34.225 146.05833333000001,-34.225 146.05833333000001,-34.21666667 146.05,-34.21666667 146.05,-34.20833333 146.04166667000001,-34.20833333 146.04166667000001,-34.2 146.03333333,-34.2 146.025,-34.2 146.01666667000001,-34.2 146.00833333,-34.2 146.00833333,-34.19166667 146.01666667000001,-34.19166667 146.025,-34.19166667 146.03333333,-34.19166667 146.03333333,-34.18333333 146.03333333,-34.175 146.025,-34.175 146.025,-34.16666667 146.025,-34.15833333 146.01666667000001,-34.15833333 146.01666667000001,-34.16666667 146.01666667000001,-34.175 146.00833333,-34.175 146.00833333,-34.16666667 146.00833333,-34.15833333 146.00833333,-34.15 146.0,-34.15 146.0,-34.14166667 146.00833333,-34.14166667 146.01666667000001,-34.14166667 146.01666667000001,-34.13333333 146.01666667000001,-34.125 146.00833333,-34.125 146.00833333,-34.11666667 146.0,-34.11666667 146.0,-34.125 146.0,-34.13333333 145.99166667,-34.13333333 145.99166667,-34.14166667 145.98333333,-34.14166667 145.98333333,-34.15 145.99166667,-34.15 145.99166667,-34.15833333 145.98333333,-34.15833333 145.98333333,-34.16666667 145.975,-34.16666667 145.975,-34.175 145.96666667,-34.175 145.95833333,-34.175 145.95833333,-34.18333333 145.95833333,-34.19166667 145.95833333,-34.2 145.95,-34.2 145.95,-34.19166667 145.95,-34.18333333 145.94166667,-34.18333333 145.94166667,-34.175 145.93333333000001,-34.175 145.925,-34.175 145.925,-34.16666667 145.91666667000001,-34.16666667 145.90833333,-34.16666667 145.9,-34.16666667 145.9,-34.175 145.9,-34.18333333 145.90833333,-34.18333333 145.90833333,-34.19166667 145.91666667000001,-34.19166667 145.91666667000001,-34.2 145.90833333,-34.2 145.90833333,-34.20833333 145.9,-34.20833333 145.9,-34.21666667 145.89166667000001,-34.21666667 145.89166667000001,-34.225 145.9,-34.225 145.9,-34.23333333 145.9,-34.24166667 145.89166667000001,-34.24166667 145.89166667000001,-34.25 145.9,-34.25 145.9,-34.25833333 145.90833333,-34.25833333 145.91666667000001,-34.25833333 145.91666667000001,-34.25 145.91666667000001,-34.24166667 145.90833333,-34.24166667 145.90833333,-34.23333333 145.91666667000001,-34.23333333 145.925,-34.23333333 145.925,-34.24166667 145.93333333000001,-34.24166667 145.93333333000001,-34.23333333 145.94166667,-34.23333333 145.94166667,-34.24166667 145.95,-34.24166667 145.95,-34.25 145.95,-34.25833333 145.95833333,-34.25833333 145.95833333,-34.26666667 145.96666667,-34.26666667 145.96666667,-34.275 145.975,-34.275 145.975,-34.26666667 145.98333333,-34.26666667 145.98333333,-34.25833333 145.975,-34.25833333 145.975,-34.25 145.98333333,-34.25 145.99166667,-34.25 145.99166667,-34.25833333 145.99166667,-34.26666667 146.0,-34.26666667 146.0,-34.275 146.0,-34.28333333 146.00833333,-34.28333333 146.01666667000001,-34.28333333 146.01666667000001,-34.29166667 146.01666667000001,-34.3 146.025,-34.3 146.025,-34.30833333 146.03333333,-34.30833333 146.03333333,-34.3 146.04166667000001,-34.3 146.04166667000001,-34.30833333 146.05,-34.30833333 146.05,-34.3 146.05833333000001,-34.3 146.06666667,-34.3 146.06666667,-34.29166667 146.075,-34.29166667 146.08333333,-34.29166667 146.08333333,-34.3 146.075,-34.3 146.075,-34.30833333 146.06666667,-34.30833333 146.06666667,-34.31666667 146.075,-34.31666667 146.075,-34.325 146.06666667,-34.325 146.06666667,-34.33333333 146.075,-34.33333333 146.075,-34.34166667 146.075,-34.35 146.08333333,-34.35 146.09166667,-34.35 146.09166667,-34.34166667 146.1,-34.34166667 146.1,-34.33333333 146.10833333,-34.33333333 146.11666667,-34.33333333 146.11666667,-34.325 146.10833333,-34.325 146.1,-34.325 146.1,-34.31666667 146.09166667,-34.31666667 146.09166667,-34.30833333 146.1,-34.30833333 146.1,-34.3 146.1,-34.29166667 146.10833333,-34.29166667 146.10833333,-34.3 146.11666667,-34.3 146.125,-34.3 146.125,-34.29166667 146.125,-34.28333333 146.13333333,-34.28333333 146.14166667000001,-34.28333333 146.14166667000001,-34.275 146.13333333,-34.275 146.13333333,-34.26666667 146.14166667000001,-34.26666667 146.14166667000001,-34.25833333 146.13333333,-34.25833333 146.13333333,-34.25 146.125,-34.25 146.11666667,-34.25 146.11666667,-34.24166667 146.10833333,-34.24166667 146.10833333,-34.23333333 146.1,-34.23333333 146.09166667,-34.23333333 146.09166667,-34.24166667</coordinates></LinearRing></innerBoundaryIs><innerBoundaryIs><LinearRing><coordinates>145.9,-34.18333333 145.89166667000001,-34.18333333 145.89166667000001,-34.19166667 145.9,-34.19166667 145.9,-34.18333333</coordinates></LinearRing></innerBoundaryIs><innerBoundaryIs><LinearRing><coordinates>145.89166667000001,-34.18333333 145.89166667000001,-34.175 145.88333333,-34.175 145.88333333,-34.18333333 145.89166667000001,-34.18333333</coordinates></LinearRing></innerBoundaryIs><innerBoundaryIs><LinearRing><coordinates>145.89166667000001,-34.19166667 145.88333333,-34.19166667 145.875,-34.19166667 145.875,-34.2 145.88333333,-34.2 145.89166667000001,-34.2 145.89166667000001,-34.19166667</coordinates></LinearRing></innerBoundaryIs><innerBoundaryIs><LinearRing><coordinates>145.89166667000001,-34.25 145.88333333,-34.25 145.88333333,-34.25833333 145.89166667000001,-34.25833333 145.89166667000001,-34.25</coordinates></LinearRing></innerBoundaryIs><innerBoundaryIs><LinearRing><coordinates>146.075,-34.35 146.06666667,-34.35 146.05833333000001,-34.35 146.05833333000001,-34.35833333 146.06666667,-34.35833333 146.06666667,-34.36666667 146.075,-34.36666667 146.075,-34.35833333 146.075,-34.35</coordinates></LinearRing></innerBoundaryIs><innerBoundaryIs><LinearRing><coordinates>146.125,-34.3 146.125,-34.30833333 146.13333333,-34.30833333 146.13333333,-34.3 146.125,-34.3</coordinates></LinearRing></innerBoundaryIs><innerBoundaryIs><LinearRing><coordinates>146.10833333,-34.23333333 146.11666667,-34.23333333 146.11666667,-34.225 146.10833333,-34.225 146.10833333,-34.23333333</coordinates></LinearRing></innerBoundaryIs><innerBoundaryIs><LinearRing><coordinates>145.8,-34.325 145.80833333000001,-34.325 145.80833333000001,-34.31666667 145.8,-34.31666667 145.8,-34.325</coordinates></LinearRing></innerBoundaryIs><innerBoundaryIs><LinearRing><coordinates>145.80833333000001,-34.325 145.80833333000001,-34.33333333 145.81666667,-34.33333333 145.81666667,-34.325 145.80833333000001,-34.325</coordinates></LinearRing></innerBoundaryIs><innerBoundaryIs><LinearRing><coordinates>145.39166667000001,-34.38333333 145.4,-34.38333333 145.4,-34.375 145.39166667000001,-34.375 145.39166667000001,-34.38333333</coordinates></LinearRing></innerBoundaryIs><innerBoundaryIs><LinearRing><coordinates>145.39166667000001,-34.375 145.39166667000001,-34.36666667 145.39166667000001,-34.35833333 145.38333333,-34.35833333 145.38333333,-34.36666667 145.38333333,-34.375 145.39166667000001,-34.375</coordinates></LinearRing></innerBoundaryIs><innerBoundaryIs><LinearRing><coordinates>145.75,-34.26666667 145.75,-34.275 145.75833333,-34.275 145.75833333,-34.26666667 145.75,-34.26666667</coordinates></LinearRing></innerBoundaryIs><innerBoundaryIs><LinearRing><coordinates>145.75833333,-34.26666667 145.76666667000001,-34.26666667 145.76666667000001,-34.275 145.775,-34.275 145.775,-34.26666667 145.78333333,-34.26666667 145.78333333,-34.25833333 145.775,-34.25833333 145.76666667000001,-34.25833333 145.75833333,-34.25833333 145.75833333,-34.26666667</coordinates></LinearRing></innerBoundaryIs><innerBoundaryIs><LinearRing><coordinates>145.50833333,-34.275 145.5,-34.275 145.5,-34.28333333 145.50833333,-34.28333333 145.50833333,-34.275</coordinates></LinearRing></innerBoundaryIs><innerBoundaryIs><LinearRing><coordinates>145.5,-34.28333333 145.49166667,-34.28333333 145.48333333,-34.28333333 145.48333333,-34.29166667 145.49166667,-34.29166667 145.5,-34.29166667 145.5,-34.28333333</coordinates></LinearRing></innerBoundaryIs><innerBoundaryIs><LinearRing><coordinates>145.96666667,-34.125 145.96666667,-34.13333333 145.975,-34.13333333 145.98333333,-34.13333333 145.98333333,-34.125 145.975,-34.125 145.96666667,-34.125</coordinates></LinearRing></innerBoundaryIs><innerBoundaryIs><LinearRing><coordinates>145.98333333,-34.125 145.99166667,-34.125 145.99166667,-34.11666667 145.98333333,-34.11666667 145.98333333,-34.125</coordinates></LinearRing></innerBoundaryIs><innerBoundaryIs><LinearRing><coordinates>146.475,-34.01666667 146.475,-34.025 146.48333333,-34.025 146.49166667,-34.025 146.49166667,-34.01666667 146.48333333,-34.01666667 146.475,-34.01666667</coordinates></LinearRing></innerBoundaryIs><innerBoundaryIs><LinearRing><coordinates>146.475,-34.025 146.46666667,-34.025 146.45833333,-34.025 146.45833333,-34.03333333 146.46666667,-34.03333333 146.475,-34.03333333 146.475,-34.025</coordinates></LinearRing></innerBoundaryIs><innerBoundaryIs><LinearRing><coordinates>146.04166667000001,-33.875 146.04166667000001,-33.88333333 146.05,-33.88333333 146.05,-33.89166667 146.05,-33.9 146.05,-33.90833333 146.04166667000001,-33.90833333 146.04166667000001,-33.91666667 146.05,-33.91666667 146.05833333000001,-33.91666667 146.05833333000001,-33.90833333 146.06666667,-33.90833333 146.06666667,-33.9 146.06666667,-33.89166667 146.075,-33.89166667 146.075,-33.88333333 146.06666667,-33.88333333 146.06666667,-33.875 146.05833333000001,-33.875 146.05833333000001,-33.86666667 146.05,-33.86666667 146.05,-33.875 146.04166667000001,-33.875</coordinates></LinearRing></innerBoundaryIs><innerBoundaryIs><LinearRing><coordinates>146.075,-33.89166667 146.075,-33.9 146.075,-33.90833333 146.08333333,-33.90833333 146.09166667,-33.90833333 146.09166667,-33.9 146.1,-33.9 146.1,-33.89166667 146.09166667,-33.89166667 146.09166667,-33.88333333 146.08333333,-33.88333333 146.08333333,-33.89166667 146.075,-33.89166667</coordinates></LinearRing></innerBoundaryIs><innerBoundaryIs><LinearRing><coordinates>146.29166667000001,-33.875 146.29166667000001,-33.88333333 146.29166667000001,-33.89166667 146.3,-33.89166667 146.3,-33.88333333 146.3,-33.875 146.29166667000001,-33.875</coordinates></LinearRing></innerBoundaryIs><innerBoundaryIs><LinearRing><coordinates>146.3,-33.875 146.30833333000001,-33.875 146.30833333000001,-33.86666667 146.3,-33.86666667 146.3,-33.875</coordinates></LinearRing></innerBoundaryIs><innerBoundaryIs><LinearRing><coordinates>146.3,-33.86666667 146.3,-33.85833333 146.29166667000001,-33.85833333 146.29166667000001,-33.86666667 146.3,-33.86666667</coordinates></LinearRing></innerBoundaryIs><innerBoundaryIs><LinearRing><coordinates>146.06666667,-33.81666667 146.06666667,-33.825 146.075,-33.825 146.08333333,-33.825 146.08333333,-33.81666667 146.075,-33.81666667 146.075,-33.80833333 146.06666667,-33.80833333 146.06666667,-33.81666667</coordinates></LinearRing></innerBoundaryIs><innerBoundaryIs><LinearRing><coordinates>146.08333333,-33.81666667 146.09166667,-33.81666667 146.09166667,-33.80833333 146.08333333,-33.80833333 146.08333333,-33.81666667</coordinates></LinearRing></innerBoundaryIs><innerBoundaryIs><LinearRing><coordinates>146.09166667,-33.80833333 146.1,-33.80833333 146.1,-33.8 146.09166667,-33.8 146.09166667,-33.80833333</coordinates></LinearRing></innerBoundaryIs><innerBoundaryIs><LinearRing><coordinates>147.46666667,-33.7 147.46666667,-33.70833333 147.45833333,-33.70833333 147.45,-33.70833333 147.44166667,-33.70833333 147.43333333000001,-33.70833333 147.43333333000001,-33.71666667 147.425,-33.71666667 147.41666667000001,-33.71666667 147.40833333,-33.71666667 147.4,-33.71666667 147.4,-33.725 147.4,-33.73333333 147.40833333,-33.73333333 147.40833333,-33.725 147.41666667000001,-33.725 147.425,-33.725 147.43333333000001,-33.725 147.44166667,-33.725 147.44166667,-33.73333333 147.44166667,-33.74166667 147.45,-33.74166667 147.45,-33.73333333 147.45,-33.725 147.45833333,-33.725 147.45833333,-33.73333333 147.46666667,-33.73333333 147.475,-33.73333333 147.475,-33.725 147.48333333,-33.725 147.48333333,-33.71666667 147.48333333,-33.70833333 147.48333333,-33.7 147.48333333,-33.69166667 147.475,-33.69166667 147.475,-33.68333333 147.46666667,-33.68333333 147.46666667,-33.69166667 147.46666667,-33.7</coordinates></LinearRing></innerBoundaryIs><innerBoundaryIs><LinearRing><coordinates>147.40833333,-33.73333333 147.40833333,-33.74166667 147.41666667000001,-33.74166667 147.41666667000001,-33.73333333 147.40833333,-33.73333333</coordinates></LinearRing></innerBoundaryIs><innerBoundaryIs><LinearRing><coordinates>147.45,-33.74166667 147.45,-33.75 147.45,-33.75833333 147.45833333,-33.75833333 147.45833333,-33.75 147.45833333,-33.74166667 147.45,-33.74166667</coordinates></LinearRing></innerBoundaryIs><innerBoundaryIs><LinearRing><coordinates>147.45833333,-33.75833333 147.45833333,-33.76666667 147.45833333,-33.775 147.45,-33.775 147.45,-33.78333333 147.45,-33.79166667 147.45833333,-33.79166667 147.45833333,-33.8 147.45833333,-33.80833333 147.45833333,-33.81666667 147.45,-33.81666667 147.45,-33.825 147.44166667,-33.825 147.44166667,-33.83333333 147.44166667,-33.84166667 147.44166667,-33.85 147.45,-33.85 147.45833333,-33.85 147.45833333,-33.84166667 147.46666667,-33.84166667 147.46666667,-33.83333333 147.46666667,-33.825 147.475,-33.825 147.475,-33.81666667 147.475,-33.80833333 147.48333333,-33.80833333 147.48333333,-33.8 147.49166667,-33.8 147.49166667,-33.79166667 147.48333333,-33.79166667 147.48333333,-33.78333333 147.49166667,-33.78333333 147.49166667,-33.775 147.5,-33.775 147.50833333,-33.775 147.51666667000001,-33.775 147.51666667000001,-33.76666667 147.50833333,-33.76666667 147.5,-33.76666667 147.49166667,-33.76666667 147.49166667,-33.75833333 147.48333333,-33.75833333 147.48333333,-33.76666667 147.475,-33.76666667 147.46666667,-33.76666667 147.46666667,-33.75833333 147.45833333,-33.75833333</coordinates></LinearRing></innerBoundaryIs><innerBoundaryIs><LinearRing><coordinates>147.51666667000001,-33.76666667 147.525,-33.76666667 147.525,-33.75833333 147.51666667000001,-33.75833333 147.51666667000001,-33.76666667</coordinates></LinearRing></innerBoundaryIs><innerBoundaryIs><LinearRing><coordinates>147.475,-33.73333333 147.475,-33.74166667 147.48333333,-33.74166667 147.48333333,-33.73333333 147.475,-33.73333333</coordinates></LinearRing></innerBoundaryIs><innerBoundaryIs><LinearRing><coordinates>147.49166667,-33.86666667 147.49166667,-33.875 147.5,-33.875 147.5,-33.86666667 147.49166667,-33.86666667</coordinates></LinearRing></innerBoundaryIs><innerBoundaryIs><LinearRing><coordinates>147.49166667,-33.875 147.48333333,-33.875 147.48333333,-33.88333333 147.49166667,-33.88333333 147.49166667,-33.875</coordinates></LinearRing></innerBoundaryIs><innerBoundaryIs><LinearRing><coordinates>147.56666667,-33.75 147.575,-33.75 147.575,-33.74166667 147.56666667,-33.74166667 147.56666667,-33.75</coordinates></LinearRing></innerBoundaryIs><innerBoundaryIs><LinearRing><coordinates>147.56666667,-33.74166667 147.56666667,-33.73333333 147.55833333000001,-33.73333333 147.55,-33.73333333 147.55,-33.74166667 147.55833333000001,-33.74166667 147.56666667,-33.74166667</coordinates></LinearRing></innerBoundaryIs><innerBoundaryIs><LinearRing><coordinates>147.56666667,-33.73333333 147.575,-33.73333333 147.58333333,-33.73333333 147.58333333,-33.725 147.59166667,-33.725 147.6,-33.725 147.6,-33.71666667 147.59166667,-33.71666667 147.58333333,-33.71666667 147.575,-33.71666667 147.56666667,-33.71666667 147.56666667,-33.725 147.56666667,-33.73333333</coordinates></LinearRing></innerBoundaryIs><innerBoundaryIs><LinearRing><coordinates>147.3,-33.75 147.3,-33.75833333 147.30833333000001,-33.75833333 147.31666667,-33.75833333 147.31666667,-33.75 147.30833333000001,-33.75 147.3,-33.75</coordinates></LinearRing></innerBoundaryIs><innerBoundaryIs><LinearRing><coordinates>147.3,-33.75833333 147.29166667000001,-33.75833333 147.29166667000001,-33.76666667 147.3,-33.76666667 147.3,-33.75833333</coordinates></LinearRing></innerBoundaryIs><innerBoundaryIs><LinearRing><coordinates>147.91666667000001,-33.36666667 147.925,-33.36666667 147.93333333000001,-33.36666667 147.93333333000001,-33.35833333 147.925,-33.35833333 147.91666667000001,-33.35833333 147.91666667000001,-33.36666667</coordinates></LinearRing></innerBoundaryIs><innerBoundaryIs><LinearRing><coordinates>147.93333333000001,-33.36666667 147.93333333000001,-33.375 147.925,-33.375 147.925,-33.38333333 147.93333333000001,-33.38333333 147.94166667,-33.38333333 147.94166667,-33.375 147.95,-33.375 147.95,-33.36666667 147.94166667,-33.36666667 147.93333333000001,-33.36666667</coordinates></LinearRing></innerBoundaryIs><innerBoundaryIs><LinearRing><coordinates>147.9,-33.375 147.9,-33.38333333 147.90833333,-33.38333333 147.90833333,-33.375 147.9,-33.375</coordinates></LinearRing></innerBoundaryIs><innerBoundaryIs><LinearRing><coordinates>147.9,-33.38333333 147.89166667000001,-33.38333333 147.89166667000001,-33.39166667 147.9,-33.39166667 147.9,-33.38333333</coordinates></LinearRing></innerBoundaryIs><innerBoundaryIs><LinearRing><coordinates>147.90833333,-33.38333333 147.90833333,-33.39166667 147.91666667000001,-33.39166667 147.91666667000001,-33.38333333 147.90833333,-33.38333333</coordinates></LinearRing></innerBoundaryIs><innerBoundaryIs><LinearRing><coordinates>146.88333333,-33.68333333 146.89166667000001,-33.68333333 146.89166667000001,-33.675 146.88333333,-33.675 146.88333333,-33.68333333</coordinates></LinearRing></innerBoundaryIs><innerBoundaryIs><LinearRing><coordinates>146.89166667000001,-33.68333333 146.89166667000001,-33.69166667 146.9,-33.69166667 146.9,-33.68333333 146.89166667000001,-33.68333333</coordinates></LinearRing></innerBoundaryIs><innerBoundaryIs><LinearRing><coordinates>146.90833333,-33.68333333 146.90833333,-33.69166667 146.91666667000001,-33.69166667 146.91666667000001,-33.68333333 146.90833333,-33.68333333</coordinates></LinearRing></innerBoundaryIs><innerBoundaryIs><LinearRing><coordinates>146.91666667000001,-33.69166667 146.91666667000001,-33.7 146.925,-33.7 146.925,-33.69166667 146.91666667000001,-33.69166667</coordinates></LinearRing></innerBoundaryIs><innerBoundaryIs><LinearRing><coordinates>147.525,-33.625 147.525,-33.63333333 147.53333333,-33.63333333 147.53333333,-33.625 147.525,-33.625</coordinates></LinearRing></innerBoundaryIs><innerBoundaryIs><LinearRing><coordinates>147.525,-33.63333333 147.51666667000001,-33.63333333 147.51666667000001,-33.64166667 147.525,-33.64166667 147.525,-33.63333333</coordinates></LinearRing></innerBoundaryIs><innerBoundaryIs><LinearRing><coordinates>148.025,-33.50833333 148.03333333,-33.50833333 148.04166667000001,-33.50833333 148.04166667000001,-33.5 148.04166667000001,-33.49166667 148.04166667000001,-33.48333333 148.03333333,-33.48333333 148.025,-33.48333333 148.025,-33.49166667 148.025,-33.5 148.025,-33.50833333</coordinates></LinearRing></innerBoundaryIs><innerBoundaryIs><LinearRing><coordinates>148.04166667000001,-33.50833333 148.04166667000001,-33.51666667 148.05,-33.51666667 148.05,-33.50833333 148.04166667000001,-33.50833333</coordinates></LinearRing></innerBoundaryIs><innerBoundaryIs><LinearRing><coordinates>147.53333333,-33.55833333 147.53333333,-33.56666667 147.53333333,-33.575 147.54166667000001,-33.575 147.55,-33.575 147.55,-33.56666667 147.55833333000001,-33.56666667 147.55833333000001,-33.55833333 147.55833333000001,-33.55 147.55,-33.55 147.54166667000001,-33.55 147.54166667000001,-33.55833333 147.53333333,-33.55833333</coordinates></LinearRing></innerBoundaryIs><innerBoundaryIs><LinearRing><coordinates>147.55,-33.575 147.55,-33.58333333 147.55833333000001,-33.58333333 147.56666667,-33.58333333 147.56666667,-33.575 147.55833333000001,-33.575 147.55,-33.575</coordinates></LinearRing></innerBoundaryIs><innerBoundaryIs><LinearRing><coordinates>147.575,-33.55833333 147.58333333,-33.55833333 147.59166667,-33.55833333 147.6,-33.55833333 147.6,-33.55 147.60833333,-33.55 147.60833333,-33.54166667 147.6,-33.54166667 147.59166667,-33.54166667 147.59166667,-33.55 147.58333333,-33.55 147.575,-33.55 147.575,-33.55833333</coordinates></LinearRing></innerBoundaryIs><innerBoundaryIs><LinearRing><coordinates>147.575,-33.55 147.575,-33.54166667 147.56666667,-33.54166667 147.56666667,-33.55 147.575,-33.55</coordinates></LinearRing></innerBoundaryIs><innerBoundaryIs><LinearRing><coordinates>147.56666667,-33.54166667 147.56666667,-33.53333333 147.55833333000001,-33.53333333 147.55833333000001,-33.54166667 147.56666667,-33.54166667</coordinates></LinearRing></innerBoundaryIs><innerBoundaryIs><LinearRing><coordinates>147.35833333,-33.58333333 147.36666667,-33.58333333 147.36666667,-33.575 147.35833333,-33.575 147.35833333,-33.58333333</coordinates></LinearRing></innerBoundaryIs><innerBoundaryIs><LinearRing><coordinates>147.36666667,-33.575 147.375,-33.575 147.38333333,-33.575 147.38333333,-33.56666667 147.375,-33.56666667 147.375,-33.55833333 147.36666667,-33.55833333 147.36666667,-33.56666667 147.36666667,-33.575</coordinates></LinearRing></innerBoundaryIs><innerBoundaryIs><LinearRing><coordinates>143.39166667000001,-36.79166667 143.4,-36.79166667 143.4,-36.78333333 143.39166667000001,-36.78333333 143.39166667000001,-36.79166667</coordinates></LinearRing></innerBoundaryIs><innerBoundaryIs><LinearRing><coordinates>143.46666667,-36.79166667 143.475,-36.79166667 143.475,-36.78333333 143.475,-36.775 143.46666667,-36.775 143.46666667,-36.78333333 143.46666667,-36.79166667</coordinates></LinearRing></innerBoundaryIs><innerBoundaryIs><LinearRing><coordinates>143.49166667,-36.79166667 143.49166667,-36.8 143.5,-36.8 143.5,-36.79166667 143.5,-36.78333333 143.49166667,-36.78333333 143.49166667,-36.79166667</coordinates></LinearRing></innerBoundaryIs><innerBoundaryIs><LinearRing><coordinates>143.50833333,-36.79166667 143.51666667000001,-36.79166667 143.51666667000001,-36.78333333 143.525,-36.78333333 143.525,-36.775 143.53333333,-36.775 143.53333333,-36.76666667 143.525,-36.76666667 143.51666667000001,-36.76666667 143.51666667000001,-36.775 143.50833333,-36.775 143.50833333,-36.78333333 143.50833333,-36.79166667</coordinates></LinearRing></innerBoundaryIs><innerBoundaryIs><LinearRing><coordinates>145.26666667000001,-36.93333333 145.275,-36.93333333 145.275,-36.925 145.28333333,-36.925 145.28333333,-36.93333333 145.29166667000001,-36.93333333 145.3,-36.93333333 145.3,-36.925 145.3,-36.91666667 145.3,-36.90833333 145.29166667000001,-36.90833333 145.28333333,-36.90833333 145.275,-36.90833333 145.26666667000001,-36.90833333 145.26666667000001,-36.91666667 145.26666667000001,-36.925 145.26666667000001,-36.93333333</coordinates></LinearRing></innerBoundaryIs><innerBoundaryIs><LinearRing><coordinates>145.26666667000001,-37.15833333 145.26666667000001,-37.16666667 145.275,-37.16666667 145.28333333,-37.16666667 145.28333333,-37.15833333 145.275,-37.15833333 145.26666667000001,-37.15833333</coordinates></LinearRing></innerBoundaryIs><innerBoundaryIs><LinearRing><coordinates>144.875,-37.13333333 144.875,-37.14166667 144.88333333,-37.14166667 144.88333333,-37.13333333 144.875,-37.13333333</coordinates></LinearRing></innerBoundaryIs><innerBoundaryIs><LinearRing><coordinates>145.01666667000001,-37.2 145.025,-37.2 145.03333333,-37.2 145.03333333,-37.19166667 145.04166667000001,-37.19166667 145.04166667000001,-37.18333333 145.03333333,-37.18333333 145.025,-37.18333333 145.025,-37.19166667 145.01666667000001,-37.19166667 145.01666667000001,-37.2</coordinates></LinearRing></innerBoundaryIs><innerBoundaryIs><LinearRing><coordinates>144.90833333,-37.16666667 144.91666667000001,-37.16666667 144.925,-37.16666667 144.925,-37.15833333 144.91666667000001,-37.15833333 144.90833333,-37.15833333 144.90833333,-37.16666667</coordinates></LinearRing></innerBoundaryIs><innerBoundaryIs><LinearRing><coordinates>144.96666667,-37.05833333 144.96666667,-37.06666667 144.975,-37.06666667 144.98333333,-37.06666667 144.98333333,-37.05833333 144.98333333,-37.05 144.975,-37.05 144.975,-37.05833333 144.96666667,-37.05833333</coordinates></LinearRing></innerBoundaryIs><innerBoundaryIs><LinearRing><coordinates>145.2,-36.98333333 145.2,-36.99166667 145.20833333,-36.99166667 145.21666667,-36.99166667 145.21666667,-36.98333333 145.225,-36.98333333 145.23333333,-36.98333333 145.23333333,-36.99166667 145.24166667,-36.99166667 145.24166667,-37.0 145.25,-37.0 145.25833333,-37.0 145.26666667000001,-37.0 145.26666667000001,-37.00833333 145.275,-37.00833333 145.275,-37.0 145.28333333,-37.0 145.28333333,-36.99166667 145.28333333,-36.98333333 145.28333333,-36.975 145.28333333,-36.96666667 145.275,-36.96666667 145.26666667000001,-36.96666667 145.26666667000001,-36.95833333 145.25833333,-36.95833333 145.25833333,-36.95 145.25,-36.95 145.25,-36.94166667 145.24166667,-36.94166667 145.23333333,-36.94166667 145.23333333,-36.95 145.23333333,-36.95833333 145.225,-36.95833333 145.225,-36.96666667 145.21666667,-36.96666667 145.21666667,-36.975 145.20833333,-36.975 145.2,-36.975 145.2,-36.98333333</coordinates></LinearRing></innerBoundaryIs><innerBoundaryIs><LinearRing><coordinates>144.79166667000001,-37.00833333 144.79166667000001,-37.01666667 144.8,-37.01666667 144.8,-37.00833333 144.8,-37.0 144.79166667000001,-37.0 144.79166667000001,-37.00833333</coordinates></LinearRing></innerBoundaryIs><innerBoundaryIs><LinearRing><coordinates>145.28333333,-37.01666667 145.29166667000001,-37.01666667 145.29166667000001,-37.00833333 145.28333333,-37.00833333 145.28333333,-37.01666667</coordinates></LinearRing></innerBoundaryIs><innerBoundaryIs><LinearRing><coordinates>144.50833333,-36.98333333 144.50833333,-36.99166667 144.5,-36.99166667 144.5,-37.0 144.50833333,-37.0 144.51666667000001,-37.0 144.51666667000001,-36.99166667 144.51666667000001,-36.98333333 144.50833333,-36.98333333</coordinates></LinearRing></innerBoundaryIs><innerBoundaryIs><LinearRing><coordinates>144.70833333,-37.01666667 144.70833333,-37.025 144.71666667,-37.025 144.71666667,-37.01666667 144.70833333,-37.01666667</coordinates></LinearRing></innerBoundaryIs><innerBoundaryIs><LinearRing><coordinates>143.78333333,-37.04166667 143.78333333,-37.05 143.78333333,-37.05833333 143.79166667000001,-37.05833333 143.79166667000001,-37.05 143.79166667000001,-37.04166667 143.78333333,-37.04166667</coordinates></LinearRing></innerBoundaryIs><innerBoundaryIs><LinearRing><coordinates>143.65,-37.15 143.65833333,-37.15 143.65833333,-37.14166667 143.65,-37.14166667 143.65,-37.15</coordinates></LinearRing></innerBoundaryIs><innerBoundaryIs><LinearRing><coordinates>143.64166667000001,-37.08333333 143.64166667000001,-37.09166667 143.65,-37.09166667 143.65,-37.08333333 143.64166667000001,-37.08333333</coordinates></LinearRing></innerBoundaryIs><innerBoundaryIs><LinearRing><coordinates>143.66666667000001,-37.08333333 143.675,-37.08333333 143.68333333000001,-37.08333333 143.68333333000001,-37.075 143.68333333000001,-37.06666667 143.68333333000001,-37.05833333 143.675,-37.05833333 143.675,-37.06666667 143.66666667000001,-37.06666667 143.66666667000001,-37.075 143.66666667000001,-37.08333333</coordinates></LinearRing></innerBoundaryIs><innerBoundaryIs><LinearRing><coordinates>143.75,-37.00833333 143.75,-37.01666667 143.75,-37.025 143.75833333,-37.025 143.75833333,-37.01666667 143.76666667000001,-37.01666667 143.76666667000001,-37.00833333 143.76666667000001,-37.0 143.75833333,-37.0 143.75833333,-37.00833333 143.75,-37.00833333</coordinates></LinearRing></innerBoundaryIs><innerBoundaryIs><LinearRing><coordinates>143.54166667000001,-36.975 143.55,-36.975 143.55,-36.96666667 143.54166667000001,-36.96666667 143.54166667000001,-36.975</coordinates></LinearRing></innerBoundaryIs><innerBoundaryIs><LinearRing><coordinates>143.975,-36.96666667 143.975,-36.975 143.98333333,-36.975 143.98333333,-36.96666667 143.975,-36.96666667</coordinates></LinearRing></innerBoundaryIs><innerBoundaryIs><LinearRing><coordinates>144.175,-37.04166667 144.18333333000001,-37.04166667 144.18333333000001,-37.03333333 144.175,-37.03333333 144.175,-37.04166667</coordinates></LinearRing></innerBoundaryIs><innerBoundaryIs><LinearRing><coordinates>144.06666667,-37.13333333 144.075,-37.13333333 144.075,-37.14166667 144.08333333,-37.14166667 144.08333333,-37.15 144.09166667,-37.15 144.09166667,-37.14166667 144.09166667,-37.13333333 144.09166667,-37.125 144.08333333,-37.125 144.075,-37.125 144.06666667,-37.125 144.06666667,-37.13333333</coordinates></LinearRing></innerBoundaryIs><innerBoundaryIs><LinearRing><coordinates>144.1,-37.13333333 144.1,-37.14166667 144.10833333,-37.14166667 144.10833333,-37.13333333 144.1,-37.13333333</coordinates></LinearRing></innerBoundaryIs><innerBoundaryIs><LinearRing><coordinates>144.11666667,-37.13333333 144.11666667,-37.14166667 144.125,-37.14166667 144.13333333,-37.14166667 144.14166667000001,-37.14166667 144.15,-37.14166667 144.15833333,-37.14166667 144.16666667000001,-37.14166667 144.16666667000001,-37.13333333 144.16666667000001,-37.125 144.15833333,-37.125 144.15,-37.125 144.15,-37.11666667 144.14166667000001,-37.11666667 144.13333333,-37.11666667 144.13333333,-37.10833333 144.125,-37.10833333 144.125,-37.11666667 144.11666667,-37.11666667 144.11666667,-37.125 144.11666667,-37.13333333</coordinates></LinearRing></innerBoundaryIs><innerBoundaryIs><LinearRing><coordinates>144.10833333,-37.2 144.10833333,-37.20833333 144.11666667,-37.20833333 144.11666667,-37.2 144.10833333,-37.2</coordinates></LinearRing></innerBoundaryIs><innerBoundaryIs><LinearRing><coordinates>144.13333333,-37.15833333 144.13333333,-37.16666667 144.14166667000001,-37.16666667 144.15,-37.16666667 144.15,-37.15833333 144.15,-37.15 144.14166667000001,-37.15 144.13333333,-37.15 144.13333333,-37.15833333</coordinates></LinearRing></innerBoundaryIs><innerBoundaryIs><LinearRing><coordinates>144.16666667000001,-37.10833333 144.16666667000001,-37.11666667 144.175,-37.11666667 144.175,-37.10833333 144.16666667000001,-37.10833333</coordinates></LinearRing></innerBoundaryIs><innerBoundaryIs><LinearRing><coordinates>144.15833333,-37.09166667 144.15833333,-37.1 144.16666667000001,-37.1 144.175,-37.1 144.175,-37.09166667 144.16666667000001,-37.09166667 144.15833333,-37.09166667</coordinates></LinearRing></innerBoundaryIs><innerBoundaryIs><LinearRing><coordinates>144.70833333,-36.86666667 144.70833333,-36.875 144.71666667,-36.875 144.71666667,-36.86666667 144.70833333,-36.86666667</coordinates></LinearRing></innerBoundaryIs><innerBoundaryIs><LinearRing><coordinates>144.45,-36.91666667 144.45,-36.925 144.45833333,-36.925 144.45833333,-36.91666667 144.45833333,-36.90833333 144.45,-36.90833333 144.45,-36.91666667</coordinates></LinearRing></innerBoundaryIs><innerBoundaryIs><LinearRing><coordinates>143.74166667,-36.85833333 143.75,-36.85833333 143.75,-36.85 143.75833333,-36.85 143.75833333,-36.85833333 143.76666667000001,-36.85833333 143.76666667000001,-36.85 143.775,-36.85 143.78333333,-36.85 143.79166667000001,-36.85 143.79166667000001,-36.85833333 143.8,-36.85833333 143.8,-36.85 143.80833333000001,-36.85 143.80833333000001,-36.84166667 143.8,-36.84166667 143.8,-36.83333333 143.79166667000001,-36.83333333 143.79166667000001,-36.825 143.78333333,-36.825 143.78333333,-36.81666667 143.775,-36.81666667 143.775,-36.80833333 143.775,-36.8 143.76666667000001,-36.8 143.75833333,-36.8 143.75833333,-36.80833333 143.75,-36.80833333 143.75,-36.8 143.74166667,-36.8 143.74166667,-36.80833333 143.73333333,-36.80833333 143.725,-36.80833333 143.725,-36.81666667 143.73333333,-36.81666667 143.74166667,-36.81666667 143.74166667,-36.825 143.75,-36.825 143.75,-36.83333333 143.75,-36.84166667 143.74166667,-36.84166667 143.74166667,-36.85 143.74166667,-36.85833333</coordinates></LinearRing></innerBoundaryIs><innerBoundaryIs><LinearRing><coordinates>143.775,-36.86666667 143.76666667000001,-36.86666667 143.76666667000001,-36.875 143.775,-36.875 143.78333333,-36.875 143.78333333,-36.86666667 143.775,-36.86666667</coordinates></LinearRing></innerBoundaryIs><innerBoundaryIs><LinearRing><coordinates>143.475,-36.89166667 143.48333333,-36.89166667 143.48333333,-36.88333333 143.475,-36.88333333 143.475,-36.89166667</coordinates></LinearRing></innerBoundaryIs><innerBoundaryIs><LinearRing><coordinates>143.83333333,-36.825 143.83333333,-36.83333333 143.84166667,-36.83333333 143.84166667,-36.825 143.83333333,-36.825</coordinates></LinearRing></innerBoundaryIs><innerBoundaryIs><LinearRing><coordinates>143.375,-36.75833333 143.375,-36.76666667 143.38333333,-36.76666667 143.38333333,-36.75833333 143.375,-36.75833333</coordinates></LinearRing></innerBoundaryIs><innerBoundaryIs><LinearRing><coordinates>143.425,-36.75833333 143.425,-36.76666667 143.425,-36.775 143.43333333000001,-36.775 143.44166667,-36.775 143.44166667,-36.76666667 143.45,-36.76666667 143.45833333,-36.76666667 143.46666667,-36.76666667 143.475,-36.76666667 143.475,-36.75833333 143.46666667,-36.75833333 143.46666667,-36.75 143.45833333,-36.75 143.45,-36.75 143.45,-36.74166667 143.44166667,-36.74166667 143.43333333000001,-36.74166667 143.43333333000001,-36.75 143.43333333000001,-36.75833333 143.425,-36.75833333</coordinates></LinearRing></innerBoundaryIs><innerBoundaryIs><LinearRing><coordinates>143.475,-36.74166667 143.475,-36.75 143.48333333,-36.75 143.48333333,-36.74166667 143.475,-36.74166667</coordinates></LinearRing></innerBoundaryIs><innerBoundaryIs><LinearRing><coordinates>143.4,-36.625 143.4,-36.63333333 143.40833333,-36.63333333 143.40833333,-36.625 143.4,-36.625</coordinates></LinearRing></innerBoundaryIs><innerBoundaryIs><LinearRing><coordinates>143.4,-36.60833333 143.4,-36.61666667 143.40833333,-36.61666667 143.40833333,-36.60833333 143.4,-36.60833333</coordinates></LinearRing></innerBoundaryIs><innerBoundaryIs><LinearRing><coordinates>143.8,-36.75833333 143.80833333000001,-36.75833333 143.80833333000001,-36.75 143.8,-36.75 143.8,-36.75833333</coordinates></LinearRing></innerBoundaryIs><innerBoundaryIs><LinearRing><coordinates>144.71666667,-36.75833333 144.725,-36.75833333 144.725,-36.75 144.71666667,-36.75 144.71666667,-36.75833333</coordinates></LinearRing></innerBoundaryIs><innerBoundaryIs><LinearRing><coordinates>143.79166667000001,-36.59166667 143.79166667000001,-36.6 143.8,-36.6 143.8,-36.59166667 143.79166667000001,-36.59166667</coordinates></LinearRing></innerBoundaryIs><innerBoundaryIs><LinearRing><coordinates>146.09166667,-36.36666667 146.09166667,-36.375 146.08333333,-36.375 146.08333333,-36.36666667 146.08333333,-36.35833333 146.075,-36.35833333 146.075,-36.36666667 146.075,-36.375 146.075,-36.38333333 146.075,-36.39166667 146.08333333,-36.39166667 146.09166667,-36.39166667 146.09166667,-36.4 146.09166667,-36.40833333 146.08333333,-36.40833333 146.08333333,-36.41666667 146.09166667,-36.41666667 146.1,-36.41666667 146.10833333,-36.41666667 146.11666667,-36.41666667 146.125,-36.41666667 146.125,-36.40833333 146.125,-36.4 146.125,-36.39166667 146.125,-36.38333333 146.11666667,-36.38333333 146.10833333,-36.38333333 146.10833333,-36.375 146.1,-36.375 146.1,-36.36666667 146.09166667,-36.36666667</coordinates></LinearRing></innerBoundaryIs><innerBoundaryIs><LinearRing><coordinates>145.95833333,-36.45 145.96666667,-36.45 145.975,-36.45 145.98333333,-36.45 145.98333333,-36.44166667 145.98333333,-36.43333333 145.975,-36.43333333 145.96666667,-36.43333333 145.95833333,-36.43333333 145.95833333,-36.44166667 145.95833333,-36.45</coordinates></LinearRing></innerBoundaryIs><innerBoundaryIs><LinearRing><coordinates>145.99166667,-36.45 146.0,-36.45 146.0,-36.44166667 146.00833333,-36.44166667 146.01666667000001,-36.44166667 146.025,-36.44166667 146.03333333,-36.44166667 146.03333333,-36.45 146.04166667000001,-36.45 146.04166667000001,-36.44166667 146.05,-36.44166667 146.05833333000001,-36.44166667 146.05833333000001,-36.43333333 146.05,-36.43333333 146.04166667000001,-36.43333333 146.03333333,-36.43333333 146.03333333,-36.425 146.03333333,-36.41666667 146.03333333,-36.40833333 146.04166667000001,-36.40833333 146.04166667000001,-36.4 146.03333333,-36.4 146.025,-36.4 146.025,-36.40833333 146.01666667000001,-36.40833333 146.00833333,-36.40833333 146.0,-36.40833333 146.0,-36.41666667 145.99166667,-36.41666667 145.99166667,-36.425 145.99166667,-36.43333333 145.99166667,-36.44166667 145.99166667,-36.45</coordinates></LinearRing></innerBoundaryIs><innerBoundaryIs><LinearRing><coordinates>143.70833333,-36.50833333 143.70833333,-36.51666667 143.71666667,-36.51666667 143.71666667,-36.50833333 143.70833333,-36.50833333</coordinates></LinearRing></innerBoundaryIs><innerBoundaryIs><LinearRing><coordinates>143.51666667000001,-36.54166667 143.51666667000001,-36.55 143.525,-36.55 143.525,-36.54166667 143.51666667000001,-36.54166667</coordinates></LinearRing></innerBoundaryIs><innerBoundaryIs><LinearRing><coordinates>143.73333333,-36.51666667 143.73333333,-36.525 143.74166667,-36.525 143.74166667,-36.51666667 143.73333333,-36.51666667</coordinates></LinearRing></innerBoundaryIs><innerBoundaryIs><LinearRing><coordinates>143.73333333,-36.48333333 143.73333333,-36.49166667 143.74166667,-36.49166667 143.74166667,-36.48333333 143.73333333,-36.48333333</coordinates></LinearRing></innerBoundaryIs><innerBoundaryIs><LinearRing><coordinates>145.98333333,-36.375 145.99166667,-36.375 145.99166667,-36.36666667 145.98333333,-36.36666667 145.98333333,-36.375</coordinates></LinearRing></innerBoundaryIs><innerBoundaryIs><LinearRing><coordinates>143.825,-36.23333333 143.825,-36.24166667 143.83333333,-36.24166667 143.83333333,-36.23333333 143.825,-36.23333333</coordinates></LinearRing></innerBoundaryIs><innerBoundaryIs><LinearRing><coordinates>143.775,-36.25 143.775,-36.25833333 143.78333333,-36.25833333 143.78333333,-36.25 143.775,-36.25</coordinates></LinearRing></innerBoundaryIs><innerBoundaryIs><LinearRing><coordinates>146.49166667,-36.18333333 146.49166667,-36.19166667 146.5,-36.19166667 146.50833333,-36.19166667 146.50833333,-36.18333333 146.5,-36.18333333 146.49166667,-36.18333333</coordinates></LinearRing></innerBoundaryIs><innerBoundaryIs><LinearRing><coordinates>144.0,-36.19166667 144.0,-36.2 144.00833333,-36.2 144.00833333,-36.19166667 144.0,-36.19166667</coordinates></LinearRing></innerBoundaryIs><innerBoundaryIs><LinearRing><coordinates>144.23333333,-36.10833333 144.24166667,-36.10833333 144.25,-36.10833333 144.25,-36.1 144.24166667,-36.1 144.23333333,-36.1 144.23333333,-36.10833333</coordinates></LinearRing></innerBoundaryIs><innerBoundaryIs><LinearRing><coordinates>144.25,-36.13333333 144.25833333,-36.13333333 144.25833333,-36.14166667 144.26666667000001,-36.14166667 144.26666667000001,-36.13333333 144.26666667000001,-36.125 144.26666667000001,-36.11666667 144.25833333,-36.11666667 144.25,-36.11666667 144.25,-36.125 144.25,-36.13333333</coordinates></LinearRing></innerBoundaryIs><innerBoundaryIs><LinearRing><coordinates>144.01666667000001,-36.03333333 144.01666667000001,-36.04166667 144.025,-36.04166667 144.025,-36.03333333 144.01666667000001,-36.03333333</coordinates></LinearRing></innerBoundaryIs><innerBoundaryIs><LinearRing><coordinates>144.1,-36.04166667 144.1,-36.05 144.10833333,-36.05 144.10833333,-36.04166667 144.1,-36.04166667</coordinates></LinearRing></innerBoundaryIs><innerBoundaryIs><LinearRing><coordinates>146.85,-35.84166667 146.85833333,-35.84166667 146.85833333,-35.83333333 146.85,-35.83333333 146.85,-35.84166667</coordinates></LinearRing></innerBoundaryIs><innerBoundaryIs><LinearRing><coordinates>144.34166667,-35.825 144.34166667,-35.83333333 144.35,-35.83333333 144.35833333,-35.83333333 144.35833333,-35.825 144.35,-35.825 144.35,-35.81666667 144.34166667,-35.81666667 144.34166667,-35.825</coordinates></LinearRing></innerBoundaryIs><innerBoundaryIs><LinearRing><coordinates>144.04166667000001,-35.825 144.04166667000001,-35.83333333 144.05,-35.83333333 144.05,-35.825 144.04166667000001,-35.825</coordinates></LinearRing></innerBoundaryIs><innerBoundaryIs><LinearRing><coordinates>144.28333333,-35.64166667 144.29166667000001,-35.64166667 144.29166667000001,-35.63333333 144.28333333,-35.63333333 144.28333333,-35.64166667</coordinates></LinearRing></innerBoundaryIs><innerBoundaryIs><LinearRing><coordinates>144.28333333,-35.61666667 144.28333333,-35.625 144.29166667000001,-35.625 144.29166667000001,-35.61666667 144.28333333,-35.61666667</coordinates></LinearRing></innerBoundaryIs><innerBoundaryIs><LinearRing><coordinates>144.24166667,-35.55 144.24166667,-35.55833333 144.25,-35.55833333 144.25,-35.56666667 144.25833333,-35.56666667 144.26666667000001,-35.56666667 144.275,-35.56666667 144.28333333,-35.56666667 144.29166667000001,-35.56666667 144.29166667000001,-35.55833333 144.29166667000001,-35.55 144.28333333,-35.55 144.28333333,-35.54166667 144.275,-35.54166667 144.275,-35.53333333 144.26666667000001,-35.53333333 144.25833333,-35.53333333 144.25,-35.53333333 144.24166667,-35.53333333 144.24166667,-35.54166667 144.24166667,-35.55</coordinates></LinearRing></innerBoundaryIs><innerBoundaryIs><LinearRing><coordinates>144.33333333,-35.44166667 144.33333333,-35.45 144.34166667,-35.45 144.34166667,-35.44166667 144.33333333,-35.44166667</coordinates></LinearRing></innerBoundaryIs><innerBoundaryIs><LinearRing><coordinates>147.625,-35.11666667 147.625,-35.125 147.63333333,-35.125 147.63333333,-35.11666667 147.625,-35.11666667</coordinates></LinearRing></innerBoundaryIs><innerBoundaryIs><LinearRing><coordinates>147.64166667000001,-35.11666667 147.64166667000001,-35.125 147.65,-35.125 147.65,-35.11666667 147.64166667000001,-35.11666667</coordinates></LinearRing></innerBoundaryIs><innerBoundaryIs><LinearRing><coordinates>147.65833333,-35.10833333 147.66666667000001,-35.10833333 147.66666667000001,-35.11666667 147.675,-35.11666667 147.675,-35.10833333 147.675,-35.1 147.66666667000001,-35.1 147.65833333,-35.1 147.65833333,-35.10833333</coordinates></LinearRing></innerBoundaryIs><innerBoundaryIs><LinearRing><coordinates>147.475,-35.10833333 147.475,-35.11666667 147.48333333,-35.11666667 147.49166667,-35.11666667 147.49166667,-35.10833333 147.48333333,-35.10833333 147.475,-35.10833333</coordinates></LinearRing></innerBoundaryIs><innerBoundaryIs><LinearRing><coordinates>147.51666667000001,-35.08333333 147.51666667000001,-35.09166667 147.525,-35.09166667 147.525,-35.08333333 147.51666667000001,-35.08333333</coordinates></LinearRing></innerBoundaryIs><innerBoundaryIs><LinearRing><coordinates>147.275,-35.06666667 147.275,-35.075 147.28333333,-35.075 147.28333333,-35.06666667 147.29166667000001,-35.06666667 147.3,-35.06666667 147.30833333000001,-35.06666667 147.30833333000001,-35.075 147.31666667,-35.075 147.31666667,-35.06666667 147.325,-35.06666667 147.33333333,-35.06666667 147.33333333,-35.05833333 147.325,-35.05833333 147.31666667,-35.05833333 147.30833333000001,-35.05833333 147.3,-35.05833333 147.29166667000001,-35.05833333 147.28333333,-35.05833333 147.28333333,-35.05 147.275,-35.05 147.275,-35.05833333 147.275,-35.06666667</coordinates></LinearRing></innerBoundaryIs><innerBoundaryIs><LinearRing><coordinates>147.26666667000001,-35.325 147.275,-35.325 147.28333333,-35.325 147.28333333,-35.33333333 147.29166667000001,-35.33333333 147.29166667000001,-35.325 147.3,-35.325 147.3,-35.31666667 147.29166667000001,-35.31666667 147.28333333,-35.31666667 147.275,-35.31666667 147.275,-35.30833333 147.26666667000001,-35.30833333 147.25833333,-35.30833333 147.25833333,-35.31666667 147.26666667000001,-35.31666667 147.26666667000001,-35.325</coordinates></LinearRing></innerBoundaryIs><innerBoundaryIs><LinearRing><coordinates>147.2,-35.36666667 147.2,-35.375 147.20833333,-35.375 147.20833333,-35.36666667 147.2,-35.36666667</coordinates></LinearRing></innerBoundaryIs><innerBoundaryIs><LinearRing><coordinates>144.40833333,-35.2 144.40833333,-35.20833333 144.41666667000001,-35.20833333 144.425,-35.20833333 144.43333333000001,-35.20833333 144.43333333000001,-35.2 144.425,-35.2 144.41666667000001,-35.2 144.41666667000001,-35.19166667 144.41666667000001,-35.18333333 144.40833333,-35.18333333 144.40833333,-35.19166667 144.40833333,-35.2</coordinates></LinearRing></innerBoundaryIs><innerBoundaryIs><LinearRing><coordinates>147.29166667000001,-35.08333333 147.3,-35.08333333 147.3,-35.075 147.29166667000001,-35.075 147.29166667000001,-35.08333333</coordinates></LinearRing></innerBoundaryIs><innerBoundaryIs><LinearRing><coordinates>146.13333333,-34.43333333 146.125,-34.43333333 146.125,-34.44166667 146.13333333,-34.44166667 146.13333333,-34.43333333</coordinates></LinearRing></innerBoundaryIs><innerBoundaryIs><LinearRing><coordinates>145.35833333,-34.425 145.35833333,-34.43333333 145.36666667,-34.43333333 145.36666667,-34.425 145.35833333,-34.425</coordinates></LinearRing></innerBoundaryIs><innerBoundaryIs><LinearRing><coordinates>146.10833333,-34.43333333 146.11666667,-34.43333333 146.11666667,-34.425 146.10833333,-34.425 146.10833333,-34.43333333</coordinates></LinearRing></innerBoundaryIs><innerBoundaryIs><LinearRing><coordinates>144.78333333,-34.775 144.79166667000001,-34.775 144.79166667000001,-34.76666667 144.78333333,-34.76666667 144.78333333,-34.775</coordinates></LinearRing></innerBoundaryIs><innerBoundaryIs><LinearRing><coordinates>147.775,-35.0 147.78333333,-35.0 147.78333333,-34.99166667 147.775,-34.99166667 147.775,-35.0</coordinates></LinearRing></innerBoundaryIs><innerBoundaryIs><LinearRing><coordinates>147.675,-35.03333333 147.675,-35.04166667 147.68333333000001,-35.04166667 147.68333333000001,-35.03333333 147.675,-35.03333333</coordinates></LinearRing></innerBoundaryIs><innerBoundaryIs><LinearRing><coordinates>144.5,-35.00833333 144.50833333,-35.00833333 144.50833333,-35.0 144.5,-35.0 144.5,-35.00833333</coordinates></LinearRing></innerBoundaryIs><innerBoundaryIs><LinearRing><coordinates>147.26666667000001,-35.025 147.26666667000001,-35.03333333 147.26666667000001,-35.04166667 147.275,-35.04166667 147.275,-35.03333333 147.275,-35.025 147.26666667000001,-35.025</coordinates></LinearRing></innerBoundaryIs><innerBoundaryIs><LinearRing><coordinates>144.50833333,-35.05 144.51666667000001,-35.05 144.51666667000001,-35.04166667 144.50833333,-35.04166667 144.50833333,-35.05</coordinates></LinearRing></innerBoundaryIs><innerBoundaryIs><LinearRing><coordinates>144.53333333,-34.94166667 144.53333333,-34.95 144.54166667000001,-34.95 144.54166667000001,-34.94166667 144.53333333,-34.94166667</coordinates></LinearRing></innerBoundaryIs><innerBoundaryIs><LinearRing><coordinates>147.6,-34.94166667 147.60833333,-34.94166667 147.61666667,-34.94166667 147.61666667,-34.93333333 147.60833333,-34.93333333 147.6,-34.93333333 147.6,-34.94166667</coordinates></LinearRing></innerBoundaryIs><innerBoundaryIs><LinearRing><coordinates>144.675,-34.84166667 144.68333333000001,-34.84166667 144.68333333000001,-34.83333333 144.675,-34.83333333 144.675,-34.84166667</coordinates></LinearRing></innerBoundaryIs><innerBoundaryIs><LinearRing><coordinates>144.75833333,-34.84166667 144.75833333,-34.85 144.76666667000001,-34.85 144.775,-34.85 144.78333333,-34.85 144.79166667000001,-34.85 144.79166667000001,-34.84166667 144.79166667000001,-34.83333333 144.78333333,-34.83333333 144.775,-34.83333333 144.775,-34.825 144.76666667000001,-34.825 144.76666667000001,-34.83333333 144.75833333,-34.83333333 144.75833333,-34.84166667</coordinates></LinearRing></innerBoundaryIs><innerBoundaryIs><LinearRing><coordinates>144.55833333000001,-34.88333333 144.55833333000001,-34.89166667 144.55833333000001,-34.9 144.56666667,-34.9 144.56666667,-34.89166667 144.56666667,-34.88333333 144.56666667,-34.875 144.55833333000001,-34.875 144.55833333000001,-34.88333333</coordinates></LinearRing></innerBoundaryIs><innerBoundaryIs><LinearRing><coordinates>144.61666667,-34.88333333 144.625,-34.88333333 144.63333333,-34.88333333 144.63333333,-34.875 144.625,-34.875 144.61666667,-34.875 144.61666667,-34.88333333</coordinates></LinearRing></innerBoundaryIs><innerBoundaryIs><LinearRing><coordinates>144.90833333,-34.875 144.91666667000001,-34.875 144.925,-34.875 144.925,-34.86666667 144.925,-34.85833333 144.91666667000001,-34.85833333 144.90833333,-34.85833333 144.90833333,-34.86666667 144.90833333,-34.875</coordinates></LinearRing></innerBoundaryIs><innerBoundaryIs><LinearRing><coordinates>144.56666667,-34.85833333 144.56666667,-34.86666667 144.575,-34.86666667 144.575,-34.85833333 144.56666667,-34.85833333</coordinates></LinearRing></innerBoundaryIs><innerBoundaryIs><LinearRing><coordinates>144.75,-34.85833333 144.75,-34.86666667 144.75833333,-34.86666667 144.75833333,-34.85833333 144.75,-34.85833333</coordinates></LinearRing></innerBoundaryIs><innerBoundaryIs><LinearRing><coordinates>147.875,-34.86666667 147.875,-34.875 147.88333333,-34.875 147.89166667000001,-34.875 147.89166667000001,-34.86666667 147.88333333,-34.86666667 147.875,-34.86666667</coordinates></LinearRing></innerBoundaryIs><innerBoundaryIs><LinearRing><coordinates>144.70833333,-34.81666667 144.71666667,-34.81666667 144.71666667,-34.80833333 144.70833333,-34.80833333 144.70833333,-34.81666667</coordinates></LinearRing></innerBoundaryIs><innerBoundaryIs><LinearRing><coordinates>144.56666667,-34.78333333 144.56666667,-34.79166667 144.575,-34.79166667 144.575,-34.78333333 144.56666667,-34.78333333</coordinates></LinearRing></innerBoundaryIs><innerBoundaryIs><LinearRing><coordinates>144.91666667000001,-34.76666667 144.91666667000001,-34.75833333 144.90833333,-34.75833333 144.90833333,-34.76666667 144.91666667000001,-34.76666667</coordinates></LinearRing></innerBoundaryIs><innerBoundaryIs><LinearRing><coordinates>144.79166667000001,-34.69166667 144.79166667000001,-34.7 144.8,-34.7 144.8,-34.69166667 144.8,-34.68333333 144.79166667000001,-34.68333333 144.79166667000001,-34.69166667</coordinates></LinearRing></innerBoundaryIs><innerBoundaryIs><LinearRing><coordinates>144.86666667,-34.69166667 144.86666667,-34.7 144.875,-34.7 144.875,-34.69166667 144.86666667,-34.69166667</coordinates></LinearRing></innerBoundaryIs><innerBoundaryIs><LinearRing><coordinates>144.73333333,-34.73333333 144.73333333,-34.74166667 144.74166667,-34.74166667 144.74166667,-34.73333333 144.73333333,-34.73333333</coordinates></LinearRing></innerBoundaryIs><innerBoundaryIs><LinearRing><coordinates>144.79166667000001,-34.73333333 144.79166667000001,-34.74166667 144.79166667000001,-34.75 144.8,-34.75 144.8,-34.74166667 144.8,-34.73333333 144.79166667000001,-34.73333333</coordinates></LinearRing></innerBoundaryIs><innerBoundaryIs><LinearRing><coordinates>144.80833333000001,-34.73333333 144.81666667,-34.73333333 144.81666667,-34.725 144.80833333000001,-34.725 144.80833333000001,-34.73333333</coordinates></LinearRing></innerBoundaryIs><innerBoundaryIs><LinearRing><coordinates>144.825,-34.75 144.83333333,-34.75 144.83333333,-34.74166667 144.825,-34.74166667 144.825,-34.75</coordinates></LinearRing></innerBoundaryIs><innerBoundaryIs><LinearRing><coordinates>144.81666667,-34.75 144.81666667,-34.74166667 144.80833333000001,-34.74166667 144.80833333000001,-34.75 144.81666667,-34.75</coordinates></LinearRing></innerBoundaryIs><innerBoundaryIs><LinearRing><coordinates>144.76666667000001,-34.74166667 144.76666667000001,-34.75 144.775,-34.75 144.775,-34.74166667 144.76666667000001,-34.74166667</coordinates></LinearRing></innerBoundaryIs><innerBoundaryIs><LinearRing><coordinates>144.81666667,-34.70833333 144.81666667,-34.71666667 144.825,-34.71666667 144.825,-34.70833333 144.81666667,-34.70833333</coordinates></LinearRing></innerBoundaryIs><innerBoundaryIs><LinearRing><coordinates>144.86666667,-34.71666667 144.86666667,-34.725 144.875,-34.725 144.88333333,-34.725 144.88333333,-34.71666667 144.875,-34.71666667 144.875,-34.70833333 144.86666667,-34.70833333 144.86666667,-34.71666667</coordinates></LinearRing></innerBoundaryIs><innerBoundaryIs><LinearRing><coordinates>144.80833333000001,-34.64166667 144.81666667,-34.64166667 144.825,-34.64166667 144.825,-34.63333333 144.81666667,-34.63333333 144.81666667,-34.625 144.80833333000001,-34.625 144.80833333000001,-34.63333333 144.80833333000001,-34.64166667</coordinates></LinearRing></innerBoundaryIs><innerBoundaryIs><LinearRing><coordinates>144.925,-34.64166667 144.93333333000001,-34.64166667 144.93333333000001,-34.63333333 144.925,-34.63333333 144.925,-34.64166667</coordinates></LinearRing></innerBoundaryIs><innerBoundaryIs><LinearRing><coordinates>144.86666667,-34.68333333 144.875,-34.68333333 144.875,-34.675 144.86666667,-34.675 144.86666667,-34.68333333</coordinates></LinearRing></innerBoundaryIs><innerBoundaryIs><LinearRing><coordinates>147.825,-34.6 147.825,-34.59166667 147.81666667,-34.59166667 147.81666667,-34.6 147.825,-34.6</coordinates></LinearRing></innerBoundaryIs><innerBoundaryIs><LinearRing><coordinates>147.80833333000001,-34.53333333 147.8,-34.53333333 147.79166667000001,-34.53333333 147.79166667000001,-34.525 147.78333333,-34.525 147.775,-34.525 147.775,-34.53333333 147.76666667000001,-34.53333333 147.75833333,-34.53333333 147.75,-34.53333333 147.75,-34.54166667 147.75833333,-34.54166667 147.75833333,-34.55 147.75833333,-34.55833333 147.76666667000001,-34.55833333 147.76666667000001,-34.55 147.76666667000001,-34.54166667 147.775,-34.54166667 147.775,-34.55 147.78333333,-34.55 147.79166667000001,-34.55 147.8,-34.55 147.8,-34.54166667 147.80833333000001,-34.54166667 147.80833333000001,-34.53333333</coordinates></LinearRing></innerBoundaryIs><innerBoundaryIs><LinearRing><coordinates>145.03333333,-34.58333333 145.03333333,-34.59166667 145.04166667000001,-34.59166667 145.04166667000001,-34.58333333 145.05,-34.58333333 145.05,-34.59166667 145.05833333000001,-34.59166667 145.05833333000001,-34.58333333 145.05833333000001,-34.575 145.05,-34.575 145.04166667000001,-34.575 145.03333333,-34.575 145.03333333,-34.58333333</coordinates></LinearRing></innerBoundaryIs><innerBoundaryIs><LinearRing><coordinates>145.13333333,-34.58333333 145.14166667000001,-34.58333333 145.14166667000001,-34.575 145.13333333,-34.575 145.13333333,-34.58333333</coordinates></LinearRing></innerBoundaryIs><innerBoundaryIs><LinearRing><coordinates>145.11666667,-34.575 145.125,-34.575 145.125,-34.56666667 145.11666667,-34.56666667 145.11666667,-34.575</coordinates></LinearRing></innerBoundaryIs><innerBoundaryIs><LinearRing><coordinates>147.53333333,-34.475 147.53333333,-34.48333333 147.54166667000001,-34.48333333 147.54166667000001,-34.475 147.53333333,-34.475</coordinates></LinearRing></innerBoundaryIs><innerBoundaryIs><LinearRing><coordinates>147.8,-34.50833333 147.80833333000001,-34.50833333 147.80833333000001,-34.5 147.8,-34.5 147.8,-34.50833333</coordinates></LinearRing></innerBoundaryIs><innerBoundaryIs><LinearRing><coordinates>146.05,-33.98333333 146.05833333000001,-33.98333333 146.06666667,-33.98333333 146.075,-33.98333333 146.08333333,-33.98333333 146.09166667,-33.98333333 146.1,-33.98333333 146.1,-33.975 146.1,-33.96666667 146.09166667,-33.96666667 146.08333333,-33.96666667 146.075,-33.96666667 146.075,-33.95833333 146.06666667,-33.95833333 146.05833333000001,-33.95833333 146.05,-33.95833333 146.05,-33.96666667 146.05,-33.975 146.05,-33.98333333</coordinates></LinearRing></innerBoundaryIs><innerBoundaryIs><LinearRing><coordinates>146.45,-33.98333333 146.45,-33.99166667 146.45833333,-33.99166667 146.45833333,-34.0 146.46666667,-34.0 146.475,-34.0 146.48333333,-34.0 146.48333333,-33.99166667 146.475,-33.99166667 146.46666667,-33.99166667 146.46666667,-33.98333333 146.45833333,-33.98333333 146.45,-33.98333333</coordinates></LinearRing></innerBoundaryIs><innerBoundaryIs><LinearRing><coordinates>146.25833333,-34.23333333 146.25833333,-34.24166667 146.25,-34.24166667 146.24166667,-34.24166667 146.24166667,-34.23333333 146.23333333,-34.23333333 146.23333333,-34.24166667 146.23333333,-34.25 146.23333333,-34.25833333 146.23333333,-34.26666667 146.225,-34.26666667 146.21666667,-34.26666667 146.21666667,-34.275 146.21666667,-34.28333333 146.225,-34.28333333 146.225,-34.275 146.23333333,-34.275 146.24166667,-34.275 146.25,-34.275 146.25,-34.26666667 146.25,-34.25833333 146.25,-34.25 146.25833333,-34.25 146.25833333,-34.25833333 146.26666667000001,-34.25833333 146.275,-34.25833333 146.275,-34.26666667 146.275,-34.275 146.28333333,-34.275 146.29166667000001,-34.275 146.29166667000001,-34.26666667 146.3,-34.26666667 146.30833333000001,-34.26666667 146.30833333000001,-34.25833333 146.30833333000001,-34.25 146.31666667,-34.25 146.31666667,-34.24166667 146.31666667,-34.23333333 146.31666667,-34.225 146.30833333000001,-34.225 146.3,-34.225 146.29166667000001,-34.225 146.28333333,-34.225 146.275,-34.225 146.26666667000001,-34.225 146.25833333,-34.225 146.25833333,-34.23333333</coordinates></LinearRing></innerBoundaryIs><innerBoundaryIs><LinearRing><coordinates>145.78333333,-34.23333333 145.79166667000001,-34.23333333 145.79166667000001,-34.225 145.78333333,-34.225 145.78333333,-34.23333333</coordinates></LinearRing></innerBoundaryIs><innerBoundaryIs><LinearRing><coordinates>146.15833333,-34.23333333 146.15833333,-34.24166667 146.16666667000001,-34.24166667 146.16666667000001,-34.23333333 146.16666667000001,-34.225 146.15833333,-34.225 146.15833333,-34.23333333</coordinates></LinearRing></innerBoundaryIs><innerBoundaryIs><LinearRing><coordinates>145.73333333,-34.325 145.74166667,-34.325 145.74166667,-34.31666667 145.74166667,-34.30833333 145.74166667,-34.3 145.74166667,-34.29166667 145.75,-34.29166667 145.75833333,-34.29166667 145.75833333,-34.3 145.76666667000001,-34.3 145.76666667000001,-34.29166667 145.76666667000001,-34.28333333 145.75833333,-34.28333333 145.75,-34.28333333 145.74166667,-34.28333333 145.73333333,-34.28333333 145.725,-34.28333333 145.725,-34.29166667 145.725,-34.3 145.73333333,-34.3 145.73333333,-34.30833333 145.73333333,-34.31666667 145.73333333,-34.325</coordinates></LinearRing></innerBoundaryIs><innerBoundaryIs><LinearRing><coordinates>145.76666667000001,-34.325 145.76666667000001,-34.33333333 145.775,-34.33333333 145.775,-34.325 145.76666667000001,-34.325</coordinates></LinearRing></innerBoundaryIs><innerBoundaryIs><LinearRing><coordinates>145.99166667,-34.325 146.0,-34.325 146.0,-34.31666667 145.99166667,-34.31666667 145.99166667,-34.325</coordinates></LinearRing></innerBoundaryIs><innerBoundaryIs><LinearRing><coordinates>146.125,-34.325 146.125,-34.33333333 146.13333333,-34.33333333 146.13333333,-34.325 146.125,-34.325</coordinates></LinearRing></innerBoundaryIs><innerBoundaryIs><LinearRing><coordinates>145.36666667,-34.375 145.36666667,-34.38333333 145.375,-34.38333333 145.375,-34.375 145.36666667,-34.375</coordinates></LinearRing></innerBoundaryIs><innerBoundaryIs><LinearRing><coordinates>145.90833333,-34.375 145.91666667000001,-34.375 145.925,-34.375 145.93333333000001,-34.375 145.94166667,-34.375 145.94166667,-34.36666667 145.93333333000001,-34.36666667 145.925,-34.36666667 145.91666667000001,-34.36666667 145.90833333,-34.36666667 145.90833333,-34.375</coordinates></LinearRing></innerBoundaryIs><innerBoundaryIs><LinearRing><coordinates>146.04166667000001,-34.375 146.05,-34.375 146.05,-34.36666667 146.04166667000001,-34.36666667 146.04166667000001,-34.375</coordinates></LinearRing></innerBoundaryIs><innerBoundaryIs><LinearRing><coordinates>145.95,-34.40833333 145.95833333,-34.40833333 145.95833333,-34.4 145.96666667,-34.4 145.96666667,-34.39166667 145.95833333,-34.39166667 145.95,-34.39166667 145.94166667,-34.39166667 145.94166667,-34.4 145.95,-34.4 145.95,-34.40833333</coordinates></LinearRing></innerBoundaryIs><innerBoundaryIs><LinearRing><coordinates>148.05,-34.4 148.05833333000001,-34.4 148.05833333000001,-34.39166667 148.05,-34.39166667 148.05,-34.4</coordinates></LinearRing></innerBoundaryIs><innerBoundaryIs><LinearRing><coordinates>146.125,-34.40833333 146.125,-34.41666667 146.13333333,-34.41666667 146.13333333,-34.40833333 146.125,-34.40833333</coordinates></LinearRing></innerBoundaryIs><innerBoundaryIs><LinearRing><coordinates>145.38333333,-34.4 145.39166667000001,-34.4 145.39166667000001,-34.39166667 145.38333333,-34.39166667 145.38333333,-34.4</coordinates></LinearRing></innerBoundaryIs><innerBoundaryIs><LinearRing><coordinates>145.78333333,-34.35 145.79166667000001,-34.35 145.79166667000001,-34.34166667 145.78333333,-34.34166667 145.78333333,-34.35</coordinates></LinearRing></innerBoundaryIs><innerBoundaryIs><LinearRing><coordinates>146.20833333,-34.35833333 146.20833333,-34.36666667 146.21666667,-34.36666667 146.21666667,-34.35833333 146.20833333,-34.35833333</coordinates></LinearRing></innerBoundaryIs><innerBoundaryIs><LinearRing><coordinates>145.525,-34.26666667 145.53333333,-34.26666667 145.54166667000001,-34.26666667 145.54166667000001,-34.25833333 145.53333333,-34.25833333 145.525,-34.25833333 145.525,-34.26666667</coordinates></LinearRing></innerBoundaryIs><innerBoundaryIs><LinearRing><coordinates>145.80833333000001,-34.26666667 145.81666667,-34.26666667 145.81666667,-34.25833333 145.80833333000001,-34.25833333 145.80833333000001,-34.26666667</coordinates></LinearRing></innerBoundaryIs><innerBoundaryIs><LinearRing><coordinates>145.83333333,-34.26666667 145.84166667,-34.26666667 145.84166667,-34.25833333 145.83333333,-34.25833333 145.825,-34.25833333 145.825,-34.26666667 145.83333333,-34.26666667</coordinates></LinearRing></innerBoundaryIs><innerBoundaryIs><LinearRing><coordinates>145.86666667,-34.26666667 145.86666667,-34.275 145.875,-34.275 145.88333333,-34.275 145.88333333,-34.26666667 145.875,-34.26666667 145.86666667,-34.26666667</coordinates></LinearRing></innerBoundaryIs><innerBoundaryIs><LinearRing><coordinates>145.89166667000001,-34.28333333 145.89166667000001,-34.29166667 145.9,-34.29166667 145.9,-34.28333333 145.89166667000001,-34.28333333</coordinates></LinearRing></innerBoundaryIs><innerBoundaryIs><LinearRing><coordinates>145.46666667,-34.28333333 145.475,-34.28333333 145.475,-34.275 145.46666667,-34.275 145.46666667,-34.28333333</coordinates></LinearRing></innerBoundaryIs><innerBoundaryIs><LinearRing><coordinates>146.35,-34.31666667 146.35833333,-34.31666667 146.35833333,-34.30833333 146.35,-34.30833333 146.35,-34.31666667</coordinates></LinearRing></innerBoundaryIs><innerBoundaryIs><LinearRing><coordinates>146.425,-34.25 146.41666667000001,-34.25 146.41666667000001,-34.25833333 146.41666667000001,-34.26666667 146.425,-34.26666667 146.425,-34.25833333 146.425,-34.25</coordinates></LinearRing></innerBoundaryIs><innerBoundaryIs><LinearRing><coordinates>146.20833333,-34.24166667 146.20833333,-34.25 146.21666667,-34.25 146.21666667,-34.24166667 146.20833333,-34.24166667</coordinates></LinearRing></innerBoundaryIs><innerBoundaryIs><LinearRing><coordinates>145.70833333,-34.20833333 145.70833333,-34.21666667 145.71666667,-34.21666667 145.71666667,-34.20833333 145.70833333,-34.20833333</coordinates></LinearRing></innerBoundaryIs><innerBoundaryIs><LinearRing><coordinates>145.85833333,-34.225 145.86666667,-34.225 145.86666667,-34.21666667 145.85833333,-34.21666667 145.85833333,-34.225</coordinates></LinearRing></innerBoundaryIs><innerBoundaryIs><LinearRing><coordinates>145.94166667,-34.125 145.95,-34.125 145.95,-34.11666667 145.94166667,-34.11666667 145.94166667,-34.125</coordinates></LinearRing></innerBoundaryIs><innerBoundaryIs><LinearRing><coordinates>146.10833333,-34.16666667 146.11666667,-34.16666667 146.125,-34.16666667 146.125,-34.15833333 146.11666667,-34.15833333 146.11666667,-34.15 146.10833333,-34.15 146.10833333,-34.15833333 146.10833333,-34.16666667</coordinates></LinearRing></innerBoundaryIs><innerBoundaryIs><LinearRing><coordinates>146.10833333,-34.2 146.10833333,-34.20833333 146.11666667,-34.20833333 146.11666667,-34.2 146.10833333,-34.2</coordinates></LinearRing></innerBoundaryIs><innerBoundaryIs><LinearRing><coordinates>148.05,-34.23333333 148.05833333000001,-34.23333333 148.05833333000001,-34.225 148.05,-34.225 148.05,-34.23333333</coordinates></LinearRing></innerBoundaryIs><innerBoundaryIs><LinearRing><coordinates>146.14166667000001,-34.18333333 146.15,-34.18333333 146.15833333,-34.18333333 146.15833333,-34.175 146.15,-34.175 146.14166667000001,-34.175 146.14166667000001,-34.18333333</coordinates></LinearRing></innerBoundaryIs><innerBoundaryIs><LinearRing><coordinates>148.10833333,-34.16666667 148.11666667,-34.16666667 148.11666667,-34.15833333 148.10833333,-34.15833333 148.10833333,-34.16666667</coordinates></LinearRing></innerBoundaryIs><innerBoundaryIs><LinearRing><coordinates>145.875,-34.05 145.88333333,-34.05 145.88333333,-34.04166667 145.875,-34.04166667 145.875,-34.05</coordinates></LinearRing></innerBoundaryIs><innerBoundaryIs><LinearRing><coordinates>146.05833333000001,-34.05 146.05833333000001,-34.05833333 146.06666667,-34.05833333 146.06666667,-34.05 146.05833333000001,-34.05</coordinates></LinearRing></innerBoundaryIs><innerBoundaryIs><LinearRing><coordinates>146.46666667,-34.1 146.46666667,-34.10833333 146.475,-34.10833333 146.475,-34.1 146.48333333,-34.1 146.48333333,-34.09166667 146.475,-34.09166667 146.46666667,-34.09166667 146.46666667,-34.1</coordinates></LinearRing></innerBoundaryIs><innerBoundaryIs><LinearRing><coordinates>146.075,-33.91666667 146.075,-33.925 146.06666667,-33.925 146.06666667,-33.93333333 146.075,-33.93333333 146.075,-33.94166667 146.08333333,-33.94166667 146.08333333,-33.93333333 146.09166667,-33.93333333 146.09166667,-33.925 146.08333333,-33.925 146.08333333,-33.91666667 146.075,-33.91666667</coordinates></LinearRing></innerBoundaryIs><innerBoundaryIs><LinearRing><coordinates>146.33333333,-33.95 146.33333333,-33.95833333 146.34166667,-33.95833333 146.35,-33.95833333 146.35833333,-33.95833333 146.35833333,-33.95 146.35,-33.95 146.34166667,-33.95 146.33333333,-33.95</coordinates></LinearRing></innerBoundaryIs><innerBoundaryIs><LinearRing><coordinates>146.38333333,-33.95 146.38333333,-33.95833333 146.39166667000001,-33.95833333 146.39166667000001,-33.95 146.38333333,-33.95</coordinates></LinearRing></innerBoundaryIs><innerBoundaryIs><LinearRing><coordinates>146.04166667000001,-33.93333333 146.05,-33.93333333 146.05,-33.94166667 146.05833333000001,-33.94166667 146.05833333000001,-33.93333333 146.05833333000001,-33.925 146.05,-33.925 146.04166667000001,-33.925 146.04166667000001,-33.93333333</coordinates></LinearRing></innerBoundaryIs><innerBoundaryIs><LinearRing><coordinates>146.03333333,-33.83333333 146.03333333,-33.84166667 146.04166667000001,-33.84166667 146.04166667000001,-33.83333333 146.03333333,-33.83333333</coordinates></LinearRing></innerBoundaryIs><innerBoundaryIs><LinearRing><coordinates>146.20833333,-33.83333333 146.20833333,-33.84166667 146.21666667,-33.84166667 146.225,-33.84166667 146.23333333,-33.84166667 146.23333333,-33.83333333 146.23333333,-33.825 146.23333333,-33.81666667 146.225,-33.81666667 146.225,-33.825 146.225,-33.83333333 146.21666667,-33.83333333 146.21666667,-33.825 146.20833333,-33.825 146.20833333,-33.83333333</coordinates></LinearRing></innerBoundaryIs><innerBoundaryIs><LinearRing><coordinates>146.2,-33.81666667 146.20833333,-33.81666667 146.20833333,-33.80833333 146.2,-33.80833333 146.2,-33.81666667</coordinates></LinearRing></innerBoundaryIs><innerBoundaryIs><LinearRing><coordinates>146.84166667,-33.70833333 146.85,-33.70833333 146.85833333,-33.70833333 146.85833333,-33.7 146.85,-33.7 146.84166667,-33.7 146.84166667,-33.70833333</coordinates></LinearRing></innerBoundaryIs><innerBoundaryIs><LinearRing><coordinates>146.91666667000001,-33.70833333 146.91666667000001,-33.71666667 146.925,-33.71666667 146.925,-33.70833333 146.91666667000001,-33.70833333</coordinates></LinearRing></innerBoundaryIs><innerBoundaryIs><LinearRing><coordinates>147.56666667,-33.7 147.575,-33.7 147.575,-33.70833333 147.58333333,-33.70833333 147.58333333,-33.7 147.59166667,-33.7 147.59166667,-33.69166667 147.59166667,-33.68333333 147.6,-33.68333333 147.6,-33.675 147.59166667,-33.675 147.58333333,-33.675 147.58333333,-33.68333333 147.575,-33.68333333 147.575,-33.675 147.56666667,-33.675 147.56666667,-33.68333333 147.55833333000001,-33.68333333 147.55,-33.68333333 147.55,-33.69166667 147.55,-33.7 147.55833333000001,-33.7 147.56666667,-33.7</coordinates></LinearRing></innerBoundaryIs><innerBoundaryIs><LinearRing><coordinates>146.54166667000001,-33.95 146.54166667000001,-33.95833333 146.55,-33.95833333 146.55,-33.95 146.54166667000001,-33.95</coordinates></LinearRing></innerBoundaryIs><innerBoundaryIs><LinearRing><coordinates>146.475,-33.96666667 146.475,-33.975 146.48333333,-33.975 146.48333333,-33.96666667 146.475,-33.96666667</coordinates></LinearRing></innerBoundaryIs><innerBoundaryIs><LinearRing><coordinates>147.51666667000001,-33.88333333 147.525,-33.88333333 147.525,-33.89166667 147.525,-33.9 147.53333333,-33.9 147.54166667000001,-33.9 147.54166667000001,-33.89166667 147.54166667000001,-33.88333333 147.54166667000001,-33.875 147.53333333,-33.875 147.525,-33.875 147.51666667000001,-33.875 147.51666667000001,-33.88333333</coordinates></LinearRing></innerBoundaryIs><innerBoundaryIs><LinearRing><coordinates>146.625,-33.79166667 146.63333333,-33.79166667 146.63333333,-33.78333333 146.625,-33.78333333 146.625,-33.79166667</coordinates></LinearRing></innerBoundaryIs><innerBoundaryIs><LinearRing><coordinates>146.71666667,-33.8 146.71666667,-33.80833333 146.725,-33.80833333 146.725,-33.8 146.71666667,-33.8</coordinates></LinearRing></innerBoundaryIs><innerBoundaryIs><LinearRing><coordinates>147.38333333,-33.79166667 147.38333333,-33.8 147.39166667000001,-33.8 147.39166667000001,-33.79166667 147.38333333,-33.79166667</coordinates></LinearRing></innerBoundaryIs><innerBoundaryIs><LinearRing><coordinates>148.025,-33.79166667 148.03333333,-33.79166667 148.04166667000001,-33.79166667 148.04166667000001,-33.78333333 148.03333333,-33.78333333 148.03333333,-33.775 148.03333333,-33.76666667 148.025,-33.76666667 148.01666667000001,-33.76666667 148.01666667000001,-33.775 148.025,-33.775 148.025,-33.78333333 148.025,-33.79166667</coordinates></LinearRing></innerBoundaryIs><innerBoundaryIs><LinearRing><coordinates>146.75833333,-33.83333333 146.75833333,-33.84166667 146.76666667000001,-33.84166667 146.76666667000001,-33.83333333 146.75833333,-33.83333333</coordinates></LinearRing></innerBoundaryIs><innerBoundaryIs><LinearRing><coordinates>147.375,-33.83333333 147.38333333,-33.83333333 147.38333333,-33.825 147.375,-33.825 147.375,-33.83333333</coordinates></LinearRing></innerBoundaryIs><innerBoundaryIs><LinearRing><coordinates>148.025,-33.83333333 148.03333333,-33.83333333 148.04166667000001,-33.83333333 148.04166667000001,-33.825 148.03333333,-33.825 148.025,-33.825 148.025,-33.83333333</coordinates></LinearRing></innerBoundaryIs><innerBoundaryIs><LinearRing><coordinates>147.475,-33.85 147.475,-33.85833333 147.48333333,-33.85833333 147.49166667,-33.85833333 147.49166667,-33.85 147.49166667,-33.84166667 147.48333333,-33.84166667 147.48333333,-33.85 147.475,-33.85</coordinates></LinearRing></innerBoundaryIs><innerBoundaryIs><LinearRing><coordinates>146.54166667000001,-33.81666667 146.54166667000001,-33.825 146.55,-33.825 146.55,-33.81666667 146.55,-33.80833333 146.54166667000001,-33.80833333 146.54166667000001,-33.81666667</coordinates></LinearRing></innerBoundaryIs><innerBoundaryIs><LinearRing><coordinates>146.55833333000001,-33.8 146.55833333000001,-33.80833333 146.56666667,-33.80833333 146.56666667,-33.8 146.55833333000001,-33.8</coordinates></LinearRing></innerBoundaryIs><innerBoundaryIs><LinearRing><coordinates>147.50833333,-33.75 147.51666667000001,-33.75 147.51666667000001,-33.74166667 147.50833333,-33.74166667 147.50833333,-33.75</coordinates></LinearRing></innerBoundaryIs><innerBoundaryIs><LinearRing><coordinates>147.54166667000001,-33.75 147.54166667000001,-33.75833333 147.54166667000001,-33.76666667 147.55,-33.76666667 147.55833333000001,-33.76666667 147.55833333000001,-33.75833333 147.55833333000001,-33.75 147.55,-33.75 147.54166667000001,-33.75</coordinates></LinearRing></innerBoundaryIs><innerBoundaryIs><LinearRing><coordinates>147.575,-33.76666667 147.58333333,-33.76666667 147.58333333,-33.75833333 147.575,-33.75833333 147.575,-33.76666667</coordinates></LinearRing></innerBoundaryIs><innerBoundaryIs><LinearRing><coordinates>147.49166667,-33.73333333 147.49166667,-33.74166667 147.5,-33.74166667 147.5,-33.73333333 147.49166667,-33.73333333</coordinates></LinearRing></innerBoundaryIs><innerBoundaryIs><LinearRing><coordinates>147.93333333000001,-33.73333333 147.93333333000001,-33.74166667 147.94166667,-33.74166667 147.94166667,-33.73333333 147.94166667,-33.725 147.93333333000001,-33.725 147.93333333000001,-33.73333333</coordinates></LinearRing></innerBoundaryIs><innerBoundaryIs><LinearRing><coordinates>148.04166667000001,-33.73333333 148.04166667000001,-33.74166667 148.05,-33.74166667 148.05,-33.73333333 148.05,-33.725 148.04166667000001,-33.725 148.04166667000001,-33.73333333</coordinates></LinearRing></innerBoundaryIs><innerBoundaryIs><LinearRing><coordinates>147.53333333,-33.725 147.54166667000001,-33.725 147.54166667000001,-33.71666667 147.53333333,-33.71666667 147.53333333,-33.725</coordinates></LinearRing></innerBoundaryIs><innerBoundaryIs><LinearRing><coordinates>147.425,-33.75 147.425,-33.75833333 147.43333333000001,-33.75833333 147.44166667,-33.75833333 147.44166667,-33.75 147.43333333000001,-33.75 147.43333333000001,-33.74166667 147.43333333000001,-33.73333333 147.425,-33.73333333 147.425,-33.74166667 147.425,-33.75</coordinates></LinearRing></innerBoundaryIs><innerBoundaryIs><LinearRing><coordinates>146.70833333,-33.775 146.71666667,-33.775 146.71666667,-33.76666667 146.70833333,-33.76666667 146.70833333,-33.775</coordinates></LinearRing></innerBoundaryIs><innerBoundaryIs><LinearRing><coordinates>147.39166667000001,-33.75 147.39166667000001,-33.74166667 147.38333333,-33.74166667 147.38333333,-33.75 147.39166667000001,-33.75</coordinates></LinearRing></innerBoundaryIs><innerBoundaryIs><LinearRing><coordinates>146.74166667,-33.73333333 146.75,-33.73333333 146.75,-33.725 146.74166667,-33.725 146.74166667,-33.73333333</coordinates></LinearRing></innerBoundaryIs><innerBoundaryIs><LinearRing><coordinates>146.8,-33.725 146.80833333000001,-33.725 146.80833333000001,-33.71666667 146.8,-33.71666667 146.8,-33.725</coordinates></LinearRing></innerBoundaryIs><innerBoundaryIs><LinearRing><coordinates>146.71666667,-33.75 146.725,-33.75 146.725,-33.74166667 146.71666667,-33.74166667 146.71666667,-33.75</coordinates></LinearRing></innerBoundaryIs><innerBoundaryIs><LinearRing><coordinates>146.79166667000001,-33.74166667 146.79166667000001,-33.75 146.8,-33.75 146.8,-33.74166667 146.80833333000001,-33.74166667 146.80833333000001,-33.73333333 146.8,-33.73333333 146.79166667000001,-33.73333333 146.79166667000001,-33.74166667</coordinates></LinearRing></innerBoundaryIs><innerBoundaryIs><LinearRing><coordinates>147.68333333000001,-33.375 147.68333333000001,-33.38333333 147.69166667,-33.38333333 147.69166667,-33.375 147.69166667,-33.36666667 147.69166667,-33.35833333 147.68333333000001,-33.35833333 147.68333333000001,-33.36666667 147.68333333000001,-33.375</coordinates></LinearRing></innerBoundaryIs><innerBoundaryIs><LinearRing><coordinates>146.975,-33.59166667 146.975,-33.6 146.98333333,-33.6 146.98333333,-33.59166667 146.975,-33.59166667</coordinates></LinearRing></innerBoundaryIs><innerBoundaryIs><LinearRing><coordinates>148.06666667,-33.58333333 148.06666667,-33.59166667 148.075,-33.59166667 148.08333333,-33.59166667 148.08333333,-33.58333333 148.075,-33.58333333 148.075,-33.575 148.06666667,-33.575 148.06666667,-33.58333333</coordinates></LinearRing></innerBoundaryIs><innerBoundaryIs><LinearRing><coordinates>147.25,-33.65 147.25,-33.65833333 147.25,-33.66666667 147.25833333,-33.66666667 147.26666667000001,-33.66666667 147.26666667000001,-33.65833333 147.26666667000001,-33.65 147.25833333,-33.65 147.25,-33.65</coordinates></LinearRing></innerBoundaryIs><innerBoundaryIs><LinearRing><coordinates>148.05,-33.65 148.05833333000001,-33.65 148.05833333000001,-33.64166667 148.05833333000001,-33.63333333 148.06666667,-33.63333333 148.06666667,-33.625 148.075,-33.625 148.075,-33.63333333 148.075,-33.64166667 148.075,-33.65 148.075,-33.65833333 148.08333333,-33.65833333 148.09166667,-33.65833333 148.09166667,-33.66666667 148.1,-33.66666667 148.10833333,-33.66666667 148.10833333,-33.675 148.10833333,-33.68333333 148.11666667,-33.68333333 148.11666667,-33.675 148.125,-33.675 148.125,-33.66666667 148.13333333,-33.66666667 148.13333333,-33.65833333 148.13333333,-33.65 148.14166667000001,-33.65 148.14166667000001,-33.65833333 148.14166667000001,-33.66666667 148.15,-33.66666667 148.15833333,-33.66666667 148.15833333,-33.65833333 148.16666667000001,-33.65833333 148.16666667000001,-33.65 148.16666667000001,-33.64166667 148.175,-33.64166667 148.175,-33.63333333 148.16666667000001,-33.63333333 148.16666667000001,-33.625 148.15833333,-33.625 148.15,-33.625 148.15,-33.61666667 148.14166667000001,-33.61666667 148.13333333,-33.61666667 148.125,-33.61666667 148.11666667,-33.61666667 148.10833333,-33.61666667 148.10833333,-33.625 148.10833333,-33.63333333 148.1,-33.63333333 148.1,-33.625 148.1,-33.61666667 148.1,-33.60833333 148.09166667,-33.60833333 148.09166667,-33.6 148.08333333,-33.6 148.08333333,-33.60833333 148.075,-33.60833333 148.06666667,-33.60833333 148.05833333000001,-33.60833333 148.05,-33.60833333 148.05,-33.61666667 148.04166667000001,-33.61666667 148.04166667000001,-33.625 148.03333333,-33.625 148.03333333,-33.63333333 148.03333333,-33.64166667 148.04166667000001,-33.64166667 148.05,-33.64166667 148.05,-33.65</coordinates></LinearRing></innerBoundaryIs><innerBoundaryIs><LinearRing><coordinates>147.04166667000001,-33.65833333 147.03333333,-33.65833333 147.025,-33.65833333 147.01666667000001,-33.65833333 147.01666667000001,-33.66666667 147.025,-33.66666667 147.025,-33.675 147.03333333,-33.675 147.04166667000001,-33.675 147.05,-33.675 147.05,-33.66666667 147.04166667000001,-33.66666667 147.04166667000001,-33.65833333</coordinates></LinearRing></innerBoundaryIs><innerBoundaryIs><LinearRing><coordinates>148.09166667,-33.68333333 148.09166667,-33.69166667 148.1,-33.69166667 148.1,-33.68333333 148.09166667,-33.68333333</coordinates></LinearRing></innerBoundaryIs><innerBoundaryIs><LinearRing><coordinates>147.525,-33.60833333 147.525,-33.61666667 147.53333333,-33.61666667 147.53333333,-33.60833333 147.525,-33.60833333</coordinates></LinearRing></innerBoundaryIs><innerBoundaryIs><LinearRing><coordinates>147.35833333,-33.63333333 147.35833333,-33.64166667 147.36666667,-33.64166667 147.36666667,-33.65 147.375,-33.65 147.375,-33.64166667 147.375,-33.63333333 147.36666667,-33.63333333 147.35833333,-33.63333333</coordinates></LinearRing></innerBoundaryIs><innerBoundaryIs><LinearRing><coordinates>147.25833333,-33.60833333 147.25833333,-33.61666667 147.26666667000001,-33.61666667 147.275,-33.61666667 147.275,-33.60833333 147.275,-33.6 147.26666667000001,-33.6 147.26666667000001,-33.60833333 147.25833333,-33.60833333</coordinates></LinearRing></innerBoundaryIs><innerBoundaryIs><LinearRing><coordinates>147.00833333,-33.58333333 147.01666667000001,-33.58333333 147.025,-33.58333333 147.025,-33.575 147.025,-33.56666667 147.025,-33.55833333 147.01666667000001,-33.55833333 147.00833333,-33.55833333 147.0,-33.55833333 147.0,-33.56666667 147.0,-33.575 147.00833333,-33.575 147.00833333,-33.58333333</coordinates></LinearRing></innerBoundaryIs><innerBoundaryIs><LinearRing><coordinates>147.49166667,-33.55833333 147.49166667,-33.56666667 147.5,-33.56666667 147.50833333,-33.56666667 147.50833333,-33.55833333 147.5,-33.55833333 147.49166667,-33.55833333</coordinates></LinearRing></innerBoundaryIs><innerBoundaryIs><LinearRing><coordinates>148.0,-33.53333333 148.0,-33.54166667 147.99166667,-33.54166667 147.99166667,-33.55 148.0,-33.55 148.00833333,-33.55 148.00833333,-33.54166667 148.01666667000001,-33.54166667 148.01666667000001,-33.53333333 148.00833333,-33.53333333 148.0,-33.53333333</coordinates></LinearRing></innerBoundaryIs><innerBoundaryIs><LinearRing><coordinates>147.74166667,-33.45 147.75,-33.45 147.75,-33.44166667 147.74166667,-33.44166667 147.74166667,-33.45</coordinates></LinearRing></innerBoundaryIs><innerBoundaryIs><LinearRing><coordinates>147.775,-33.45 147.775,-33.45833333 147.775,-33.46666667 147.78333333,-33.46666667 147.78333333,-33.45833333 147.79166667000001,-33.45833333 147.79166667000001,-33.45 147.78333333,-33.45 147.775,-33.45</coordinates></LinearRing></innerBoundaryIs><innerBoundaryIs><LinearRing><coordinates>148.08333333,-33.44166667 148.09166667,-33.44166667 148.09166667,-33.43333333 148.09166667,-33.425 148.08333333,-33.425 148.075,-33.425 148.075,-33.43333333 148.08333333,-33.43333333 148.08333333,-33.44166667</coordinates></LinearRing></innerBoundaryIs><innerBoundaryIs><LinearRing><coordinates>148.11666667,-33.475 148.125,-33.475 148.125,-33.46666667 148.11666667,-33.46666667 148.11666667,-33.475</coordinates></LinearRing></innerBoundaryIs><innerBoundaryIs><LinearRing><coordinates>148.05833333000001,-33.49166667 148.05833333000001,-33.5 148.06666667,-33.5 148.06666667,-33.49166667 148.05833333000001,-33.49166667</coordinates></LinearRing></innerBoundaryIs><innerBoundaryIs><LinearRing><coordinates>148.08333333,-33.49166667 148.08333333,-33.5 148.09166667,-33.5 148.09166667,-33.49166667 148.08333333,-33.49166667</coordinates></LinearRing></innerBoundaryIs><innerBoundaryIs><LinearRing><coordinates>147.825,-33.45833333 147.825,-33.46666667 147.83333333,-33.46666667 147.83333333,-33.45833333 147.825,-33.45833333</coordinates></LinearRing></innerBoundaryIs><innerBoundaryIs><LinearRing><coordinates>147.825,-33.40833333 147.825,-33.41666667 147.81666667,-33.41666667 147.81666667,-33.425 147.80833333000001,-33.425 147.80833333000001,-33.43333333 147.81666667,-33.43333333 147.81666667,-33.44166667 147.825,-33.44166667 147.825,-33.43333333 147.83333333,-33.43333333 147.84166667,-33.43333333 147.84166667,-33.425 147.84166667,-33.41666667 147.85,-33.41666667 147.85,-33.40833333 147.85,-33.4 147.84166667,-33.4 147.83333333,-33.4 147.83333333,-33.40833333 147.825,-33.40833333</coordinates></LinearRing></innerBoundaryIs><innerBoundaryIs><LinearRing><coordinates>147.85833333,-33.40833333 147.85833333,-33.41666667 147.86666667,-33.41666667 147.86666667,-33.425 147.875,-33.425 147.88333333,-33.425 147.89166667000001,-33.425 147.89166667000001,-33.41666667 147.88333333,-33.41666667 147.88333333,-33.40833333 147.875,-33.40833333 147.86666667,-33.40833333 147.85833333,-33.40833333</coordinates></LinearRing></innerBoundaryIs><innerBoundaryIs><LinearRing><coordinates>148.1,-33.40833333 148.10833333,-33.40833333 148.10833333,-33.4 148.1,-33.4 148.1,-33.40833333</coordinates></LinearRing></innerBoundaryIs><innerBoundaryIs><LinearRing><coordinates>147.65833333,-33.43333333 147.66666667000001,-33.43333333 147.66666667000001,-33.425 147.65833333,-33.425 147.65833333,-33.43333333</coordinates></LinearRing></innerBoundaryIs><innerBoundaryIs><LinearRing><coordinates>147.675,-33.425 147.675,-33.43333333 147.68333333000001,-33.43333333 147.68333333000001,-33.425 147.675,-33.425</coordinates></LinearRing></innerBoundaryIs><innerBoundaryIs><LinearRing><coordinates>147.76666667000001,-33.43333333 147.775,-33.43333333 147.775,-33.425 147.76666667000001,-33.425 147.76666667000001,-33.43333333</coordinates></LinearRing></innerBoundaryIs><innerBoundaryIs><LinearRing><coordinates>147.875,-33.43333333 147.875,-33.44166667 147.88333333,-33.44166667 147.88333333,-33.43333333 147.875,-33.43333333</coordinates></LinearRing></innerBoundaryIs><innerBoundaryIs><LinearRing><coordinates>148.05,-33.39166667 148.05833333000001,-33.39166667 148.06666667,-33.39166667 148.06666667,-33.4 148.075,-33.4 148.08333333,-33.4 148.08333333,-33.39166667 148.09166667,-33.39166667 148.09166667,-33.38333333 148.08333333,-33.38333333 148.075,-33.38333333 148.06666667,-33.38333333 148.05833333000001,-33.38333333 148.05,-33.38333333 148.05,-33.39166667</coordinates></LinearRing></innerBoundaryIs><innerBoundaryIs><LinearRing><coordinates>147.9,-33.34166667 147.90833333,-33.34166667 147.91666667000001,-33.34166667 147.91666667000001,-33.33333333 147.91666667000001,-33.325 147.90833333,-33.325 147.90833333,-33.33333333 147.9,-33.33333333 147.9,-33.34166667</coordinates></LinearRing></innerBoundaryIs><innerBoundaryIs><LinearRing><coordinates>147.9,-33.35 147.9,-33.35833333 147.90833333,-33.35833333 147.90833333,-33.35 147.9,-33.35</coordinates></LinearRing></innerBoundaryIs><innerBoundaryIs><LinearRing><coordinates>147.99166667,-33.34166667 147.99166667,-33.33333333 147.98333333,-33.33333333 147.98333333,-33.34166667 147.99166667,-33.34166667</coordinates></LinearRing></innerBoundaryIs><innerBoundaryIs><LinearRing><coordinates>147.76666667000001,-33.35 147.775,-33.35 147.775,-33.34166667 147.76666667000001,-33.34166667 147.76666667000001,-33.35</coordinates></LinearRing></innerBoundaryIs><innerBoundaryIs><LinearRing><coordinates>147.71666667,-33.35833333 147.71666667,-33.36666667 147.725,-33.36666667 147.725,-33.35833333 147.71666667,-33.35833333</coordinates></LinearRing></innerBoundaryIs></Polygon></MultiGeometry>
  </Placemark>
</Folder>
</Document></kml>
