# Supplementary material for: Species conservation profiles of a random sample of world spiders IV: Scytodidae to Zoropsidae
Source: Biodivers Data J. 2018 Dec 14;(6):e30842. doi: 10.3897/BDJ.6.e30842 (PMC6303285; doi:10.3897/BDJ.6.e30842)
Supplement: Supplementary material 8 — Distribution of Pseudopoda parvipunctata Jäger, 2001 [file bdj-06-e30842-s008.kml]

<?xml version="1.0" encoding="UTF-8"?>
<kml xmlns="http://earth.google.com/kml/2.2">
<Document>
<name></name>
<description><![CDATA[]]></description>

<Style id="1">
<LineStyle>
<width>1</width>
<color>ff0000ff</color>
</LineStyle>
<PolyStyle>
<fill>0</fill>
</PolyStyle>
</Style>

<Placemark>
<name>R Polygon</name>
<description><![CDATA[]]></description>
<styleUrl>#1</styleUrl>
<visibility>1</visibility>
<MultiGeometry>
<Polygon>
<outerBoundaryIs>
<LinearRing>
<coordinates>
97.843806,18.312587
97.8501483919657,18.3123856676472
97.8564652453574,18.3117824812831
97.862731124436,18.3107798697263
97.8689207987181,18.3093818701396
97.8750093445698,18.3075941117741
97.880972245566,18.3054237933016
97.8867854912089,18.3028796538287
97.89242567361,18.299971937707
97.8978700817456,18.2967123532831
97.9030967929055,18.2931140257531
97.9080847609686,18.2891914443119
97.9128139011482,18.2849604038105
97.9172651708658,18.2804379411557
97.9214206464292,18.2756422667085
97.925263595205,18.2705926909571
97.9287785429949,18.265309546761
97.9319513363448,18.2598141074773
97.9347691995355,18.2541285013002
97.9372207860265,18.2482756221592
97.9392962241444,18.2422790375328
97.9409871568323,18.2361628935509
97.9422867753012,18.2299518177667
97.9431898464461,18.2236708199901
97.9436927339183,18.2173451915824
97.9437934127674,18.2110004036165
97.9434914775952,18.2046620043143
97.9427881441881,18.1983555161727
97.9416862446215,18.1921063331935
97.940190215856,18.185939618631
97.9383060818715,18.1798802036683
97.9360414294105,18.1739524874307
97.9334053774291,18.1681803387394
97.9304085403785,18.162587
97.9270629854635,18.1571949936134
97.9233821840531,18.1520260312862
97.9193809574354,18.1471009266055
97.9150754171379,18.1424395112294
97.9104829000516,18.1380605550324
97.9056218986221,18.1339816905257
97.9005119863863,18.130219341857
97.8951737391573,18.1267886586765
97.8896286521727,18.1237034551345
97.8838990535407,18.1209761542568
97.8780080143326,18.1186177379214
97.8719792556841,18.1166377026385
97.8658370532787,18.1150440213115
97.8596061395973,18.1138431111324
97.8533116043304,18.1130398077427
97.8469787933498,18.1126373457617
97.8406332066502,18.1126373457617
97.8343003956696,18.1130398077427
97.8280058604027,18.1138431111324
97.8217749467213,18.1150440213115
97.8156327443159,18.1166377026385
97.8096039856674,18.1186177379214
97.8037129464593,18.1209761542568
97.7979833478273,18.1237034551345
97.7924382608427,18.1267886586765
97.7871000136137,18.130219341857
97.7819901013779,18.1339816905257
97.7771290999484,18.1380605550324
97.7725365828621,18.1424395112294
97.7682310425646,18.1471009266055
97.7642298159469,18.1520260312862
97.7605490145365,18.1571949936134
97.7572034596216,18.162587
97.7542066225709,18.1681803387394
97.7515705705895,18.1739524874307
97.7493059181285,18.1798802036683
97.747421784144,18.185939618631
97.7459257553785,18.1921063331935
97.7448238558119,18.1983555161727
97.7441205224048,18.2046620043143
97.7438185872326,18.2110004036165
97.7439192660817,18.2173451915824
97.7444221535539,18.2236708199901
97.7453252246988,18.2299518177667
97.7466248431677,18.2361628935509
97.7483157758556,18.2422790375328
97.7503912139735,18.2482756221592
97.7528428004645,18.2541285013002
97.7556606636552,18.2598141074773
97.7588334570051,18.265309546761
97.762348404795,18.2705926909571
97.7661913535708,18.2756422667085
97.7703468291342,18.2804379411557
97.7747980988518,18.2849604038105
97.7795272390314,18.2891914443119
97.7845152070945,18.2931140257531
97.7897419182544,18.2967123532831
97.79518632639,18.299971937707
97.8008265087911,18.3028796538287
97.806639754434,18.3054237933016
97.8126026554302,18.3075941117741
97.8186912012819,18.3093818701396
97.824880875564,18.3107798697263
97.8311467546426,18.3117824812831
97.8374636080343,18.3123856676472
97.843806,18.312587
</coordinates>
</LinearRing>
</outerBoundaryIs>
</Polygon>
<Polygon>
<outerBoundaryIs>
<LinearRing>
<coordinates>
98.891292,18.923095
98.8976343919657,18.9228936676472
98.9039512453574,18.9222904812831
98.910217124436,18.9212878697263
98.9164067987181,18.9198898701396
98.9224953445699,18.9181021117741
98.928458245566,18.9159317933016
98.9342714912089,18.9133876538287
98.9399116736101,18.910479937707
98.9453560817456,18.9072203532831
98.9505827929055,18.9036220257531
98.9555707609687,18.8996994443119
98.9602999011482,18.8954684038105
98.9647511708658,18.8909459411557
98.9689066464292,18.8861502667085
98.972749595205,18.8811006909571
98.976264542995,18.875817546761
98.9794373363448,18.8703221074773
98.9822551995355,18.8646365013002
98.9847067860265,18.8587836221592
98.9867822241444,18.8527870375328
98.9884731568324,18.8466708935509
98.9897727753012,18.8404598177667
98.9906758464461,18.8341788199901
98.9911787339183,18.8278531915824
98.9912794127674,18.8215084036165
98.9909774775952,18.8151700043143
98.9902741441881,18.8088635161727
98.9891722446215,18.8026143331935
98.987676215856,18.796447618631
98.9857920818715,18.7903882036683
98.9835274294105,18.7844604874307
98.9808913774291,18.7786883387394
98.9778945403785,18.773095
98.9745489854635,18.7677029936134
98.9708681840531,18.7625340312862
98.9668669574354,18.7576089266055
98.9625614171379,18.7529475112294
98.9579689000516,18.7485685550324
98.9531078986221,18.7444896905257
98.9479979863863,18.740727341857
98.9426597391573,18.7372966586765
98.9371146521728,18.7342114551345
98.9313850535407,18.7314841542568
98.9254940143326,18.7291257379214
98.9194652556841,18.7271457026385
98.9133230532787,18.7255520213115
98.9070921395973,18.7243511111324
98.9007976043304,18.7235478077427
98.8944647933498,18.7231453457617
98.8881192066502,18.7231453457617
98.8817863956696,18.7235478077427
98.8754918604027,18.7243511111324
98.8692609467214,18.7255520213115
98.8631187443159,18.7271457026385
98.8570899856674,18.7291257379214
98.8511989464593,18.7314841542568
98.8454693478273,18.7342114551345
98.8399242608427,18.7372966586765
98.8345860136137,18.740727341857
98.8294761013779,18.7444896905257
98.8246150999484,18.7485685550324
98.8200225828621,18.7529475112294
98.8157170425646,18.7576089266055
98.8117158159469,18.7625340312862
98.8080350145365,18.7677029936134
98.8046894596216,18.773095
98.8016926225709,18.7786883387394
98.7990565705895,18.7844604874307
98.7967919181285,18.7903882036683
98.794907784144,18.796447618631
98.7934117553785,18.8026143331935
98.7923098558119,18.8088635161727
98.7916065224048,18.8151700043143
98.7913045872326,18.8215084036165
98.7914052660817,18.8278531915824
98.7919081535539,18.8341788199901
98.7928112246988,18.8404598177667
98.7941108431677,18.8466708935509
98.7958017758556,18.8527870375328
98.7978772139735,18.8587836221592
98.8003288004646,18.8646365013002
98.8031466636553,18.8703221074773
98.8063194570051,18.875817546761
98.809834404795,18.8811006909571
98.8136773535708,18.8861502667085
98.8178328291342,18.8909459411557
98.8222840988518,18.8954684038105
98.8270132390314,18.8996994443119
98.8320012070945,18.9036220257531
98.8372279182544,18.9072203532831
98.84267232639,18.910479937707
98.8483125087911,18.9133876538287
98.854125754434,18.9159317933016
98.8600886554302,18.9181021117741
98.8661772012819,18.9198898701396
98.872366875564,18.9212878697263
98.8786327546426,18.9222904812831
98.8849496080343,18.9228936676472
98.891292,18.923095
</coordinates>
</LinearRing>
</outerBoundaryIs>
</Polygon>
</MultiGeometry>
</Placemark>
</Document>
</kml>
