# Supplementary material for: Species conservation profiles of a random sample of world spiders IV: Scytodidae to Zoropsidae
Source: Biodivers Data J. 2018 Dec 14;(6):e30842. doi: 10.3897/BDJ.6.e30842 (PMC6303285; doi:10.3897/BDJ.6.e30842)
Supplement: Supplementary material 9 — Distribution of Sinopoda sitkao Jäger, 2012 [file bdj-06-e30842-s009.kml]

<?xml version="1.0" encoding="UTF-8"?>
<kml xmlns="http://earth.google.com/kml/2.2">
<Document>
<name></name>
<description><![CDATA[]]></description>

<Style id="1">
<LineStyle>
<width>1</width>
<color>ff0000ff</color>
</LineStyle>
<PolyStyle>
<fill>0</fill>
</PolyStyle>
</Style>

<Placemark>
<name>R Polygon</name>
<description><![CDATA[]]></description>
<styleUrl>#1</styleUrl>
<visibility>1</visibility>
<MultiGeometry>
<Polygon>
<outerBoundaryIs>
<LinearRing>
<coordinates>
102.65,20.86
102.656342391966,20.8597986676472
102.662659245357,20.8591954812831
102.668925124436,20.8581928697263
102.675114798718,20.8567948701396
102.68120334457,20.8550071117741
102.687166245566,20.8528367933016
102.692979491209,20.8502926538287
102.69861967361,20.847384937707
102.704064081746,20.8441253532831
102.709290792905,20.8405270257531
102.714278760969,20.8366044443119
102.719007901148,20.8323734038105
102.723459170866,20.8278509411557
102.727614646429,20.8230552667085
102.731457595205,20.8180056909571
102.734972542995,20.8127225467611
102.738145336345,20.8072271074773
102.740963199535,20.8015415013002
102.743414786027,20.7956886221592
102.745490224144,20.7896920375328
102.747181156832,20.7835758935509
102.748480775301,20.7773648177667
102.749383846446,20.7710838199901
102.749886733918,20.7647581915824
102.749987412767,20.7584134036165
102.749685477595,20.7520750043143
102.748982144188,20.7457685161727
102.747880244621,20.7395193331935
102.746384215856,20.733352618631
102.744500081871,20.7272932036683
102.74223542941,20.7213654874307
102.739599377429,20.7155933387394
102.736602540378,20.71
102.733256985463,20.7046079936134
102.729576184053,20.6994390312862
102.725574957435,20.6945139266055
102.721269417138,20.6898525112294
102.716676900052,20.6854735550324
102.711815898622,20.6813946905257
102.706705986386,20.677632341857
102.701367739157,20.6742016586765
102.695822652173,20.6711164551345
102.690093053541,20.6683891542568
102.684202014333,20.6660307379214
102.678173255684,20.6640507026386
102.672031053279,20.6624570213115
102.665800139597,20.6612561111324
102.65950560433,20.6604528077427
102.65317279335,20.6600503457617
102.64682720665,20.6600503457617
102.64049439567,20.6604528077427
102.634199860403,20.6612561111324
102.627968946721,20.6624570213115
102.621826744316,20.6640507026386
102.615797985667,20.6660307379214
102.609906946459,20.6683891542568
102.604177347827,20.6711164551345
102.598632260843,20.6742016586765
102.593294013614,20.677632341857
102.588184101378,20.6813946905257
102.583323099948,20.6854735550324
102.578730582862,20.6898525112294
102.574425042565,20.6945139266055
102.570423815947,20.6994390312862
102.566743014537,20.7046079936134
102.563397459622,20.71
102.560400622571,20.7155933387394
102.55776457059,20.7213654874307
102.555499918129,20.7272932036683
102.553615784144,20.733352618631
102.552119755379,20.7395193331935
102.551017855812,20.7457685161727
102.550314522405,20.7520750043143
102.550012587233,20.7584134036165
102.550113266082,20.7647581915824
102.550616153554,20.7710838199901
102.551519224699,20.7773648177667
102.552818843168,20.7835758935509
102.554509775856,20.7896920375328
102.556585213973,20.7956886221592
102.559036800465,20.8015415013002
102.561854663655,20.8072271074773
102.565027457005,20.8127225467611
102.568542404795,20.8180056909571
102.572385353571,20.8230552667085
102.576540829134,20.8278509411557
102.580992098852,20.8323734038105
102.585721239031,20.8366044443119
102.590709207095,20.8405270257531
102.595935918254,20.8441253532831
102.60138032639,20.847384937707
102.607020508791,20.8502926538287
102.612833754434,20.8528367933016
102.61879665543,20.8550071117741
102.624885201282,20.8567948701396
102.631074875564,20.8581928697263
102.637340754643,20.8591954812831
102.643657608034,20.8597986676472
102.65,20.86
</coordinates>
</LinearRing>
</outerBoundaryIs>
</Polygon>
</MultiGeometry>
</Placemark>
</Document>
</kml>
