# Supplementary material for: Species conservation profiles of a random sample of world spiders IV: Scytodidae to Zoropsidae
Source: Biodivers Data J. 2018 Dec 14;(6):e30842. doi: 10.3897/BDJ.6.e30842 (PMC6303285; doi:10.3897/BDJ.6.e30842)
Supplement: Supplementary material 10 — Distribution of Tetrablemma brevidens Tong & Li, 2008 [file bdj-06-e30842-s010.kml]

<?xml version="1.0" encoding="UTF-8"?>
<kml xmlns="http://earth.google.com/kml/2.2">
<Document>
<name></name>
<description><![CDATA[]]></description>

<Style id="1">
<LineStyle>
<width>1</width>
<color>ff0000ff</color>
</LineStyle>
<PolyStyle>
<fill>0</fill>
</PolyStyle>
</Style>

<Placemark>
<name>R Polygon</name>
<description><![CDATA[]]></description>
<styleUrl>#1</styleUrl>
<visibility>1</visibility>
<MultiGeometry>
<Polygon>
<outerBoundaryIs>
<LinearRing>
<coordinates>
109.02,19.2
109.026342391966,19.1997986676472
109.032659245357,19.1991954812831
109.038925124436,19.1981928697263
109.045114798718,19.1967948701396
109.05120334457,19.1950071117741
109.057166245566,19.1928367933016
109.062979491209,19.1902926538287
109.06861967361,19.187384937707
109.074064081746,19.1841253532831
109.079290792905,19.1805270257531
109.084278760969,19.1766044443119
109.089007901148,19.1723734038105
109.093459170866,19.1678509411557
109.097614646429,19.1630552667085
109.101457595205,19.1580056909571
109.104972542995,19.1527225467611
109.108145336345,19.1472271074773
109.110963199535,19.1415415013002
109.113414786027,19.1356886221592
109.115490224144,19.1296920375328
109.117181156832,19.1235758935509
109.118480775301,19.1173648177667
109.119383846446,19.1110838199901
109.119886733918,19.1047581915824
109.119987412767,19.0984134036165
109.119685477595,19.0920750043143
109.118982144188,19.0857685161727
109.117880244621,19.0795193331935
109.116384215856,19.073352618631
109.114500081871,19.0672932036683
109.11223542941,19.0613654874307
109.109599377429,19.0555933387394
109.106602540378,19.05
109.103256985463,19.0446079936134
109.099576184053,19.0394390312862
109.095574957435,19.0345139266055
109.091269417138,19.0298525112294
109.086676900052,19.0254735550324
109.081815898622,19.0213946905257
109.076705986386,19.017632341857
109.071367739157,19.0142016586765
109.065822652173,19.0111164551345
109.060093053541,19.0083891542568
109.054202014333,19.0060307379214
109.048173255684,19.0040507026386
109.042031053279,19.0024570213115
109.035800139597,19.0012561111324
109.02950560433,19.0004528077427
109.02317279335,19.0000503457617
109.01682720665,19.0000503457617
109.01049439567,19.0004528077427
109.004199860403,19.0012561111324
108.997968946721,19.0024570213115
108.991826744316,19.0040507026386
108.985797985667,19.0060307379214
108.979906946459,19.0083891542568
108.974177347827,19.0111164551345
108.968632260843,19.0142016586765
108.963294013614,19.017632341857
108.958184101378,19.0213946905257
108.953323099948,19.0254735550324
108.948730582862,19.0298525112294
108.944425042565,19.0345139266055
108.940423815947,19.0394390312862
108.936743014537,19.0446079936134
108.933397459622,19.05
108.930400622571,19.0555933387394
108.92776457059,19.0613654874307
108.925499918129,19.0672932036683
108.923615784144,19.073352618631
108.922119755379,19.0795193331935
108.921017855812,19.0857685161727
108.920314522405,19.0920750043143
108.920012587233,19.0984134036165
108.920113266082,19.1047581915824
108.920616153554,19.1110838199901
108.921519224699,19.1173648177667
108.922818843168,19.1235758935509
108.924509775856,19.1296920375328
108.926585213973,19.1356886221592
108.929036800465,19.1415415013002
108.931854663655,19.1472271074773
108.935027457005,19.1527225467611
108.938542404795,19.1580056909571
108.942385353571,19.1630552667085
108.946540829134,19.1678509411557
108.950992098852,19.1723734038105
108.955721239031,19.1766044443119
108.960709207095,19.1805270257531
108.965935918254,19.1841253532831
108.97138032639,19.187384937707
108.977020508791,19.1902926538287
108.982833754434,19.1928367933016
108.98879665543,19.1950071117741
108.994885201282,19.1967948701396
109.001074875564,19.1981928697263
109.007340754643,19.1991954812831
109.013657608034,19.1997986676472
109.02,19.2
</coordinates>
</LinearRing>
</outerBoundaryIs>
</Polygon>
<Polygon>
<outerBoundaryIs>
<LinearRing>
<coordinates>
108.88,19.08
108.886342391966,19.0797986676472
108.892659245357,19.0791954812831
108.898925124436,19.0781928697263
108.905114798718,19.0767948701396
108.91120334457,19.0750071117741
108.917166245566,19.0728367933016
108.922979491209,19.0702926538287
108.92861967361,19.067384937707
108.934064081746,19.0641253532831
108.939290792905,19.0605270257531
108.944278760969,19.0566044443119
108.949007901148,19.0523734038105
108.953459170866,19.0478509411557
108.957614646429,19.0430552667085
108.961457595205,19.0380056909571
108.964972542995,19.0327225467611
108.968145336345,19.0272271074773
108.970963199535,19.0215415013002
108.973414786027,19.0156886221592
108.975490224144,19.0096920375328
108.977181156832,19.0035758935509
108.978480775301,18.9973648177667
108.979383846446,18.9910838199901
108.979886733918,18.9847581915824
108.979987412767,18.9784134036165
108.979685477595,18.9720750043143
108.978982144188,18.9657685161727
108.977880244621,18.9595193331935
108.976384215856,18.953352618631
108.974500081871,18.9472932036683
108.97223542941,18.9413654874307
108.969599377429,18.9355933387394
108.966602540378,18.93
108.963256985463,18.9246079936134
108.959576184053,18.9194390312862
108.955574957435,18.9145139266055
108.951269417138,18.9098525112294
108.946676900052,18.9054735550324
108.941815898622,18.9013946905257
108.936705986386,18.897632341857
108.931367739157,18.8942016586765
108.925822652173,18.8911164551345
108.920093053541,18.8883891542568
108.914202014333,18.8860307379214
108.908173255684,18.8840507026386
108.902031053279,18.8824570213115
108.895800139597,18.8812561111324
108.88950560433,18.8804528077427
108.88317279335,18.8800503457617
108.87682720665,18.8800503457617
108.87049439567,18.8804528077427
108.864199860403,18.8812561111324
108.857968946721,18.8824570213115
108.851826744316,18.8840507026386
108.845797985667,18.8860307379214
108.839906946459,18.8883891542568
108.834177347827,18.8911164551345
108.828632260843,18.8942016586765
108.823294013614,18.897632341857
108.818184101378,18.9013946905257
108.813323099948,18.9054735550324
108.808730582862,18.9098525112294
108.804425042565,18.9145139266055
108.800423815947,18.9194390312862
108.796743014537,18.9246079936134
108.793397459622,18.93
108.790400622571,18.9355933387394
108.78776457059,18.9413654874307
108.785499918129,18.9472932036683
108.783615784144,18.953352618631
108.782119755379,18.9595193331935
108.781017855812,18.9657685161727
108.780314522405,18.9720750043143
108.780012587233,18.9784134036165
108.780113266082,18.9847581915824
108.780616153554,18.9910838199901
108.781519224699,18.9973648177667
108.782818843168,19.0035758935509
108.784509775856,19.0096920375328
108.786585213973,19.0156886221592
108.789036800465,19.0215415013002
108.791854663655,19.0272271074773
108.795027457005,19.0327225467611
108.798542404795,19.0380056909571
108.802385353571,19.0430552667085
108.806540829134,19.0478509411557
108.810992098852,19.0523734038105
108.815721239031,19.0566044443119
108.820709207095,19.0605270257531
108.825935918254,19.0641253532831
108.83138032639,19.067384937707
108.837020508791,19.0702926538287
108.842833754434,19.0728367933016
108.84879665543,19.0750071117741
108.854885201282,19.0767948701396
108.861074875564,19.0781928697263
108.867340754643,19.0791954812831
108.873657608034,19.0797986676472
108.88,19.08
</coordinates>
</LinearRing>
</outerBoundaryIs>
</Polygon>
<Polygon>
<outerBoundaryIs>
<LinearRing>
<coordinates>
108.88,19.08
108.886342391966,19.0797986676472
108.892659245357,19.0791954812831
108.898925124436,19.0781928697263
108.905114798718,19.0767948701396
108.91120334457,19.0750071117741
108.917166245566,19.0728367933016
108.922979491209,19.0702926538287
108.92861967361,19.067384937707
108.934064081746,19.0641253532831
108.939290792905,19.0605270257531
108.944278760969,19.0566044443119
108.949007901148,19.0523734038105
108.953459170866,19.0478509411557
108.957614646429,19.0430552667085
108.961457595205,19.0380056909571
108.964972542995,19.0327225467611
108.968145336345,19.0272271074773
108.970963199535,19.0215415013002
108.973414786027,19.0156886221592
108.975490224144,19.0096920375328
108.977181156832,19.0035758935509
108.978480775301,18.9973648177667
108.979383846446,18.9910838199901
108.979886733918,18.9847581915824
108.979987412767,18.9784134036165
108.979685477595,18.9720750043143
108.978982144188,18.9657685161727
108.977880244621,18.9595193331935
108.976384215856,18.953352618631
108.974500081871,18.9472932036683
108.97223542941,18.9413654874307
108.969599377429,18.9355933387394
108.966602540378,18.93
108.963256985463,18.9246079936134
108.959576184053,18.9194390312862
108.955574957435,18.9145139266055
108.951269417138,18.9098525112294
108.946676900052,18.9054735550324
108.941815898622,18.9013946905257
108.936705986386,18.897632341857
108.931367739157,18.8942016586765
108.925822652173,18.8911164551345
108.920093053541,18.8883891542568
108.914202014333,18.8860307379214
108.908173255684,18.8840507026386
108.902031053279,18.8824570213115
108.895800139597,18.8812561111324
108.88950560433,18.8804528077427
108.88317279335,18.8800503457617
108.87682720665,18.8800503457617
108.87049439567,18.8804528077427
108.864199860403,18.8812561111324
108.857968946721,18.8824570213115
108.851826744316,18.8840507026386
108.845797985667,18.8860307379214
108.839906946459,18.8883891542568
108.834177347827,18.8911164551345
108.828632260843,18.8942016586765
108.823294013614,18.897632341857
108.818184101378,18.9013946905257
108.813323099948,18.9054735550324
108.808730582862,18.9098525112294
108.804425042565,18.9145139266055
108.800423815947,18.9194390312862
108.796743014537,18.9246079936134
108.793397459622,18.93
108.790400622571,18.9355933387394
108.78776457059,18.9413654874307
108.785499918129,18.9472932036683
108.783615784144,18.953352618631
108.782119755379,18.9595193331935
108.781017855812,18.9657685161727
108.780314522405,18.9720750043143
108.780012587233,18.9784134036165
108.780113266082,18.9847581915824
108.780616153554,18.9910838199901
108.781519224699,18.9973648177667
108.782818843168,19.0035758935509
108.784509775856,19.0096920375328
108.786585213973,19.0156886221592
108.789036800465,19.0215415013002
108.791854663655,19.0272271074773
108.795027457005,19.0327225467611
108.798542404795,19.0380056909571
108.802385353571,19.0430552667085
108.806540829134,19.0478509411557
108.810992098852,19.0523734038105
108.815721239031,19.0566044443119
108.820709207095,19.0605270257531
108.825935918254,19.0641253532831
108.83138032639,19.067384937707
108.837020508791,19.0702926538287
108.842833754434,19.0728367933016
108.84879665543,19.0750071117741
108.854885201282,19.0767948701396
108.861074875564,19.0781928697263
108.867340754643,19.0791954812831
108.873657608034,19.0797986676472
108.88,19.08
</coordinates>
</LinearRing>
</outerBoundaryIs>
</Polygon>
</MultiGeometry>
</Placemark>
</Document>
</kml>
