# Supplementary material for: Species conservation profiles of a random sample of world spiders IV: Scytodidae to Zoropsidae
Source: Biodivers Data J. 2018 Dec 14;(6):e30842. doi: 10.3897/BDJ.6.e30842 (PMC6303285; doi:10.3897/BDJ.6.e30842)
Supplement: Supplementary material 11 — Distribution of Chrysometa lepida (Keyserling, 1881) [file bdj-06-e30842-s011.kml]

<?xml version="1.0" encoding="UTF-8"?>
<kml xmlns="http://earth.google.com/kml/2.2">
<Document>
<name></name>
<description><![CDATA[]]></description>

<Style id="1">
<LineStyle>
<width>1</width>
<color>ff0000ff</color>
</LineStyle>
<PolyStyle>
<fill>0</fill>
</PolyStyle>
</Style>

<Placemark>
<name>R Polygon</name>
<description><![CDATA[]]></description>
<styleUrl>#1</styleUrl>
<visibility>1</visibility>
<MultiGeometry>
<Polygon>
<outerBoundaryIs>
<LinearRing>
<coordinates>
-75.7,-11.32
-75.6936576080343,-11.3202013323528
-75.6873407546426,-11.3208045187169
-75.681074875564,-11.3218071302737
-75.6748852012819,-11.3232051298604
-75.6687966554302,-11.3249928882259
-75.662833754434,-11.3271632066984
-75.6570205087911,-11.3297073461713
-75.65138032639,-11.332615062293
-75.6459359182544,-11.3358746467169
-75.6407092070945,-11.3394729742469
-75.6357212390314,-11.3433955556881
-75.6309920988518,-11.3476265961895
-75.6265408291342,-11.3521490588443
-75.6223853535708,-11.3569447332915
-75.618542404795,-11.3619943090429
-75.6150274570051,-11.367277453239
-75.6118546636553,-11.3727728925227
-75.6090368004646,-11.3784584986998
-75.6065852139735,-11.3843113778408
-75.6045097758556,-11.3903079624672
-75.6028188431677,-11.3964241064491
-75.6015192246988,-11.4026351822333
-75.6006161535539,-11.4089161800099
-75.6001132660817,-11.4152418084176
-75.6000125872326,-11.4215865963835
-75.6003145224048,-11.4279249956857
-75.6010178558119,-11.4342314838273
-75.6021197553785,-11.4404806668065
-75.603615784144,-11.446647381369
-75.6054999181285,-11.4527067963317
-75.6077645705895,-11.4586345125693
-75.6104006225709,-11.4644066612606
-75.6133974596216,-11.47
-75.6167430145365,-11.4753920063866
-75.6204238159469,-11.4805609687138
-75.6244250425646,-11.4854860733945
-75.6287305828621,-11.4901474887706
-75.6333230999484,-11.4945264449676
-75.6381841013779,-11.4986053094743
-75.6432940136137,-11.502367658143
-75.6486322608427,-11.5057983413235
-75.6541773478273,-11.5088835448655
-75.6599069464593,-11.5116108457432
-75.6657979856674,-11.5139692620786
-75.6718267443159,-11.5159492973615
-75.6779689467214,-11.5175429786885
-75.6841998604027,-11.5187438888676
-75.6904943956696,-11.5195471922573
-75.6968272066502,-11.5199496542383
-75.7031727933498,-11.5199496542383
-75.7095056043304,-11.5195471922573
-75.7158001395973,-11.5187438888676
-75.7220310532787,-11.5175429786885
-75.7281732556841,-11.5159492973615
-75.7342020143326,-11.5139692620786
-75.7400930535407,-11.5116108457432
-75.7458226521727,-11.5088835448655
-75.7513677391573,-11.5057983413235
-75.7567059863863,-11.502367658143
-75.7618158986221,-11.4986053094743
-75.7666769000516,-11.4945264449676
-75.7712694171379,-11.4901474887706
-75.7755749574354,-11.4854860733945
-75.7795761840531,-11.4805609687138
-75.7832569854635,-11.4753920063866
-75.7866025403785,-11.47
-75.7895993774291,-11.4644066612606
-75.7922354294105,-11.4586345125693
-75.7945000818715,-11.4527067963317
-75.796384215856,-11.446647381369
-75.7978802446215,-11.4404806668065
-75.7989821441881,-11.4342314838273
-75.7996854775952,-11.4279249956857
-75.7999874127674,-11.4215865963835
-75.7998867339183,-11.4152418084176
-75.7993838464461,-11.4089161800099
-75.7984807753012,-11.4026351822333
-75.7971811568324,-11.3964241064491
-75.7954902241444,-11.3903079624672
-75.7934147860265,-11.3843113778408
-75.7909631995355,-11.3784584986998
-75.7881453363448,-11.3727728925227
-75.784972542995,-11.367277453239
-75.781457595205,-11.3619943090429
-75.7776146464292,-11.3569447332915
-75.7734591708658,-11.3521490588443
-75.7690079011482,-11.3476265961895
-75.7642787609687,-11.3433955556881
-75.7592907929055,-11.3394729742469
-75.7540640817456,-11.3358746467169
-75.7486196736101,-11.332615062293
-75.7429794912089,-11.3297073461713
-75.737166245566,-11.3271632066984
-75.7312033445698,-11.3249928882259
-75.7251147987181,-11.3232051298604
-75.718925124436,-11.3218071302737
-75.7126592453574,-11.3208045187169
-75.7063423919657,-11.3202013323528
-75.7,-11.32
</coordinates>
</LinearRing>
</outerBoundaryIs>
</Polygon>
<Polygon>
<outerBoundaryIs>
<LinearRing>
<coordinates>
-75.7,-11.32
-75.6936576080343,-11.3202013323528
-75.6873407546426,-11.3208045187169
-75.681074875564,-11.3218071302737
-75.6748852012819,-11.3232051298604
-75.6687966554302,-11.3249928882259
-75.662833754434,-11.3271632066984
-75.6570205087911,-11.3297073461713
-75.65138032639,-11.332615062293
-75.6459359182544,-11.3358746467169
-75.6407092070945,-11.3394729742469
-75.6357212390314,-11.3433955556881
-75.6309920988518,-11.3476265961895
-75.6265408291342,-11.3521490588443
-75.6223853535708,-11.3569447332915
-75.618542404795,-11.3619943090429
-75.6150274570051,-11.367277453239
-75.6118546636553,-11.3727728925227
-75.6090368004646,-11.3784584986998
-75.6065852139735,-11.3843113778408
-75.6045097758556,-11.3903079624672
-75.6028188431677,-11.3964241064491
-75.6015192246988,-11.4026351822333
-75.6006161535539,-11.4089161800099
-75.6001132660817,-11.4152418084176
-75.6000125872326,-11.4215865963835
-75.6003145224048,-11.4279249956857
-75.6010178558119,-11.4342314838273
-75.6021197553785,-11.4404806668065
-75.603615784144,-11.446647381369
-75.6054999181285,-11.4527067963317
-75.6077645705895,-11.4586345125693
-75.6104006225709,-11.4644066612606
-75.6133974596216,-11.47
-75.6167430145365,-11.4753920063866
-75.6204238159469,-11.4805609687138
-75.6244250425646,-11.4854860733945
-75.6287305828621,-11.4901474887706
-75.6333230999484,-11.4945264449676
-75.6381841013779,-11.4986053094743
-75.6432940136137,-11.502367658143
-75.6486322608427,-11.5057983413235
-75.6541773478273,-11.5088835448655
-75.6599069464593,-11.5116108457432
-75.6657979856674,-11.5139692620786
-75.6718267443159,-11.5159492973615
-75.6779689467214,-11.5175429786885
-75.6841998604027,-11.5187438888676
-75.6904943956696,-11.5195471922573
-75.6968272066502,-11.5199496542383
-75.7031727933498,-11.5199496542383
-75.7095056043304,-11.5195471922573
-75.7158001395973,-11.5187438888676
-75.7220310532787,-11.5175429786885
-75.7281732556841,-11.5159492973615
-75.7342020143326,-11.5139692620786
-75.7400930535407,-11.5116108457432
-75.7458226521727,-11.5088835448655
-75.7513677391573,-11.5057983413235
-75.7567059863863,-11.502367658143
-75.7618158986221,-11.4986053094743
-75.7666769000516,-11.4945264449676
-75.7712694171379,-11.4901474887706
-75.7755749574354,-11.4854860733945
-75.7795761840531,-11.4805609687138
-75.7832569854635,-11.4753920063866
-75.7866025403785,-11.47
-75.7895993774291,-11.4644066612606
-75.7922354294105,-11.4586345125693
-75.7945000818715,-11.4527067963317
-75.796384215856,-11.446647381369
-75.7978802446215,-11.4404806668065
-75.7989821441881,-11.4342314838273
-75.7996854775952,-11.4279249956857
-75.7999874127674,-11.4215865963835
-75.7998867339183,-11.4152418084176
-75.7993838464461,-11.4089161800099
-75.7984807753012,-11.4026351822333
-75.7971811568324,-11.3964241064491
-75.7954902241444,-11.3903079624672
-75.7934147860265,-11.3843113778408
-75.7909631995355,-11.3784584986998
-75.7881453363448,-11.3727728925227
-75.784972542995,-11.367277453239
-75.781457595205,-11.3619943090429
-75.7776146464292,-11.3569447332915
-75.7734591708658,-11.3521490588443
-75.7690079011482,-11.3476265961895
-75.7642787609687,-11.3433955556881
-75.7592907929055,-11.3394729742469
-75.7540640817456,-11.3358746467169
-75.7486196736101,-11.332615062293
-75.7429794912089,-11.3297073461713
-75.737166245566,-11.3271632066984
-75.7312033445698,-11.3249928882259
-75.7251147987181,-11.3232051298604
-75.718925124436,-11.3218071302737
-75.7126592453574,-11.3208045187169
-75.7063423919657,-11.3202013323528
-75.7,-11.32
</coordinates>
</LinearRing>
</outerBoundaryIs>
</Polygon>
</MultiGeometry>
</Placemark>
</Document>
</kml>
