# Supplementary material for: Species conservation profiles of a random sample of world spiders IV: Scytodidae to Zoropsidae
Source: Biodivers Data J. 2018 Dec 14;(6):e30842. doi: 10.3897/BDJ.6.e30842 (PMC6303285; doi:10.3897/BDJ.6.e30842)
Supplement: Supplementary material 12 — Distribution of Cyrtognatha pachygnathoides (O. Pickard-Cambridge, 1894) [file bdj-06-e30842-s012.kml]

<?xml version="1.0" encoding="utf-8" ?>
<kml xmlns="http://www.opengis.net/kml/2.2">
<Document id="root_doc">
<Schema name="Cyrtognatha_pachygnathoides.kml" id="Cyrtognatha_pachygnathoides.kml">
	<SimpleField name="layer" type="float"></SimpleField>
</Schema>
<Folder><name>Cyrtognatha_pachygnathoides.kml</name>
  <Placemark>
	<Style><LineStyle><color>ff0000ff</color></LineStyle><PolyStyle><fill>0</fill></PolyStyle></Style>
	<ExtendedData><SchemaData schemaUrl="#Cyrtognatha_pachygnathoides.kml">
		<SimpleData name="layer">1</SimpleData>
	</SchemaData></ExtendedData>
      <MultiGeometry><Polygon><outerBoundaryIs><LinearRing><coordinates>-82.48333333,8.73333333 -82.475,8.73333333 -82.475,8.725 -82.48333333,8.725 -82.48333333,8.73333333</coordinates></LinearRing></outerBoundaryIs></Polygon><Polygon><outerBoundaryIs><LinearRing><coordinates>-82.25833333,8.775 -82.25,8.775 -82.25,8.76666667 -82.25833333,8.76666667 -82.26666667,8.76666667 -82.26666667,8.775 -82.25833333,8.775</coordinates></LinearRing></outerBoundaryIs></Polygon><Polygon><outerBoundaryIs><LinearRing><coordinates>-82.68333333,8.76666667 -82.675,8.76666667 -82.675,8.75833333 -82.68333333,8.75833333 -82.68333333,8.76666667</coordinates></LinearRing></outerBoundaryIs></Polygon><Polygon><outerBoundaryIs><LinearRing><coordinates>-82.3,8.775 -82.29166667,8.775 -82.29166667,8.76666667 -82.3,8.76666667 -82.3,8.775</coordinates></LinearRing></outerBoundaryIs></Polygon><Polygon><outerBoundaryIs><LinearRing><coordinates>-82.36666667,8.85 -82.35833333,8.85 -82.35,8.85 -82.35,8.84166667 -82.35833333,8.84166667 -82.36666667,8.84166667 -82.36666667,8.85</coordinates></LinearRing></outerBoundaryIs></Polygon><Polygon><outerBoundaryIs><LinearRing><coordinates>-82.51666667,8.9 -82.50833333,8.9 -82.50833333,8.89166667 -82.51666667,8.89166667 -82.51666667,8.9</coordinates></LinearRing></outerBoundaryIs></Polygon><Polygon><outerBoundaryIs><LinearRing><coordinates>-82.54166667,8.91666667 -82.53333333,8.91666667 -82.53333333,8.90833333 -82.54166667,8.90833333 -82.54166667,8.91666667</coordinates></LinearRing></outerBoundaryIs></Polygon><Polygon><outerBoundaryIs><LinearRing><coordinates>-82.89166667,8.95833333 -82.88333333,8.95833333 -82.88333333,8.95 -82.89166667,8.95 -82.89166667,8.95833333</coordinates></LinearRing></outerBoundaryIs></Polygon><Polygon><outerBoundaryIs><LinearRing><coordinates>-82.58333333,8.85833333 -82.575,8.85833333 -82.575,8.85 -82.58333333,8.85 -82.58333333,8.85833333</coordinates></LinearRing></outerBoundaryIs></Polygon><Polygon><outerBoundaryIs><LinearRing><coordinates>-82.44166667,8.86666667 -82.44166667,8.85833333 -82.45,8.85833333 -82.45,8.86666667 -82.45,8.875 -82.45,8.88333333 -82.44166667,8.88333333 -82.44166667,8.875 -82.44166667,8.86666667</coordinates></LinearRing></outerBoundaryIs></Polygon><Polygon><outerBoundaryIs><LinearRing><coordinates>-83.25,9.24166667 -83.24166667,9.24166667 -83.24166667,9.23333333 -83.25,9.23333333 -83.25,9.24166667</coordinates></LinearRing></outerBoundaryIs></Polygon><Polygon><outerBoundaryIs><LinearRing><coordinates>-82.975,9.24166667 -82.96666667,9.24166667 -82.96666667,9.23333333 -82.975,9.23333333 -82.975,9.24166667</coordinates></LinearRing></outerBoundaryIs></Polygon><Polygon><outerBoundaryIs><LinearRing><coordinates>-82.70833333,9.025 -82.7,9.025 -82.7,9.01666667 -82.70833333,9.01666667 -82.71666667,9.01666667 -82.71666667,9.025 -82.71666667,9.03333333 -82.725,9.03333333 -82.725,9.04166667 -82.71666667,9.04166667 -82.70833333,9.04166667 -82.7,9.04166667 -82.7,9.03333333 -82.70833333,9.03333333 -82.70833333,9.025</coordinates></LinearRing></outerBoundaryIs></Polygon><Polygon><outerBoundaryIs><LinearRing><coordinates>-83.425,9.3 -83.41666667,9.3 -83.41666667,9.29166667 -83.425,9.29166667 -83.425,9.3</coordinates></LinearRing></outerBoundaryIs></Polygon><Polygon><outerBoundaryIs><LinearRing><coordinates>-83.31666667,9.30833333 -83.30833333,9.30833333 -83.30833333,9.3 -83.31666667,9.3 -83.31666667,9.30833333</coordinates></LinearRing></outerBoundaryIs></Polygon><Polygon><outerBoundaryIs><LinearRing><coordinates>-83.54166667,9.34166667 -83.53333333,9.34166667 -83.53333333,9.33333333 -83.54166667,9.33333333 -83.54166667,9.34166667</coordinates></LinearRing></outerBoundaryIs></Polygon><Polygon><outerBoundaryIs><LinearRing><coordinates>-83.10833333,9.31666667 -83.1,9.31666667 -83.1,9.30833333 -83.10833333,9.30833333 -83.11666667,9.30833333 -83.11666667,9.31666667 -83.10833333,9.31666667</coordinates></LinearRing></outerBoundaryIs></Polygon><Polygon><outerBoundaryIs><LinearRing><coordinates>-83.275,9.33333333 -83.26666667,9.33333333 -83.26666667,9.325 -83.275,9.325 -83.275,9.33333333</coordinates></LinearRing></outerBoundaryIs></Polygon><Polygon><outerBoundaryIs><LinearRing><coordinates>-83.24166667,9.33333333 -83.23333333,9.33333333 -83.23333333,9.325 -83.24166667,9.325 -83.24166667,9.33333333</coordinates></LinearRing></outerBoundaryIs></Polygon><Polygon><outerBoundaryIs><LinearRing><coordinates>-83.39166667,9.38333333 -83.38333333,9.38333333 -83.38333333,9.375 -83.39166667,9.375 -83.39166667,9.38333333</coordinates></LinearRing></outerBoundaryIs></Polygon><Polygon><outerBoundaryIs><LinearRing><coordinates>-83.28333333,9.39166667 -83.275,9.39166667 -83.275,9.38333333 -83.28333333,9.38333333 -83.28333333,9.39166667</coordinates></LinearRing></outerBoundaryIs></Polygon><Polygon><outerBoundaryIs><LinearRing><coordinates>-83.375,9.39166667 -83.36666667,9.39166667 -83.36666667,9.38333333 -83.375,9.38333333 -83.375,9.39166667</coordinates></LinearRing></outerBoundaryIs></Polygon><Polygon><outerBoundaryIs><LinearRing><coordinates>-83.25833333,9.34166667 -83.25,9.34166667 -83.25,9.33333333 -83.25833333,9.33333333 -83.26666667,9.33333333 -83.26666667,9.34166667 -83.275,9.34166667 -83.275,9.35 -83.26666667,9.35 -83.25833333,9.35 -83.25833333,9.34166667</coordinates></LinearRing></outerBoundaryIs></Polygon><Polygon><outerBoundaryIs><LinearRing><coordinates>-83.2,9.36666667 -83.2,9.35833333 -83.20833333,9.35833333 -83.20833333,9.36666667 -83.20833333,9.375 -83.2,9.375 -83.2,9.36666667</coordinates></LinearRing></outerBoundaryIs></Polygon><Polygon><outerBoundaryIs><LinearRing><coordinates>-83.75833333,9.46666667 -83.75,9.46666667 -83.75,9.45833333 -83.75833333,9.45833333 -83.75833333,9.46666667</coordinates></LinearRing></outerBoundaryIs></Polygon><Polygon><outerBoundaryIs><LinearRing><coordinates>-83.3,9.45833333 -83.29166667,9.45833333 -83.29166667,9.45 -83.3,9.45 -83.3,9.45833333</coordinates></LinearRing></outerBoundaryIs></Polygon><Polygon><outerBoundaryIs><LinearRing><coordinates>-83.275,9.43333333 -83.275,9.425 -83.28333333,9.425 -83.28333333,9.43333333 -83.29166667,9.43333333 -83.3,9.43333333 -83.3,9.44166667 -83.29166667,9.44166667 -83.29166667,9.45 -83.28333333,9.45 -83.275,9.45 -83.26666667,9.45 -83.26666667,9.45833333 -83.26666667,9.46666667 -83.26666667,9.475 -83.25833333,9.475 -83.25,9.475 -83.25,9.46666667 -83.24166667,9.46666667 -83.23333333,9.46666667 -83.23333333,9.45833333 -83.23333333,9.45 -83.24166667,9.45 -83.24166667,9.45833333 -83.25,9.45833333 -83.25,9.45 -83.25,9.44166667 -83.25,9.43333333 -83.25833333,9.43333333 -83.26666667,9.43333333 -83.275,9.43333333</coordinates></LinearRing></outerBoundaryIs></Polygon><Polygon><outerBoundaryIs><LinearRing><coordinates>-83.35833333,9.45 -83.35,9.45 -83.35,9.44166667 -83.35833333,9.44166667 -83.35833333,9.45</coordinates></LinearRing></outerBoundaryIs></Polygon><Polygon><outerBoundaryIs><LinearRing><coordinates>-83.76666667,9.50833333 -83.75833333,9.50833333 -83.75833333,9.5 -83.76666667,9.5 -83.76666667,9.50833333</coordinates></LinearRing></outerBoundaryIs></Polygon><Polygon><outerBoundaryIs><LinearRing><coordinates>-83.61666667,9.50833333 -83.60833333,9.50833333 -83.60833333,9.5 -83.61666667,9.5 -83.61666667,9.50833333</coordinates></LinearRing></outerBoundaryIs></Polygon><Polygon><outerBoundaryIs><LinearRing><coordinates>-83.65833333,9.5 -83.65,9.5 -83.65,9.49166667 -83.65833333,9.49166667 -83.65833333,9.5</coordinates></LinearRing></outerBoundaryIs></Polygon><Polygon><outerBoundaryIs><LinearRing><coordinates>-83.95,9.55833333 -83.94166667,9.55833333 -83.94166667,9.55 -83.95,9.55 -83.95,9.55833333</coordinates></LinearRing></outerBoundaryIs></Polygon><Polygon><outerBoundaryIs><LinearRing><coordinates>-83.43333333,9.59166667 -83.425,9.59166667 -83.425,9.58333333 -83.43333333,9.58333333 -83.43333333,9.59166667</coordinates></LinearRing></outerBoundaryIs></Polygon><Polygon><outerBoundaryIs><LinearRing><coordinates>-83.41666667,9.58333333 -83.40833333,9.58333333 -83.40833333,9.575 -83.41666667,9.575 -83.425,9.575 -83.425,9.58333333 -83.41666667,9.58333333</coordinates></LinearRing></outerBoundaryIs></Polygon><Polygon><outerBoundaryIs><LinearRing><coordinates>-84.025,9.61666667 -84.01666667,9.61666667 -84.01666667,9.60833333 -84.025,9.60833333 -84.025,9.61666667</coordinates></LinearRing></outerBoundaryIs></Polygon><Polygon><outerBoundaryIs><LinearRing><coordinates>-84.01666667,9.625 -84.00833333,9.625 -84.00833333,9.61666667 -84.01666667,9.61666667 -84.01666667,9.625</coordinates></LinearRing></outerBoundaryIs></Polygon><Polygon><outerBoundaryIs><LinearRing><coordinates>-83.68333333,9.69166667 -83.675,9.69166667 -83.675,9.68333333 -83.68333333,9.68333333 -83.68333333,9.69166667</coordinates></LinearRing></outerBoundaryIs></Polygon><Polygon><outerBoundaryIs><LinearRing><coordinates>-83.69166667,9.7 -83.68333333,9.7 -83.68333333,9.69166667 -83.69166667,9.69166667 -83.69166667,9.7</coordinates></LinearRing></outerBoundaryIs></Polygon><Polygon><outerBoundaryIs><LinearRing><coordinates>-83.725,9.675 -83.71666667,9.675 -83.71666667,9.66666667 -83.725,9.66666667 -83.725,9.675</coordinates></LinearRing></outerBoundaryIs></Polygon><Polygon><outerBoundaryIs><LinearRing><coordinates>-83.94166667,9.85833333 -83.93333333,9.85833333 -83.93333333,9.85 -83.94166667,9.85 -83.94166667,9.85833333</coordinates></LinearRing></outerBoundaryIs></Polygon><Polygon><outerBoundaryIs><LinearRing><coordinates>-83.925,9.86666667 -83.91666667,9.86666667 -83.91666667,9.85833333 -83.925,9.85833333 -83.93333333,9.85833333 -83.93333333,9.86666667 -83.925,9.86666667</coordinates></LinearRing></outerBoundaryIs></Polygon><Polygon><outerBoundaryIs><LinearRing><coordinates>-84.125,10.0 -84.125,9.99166667 -84.13333333,9.99166667 -84.14166667,9.99166667 -84.14166667,10.0 -84.13333333,10.0 -84.13333333,10.00833333 -84.125,10.00833333 -84.125,10.0</coordinates></LinearRing></outerBoundaryIs></Polygon><Polygon><outerBoundaryIs><LinearRing><coordinates>-84.1,9.99166667 -84.1,9.98333333 -84.10833333,9.98333333 -84.11666667,9.98333333 -84.11666667,9.99166667 -84.10833333,9.99166667 -84.10833333,10.0 -84.1,10.0 -84.1,9.99166667</coordinates></LinearRing></outerBoundaryIs></Polygon><Polygon><outerBoundaryIs><LinearRing><coordinates>-84.11666667,10.00833333 -84.10833333,10.00833333 -84.10833333,10.0 -84.11666667,10.0 -84.11666667,10.00833333</coordinates></LinearRing></outerBoundaryIs></Polygon><Polygon><outerBoundaryIs><LinearRing><coordinates>-83.86666667,9.74166667 -83.85833333,9.74166667 -83.85833333,9.73333333 -83.86666667,9.73333333 -83.86666667,9.74166667</coordinates></LinearRing></outerBoundaryIs></Polygon><Polygon><outerBoundaryIs><LinearRing><coordinates>-83.65,9.66666667 -83.64166667,9.66666667 -83.64166667,9.65833333 -83.65,9.65833333 -83.65,9.66666667</coordinates></LinearRing></outerBoundaryIs></Polygon><Polygon><outerBoundaryIs><LinearRing><coordinates>-83.95,9.53333333 -83.94166667,9.53333333 -83.94166667,9.525 -83.95,9.525 -83.95,9.53333333</coordinates></LinearRing></outerBoundaryIs></Polygon><Polygon><outerBoundaryIs><LinearRing><coordinates>-83.38333333,9.29166667 -83.38333333,9.28333333 -83.39166667,9.28333333 -83.39166667,9.29166667 -83.4,9.29166667 -83.4,9.3 -83.40833333,9.3 -83.41666667,9.3 -83.41666667,9.30833333 -83.425,9.30833333 -83.425,9.31666667 -83.425,9.325 -83.43333333,9.325 -83.43333333,9.31666667 -83.44166667,9.31666667 -83.44166667,9.30833333 -83.45,9.30833333 -83.45,9.31666667 -83.45833333,9.31666667 -83.45833333,9.325 -83.45833333,9.33333333 -83.46666667,9.33333333 -83.46666667,9.325 -83.475,9.325 -83.48333333,9.325 -83.49166667,9.325 -83.49166667,9.33333333 -83.5,9.33333333 -83.5,9.34166667 -83.49166667,9.34166667 -83.49166667,9.35 -83.5,9.35 -83.5,9.35833333 -83.50833333,9.35833333 -83.51666667,9.35833333 -83.51666667,9.35 -83.51666667,9.34166667 -83.51666667,9.33333333 -83.525,9.33333333 -83.525,9.34166667 -83.53333333,9.34166667 -83.53333333,9.35 -83.54166667,9.35 -83.54166667,9.35833333 -83.55,9.35833333 -83.55833333,9.35833333 -83.56666667,9.35833333 -83.575,9.35833333 -83.575,9.35 -83.58333333,9.35 -83.58333333,9.35833333 -83.58333333,9.36666667 -83.58333333,9.375 -83.575,9.375 -83.56666667,9.375 -83.56666667,9.38333333 -83.575,9.38333333 -83.58333333,9.38333333 -83.59166667,9.38333333 -83.59166667,9.39166667 -83.58333333,9.39166667 -83.58333333,9.4 -83.59166667,9.4 -83.6,9.4 -83.6,9.40833333 -83.59166667,9.40833333 -83.59166667,9.41666667 -83.6,9.41666667 -83.6,9.425 -83.60833333,9.425 -83.60833333,9.43333333 -83.6,9.43333333 -83.59166667,9.43333333 -83.59166667,9.44166667 -83.59166667,9.45 -83.58333333,9.45 -83.58333333,9.45833333 -83.575,9.45833333 -83.575,9.46666667 -83.56666667,9.46666667 -83.55833333,9.46666667 -83.55,9.46666667 -83.54166667,9.46666667 -83.54166667,9.475 -83.54166667,9.48333333 -83.54166667,9.49166667 -83.55,9.49166667 -83.55833333,9.49166667 -83.56666667,9.49166667 -83.575,9.49166667 -83.58333333,9.49166667 -83.58333333,9.5 -83.59166667,9.5 -83.59166667,9.49166667 -83.6,9.49166667 -83.6,9.5 -83.6,9.50833333 -83.59166667,9.50833333 -83.59166667,9.51666667 -83.59166667,9.525 -83.59166667,9.53333333 -83.6,9.53333333 -83.60833333,9.53333333 -83.61666667,9.53333333 -83.61666667,9.525 -83.61666667,9.51666667 -83.61666667,9.50833333 -83.625,9.50833333 -83.625,9.5 -83.61666667,9.5 -83.61666667,9.49166667 -83.625,9.49166667 -83.625,9.48333333 -83.625,9.475 -83.63333333,9.475 -83.64166667,9.475 -83.64166667,9.48333333 -83.64166667,9.49166667 -83.64166667,9.5 -83.65,9.5 -83.65,9.50833333 -83.65,9.51666667 -83.65,9.525 -83.65,9.53333333 -83.65833333,9.53333333 -83.65833333,9.54166667 -83.66666667,9.54166667 -83.66666667,9.53333333 -83.675,9.53333333 -83.675,9.525 -83.675,9.51666667 -83.68333333,9.51666667 -83.68333333,9.50833333 -83.675,9.50833333 -83.675,9.5 -83.675,9.49166667 -83.66666667,9.49166667 -83.66666667,9.48333333 -83.675,9.48333333 -83.675,9.475 -83.68333333,9.475 -83.68333333,9.46666667 -83.69166667,9.46666667 -83.69166667,9.475 -83.7,9.475 -83.7,9.46666667 -83.70833333,9.46666667 -83.70833333,9.475 -83.71666667,9.475 -83.71666667,9.48333333 -83.725,9.48333333 -83.725,9.475 -83.73333333,9.475 -83.73333333,9.48333333 -83.74166667,9.48333333 -83.74166667,9.475 -83.74166667,9.46666667 -83.75,9.46666667 -83.75,9.475 -83.75,9.48333333 -83.75,9.49166667 -83.75,9.5 -83.75,9.50833333 -83.75833333,9.50833333 -83.75833333,9.51666667 -83.76666667,9.51666667 -83.775,9.51666667 -83.78333333,9.51666667 -83.79166667,9.51666667 -83.8,9.51666667 -83.80833333,9.51666667 -83.80833333,9.50833333 -83.81666667,9.50833333 -83.81666667,9.5 -83.825,9.5 -83.825,9.49166667 -83.81666667,9.49166667 -83.81666667,9.48333333 -83.825,9.48333333 -83.825,9.475 -83.83333333,9.475 -83.83333333,9.48333333 -83.83333333,9.49166667 -83.84166667,9.49166667 -83.85,9.49166667 -83.85833333,9.49166667 -83.85833333,9.5 -83.85833333,9.50833333 -83.86666667,9.50833333 -83.86666667,9.51666667 -83.85833333,9.51666667 -83.85833333,9.525 -83.86666667,9.525 -83.875,9.525 -83.875,9.53333333 -83.88333333,9.53333333 -83.88333333,9.525 -83.89166667,9.525 -83.89166667,9.53333333 -83.9,9.53333333 -83.9,9.54166667 -83.90833333,9.54166667 -83.90833333,9.53333333 -83.91666667,9.53333333 -83.925,9.53333333 -83.93333333,9.53333333 -83.94166667,9.53333333 -83.94166667,9.54166667 -83.93333333,9.54166667 -83.93333333,9.55 -83.925,9.55 -83.925,9.55833333 -83.93333333,9.55833333 -83.94166667,9.55833333 -83.94166667,9.56666667 -83.94166667,9.575 -83.95,9.575 -83.95833333,9.575 -83.95833333,9.56666667 -83.96666667,9.56666667 -83.96666667,9.575 -83.96666667,9.58333333 -83.95833333,9.58333333 -83.95,9.58333333 -83.94166667,9.58333333 -83.94166667,9.59166667 -83.94166667,9.6 -83.94166667,9.60833333 -83.94166667,9.61666667 -83.95,9.61666667 -83.95,9.60833333 -83.95,9.6 -83.95,9.59166667 -83.95833333,9.59166667 -83.95833333,9.6 -83.96666667,9.6 -83.96666667,9.59166667 -83.975,9.59166667 -83.975,9.6 -83.98333333,9.6 -83.98333333,9.60833333 -83.99166667,9.60833333 -84.0,9.60833333 -84.00833333,9.60833333 -84.00833333,9.61666667 -84.0,9.61666667 -84.0,9.625 -83.99166667,9.625 -83.99166667,9.63333333 -83.98333333,9.63333333 -83.98333333,9.64166667 -83.975,9.64166667 -83.975,9.63333333 -83.96666667,9.63333333 -83.96666667,9.64166667 -83.95833333,9.64166667 -83.95,9.64166667 -83.94166667,9.64166667 -83.94166667,9.63333333 -83.95,9.63333333 -83.95,9.625 -83.94166667,9.625 -83.93333333,9.625 -83.925,9.625 -83.925,9.63333333 -83.925,9.64166667 -83.91666667,9.64166667 -83.91666667,9.63333333 -83.90833333,9.63333333 -83.90833333,9.64166667 -83.9,9.64166667 -83.9,9.65 -83.9,9.65833333 -83.90833333,9.65833333 -83.91666667,9.65833333 -83.925,9.65833333 -83.93333333,9.65833333 -83.93333333,9.66666667 -83.94166667,9.66666667 -83.95,9.66666667 -83.95833333,9.66666667 -83.95833333,9.675 -83.95833333,9.68333333 -83.96666667,9.68333333 -83.96666667,9.675 -83.975,9.675 -83.975,9.68333333 -83.975,9.69166667 -83.96666667,9.69166667 -83.96666667,9.7 -83.95833333,9.7 -83.95833333,9.70833333 -83.96666667,9.70833333 -83.975,9.70833333 -83.975,9.7 -83.98333333,9.7 -83.98333333,9.70833333 -83.99166667,9.70833333 -84.0,9.70833333 -84.0,9.71666667 -83.99166667,9.71666667 -83.98333333,9.71666667 -83.98333333,9.725 -83.98333333,9.73333333 -83.975,9.73333333 -83.96666667,9.73333333 -83.96666667,9.725 -83.95833333,9.725 -83.95833333,9.71666667 -83.95,9.71666667 -83.95,9.725 -83.95,9.73333333 -83.95833333,9.73333333 -83.95833333,9.74166667 -83.96666667,9.74166667 -83.96666667,9.75 -83.95833333,9.75 -83.95,9.75 -83.94166667,9.75 -83.93333333,9.75 -83.925,9.75 -83.91666667,9.75 -83.91666667,9.74166667 -83.90833333,9.74166667 -83.90833333,9.73333333 -83.91666667,9.73333333 -83.925,9.73333333 -83.925,9.725 -83.925,9.71666667 -83.93333333,9.71666667 -83.93333333,9.70833333 -83.93333333,9.7 -83.925,9.7 -83.91666667,9.7 -83.91666667,9.70833333 -83.91666667,9.71666667 -83.91666667,9.725 -83.90833333,9.725 -83.9,9.725 -83.9,9.73333333 -83.89166667,9.73333333 -83.88333333,9.73333333 -83.88333333,9.725 -83.88333333,9.71666667 -83.875,9.71666667 -83.875,9.725 -83.875,9.73333333 -83.86666667,9.73333333 -83.86666667,9.725 -83.85833333,9.725 -83.85833333,9.73333333 -83.85,9.73333333 -83.85,9.74166667 -83.84166667,9.74166667 -83.84166667,9.73333333 -83.84166667,9.725 -83.83333333,9.725 -83.83333333,9.73333333 -83.83333333,9.74166667 -83.825,9.74166667 -83.81666667,9.74166667 -83.81666667,9.73333333 -83.81666667,9.725 -83.825,9.725 -83.825,9.71666667 -83.83333333,9.71666667 -83.83333333,9.70833333 -83.825,9.70833333 -83.81666667,9.70833333 -83.81666667,9.7 -83.81666667,9.69166667 -83.80833333,9.69166667 -83.80833333,9.68333333 -83.8,9.68333333 -83.79166667,9.68333333 -83.79166667,9.675 -83.78333333,9.675 -83.775,9.675 -83.76666667,9.675 -83.76666667,9.66666667 -83.75833333,9.66666667 -83.75,9.66666667 -83.74166667,9.66666667 -83.73333333,9.66666667 -83.725,9.66666667 -83.725,9.65833333 -83.71666667,9.65833333 -83.70833333,9.65833333 -83.70833333,9.66666667 -83.7,9.66666667 -83.7,9.675 -83.7,9.68333333 -83.7,9.69166667 -83.69166667,9.69166667 -83.69166667,9.68333333 -83.68333333,9.68333333 -83.68333333,9.675 -83.675,9.675 -83.675,9.68333333 -83.66666667,9.68333333 -83.65833333,9.68333333 -83.65833333,9.69166667 -83.65,9.69166667 -83.65,9.68333333 -83.65,9.675 -83.65,9.66666667 -83.65833333,9.66666667 -83.66666667,9.66666667 -83.66666667,9.65833333 -83.66666667,9.65 -83.65833333,9.65 -83.65833333,9.64166667 -83.65833333,9.63333333 -83.65,9.63333333 -83.64166667,9.63333333 -83.64166667,9.625 -83.63333333,9.625 -83.63333333,9.63333333 -83.625,9.63333333 -83.61666667,9.63333333 -83.61666667,9.64166667 -83.625,9.64166667 -83.63333333,9.64166667 -83.63333333,9.65 -83.625,9.65 -83.61666667,9.65 -83.60833333,9.65 -83.60833333,9.65833333 -83.61666667,9.65833333 -83.625,9.65833333 -83.625,9.66666667 -83.61666667,9.66666667 -83.60833333,9.66666667 -83.6,9.66666667 -83.59166667,9.66666667 -83.58333333,9.66666667 -83.58333333,9.65833333 -83.575,9.65833333 -83.575,9.65 -83.56666667,9.65 -83.55833333,9.65 -83.55833333,9.64166667 -83.55,9.64166667 -83.54166667,9.64166667 -83.53333333,9.64166667 -83.53333333,9.65 -83.525,9.65 -83.525,9.64166667 -83.525,9.63333333 -83.53333333,9.63333333 -83.53333333,9.625 -83.525,9.625 -83.51666667,9.625 -83.51666667,9.61666667 -83.525,9.61666667 -83.525,9.60833333 -83.525,9.6 -83.53333333,9.6 -83.53333333,9.59166667 -83.54166667,9.59166667 -83.54166667,9.58333333 -83.55,9.58333333 -83.55833333,9.58333333 -83.55833333,9.59166667 -83.55833333,9.6 -83.56666667,9.6 -83.56666667,9.59166667 -83.575,9.59166667 -83.58333333,9.59166667 -83.59166667,9.59166667 -83.6,9.59166667 -83.60833333,9.59166667 -83.60833333,9.58333333 -83.6,9.58333333 -83.6,9.575 -83.60833333,9.575 -83.60833333,9.56666667 -83.6,9.56666667 -83.59166667,9.56666667 -83.58333333,9.56666667 -83.58333333,9.55833333 -83.575,9.55833333 -83.575,9.56666667 -83.56666667,9.56666667 -83.55833333,9.56666667 -83.55,9.56666667 -83.55,9.575 -83.54166667,9.575 -83.53333333,9.575 -83.525,9.575 -83.51666667,9.575 -83.51666667,9.58333333 -83.50833333,9.58333333 -83.5,9.58333333 -83.49166667,9.58333333 -83.49166667,9.59166667 -83.48333333,9.59166667 -83.475,9.59166667 -83.46666667,9.59166667 -83.46666667,9.6 -83.45833333,9.6 -83.45833333,9.59166667 -83.45,9.59166667 -83.45,9.58333333 -83.45,9.575 -83.45,9.56666667 -83.45,9.55833333 -83.44166667,9.55833333 -83.44166667,9.56666667 -83.44166667,9.575 -83.44166667,9.58333333 -83.43333333,9.58333333 -83.43333333,9.575 -83.425,9.575 -83.425,9.56666667 -83.41666667,9.56666667 -83.41666667,9.55833333 -83.40833333,9.55833333 -83.40833333,9.55 -83.41666667,9.55 -83.41666667,9.54166667 -83.41666667,9.53333333 -83.425,9.53333333 -83.425,9.54166667 -83.43333333,9.54166667 -83.43333333,9.53333333 -83.43333333,9.525 -83.43333333,9.51666667 -83.425,9.51666667 -83.425,9.50833333 -83.41666667,9.50833333 -83.41666667,9.5 -83.425,9.5 -83.43333333,9.5 -83.44166667,9.5 -83.45,9.5 -83.45,9.49166667 -83.44166667,9.49166667 -83.44166667,9.48333333 -83.43333333,9.48333333 -83.43333333,9.475 -83.43333333,9.46666667 -83.43333333,9.45833333 -83.44166667,9.45833333 -83.45,9.45833333 -83.45,9.45 -83.45,9.44166667 -83.45,9.43333333 -83.45833333,9.43333333 -83.45833333,9.425 -83.45,9.425 -83.44166667,9.425 -83.43333333,9.425 -83.425,9.425 -83.425,9.43333333 -83.41666667,9.43333333 -83.41666667,9.425 -83.41666667,9.41666667 -83.41666667,9.40833333 -83.425,9.40833333 -83.425,9.4 -83.43333333,9.4 -83.44166667,9.4 -83.44166667,9.39166667 -83.45,9.39166667 -83.45,9.38333333 -83.44166667,9.38333333 -83.43333333,9.38333333 -83.43333333,9.39166667 -83.425,9.39166667 -83.425,9.38333333 -83.41666667,9.38333333 -83.40833333,9.38333333 -83.40833333,9.375 -83.4,9.375 -83.39166667,9.375 -83.39166667,9.36666667 -83.38333333,9.36666667 -83.38333333,9.375 -83.375,9.375 -83.36666667,9.375 -83.36666667,9.38333333 -83.35833333,9.38333333 -83.35833333,9.39166667 -83.36666667,9.39166667 -83.36666667,9.4 -83.36666667,9.40833333 -83.35833333,9.40833333 -83.35833333,9.41666667 -83.35,9.41666667 -83.35,9.425 -83.35,9.43333333 -83.35,9.44166667 -83.34166667,9.44166667 -83.33333333,9.44166667 -83.325,9.44166667 -83.325,9.45 -83.31666667,9.45 -83.31666667,9.44166667 -83.31666667,9.43333333 -83.30833333,9.43333333 -83.3,9.43333333 -83.3,9.425 -83.29166667,9.425 -83.28333333,9.425 -83.28333333,9.41666667 -83.275,9.41666667 -83.275,9.40833333 -83.28333333,9.40833333 -83.28333333,9.4 -83.29166667,9.4 -83.29166667,9.39166667 -83.29166667,9.38333333 -83.28333333,9.38333333 -83.28333333,9.375 -83.28333333,9.36666667 -83.28333333,9.35833333 -83.275,9.35833333 -83.275,9.35 -83.28333333,9.35 -83.28333333,9.34166667 -83.275,9.34166667 -83.275,9.33333333 -83.28333333,9.33333333 -83.28333333,9.325 -83.275,9.325 -83.275,9.31666667 -83.26666667,9.31666667 -83.26666667,9.30833333 -83.26666667,9.3 -83.275,9.3 -83.275,9.30833333 -83.28333333,9.30833333 -83.28333333,9.31666667 -83.29166667,9.31666667 -83.29166667,9.325 -83.3,9.325 -83.3,9.33333333 -83.30833333,9.33333333 -83.30833333,9.34166667 -83.31666667,9.34166667 -83.31666667,9.33333333 -83.325,9.33333333 -83.325,9.325 -83.325,9.31666667 -83.31666667,9.31666667 -83.31666667,9.30833333 -83.325,9.30833333 -83.33333333,9.30833333 -83.34166667,9.30833333 -83.34166667,9.3 -83.34166667,9.29166667 -83.35,9.29166667 -83.35,9.28333333 -83.35833333,9.28333333 -83.35833333,9.29166667 -83.35833333,9.3 -83.36666667,9.3 -83.375,9.3 -83.375,9.30833333 -83.38333333,9.30833333 -83.38333333,9.3 -83.38333333,9.29166667</coordinates></LinearRing></outerBoundaryIs><innerBoundaryIs><LinearRing><coordinates>-83.5,9.35833333 -83.49166667,9.35833333 -83.49166667,9.36666667 -83.5,9.36666667 -83.5,9.35833333</coordinates></LinearRing></innerBoundaryIs><innerBoundaryIs><LinearRing><coordinates>-83.5,9.36666667 -83.5,9.375 -83.50833333,9.375 -83.50833333,9.36666667 -83.5,9.36666667</coordinates></LinearRing></innerBoundaryIs><innerBoundaryIs><LinearRing><coordinates>-83.58333333,9.45 -83.58333333,9.44166667 -83.575,9.44166667 -83.575,9.45 -83.58333333,9.45</coordinates></LinearRing></innerBoundaryIs><innerBoundaryIs><LinearRing><coordinates>-83.91666667,9.7 -83.91666667,9.69166667 -83.90833333,9.69166667 -83.90833333,9.7 -83.91666667,9.7</coordinates></LinearRing></innerBoundaryIs><innerBoundaryIs><LinearRing><coordinates>-83.68333333,9.675 -83.69166667,9.675 -83.69166667,9.66666667 -83.68333333,9.66666667 -83.68333333,9.675</coordinates></LinearRing></innerBoundaryIs><innerBoundaryIs><LinearRing><coordinates>-83.575,9.65 -83.58333333,9.65 -83.58333333,9.64166667 -83.575,9.64166667 -83.575,9.65</coordinates></LinearRing></innerBoundaryIs><innerBoundaryIs><LinearRing><coordinates>-83.29166667,9.4 -83.29166667,9.40833333 -83.29166667,9.41666667 -83.3,9.41666667 -83.3,9.40833333 -83.3,9.4 -83.29166667,9.4</coordinates></LinearRing></innerBoundaryIs><innerBoundaryIs><LinearRing><coordinates>-83.3,9.33333333 -83.29166667,9.33333333 -83.29166667,9.34166667 -83.3,9.34166667 -83.3,9.33333333</coordinates></LinearRing></innerBoundaryIs><innerBoundaryIs><LinearRing><coordinates>-83.875,9.54166667 -83.86666667,9.54166667 -83.86666667,9.53333333 -83.85833333,9.53333333 -83.85,9.53333333 -83.85,9.525 -83.84166667,9.525 -83.83333333,9.525 -83.83333333,9.53333333 -83.83333333,9.54166667 -83.84166667,9.54166667 -83.85,9.54166667 -83.85,9.55 -83.85,9.55833333 -83.85,9.56666667 -83.85,9.575 -83.85833333,9.575 -83.85833333,9.58333333 -83.86666667,9.58333333 -83.86666667,9.575 -83.86666667,9.56666667 -83.875,9.56666667 -83.88333333,9.56666667 -83.88333333,9.55833333 -83.875,9.55833333 -83.875,9.55 -83.875,9.54166667</coordinates></LinearRing></innerBoundaryIs><innerBoundaryIs><LinearRing><coordinates>-83.88333333,9.56666667 -83.88333333,9.575 -83.89166667,9.575 -83.89166667,9.56666667 -83.88333333,9.56666667</coordinates></LinearRing></innerBoundaryIs><innerBoundaryIs><LinearRing><coordinates>-83.825,9.54166667 -83.825,9.53333333 -83.81666667,9.53333333 -83.81666667,9.54166667 -83.825,9.54166667</coordinates></LinearRing></innerBoundaryIs><innerBoundaryIs><LinearRing><coordinates>-83.81666667,9.54166667 -83.80833333,9.54166667 -83.80833333,9.55 -83.81666667,9.55 -83.81666667,9.54166667</coordinates></LinearRing></innerBoundaryIs><innerBoundaryIs><LinearRing><coordinates>-83.70833333,9.575 -83.7,9.575 -83.7,9.56666667 -83.69166667,9.56666667 -83.68333333,9.56666667 -83.68333333,9.575 -83.675,9.575 -83.675,9.58333333 -83.68333333,9.58333333 -83.68333333,9.59166667 -83.69166667,9.59166667 -83.69166667,9.6 -83.7,9.6 -83.70833333,9.6 -83.70833333,9.59166667 -83.71666667,9.59166667 -83.71666667,9.58333333 -83.71666667,9.575 -83.70833333,9.575</coordinates></LinearRing></innerBoundaryIs><innerBoundaryIs><LinearRing><coordinates>-83.68333333,9.59166667 -83.675,9.59166667 -83.675,9.6 -83.68333333,9.6 -83.68333333,9.59166667</coordinates></LinearRing></innerBoundaryIs><innerBoundaryIs><LinearRing><coordinates>-83.81666667,9.65833333 -83.80833333,9.65833333 -83.80833333,9.66666667 -83.81666667,9.66666667 -83.81666667,9.65833333</coordinates></LinearRing></innerBoundaryIs><innerBoundaryIs><LinearRing><coordinates>-83.81666667,9.66666667 -83.81666667,9.675 -83.825,9.675 -83.825,9.66666667 -83.81666667,9.66666667</coordinates></LinearRing></innerBoundaryIs><innerBoundaryIs><LinearRing><coordinates>-83.85,9.5 -83.84166667,9.5 -83.84166667,9.50833333 -83.85,9.50833333 -83.85,9.5</coordinates></LinearRing></innerBoundaryIs><innerBoundaryIs><LinearRing><coordinates>-83.41666667,9.33333333 -83.40833333,9.33333333 -83.40833333,9.34166667 -83.41666667,9.34166667 -83.41666667,9.33333333</coordinates></LinearRing></innerBoundaryIs><innerBoundaryIs><LinearRing><coordinates>-83.46666667,9.375 -83.46666667,9.36666667 -83.45833333,9.36666667 -83.45833333,9.375 -83.46666667,9.375</coordinates></LinearRing></innerBoundaryIs><innerBoundaryIs><LinearRing><coordinates>-83.325,9.36666667 -83.325,9.35833333 -83.31666667,9.35833333 -83.31666667,9.36666667 -83.325,9.36666667</coordinates></LinearRing></innerBoundaryIs><innerBoundaryIs><LinearRing><coordinates>-83.725,9.61666667 -83.725,9.60833333 -83.71666667,9.60833333 -83.71666667,9.61666667 -83.725,9.61666667</coordinates></LinearRing></innerBoundaryIs><innerBoundaryIs><LinearRing><coordinates>-83.69166667,9.61666667 -83.68333333,9.61666667 -83.68333333,9.625 -83.69166667,9.625 -83.69166667,9.61666667</coordinates></LinearRing></innerBoundaryIs><innerBoundaryIs><LinearRing><coordinates>-83.65833333,9.55833333 -83.65833333,9.55 -83.65,9.55 -83.65,9.54166667 -83.64166667,9.54166667 -83.63333333,9.54166667 -83.63333333,9.55 -83.64166667,9.55 -83.64166667,9.55833333 -83.65,9.55833333 -83.65833333,9.55833333</coordinates></LinearRing></innerBoundaryIs><innerBoundaryIs><LinearRing><coordinates>-83.61666667,9.55 -83.61666667,9.54166667 -83.60833333,9.54166667 -83.60833333,9.55 -83.61666667,9.55</coordinates></LinearRing></innerBoundaryIs><innerBoundaryIs><LinearRing><coordinates>-83.75833333,9.65 -83.75,9.65 -83.75,9.64166667 -83.74166667,9.64166667 -83.74166667,9.65 -83.74166667,9.65833333 -83.75,9.65833333 -83.75833333,9.65833333 -83.75833333,9.65</coordinates></LinearRing></innerBoundaryIs><innerBoundaryIs><LinearRing><coordinates>-83.575,9.63333333 -83.575,9.625 -83.56666667,9.625 -83.56666667,9.63333333 -83.575,9.63333333</coordinates></LinearRing></innerBoundaryIs><innerBoundaryIs><LinearRing><coordinates>-83.775,9.63333333 -83.775,9.625 -83.76666667,9.625 -83.76666667,9.63333333 -83.775,9.63333333</coordinates></LinearRing></innerBoundaryIs><innerBoundaryIs><LinearRing><coordinates>-83.81666667,9.64166667 -83.80833333,9.64166667 -83.80833333,9.65 -83.81666667,9.65 -83.81666667,9.64166667</coordinates></LinearRing></innerBoundaryIs><innerBoundaryIs><LinearRing><coordinates>-83.83333333,9.7 -83.83333333,9.69166667 -83.825,9.69166667 -83.825,9.7 -83.83333333,9.7</coordinates></LinearRing></innerBoundaryIs></Polygon><Polygon><outerBoundaryIs><LinearRing><coordinates>-83.20833333,9.29166667 -83.20833333,9.28333333 -83.21666667,9.28333333 -83.21666667,9.275 -83.21666667,9.26666667 -83.21666667,9.25833333 -83.21666667,9.25 -83.21666667,9.24166667 -83.21666667,9.23333333 -83.21666667,9.225 -83.225,9.225 -83.225,9.23333333 -83.225,9.24166667 -83.23333333,9.24166667 -83.24166667,9.24166667 -83.24166667,9.25 -83.25,9.25 -83.25,9.25833333 -83.25,9.26666667 -83.25,9.275 -83.24166667,9.275 -83.23333333,9.275 -83.23333333,9.28333333 -83.225,9.28333333 -83.225,9.29166667 -83.225,9.3 -83.23333333,9.3 -83.24166667,9.3 -83.25,9.3 -83.25833333,9.3 -83.25833333,9.30833333 -83.25,9.30833333 -83.24166667,9.30833333 -83.23333333,9.30833333 -83.23333333,9.31666667 -83.225,9.31666667 -83.225,9.325 -83.21666667,9.325 -83.21666667,9.33333333 -83.20833333,9.33333333 -83.20833333,9.325 -83.2,9.325 -83.2,9.33333333 -83.19166667,9.33333333 -83.19166667,9.34166667 -83.2,9.34166667 -83.2,9.35 -83.19166667,9.35 -83.19166667,9.35833333 -83.19166667,9.36666667 -83.19166667,9.375 -83.18333333,9.375 -83.175,9.375 -83.175,9.38333333 -83.18333333,9.38333333 -83.18333333,9.39166667 -83.19166667,9.39166667 -83.2,9.39166667 -83.2,9.4 -83.19166667,9.4 -83.19166667,9.40833333 -83.18333333,9.40833333 -83.18333333,9.41666667 -83.175,9.41666667 -83.16666667,9.41666667 -83.16666667,9.40833333 -83.175,9.40833333 -83.175,9.4 -83.16666667,9.4 -83.15833333,9.4 -83.15,9.4 -83.15,9.39166667 -83.15,9.38333333 -83.14166667,9.38333333 -83.13333333,9.38333333 -83.13333333,9.375 -83.13333333,9.36666667 -83.14166667,9.36666667 -83.15,9.36666667 -83.15,9.35833333 -83.15,9.35 -83.15,9.34166667 -83.15,9.33333333 -83.14166667,9.33333333 -83.13333333,9.33333333 -83.13333333,9.325 -83.13333333,9.31666667 -83.13333333,9.30833333 -83.125,9.30833333 -83.125,9.3 -83.11666667,9.3 -83.11666667,9.29166667 -83.10833333,9.29166667 -83.10833333,9.28333333 -83.1,9.28333333 -83.1,9.275 -83.09166667,9.275 -83.08333333,9.275 -83.08333333,9.28333333 -83.075,9.28333333 -83.06666667,9.28333333 -83.06666667,9.29166667 -83.05833333,9.29166667 -83.05833333,9.3 -83.06666667,9.3 -83.06666667,9.30833333 -83.06666667,9.31666667 -83.05833333,9.31666667 -83.05833333,9.325 -83.05,9.325 -83.05,9.33333333 -83.04166667,9.33333333 -83.03333333,9.33333333 -83.03333333,9.325 -83.025,9.325 -83.025,9.33333333 -83.01666667,9.33333333 -83.00833333,9.33333333 -83.0,9.33333333 -82.99166667,9.33333333 -82.98333333,9.33333333 -82.98333333,9.325 -82.99166667,9.325 -83.0,9.325 -83.0,9.31666667 -82.99166667,9.31666667 -82.99166667,9.30833333 -82.98333333,9.30833333 -82.975,9.30833333 -82.975,9.3 -82.975,9.29166667 -82.975,9.28333333 -82.96666667,9.28333333 -82.96666667,9.275 -82.96666667,9.26666667 -82.95833333,9.26666667 -82.95833333,9.275 -82.95,9.275 -82.94166667,9.275 -82.93333333,9.275 -82.925,9.275 -82.91666667,9.275 -82.91666667,9.26666667 -82.91666667,9.25833333 -82.925,9.25833333 -82.925,9.25 -82.93333333,9.25 -82.94166667,9.25 -82.94166667,9.24166667 -82.95,9.24166667 -82.95,9.25 -82.95833333,9.25 -82.95833333,9.24166667 -82.96666667,9.24166667 -82.96666667,9.25 -82.975,9.25 -82.98333333,9.25 -82.98333333,9.24166667 -82.99166667,9.24166667 -82.99166667,9.25 -83.0,9.25 -83.0,9.24166667 -83.0,9.23333333 -83.00833333,9.23333333 -83.00833333,9.225 -83.00833333,9.21666667 -83.01666667,9.21666667 -83.025,9.21666667 -83.025,9.20833333 -83.01666667,9.20833333 -83.00833333,9.20833333 -83.00833333,9.2 -83.0,9.2 -82.99166667,9.2 -82.98333333,9.2 -82.975,9.2 -82.96666667,9.2 -82.95833333,9.2 -82.95833333,9.19166667 -82.95,9.19166667 -82.95,9.18333333 -82.95,9.175 -82.95833333,9.175 -82.95833333,9.16666667 -82.96666667,9.16666667 -82.96666667,9.175 -82.975,9.175 -82.98333333,9.175 -82.98333333,9.16666667 -82.98333333,9.15833333 -82.975,9.15833333 -82.96666667,9.15833333 -82.96666667,9.15 -82.96666667,9.14166667 -82.95833333,9.14166667 -82.95,9.14166667 -82.95,9.13333333 -82.94166667,9.13333333 -82.94166667,9.14166667 -82.93333333,9.14166667 -82.925,9.14166667 -82.925,9.15 -82.91666667,9.15 -82.91666667,9.15833333 -82.925,9.15833333 -82.93333333,9.15833333 -82.93333333,9.16666667 -82.925,9.16666667 -82.91666667,9.16666667 -82.91666667,9.175 -82.90833333,9.175 -82.9,9.175 -82.89166667,9.175 -82.89166667,9.18333333 -82.89166667,9.19166667 -82.88333333,9.19166667 -82.88333333,9.18333333 -82.88333333,9.175 -82.875,9.175 -82.875,9.18333333 -82.875,9.19166667 -82.86666667,9.19166667 -82.86666667,9.2 -82.86666667,9.20833333 -82.875,9.20833333 -82.875,9.21666667 -82.875,9.225 -82.86666667,9.225 -82.86666667,9.23333333 -82.85833333,9.23333333 -82.85,9.23333333 -82.84166667,9.23333333 -82.84166667,9.24166667 -82.84166667,9.25 -82.84166667,9.25833333 -82.83333333,9.25833333 -82.83333333,9.25 -82.825,9.25 -82.825,9.24166667 -82.825,9.23333333 -82.81666667,9.23333333 -82.81666667,9.24166667 -82.80833333,9.24166667 -82.80833333,9.25 -82.8,9.25 -82.79166667,9.25 -82.79166667,9.24166667 -82.79166667,9.23333333 -82.79166667,9.225 -82.8,9.225 -82.8,9.23333333 -82.80833333,9.23333333 -82.80833333,9.225 -82.81666667,9.225 -82.825,9.225 -82.825,9.21666667 -82.83333333,9.21666667 -82.84166667,9.21666667 -82.85,9.21666667 -82.85,9.20833333 -82.84166667,9.20833333 -82.84166667,9.2 -82.83333333,9.2 -82.825,9.2 -82.825,9.19166667 -82.83333333,9.19166667 -82.83333333,9.18333333 -82.825,9.18333333 -82.825,9.175 -82.825,9.16666667 -82.81666667,9.16666667 -82.80833333,9.16666667 -82.80833333,9.175 -82.8,9.175 -82.79166667,9.175 -82.78333333,9.175 -82.775,9.175 -82.76666667,9.175 -82.76666667,9.18333333 -82.75833333,9.18333333 -82.75833333,9.175 -82.75833333,9.16666667 -82.75,9.16666667 -82.75,9.15833333 -82.74166667,9.15833333 -82.73333333,9.15833333 -82.73333333,9.15 -82.74166667,9.15 -82.75,9.15 -82.75833333,9.15 -82.76666667,9.15 -82.76666667,9.14166667 -82.75833333,9.14166667 -82.75833333,9.13333333 -82.76666667,9.13333333 -82.76666667,9.125 -82.76666667,9.11666667 -82.775,9.11666667 -82.775,9.10833333 -82.78333333,9.10833333 -82.79166667,9.10833333 -82.8,9.10833333 -82.8,9.1 -82.80833333,9.1 -82.81666667,9.1 -82.81666667,9.09166667 -82.80833333,9.09166667 -82.8,9.09166667 -82.79166667,9.09166667 -82.78333333,9.09166667 -82.775,9.09166667 -82.76666667,9.09166667 -82.75833333,9.09166667 -82.75,9.09166667 -82.74166667,9.09166667 -82.74166667,9.08333333 -82.75,9.08333333 -82.75,9.075 -82.75,9.06666667 -82.75,9.05833333 -82.75,9.05 -82.75,9.04166667 -82.75,9.03333333 -82.75833333,9.03333333 -82.75833333,9.025 -82.75833333,9.01666667 -82.76666667,9.01666667 -82.76666667,9.00833333 -82.75833333,9.00833333 -82.75,9.00833333 -82.74166667,9.00833333 -82.74166667,9.01666667 -82.73333333,9.01666667 -82.73333333,9.025 -82.725,9.025 -82.725,9.01666667 -82.725,9.00833333 -82.73333333,9.00833333 -82.73333333,9.0 -82.725,9.0 -82.725,8.99166667 -82.725,8.98333333 -82.73333333,8.98333333 -82.73333333,8.975 -82.725,8.975 -82.725,8.96666667 -82.73333333,8.96666667 -82.73333333,8.95833333 -82.725,8.95833333 -82.71666667,8.95833333 -82.71666667,8.95 -82.71666667,8.94166667 -82.70833333,8.94166667 -82.70833333,8.93333333 -82.7,8.93333333 -82.7,8.925 -82.7,8.91666667 -82.69166667,8.91666667 -82.68333333,8.91666667 -82.675,8.91666667 -82.66666667,8.91666667 -82.66666667,8.925 -82.65833333,8.925 -82.65833333,8.93333333 -82.65,8.93333333 -82.65,8.925 -82.64166667,8.925 -82.64166667,8.93333333 -82.64166667,8.94166667 -82.63333333,8.94166667 -82.625,8.94166667 -82.625,8.93333333 -82.61666667,8.93333333 -82.61666667,8.925 -82.61666667,8.91666667 -82.61666667,8.90833333 -82.60833333,8.90833333 -82.6,8.90833333 -82.6,8.91666667 -82.59166667,8.91666667 -82.58333333,8.91666667 -82.58333333,8.925 -82.575,8.925 -82.575,8.93333333 -82.58333333,8.93333333 -82.58333333,8.94166667 -82.575,8.94166667 -82.56666667,8.94166667 -82.55833333,8.94166667 -82.55,8.94166667 -82.55,8.93333333 -82.55,8.925 -82.55833333,8.925 -82.55833333,8.93333333 -82.56666667,8.93333333 -82.56666667,8.925 -82.56666667,8.91666667 -82.55833333,8.91666667 -82.55833333,8.90833333 -82.55,8.90833333 -82.55,8.9 -82.54166667,8.9 -82.54166667,8.89166667 -82.53333333,8.89166667 -82.53333333,8.9 -82.53333333,8.90833333 -82.525,8.90833333 -82.525,8.9 -82.525,8.89166667 -82.525,8.88333333 -82.51666667,8.88333333 -82.50833333,8.88333333 -82.5,8.88333333 -82.5,8.875 -82.49166667,8.875 -82.49166667,8.86666667 -82.48333333,8.86666667 -82.48333333,8.85833333 -82.475,8.85833333 -82.475,8.85 -82.46666667,8.85 -82.46666667,8.85833333 -82.45833333,8.85833333 -82.45,8.85833333 -82.45,8.85 -82.44166667,8.85 -82.44166667,8.84166667 -82.43333333,8.84166667 -82.43333333,8.83333333 -82.43333333,8.825 -82.43333333,8.81666667 -82.44166667,8.81666667 -82.44166667,8.825 -82.45,8.825 -82.45833333,8.825 -82.46666667,8.825 -82.475,8.825 -82.475,8.81666667 -82.475,8.80833333 -82.48333333,8.80833333 -82.48333333,8.8 -82.48333333,8.79166667 -82.48333333,8.78333333 -82.48333333,8.775 -82.475,8.775 -82.475,8.76666667 -82.48333333,8.76666667 -82.48333333,8.75833333 -82.475,8.75833333 -82.46666667,8.75833333 -82.46666667,8.75 -82.45833333,8.75 -82.45,8.75 -82.45,8.74166667 -82.44166667,8.74166667 -82.43333333,8.74166667 -82.425,8.74166667 -82.41666667,8.74166667 -82.41666667,8.75 -82.41666667,8.75833333 -82.41666667,8.76666667 -82.41666667,8.775 -82.40833333,8.775 -82.40833333,8.78333333 -82.40833333,8.79166667 -82.41666667,8.79166667 -82.41666667,8.8 -82.40833333,8.8 -82.40833333,8.80833333 -82.4,8.80833333 -82.4,8.81666667 -82.40833333,8.81666667 -82.40833333,8.825 -82.4,8.825 -82.39166667,8.825 -82.38333333,8.825 -82.38333333,8.81666667 -82.375,8.81666667 -82.375,8.825 -82.36666667,8.825 -82.35833333,8.825 -82.35833333,8.81666667 -82.35,8.81666667 -82.35,8.80833333 -82.34166667,8.80833333 -82.33333333,8.80833333 -82.33333333,8.8 -82.33333333,8.79166667 -82.325,8.79166667 -82.31666667,8.79166667 -82.31666667,8.78333333 -82.30833333,8.78333333 -82.3,8.78333333 -82.3,8.775 -82.30833333,8.775 -82.30833333,8.76666667 -82.30833333,8.75833333 -82.30833333,8.75 -82.30833333,8.74166667 -82.31666667,8.74166667 -82.325,8.74166667 -82.325,8.75 -82.33333333,8.75 -82.34166667,8.75 -82.34166667,8.75833333 -82.35,8.75833333 -82.35,8.76666667 -82.35833333,8.76666667 -82.35833333,8.775 -82.36666667,8.775 -82.375,8.775 -82.38333333,8.775 -82.38333333,8.76666667 -82.39166667,8.76666667 -82.4,8.76666667 -82.4,8.75833333 -82.4,8.75 -82.4,8.74166667 -82.4,8.73333333 -82.40833333,8.73333333 -82.41666667,8.73333333 -82.425,8.73333333 -82.43333333,8.73333333 -82.43333333,8.725 -82.44166667,8.725 -82.44166667,8.73333333 -82.45,8.73333333 -82.45,8.725 -82.45833333,8.725 -82.45833333,8.73333333 -82.46666667,8.73333333 -82.475,8.73333333 -82.475,8.74166667 -82.48333333,8.74166667 -82.48333333,8.73333333 -82.49166667,8.73333333 -82.49166667,8.74166667 -82.49166667,8.75 -82.5,8.75 -82.5,8.75833333 -82.50833333,8.75833333 -82.51666667,8.75833333 -82.51666667,8.75 -82.525,8.75 -82.53333333,8.75 -82.53333333,8.75833333 -82.54166667,8.75833333 -82.55,8.75833333 -82.55,8.75 -82.55833333,8.75 -82.56666667,8.75 -82.56666667,8.75833333 -82.575,8.75833333 -82.58333333,8.75833333 -82.58333333,8.75 -82.59166667,8.75 -82.6,8.75 -82.6,8.74166667 -82.60833333,8.74166667 -82.60833333,8.73333333 -82.61666667,8.73333333 -82.625,8.73333333 -82.63333333,8.73333333 -82.64166667,8.73333333 -82.64166667,8.74166667 -82.65,8.74166667 -82.65833333,8.74166667 -82.65833333,8.75 -82.66666667,8.75 -82.675,8.75 -82.675,8.75833333 -82.66666667,8.75833333 -82.66666667,8.76666667 -82.675,8.76666667 -82.675,8.775 -82.675,8.78333333 -82.68333333,8.78333333 -82.68333333,8.775 -82.68333333,8.76666667 -82.69166667,8.76666667 -82.69166667,8.775 -82.7,8.775 -82.70833333,8.775 -82.70833333,8.78333333 -82.70833333,8.79166667 -82.7,8.79166667 -82.7,8.78333333 -82.69166667,8.78333333 -82.69166667,8.79166667 -82.68333333,8.79166667 -82.675,8.79166667 -82.675,8.8 -82.675,8.80833333 -82.68333333,8.80833333 -82.68333333,8.8 -82.69166667,8.8 -82.7,8.8 -82.7,8.80833333 -82.70833333,8.80833333 -82.70833333,8.81666667 -82.70833333,8.825 -82.71666667,8.825 -82.71666667,8.83333333 -82.725,8.83333333 -82.73333333,8.83333333 -82.74166667,8.83333333 -82.75,8.83333333 -82.75,8.84166667 -82.75833333,8.84166667 -82.75833333,8.85 -82.75833333,8.85833333 -82.75833333,8.86666667 -82.75833333,8.875 -82.75833333,8.88333333 -82.76666667,8.88333333 -82.775,8.88333333 -82.775,8.89166667 -82.76666667,8.89166667 -82.76666667,8.9 -82.76666667,8.90833333 -82.76666667,8.91666667 -82.76666667,8.925 -82.775,8.925 -82.775,8.93333333 -82.775,8.94166667 -82.775,8.95 -82.78333333,8.95 -82.78333333,8.95833333 -82.79166667,8.95833333 -82.79166667,8.96666667 -82.8,8.96666667 -82.80833333,8.96666667 -82.80833333,8.95833333 -82.80833333,8.95 -82.80833333,8.94166667 -82.80833333,8.93333333 -82.80833333,8.925 -82.80833333,8.91666667 -82.81666667,8.91666667 -82.825,8.91666667 -82.825,8.925 -82.825,8.93333333 -82.825,8.94166667 -82.83333333,8.94166667 -82.84166667,8.94166667 -82.84166667,8.95 -82.85,8.95 -82.85833333,8.95 -82.85833333,8.95833333 -82.86666667,8.95833333 -82.875,8.95833333 -82.88333333,8.95833333 -82.88333333,8.96666667 -82.88333333,8.975 -82.875,8.975 -82.875,8.98333333 -82.875,8.99166667 -82.875,9.0 -82.875,9.00833333 -82.875,9.01666667 -82.88333333,9.01666667 -82.88333333,9.00833333 -82.88333333,9.0 -82.89166667,9.0 -82.89166667,8.99166667 -82.9,8.99166667 -82.90833333,8.99166667 -82.90833333,9.0 -82.91666667,9.0 -82.925,9.0 -82.93333333,9.0 -82.94166667,9.0 -82.95,9.0 -82.95,9.00833333 -82.95833333,9.00833333 -82.96666667,9.00833333 -82.975,9.00833333 -82.975,9.01666667 -82.98333333,9.01666667 -82.98333333,9.025 -82.98333333,9.03333333 -82.99166667,9.03333333 -83.0,9.03333333 -83.00833333,9.03333333 -83.01666667,9.03333333 -83.01666667,9.025 -83.025,9.025 -83.025,9.03333333 -83.025,9.04166667 -83.01666667,9.04166667 -83.01666667,9.05 -83.01666667,9.05833333 -83.01666667,9.06666667 -83.025,9.06666667 -83.025,9.05833333 -83.025,9.05 -83.03333333,9.05 -83.04166667,9.05 -83.04166667,9.05833333 -83.04166667,9.06666667 -83.05,9.06666667 -83.05,9.075 -83.05,9.08333333 -83.05,9.09166667 -83.05833333,9.09166667 -83.05833333,9.08333333 -83.06666667,9.08333333 -83.075,9.08333333 -83.075,9.09166667 -83.075,9.1 -83.075,9.10833333 -83.08333333,9.10833333 -83.08333333,9.1 -83.09166667,9.1 -83.09166667,9.10833333 -83.09166667,9.11666667 -83.1,9.11666667 -83.10833333,9.11666667 -83.10833333,9.125 -83.11666667,9.125 -83.11666667,9.13333333 -83.11666667,9.14166667 -83.125,9.14166667 -83.125,9.15 -83.13333333,9.15 -83.14166667,9.15 -83.15,9.15 -83.15,9.15833333 -83.14166667,9.15833333 -83.13333333,9.15833333 -83.125,9.15833333 -83.125,9.16666667 -83.11666667,9.16666667 -83.11666667,9.175 -83.125,9.175 -83.13333333,9.175 -83.14166667,9.175 -83.14166667,9.18333333 -83.14166667,9.19166667 -83.15,9.19166667 -83.15,9.18333333 -83.15833333,9.18333333 -83.15833333,9.19166667 -83.16666667,9.19166667 -83.175,9.19166667 -83.175,9.2 -83.16666667,9.2 -83.15833333,9.2 -83.15833333,9.20833333 -83.15,9.20833333 -83.15,9.21666667 -83.14166667,9.21666667 -83.13333333,9.21666667 -83.125,9.21666667 -83.11666667,9.21666667 -83.11666667,9.225 -83.11666667,9.23333333 -83.11666667,9.24166667 -83.125,9.24166667 -83.125,9.25 -83.13333333,9.25 -83.14166667,9.25 -83.15,9.25 -83.15,9.24166667 -83.15,9.23333333 -83.15,9.225 -83.15833333,9.225 -83.15833333,9.23333333 -83.16666667,9.23333333 -83.16666667,9.24166667 -83.16666667,9.25 -83.16666667,9.25833333 -83.15833333,9.25833333 -83.15833333,9.26666667 -83.16666667,9.26666667 -83.175,9.26666667 -83.175,9.275 -83.175,9.28333333 -83.175,9.29166667 -83.175,9.3 -83.18333333,9.3 -83.19166667,9.3 -83.19166667,9.29166667 -83.2,9.29166667 -83.20833333,9.29166667</coordinates></LinearRing></outerBoundaryIs><innerBoundaryIs><LinearRing><coordinates>-82.825,9.16666667 -82.83333333,9.16666667 -82.83333333,9.15833333 -82.825,9.15833333 -82.825,9.16666667</coordinates></LinearRing></innerBoundaryIs><innerBoundaryIs><LinearRing><coordinates>-82.76666667,9.15 -82.76666667,9.15833333 -82.775,9.15833333 -82.775,9.15 -82.76666667,9.15</coordinates></LinearRing></innerBoundaryIs><innerBoundaryIs><LinearRing><coordinates>-82.475,8.85 -82.48333333,8.85 -82.48333333,8.84166667 -82.475,8.84166667 -82.475,8.85</coordinates></LinearRing></innerBoundaryIs><innerBoundaryIs><LinearRing><coordinates>-82.64166667,8.74166667 -82.63333333,8.74166667 -82.625,8.74166667 -82.61666667,8.74166667 -82.61666667,8.75 -82.625,8.75 -82.63333333,8.75 -82.64166667,8.75 -82.64166667,8.74166667</coordinates></LinearRing></innerBoundaryIs><innerBoundaryIs><LinearRing><coordinates>-82.68333333,8.80833333 -82.68333333,8.81666667 -82.69166667,8.81666667 -82.69166667,8.80833333 -82.68333333,8.80833333</coordinates></LinearRing></innerBoundaryIs><innerBoundaryIs><LinearRing><coordinates>-82.75,8.84166667 -82.74166667,8.84166667 -82.74166667,8.85 -82.75,8.85 -82.75,8.84166667</coordinates></LinearRing></innerBoundaryIs><innerBoundaryIs><LinearRing><coordinates>-82.55833333,8.85833333 -82.56666667,8.85833333 -82.56666667,8.86666667 -82.575,8.86666667 -82.575,8.875 -82.58333333,8.875 -82.58333333,8.86666667 -82.59166667,8.86666667 -82.59166667,8.85833333 -82.6,8.85833333 -82.6,8.85 -82.60833333,8.85 -82.60833333,8.84166667 -82.6,8.84166667 -82.59166667,8.84166667 -82.59166667,8.85 -82.58333333,8.85 -82.58333333,8.84166667 -82.58333333,8.83333333 -82.575,8.83333333 -82.575,8.84166667 -82.56666667,8.84166667 -82.56666667,8.85 -82.55833333,8.85 -82.55833333,8.85833333</coordinates></LinearRing></innerBoundaryIs><innerBoundaryIs><LinearRing><coordinates>-82.59166667,8.86666667 -82.59166667,8.875 -82.6,8.875 -82.6,8.86666667 -82.59166667,8.86666667</coordinates></LinearRing></innerBoundaryIs><innerBoundaryIs><LinearRing><coordinates>-82.95833333,9.03333333 -82.95833333,9.025 -82.95833333,9.01666667 -82.95,9.01666667 -82.95,9.025 -82.95,9.03333333 -82.95833333,9.03333333</coordinates></LinearRing></innerBoundaryIs><innerBoundaryIs><LinearRing><coordinates>-82.7,8.86666667 -82.7,8.85833333 -82.69166667,8.85833333 -82.69166667,8.86666667 -82.68333333,8.86666667 -82.68333333,8.875 -82.69166667,8.875 -82.7,8.875 -82.7,8.86666667</coordinates></LinearRing></innerBoundaryIs><innerBoundaryIs><LinearRing><coordinates>-82.5,8.85833333 -82.5,8.85 -82.49166667,8.85 -82.49166667,8.85833333 -82.5,8.85833333</coordinates></LinearRing></innerBoundaryIs><innerBoundaryIs><LinearRing><coordinates>-82.65833333,8.80833333 -82.65,8.80833333 -82.65,8.81666667 -82.65833333,8.81666667 -82.65833333,8.80833333</coordinates></LinearRing></innerBoundaryIs><innerBoundaryIs><LinearRing><coordinates>-82.66666667,8.78333333 -82.65833333,8.78333333 -82.65833333,8.775 -82.65,8.775 -82.65,8.78333333 -82.65,8.79166667 -82.65833333,8.79166667 -82.66666667,8.79166667 -82.66666667,8.78333333</coordinates></LinearRing></innerBoundaryIs><innerBoundaryIs><LinearRing><coordinates>-82.625,8.775 -82.625,8.76666667 -82.61666667,8.76666667 -82.61666667,8.775 -82.625,8.775</coordinates></LinearRing></innerBoundaryIs><innerBoundaryIs><LinearRing><coordinates>-82.64166667,8.79166667 -82.63333333,8.79166667 -82.63333333,8.8 -82.64166667,8.8 -82.64166667,8.79166667</coordinates></LinearRing></innerBoundaryIs><innerBoundaryIs><LinearRing><coordinates>-82.61666667,8.825 -82.61666667,8.81666667 -82.60833333,8.81666667 -82.60833333,8.825 -82.60833333,8.83333333 -82.61666667,8.83333333 -82.61666667,8.825</coordinates></LinearRing></innerBoundaryIs><innerBoundaryIs><LinearRing><coordinates>-82.75,8.9 -82.75,8.89166667 -82.75,8.88333333 -82.74166667,8.88333333 -82.74166667,8.89166667 -82.74166667,8.9 -82.75,8.9</coordinates></LinearRing></innerBoundaryIs><innerBoundaryIs><LinearRing><coordinates>-82.71666667,8.88333333 -82.71666667,8.875 -82.70833333,8.875 -82.70833333,8.88333333 -82.71666667,8.88333333</coordinates></LinearRing></innerBoundaryIs><innerBoundaryIs><LinearRing><coordinates>-83.04166667,9.14166667 -83.04166667,9.13333333 -83.04166667,9.125 -83.03333333,9.125 -83.03333333,9.11666667 -83.025,9.11666667 -83.025,9.125 -83.01666667,9.125 -83.01666667,9.13333333 -83.025,9.13333333 -83.03333333,9.13333333 -83.03333333,9.14166667 -83.04166667,9.14166667</coordinates></LinearRing></innerBoundaryIs><innerBoundaryIs><LinearRing><coordinates>-83.08333333,9.175 -83.09166667,9.175 -83.09166667,9.16666667 -83.08333333,9.16666667 -83.08333333,9.175</coordinates></LinearRing></innerBoundaryIs><innerBoundaryIs><LinearRing><coordinates>-83.01666667,9.325 -83.01666667,9.31666667 -83.00833333,9.31666667 -83.00833333,9.325 -83.01666667,9.325</coordinates></LinearRing></innerBoundaryIs><innerBoundaryIs><LinearRing><coordinates>-83.03333333,9.31666667 -83.03333333,9.30833333 -83.04166667,9.30833333 -83.04166667,9.3 -83.03333333,9.3 -83.025,9.3 -83.025,9.30833333 -83.025,9.31666667 -83.03333333,9.31666667</coordinates></LinearRing></innerBoundaryIs><innerBoundaryIs><LinearRing><coordinates>-83.175,9.36666667 -83.175,9.35833333 -83.16666667,9.35833333 -83.16666667,9.36666667 -83.175,9.36666667</coordinates></LinearRing></innerBoundaryIs></Polygon><Polygon><outerBoundaryIs><LinearRing><coordinates>-83.375,9.275 -83.375,9.26666667 -83.38333333,9.26666667 -83.38333333,9.275 -83.38333333,9.28333333 -83.375,9.28333333 -83.375,9.275</coordinates></LinearRing></outerBoundaryIs></Polygon><Polygon><outerBoundaryIs><LinearRing><coordinates>-83.26666667,9.3 -83.25833333,9.3 -83.25833333,9.29166667 -83.26666667,9.29166667 -83.26666667,9.3</coordinates></LinearRing></outerBoundaryIs></Polygon></MultiGeometry>
  </Placemark>
</Folder>
</Document></kml>
