# Supplementary material for: Species conservation profiles of a random sample of world spiders IV: Scytodidae to Zoropsidae
Source: Biodivers Data J. 2018 Dec 14;(6):e30842. doi: 10.3897/BDJ.6.e30842 (PMC6303285; doi:10.3897/BDJ.6.e30842)
Supplement: Supplementary material 13 — Distribution of Brachionopus tristis Purcell, 1903 [file bdj-06-e30842-s013.kml]

<?xml version="1.0" encoding="UTF-8"?>
<kml xmlns="http://earth.google.com/kml/2.2">
<Document>
<name></name>
<description><![CDATA[]]></description>

<Style id="1">
<LineStyle>
<width>1</width>
<color>ff0000ff</color>
</LineStyle>
<PolyStyle>
<fill>0</fill>
</PolyStyle>
</Style>

<Placemark>
<name>R Polygon</name>
<description><![CDATA[]]></description>
<styleUrl>#1</styleUrl>
<visibility>1</visibility>
<MultiGeometry>
<Polygon>
<outerBoundaryIs>
<LinearRing>
<coordinates>
31.05,-25.68333
31.0563423919657,-25.6835313323528
31.0626592453574,-25.6841345187169
31.068925124436,-25.6851371302737
31.0751147987181,-25.6865351298604
31.0812033445699,-25.6883228882259
31.087166245566,-25.6904932066984
31.0929794912089,-25.6930373461713
31.09861967361,-25.695945062293
31.1040640817456,-25.6992046467169
31.1092907929055,-25.7028029742469
31.1142787609687,-25.7067255556881
31.1190079011482,-25.7109565961895
31.1234591708658,-25.7154790588443
31.1276146464292,-25.7202747332915
31.131457595205,-25.7253243090429
31.134972542995,-25.7306074532389
31.1381453363448,-25.7361028925227
31.1409631995355,-25.7417884986998
31.1434147860265,-25.7476413778408
31.1454902241444,-25.7536379624672
31.1471811568324,-25.7597541064491
31.1484807753012,-25.7659651822333
31.1493838464461,-25.7722461800099
31.1498867339183,-25.7785718084176
31.1499874127674,-25.7849165963835
31.1496854775952,-25.7912549956857
31.1489821441881,-25.7975614838273
31.1478802446215,-25.8038106668065
31.146384215856,-25.809977381369
31.1445000818715,-25.8160367963317
31.1422354294105,-25.8219645125693
31.1395993774291,-25.8277366612606
31.1366025403784,-25.83333
31.1332569854635,-25.8387220063866
31.1295761840531,-25.8438909687138
31.1255749574354,-25.8488160733945
31.1212694171379,-25.8534774887706
31.1166769000516,-25.8578564449676
31.1118158986221,-25.8619353094743
31.1067059863863,-25.865697658143
31.1013677391573,-25.8691283413235
31.0958226521727,-25.8722135448655
31.0900930535407,-25.8749408457432
31.0842020143326,-25.8772992620786
31.0781732556841,-25.8792792973614
31.0720310532787,-25.8808729786885
31.0658001395973,-25.8820738888676
31.0595056043304,-25.8828771922573
31.0531727933498,-25.8832796542383
31.0468272066502,-25.8832796542383
31.0404943956696,-25.8828771922573
31.0341998604027,-25.8820738888676
31.0279689467213,-25.8808729786885
31.0218267443159,-25.8792792973614
31.0157979856674,-25.8772992620786
31.0099069464593,-25.8749408457432
31.0041773478273,-25.8722135448655
30.9986322608427,-25.8691283413235
30.9932940136137,-25.865697658143
30.9881841013779,-25.8619353094743
30.9833230999484,-25.8578564449676
30.9787305828621,-25.8534774887706
30.9744250425646,-25.8488160733945
30.9704238159469,-25.8438909687138
30.9667430145365,-25.8387220063866
30.9633974596216,-25.83333
30.9604006225709,-25.8277366612606
30.9577645705895,-25.8219645125693
30.9554999181285,-25.8160367963317
30.953615784144,-25.809977381369
30.9521197553785,-25.8038106668065
30.9510178558119,-25.7975614838273
30.9503145224048,-25.7912549956857
30.9500125872326,-25.7849165963835
30.9501132660817,-25.7785718084176
30.9506161535539,-25.7722461800099
30.9515192246988,-25.7659651822333
30.9528188431676,-25.7597541064491
30.9545097758556,-25.7536379624672
30.9565852139735,-25.7476413778408
30.9590368004645,-25.7417884986998
30.9618546636552,-25.7361028925227
30.965027457005,-25.7306074532389
30.968542404795,-25.7253243090429
30.9723853535708,-25.7202747332915
30.9765408291342,-25.7154790588443
30.9809920988518,-25.7109565961895
30.9857212390313,-25.7067255556881
30.9907092070945,-25.7028029742469
30.9959359182544,-25.6992046467169
31.00138032639,-25.695945062293
31.0070205087911,-25.6930373461713
31.012833754434,-25.6904932066984
31.0187966554302,-25.6883228882259
31.0248852012819,-25.6865351298604
31.031074875564,-25.6851371302737
31.0373407546426,-25.6841345187169
31.0436576080343,-25.6835313323528
31.05,-25.68333
</coordinates>
</LinearRing>
</outerBoundaryIs>
</Polygon>
</MultiGeometry>
</Placemark>
</Document>
</kml>
