# Supplementary material for: Species conservation profiles of a random sample of world spiders IV: Scytodidae to Zoropsidae
Source: Biodivers Data J. 2018 Dec 14;(6):e30842. doi: 10.3897/BDJ.6.e30842 (PMC6303285; doi:10.3897/BDJ.6.e30842)
Supplement: Supplementary material 14 — Distribution of Cardiopelma mascatum Vol, 1999 [file bdj-06-e30842-s014.kml]

<?xml version="1.0" encoding="UTF-8"?>
<kml xmlns="http://earth.google.com/kml/2.2">
<Document>
<name></name>
<description><![CDATA[]]></description>

<Style id="1">
<LineStyle>
<width>1</width>
<color>ff0000ff</color>
</LineStyle>
<PolyStyle>
<fill>0</fill>
</PolyStyle>
</Style>

<Placemark>
<name>R Polygon</name>
<description><![CDATA[]]></description>
<styleUrl>#1</styleUrl>
<visibility>1</visibility>
<MultiGeometry>
<Polygon>
<outerBoundaryIs>
<LinearRing>
<coordinates>
-102.54,23.73
-102.533657608034,23.7297986676472
-102.527340754643,23.7291954812831
-102.521074875564,23.7281928697263
-102.514885201282,23.7267948701396
-102.50879665543,23.7250071117741
-102.502833754434,23.7228367933016
-102.497020508791,23.7202926538287
-102.49138032639,23.717384937707
-102.485935918254,23.7141253532831
-102.480709207095,23.7105270257531
-102.475721239031,23.7066044443119
-102.470992098852,23.7023734038105
-102.466540829134,23.6978509411557
-102.462385353571,23.6930552667085
-102.458542404795,23.6880056909571
-102.455027457005,23.682722546761
-102.451854663655,23.6772271074773
-102.449036800465,23.6715415013002
-102.446585213973,23.6656886221592
-102.444509775856,23.6596920375328
-102.442818843168,23.6535758935509
-102.441519224699,23.6473648177667
-102.440616153554,23.6410838199901
-102.440113266082,23.6347581915824
-102.440012587233,23.6284134036165
-102.440314522405,23.6220750043143
-102.441017855812,23.6157685161727
-102.442119755379,23.6095193331935
-102.443615784144,23.603352618631
-102.445499918129,23.5972932036683
-102.44776457059,23.5913654874307
-102.450400622571,23.5855933387394
-102.453397459622,23.58
-102.456743014537,23.5746079936134
-102.460423815947,23.5694390312862
-102.464425042565,23.5645139266055
-102.468730582862,23.5598525112294
-102.473323099948,23.5554735550324
-102.478184101378,23.5513946905257
-102.483294013614,23.547632341857
-102.488632260843,23.5442016586765
-102.494177347827,23.5411164551345
-102.499906946459,23.5383891542568
-102.505797985667,23.5360307379214
-102.511826744316,23.5340507026385
-102.517968946721,23.5324570213115
-102.524199860403,23.5312561111324
-102.53049439567,23.5304528077427
-102.53682720665,23.5300503457617
-102.54317279335,23.5300503457617
-102.54950560433,23.5304528077427
-102.555800139597,23.5312561111324
-102.562031053279,23.5324570213115
-102.568173255684,23.5340507026385
-102.574202014333,23.5360307379214
-102.580093053541,23.5383891542568
-102.585822652173,23.5411164551345
-102.591367739157,23.5442016586765
-102.596705986386,23.547632341857
-102.601815898622,23.5513946905257
-102.606676900052,23.5554735550324
-102.611269417138,23.5598525112294
-102.615574957435,23.5645139266055
-102.619576184053,23.5694390312862
-102.623256985463,23.5746079936134
-102.626602540378,23.58
-102.629599377429,23.5855933387394
-102.63223542941,23.5913654874307
-102.634500081871,23.5972932036683
-102.636384215856,23.603352618631
-102.637880244621,23.6095193331935
-102.638982144188,23.6157685161727
-102.639685477595,23.6220750043143
-102.639987412767,23.6284134036165
-102.639886733918,23.6347581915824
-102.639383846446,23.6410838199901
-102.638480775301,23.6473648177667
-102.637181156832,23.6535758935509
-102.635490224144,23.6596920375328
-102.633414786027,23.6656886221592
-102.630963199535,23.6715415013002
-102.628145336345,23.6772271074773
-102.624972542995,23.682722546761
-102.621457595205,23.6880056909571
-102.617614646429,23.6930552667085
-102.613459170866,23.6978509411557
-102.609007901148,23.7023734038105
-102.604278760969,23.7066044443119
-102.599290792905,23.7105270257531
-102.594064081746,23.7141253532831
-102.58861967361,23.717384937707
-102.582979491209,23.7202926538287
-102.577166245566,23.7228367933016
-102.57120334457,23.7250071117741
-102.565114798718,23.7267948701396
-102.558925124436,23.7281928697263
-102.552659245357,23.7291954812831
-102.546342391966,23.7297986676472
-102.54,23.73
</coordinates>
</LinearRing>
</outerBoundaryIs>
</Polygon>
</MultiGeometry>
</Placemark>
</Document>
</kml>
