# Supplementary material for: Species conservation profiles of a random sample of world spiders IV: Scytodidae to Zoropsidae
Source: Biodivers Data J. 2018 Dec 14;(6):e30842. doi: 10.3897/BDJ.6.e30842 (PMC6303285; doi:10.3897/BDJ.6.e30842)
Supplement: Supplementary material 15 — Distribution of Cyriopagopus vonwirthi Schmidt, 2005 [file bdj-06-e30842-s015.kml]

<?xml version="1.0" encoding="UTF-8"?>
<kml xmlns="http://earth.google.com/kml/2.2">
<Document>
<name></name>
<description><![CDATA[]]></description>

<Style id="1">
<LineStyle>
<width>1</width>
<color>ff0000ff</color>
</LineStyle>
<PolyStyle>
<fill>0</fill>
</PolyStyle>
</Style>

<Placemark>
<name>R Polygon</name>
<description><![CDATA[]]></description>
<styleUrl>#1</styleUrl>
<visibility>1</visibility>
<MultiGeometry>
<Polygon>
<outerBoundaryIs>
<LinearRing>
<coordinates>
96.2875,16.4958333333333
96.2938423919657,16.4956320009805
96.3001592453574,16.4950288146164
96.306425124436,16.4940262030596
96.3126147987181,16.492628203473
96.3187033445698,16.4908404451074
96.324666245566,16.4886701266349
96.3304794912089,16.486125987162
96.33611967361,16.4832182710403
96.3415640817456,16.4799586866164
96.3467907929055,16.4763603590864
96.3517787609686,16.4724377776452
96.3565079011482,16.4682067371438
96.3609591708658,16.463684274489
96.3651146464292,16.4588886000418
96.368957595205,16.4538390242905
96.3724725429949,16.4485558800944
96.3756453363447,16.4430604408106
96.3784631995354,16.4373748346335
96.3809147860265,16.4315219554925
96.3829902241444,16.4255253708662
96.3846811568323,16.4194092268843
96.3859807753012,16.4131981511
96.3868838464461,16.4069171533234
96.3873867339183,16.4005915249157
96.3874874127674,16.3942467369499
96.3871854775952,16.3879083376477
96.3864821441881,16.381601849506
96.3853802446215,16.3753526665268
96.383884215856,16.3691859519643
96.3820000818715,16.3631265370016
96.3797354294105,16.357198820764
96.3770993774291,16.3514266720728
96.3741025403784,16.3458333333333
96.3707569854635,16.3404413269467
96.3670761840531,16.3352723646196
96.3630749574354,16.3303472599388
96.3587694171379,16.3256858445627
96.3541769000516,16.3213068883658
96.3493158986221,16.3172280238591
96.3442059863863,16.3134656751904
96.3388677391573,16.3100349920098
96.3333226521727,16.3069497884678
96.3275930535407,16.3042224875901
96.3217020143326,16.3018640712547
96.3156732556841,16.2998840359719
96.3095310532786,16.2982903546448
96.3033001395973,16.2970894444657
96.2970056043304,16.296286141076
96.2906727933498,16.295883679095
96.2843272066502,16.295883679095
96.2779943956696,16.296286141076
96.2716998604027,16.2970894444657
96.2654689467213,16.2982903546448
96.2593267443159,16.2998840359719
96.2532979856674,16.3018640712547
96.2474069464593,16.3042224875901
96.2416773478272,16.3069497884678
96.2361322608427,16.3100349920098
96.2307940136137,16.3134656751904
96.2256841013779,16.3172280238591
96.2208230999484,16.3213068883658
96.2162305828621,16.3256858445627
96.2119250425646,16.3303472599388
96.2079238159469,16.3352723646196
96.2042430145365,16.3404413269467
96.2008974596215,16.3458333333333
96.1979006225709,16.3514266720728
96.1952645705895,16.357198820764
96.1929999181285,16.3631265370016
96.191115784144,16.3691859519643
96.1896197553785,16.3753526665268
96.1885178558119,16.381601849506
96.1878145224048,16.3879083376477
96.1875125872326,16.3942467369499
96.1876132660817,16.4005915249157
96.1881161535539,16.4069171533234
96.1890192246988,16.4131981511
96.1903188431676,16.4194092268843
96.1920097758556,16.4255253708662
96.1940852139735,16.4315219554925
96.1965368004645,16.4373748346335
96.1993546636552,16.4430604408106
96.202527457005,16.4485558800944
96.206042404795,16.4538390242905
96.2098853535708,16.4588886000418
96.2140408291342,16.463684274489
96.2184920988518,16.4682067371438
96.2232212390313,16.4724377776452
96.2282092070945,16.4763603590864
96.2334359182544,16.4799586866164
96.2388803263899,16.4832182710403
96.2445205087911,16.486125987162
96.250333754434,16.4886701266349
96.2562966554301,16.4908404451074
96.2623852012819,16.492628203473
96.268574875564,16.4940262030596
96.2748407546426,16.4950288146164
96.2811576080343,16.4956320009805
96.2875,16.4958333333333
</coordinates>
</LinearRing>
</outerBoundaryIs>
</Polygon>
</MultiGeometry>
</Placemark>
</Document>
</kml>
