# Supplementary material for: Species conservation profiles of a random sample of world spiders IV: Scytodidae to Zoropsidae
Source: Biodivers Data J. 2018 Dec 14;(6):e30842. doi: 10.3897/BDJ.6.e30842 (PMC6303285; doi:10.3897/BDJ.6.e30842)
Supplement: Supplementary material 16 — Distribution of Eupalaestrus larae Ferretti & Barneche, 2012 [file bdj-06-e30842-s016.kml]

<?xml version="1.0" encoding="UTF-8"?>
<kml xmlns="http://earth.google.com/kml/2.2">
<Document>
<name></name>
<description><![CDATA[]]></description>

<Style id="1">
<LineStyle>
<width>1</width>
<color>ff0000ff</color>
</LineStyle>
<PolyStyle>
<fill>0</fill>
</PolyStyle>
</Style>

<Placemark>
<name>R Polygon</name>
<description><![CDATA[]]></description>
<styleUrl>#1</styleUrl>
<visibility>1</visibility>
<MultiGeometry>
<Polygon>
<outerBoundaryIs>
<LinearRing>
<coordinates>
-60.4375,-26.77194444
-60.4311576080343,-26.7721457723528
-60.4248407546426,-26.7727489587169
-60.418574875564,-26.7737515702737
-60.4123852012819,-26.7751495698604
-60.4062966554302,-26.7769373282259
-60.400333754434,-26.7791076466984
-60.3945205087911,-26.7816517861713
-60.38888032639,-26.784559502293
-60.3834359182544,-26.7878190867169
-60.3782092070945,-26.7914174142469
-60.3732212390313,-26.7953399956881
-60.3684920988518,-26.7995710361895
-60.3640408291342,-26.8040934988443
-60.3598853535708,-26.8088891732915
-60.356042404795,-26.8139387490429
-60.352527457005,-26.819221893239
-60.3493546636552,-26.8247173325227
-60.3465368004645,-26.8304029386998
-60.3440852139735,-26.8362558178408
-60.3420097758556,-26.8422524024672
-60.3403188431676,-26.8483685464491
-60.3390192246988,-26.8545796222333
-60.3381161535539,-26.8608606200099
-60.3376132660817,-26.8671862484176
-60.3375125872326,-26.8735310363835
-60.3378145224048,-26.8798694356857
-60.3385178558119,-26.8861759238273
-60.3396197553785,-26.8924251068065
-60.341115784144,-26.898591821369
-60.3429999181285,-26.9046512363317
-60.3452645705895,-26.9105789525693
-60.3479006225709,-26.9163511012606
-60.3508974596216,-26.92194444
-60.3542430145365,-26.9273364463866
-60.3579238159469,-26.9325054087138
-60.3619250425646,-26.9374305133945
-60.3662305828621,-26.9420919287706
-60.3708230999484,-26.9464708849676
-60.3756841013779,-26.9505497494743
-60.3807940136137,-26.954312098143
-60.3861322608427,-26.9577427813235
-60.3916773478273,-26.9608279848655
-60.3974069464593,-26.9635552857432
-60.4032979856674,-26.9659137020786
-60.4093267443159,-26.9678937373615
-60.4154689467213,-26.9694874186885
-60.4216998604027,-26.9706883288676
-60.4279943956696,-26.9714916322573
-60.4343272066502,-26.9718940942383
-60.4406727933498,-26.9718940942383
-60.4470056043304,-26.9714916322573
-60.4533001395973,-26.9706883288676
-60.4595310532787,-26.9694874186885
-60.4656732556841,-26.9678937373615
-60.4717020143326,-26.9659137020786
-60.4775930535407,-26.9635552857432
-60.4833226521727,-26.9608279848655
-60.4888677391573,-26.9577427813235
-60.4942059863863,-26.954312098143
-60.4993158986221,-26.9505497494743
-60.5041769000516,-26.9464708849676
-60.5087694171379,-26.9420919287706
-60.5130749574354,-26.9374305133945
-60.5170761840531,-26.9325054087138
-60.5207569854635,-26.9273364463866
-60.5241025403784,-26.92194444
-60.5270993774291,-26.9163511012606
-60.5297354294105,-26.9105789525693
-60.5320000818715,-26.9046512363317
-60.533884215856,-26.898591821369
-60.5353802446215,-26.8924251068065
-60.5364821441881,-26.8861759238273
-60.5371854775952,-26.8798694356857
-60.5374874127674,-26.8735310363835
-60.5373867339183,-26.8671862484176
-60.5368838464461,-26.8608606200099
-60.5359807753012,-26.8545796222333
-60.5346811568324,-26.8483685464491
-60.5329902241444,-26.8422524024672
-60.5309147860265,-26.8362558178408
-60.5284631995355,-26.8304029386998
-60.5256453363448,-26.8247173325227
-60.522472542995,-26.819221893239
-60.518957595205,-26.8139387490429
-60.5151146464292,-26.8088891732915
-60.5109591708658,-26.8040934988443
-60.5065079011482,-26.7995710361895
-60.5017787609687,-26.7953399956881
-60.4967907929055,-26.7914174142469
-60.4915640817456,-26.7878190867169
-60.48611967361,-26.784559502293
-60.4804794912089,-26.7816517861713
-60.474666245566,-26.7791076466984
-60.4687033445698,-26.7769373282259
-60.4626147987181,-26.7751495698604
-60.456425124436,-26.7737515702737
-60.4501592453574,-26.7727489587169
-60.4438423919657,-26.7721457723528
-60.4375,-26.77194444
</coordinates>
</LinearRing>
</outerBoundaryIs>
</Polygon>
<Polygon>
<outerBoundaryIs>
<LinearRing>
<coordinates>
-60.441802,-26.228651
-60.4354596080343,-26.2288523323528
-60.4291427546426,-26.2294555187169
-60.422876875564,-26.2304581302737
-60.4166872012819,-26.2318561298604
-60.4105986554302,-26.2336438882259
-60.404635754434,-26.2358142066984
-60.3988225087911,-26.2383583461713
-60.39318232639,-26.241266062293
-60.3877379182544,-26.2445256467169
-60.3825112070945,-26.2481239742469
-60.3775232390313,-26.2520465556881
-60.3727940988518,-26.2562775961895
-60.3683428291342,-26.2608000588443
-60.3641873535708,-26.2655957332915
-60.360344404795,-26.2706453090429
-60.356829457005,-26.275928453239
-60.3536566636552,-26.2814238925227
-60.3508388004646,-26.2871094986998
-60.3483872139735,-26.2929623778408
-60.3463117758556,-26.2989589624672
-60.3446208431676,-26.3050751064491
-60.3433212246988,-26.3112861822333
-60.3424181535539,-26.3175671800099
-60.3419152660817,-26.3238928084176
-60.3418145872326,-26.3302375963835
-60.3421165224048,-26.3365759956857
-60.3428198558119,-26.3428824838273
-60.3439217553785,-26.3491316668065
-60.345417784144,-26.355298381369
-60.3473019181285,-26.3613577963317
-60.3495665705895,-26.3672855125693
-60.3522026225709,-26.3730576612606
-60.3551994596216,-26.378651
-60.3585450145365,-26.3840430063866
-60.3622258159469,-26.3892119687138
-60.3662270425646,-26.3941370733945
-60.3705325828621,-26.3987984887706
-60.3751250999484,-26.4031774449676
-60.3799861013779,-26.4072563094743
-60.3850960136137,-26.411018658143
-60.3904342608427,-26.4144493413235
-60.3959793478273,-26.4175345448655
-60.4017089464593,-26.4202618457432
-60.4075999856674,-26.4226202620786
-60.4136287443159,-26.4246002973615
-60.4197709467213,-26.4261939786885
-60.4260018604027,-26.4273948888676
-60.4322963956696,-26.4281981922573
-60.4386292066502,-26.4286006542383
-60.4449747933498,-26.4286006542383
-60.4513076043304,-26.4281981922573
-60.4576021395973,-26.4273948888676
-60.4638330532787,-26.4261939786885
-60.4699752556841,-26.4246002973615
-60.4760040143326,-26.4226202620786
-60.4818950535407,-26.4202618457432
-60.4876246521727,-26.4175345448655
-60.4931697391573,-26.4144493413235
-60.4985079863863,-26.411018658143
-60.5036178986221,-26.4072563094743
-60.5084789000516,-26.4031774449676
-60.5130714171379,-26.3987984887706
-60.5173769574354,-26.3941370733945
-60.5213781840531,-26.3892119687138
-60.5250589854635,-26.3840430063866
-60.5284045403784,-26.378651
-60.5314013774291,-26.3730576612606
-60.5340374294105,-26.3672855125693
-60.5363020818715,-26.3613577963317
-60.538186215856,-26.355298381369
-60.5396822446215,-26.3491316668065
-60.5407841441881,-26.3428824838273
-60.5414874775952,-26.3365759956857
-60.5417894127674,-26.3302375963835
-60.5416887339183,-26.3238928084176
-60.5411858464461,-26.3175671800099
-60.5402827753012,-26.3112861822333
-60.5389831568324,-26.3050751064491
-60.5372922241444,-26.2989589624672
-60.5352167860265,-26.2929623778408
-60.5327651995355,-26.2871094986998
-60.5299473363448,-26.2814238925227
-60.526774542995,-26.275928453239
-60.523259595205,-26.2706453090429
-60.5194166464292,-26.2655957332915
-60.5152611708658,-26.2608000588443
-60.5108099011482,-26.2562775961895
-60.5060807609687,-26.2520465556881
-60.5010927929055,-26.2481239742469
-60.4958660817456,-26.2445256467169
-60.4904216736101,-26.241266062293
-60.4847814912089,-26.2383583461713
-60.478968245566,-26.2358142066984
-60.4730053445698,-26.2336438882259
-60.4669167987181,-26.2318561298604
-60.460727124436,-26.2304581302737
-60.4544612453574,-26.2294555187169
-60.4481443919657,-26.2288523323528
-60.441802,-26.228651
</coordinates>
</LinearRing>
</outerBoundaryIs>
</Polygon>
<Polygon>
<outerBoundaryIs>
<LinearRing>
<coordinates>
-61.600386,-26.834168
-61.5940436080343,-26.8343693323528
-61.5877267546426,-26.8349725187169
-61.581460875564,-26.8359751302737
-61.5752712012819,-26.8373731298604
-61.5691826554302,-26.8391608882259
-61.563219754434,-26.8413312066984
-61.5574065087911,-26.8438753461713
-61.55176632639,-26.846783062293
-61.5463219182544,-26.8500426467169
-61.5410952070945,-26.8536409742469
-61.5361072390313,-26.8575635556881
-61.5313780988518,-26.8617945961895
-61.5269268291342,-26.8663170588443
-61.5227713535708,-26.8711127332915
-61.518928404795,-26.8761623090429
-61.515413457005,-26.8814454532389
-61.5122406636552,-26.8869408925227
-61.5094228004645,-26.8926264986998
-61.5069712139735,-26.8984793778408
-61.5048957758556,-26.9044759624672
-61.5032048431676,-26.9105921064491
-61.5019052246988,-26.9168031822333
-61.5010021535539,-26.9230841800099
-61.5004992660817,-26.9294098084176
-61.5003985872326,-26.9357545963835
-61.5007005224048,-26.9420929956857
-61.5014038558119,-26.9483994838273
-61.5025057553785,-26.9546486668065
-61.504001784144,-26.960815381369
-61.5058859181285,-26.9668747963317
-61.5081505705895,-26.9728025125693
-61.5107866225709,-26.9785746612606
-61.5137834596216,-26.984168
-61.5171290145365,-26.9895600063866
-61.5208098159469,-26.9947289687138
-61.5248110425646,-26.9996540733945
-61.5291165828621,-27.0043154887706
-61.5337090999484,-27.0086944449676
-61.5385701013779,-27.0127733094743
-61.5436800136137,-27.016535658143
-61.5490182608427,-27.0199663413235
-61.5545633478273,-27.0230515448655
-61.5602929464593,-27.0257788457432
-61.5661839856674,-27.0281372620786
-61.5722127443159,-27.0301172973614
-61.5783549467213,-27.0317109786885
-61.5845858604027,-27.0329118888676
-61.5908803956696,-27.0337151922573
-61.5972132066502,-27.0341176542383
-61.6035587933498,-27.0341176542383
-61.6098916043304,-27.0337151922573
-61.6161861395973,-27.0329118888676
-61.6224170532787,-27.0317109786885
-61.6285592556841,-27.0301172973614
-61.6345880143326,-27.0281372620786
-61.6404790535407,-27.0257788457432
-61.6462086521727,-27.0230515448655
-61.6517537391573,-27.0199663413235
-61.6570919863863,-27.016535658143
-61.6622018986221,-27.0127733094743
-61.6670629000516,-27.0086944449676
-61.6716554171379,-27.0043154887706
-61.6759609574354,-26.9996540733945
-61.6799621840531,-26.9947289687138
-61.6836429854635,-26.9895600063866
-61.6869885403784,-26.984168
-61.6899853774291,-26.9785746612606
-61.6926214294105,-26.9728025125693
-61.6948860818715,-26.9668747963317
-61.696770215856,-26.960815381369
-61.6982662446215,-26.9546486668065
-61.6993681441881,-26.9483994838273
-61.7000714775952,-26.9420929956857
-61.7003734127674,-26.9357545963835
-61.7002727339183,-26.9294098084176
-61.6997698464461,-26.9230841800099
-61.6988667753012,-26.9168031822333
-61.6975671568324,-26.9105921064491
-61.6958762241444,-26.9044759624672
-61.6938007860265,-26.8984793778408
-61.6913491995355,-26.8926264986998
-61.6885313363448,-26.8869408925227
-61.685358542995,-26.8814454532389
-61.681843595205,-26.8761623090429
-61.6780006464292,-26.8711127332915
-61.6738451708658,-26.8663170588443
-61.6693939011482,-26.8617945961895
-61.6646647609687,-26.8575635556881
-61.6596767929055,-26.8536409742469
-61.6544500817456,-26.8500426467169
-61.64900567361,-26.846783062293
-61.6433654912089,-26.8438753461713
-61.637552245566,-26.8413312066984
-61.6315893445698,-26.8391608882259
-61.6255007987181,-26.8373731298604
-61.619311124436,-26.8359751302737
-61.6130452453574,-26.8349725187169
-61.6067283919657,-26.8343693323528
-61.600386,-26.834168
</coordinates>
</LinearRing>
</outerBoundaryIs>
</Polygon>
</MultiGeometry>
</Placemark>
</Document>
</kml>
