# Supplementary material for: Species conservation profiles of a random sample of world spiders IV: Scytodidae to Zoropsidae
Source: Biodivers Data J. 2018 Dec 14;(6):e30842. doi: 10.3897/BDJ.6.e30842 (PMC6303285; doi:10.3897/BDJ.6.e30842)
Supplement: Supplementary material 17 — Distribution of Phormictopus platus Chamberlin, 1917 [file bdj-06-e30842-s017.kml]

<?xml version="1.0" encoding="UTF-8"?>
<kml xmlns="http://earth.google.com/kml/2.2">
<Document>
<name></name>
<description><![CDATA[]]></description>

<Style id="1">
<LineStyle>
<width>1</width>
<color>ff0000ff</color>
</LineStyle>
<PolyStyle>
<fill>0</fill>
</PolyStyle>
</Style>

<Placemark>
<name>R Polygon</name>
<description><![CDATA[]]></description>
<styleUrl>#1</styleUrl>
<visibility>1</visibility>
<MultiGeometry>
<Polygon>
<outerBoundaryIs>
<LinearRing>
<coordinates>
-82.872839,24.729384
-82.8664966080343,24.7291826676472
-82.8601797546426,24.7285794812831
-82.853913875564,24.7275768697263
-82.8477242012819,24.7261788701396
-82.8416356554302,24.7243911117741
-82.835672754434,24.7222207933016
-82.8298595087911,24.7196766538287
-82.82421932639,24.716768937707
-82.8187749182544,24.7135093532831
-82.8135482070945,24.7099110257531
-82.8085602390314,24.7059884443119
-82.8038310988518,24.7017574038105
-82.7993798291342,24.6972349411557
-82.7952243535708,24.6924392667085
-82.791381404795,24.6873896909571
-82.7878664570051,24.6821065467611
-82.7846936636552,24.6766111074773
-82.7818758004645,24.6709255013002
-82.7794242139735,24.6650726221592
-82.7773487758556,24.6590760375328
-82.7756578431677,24.6529598935509
-82.7743582246988,24.6467488177667
-82.7734551535539,24.6404678199901
-82.7729522660817,24.6341421915824
-82.7728515872326,24.6277974036165
-82.7731535224048,24.6214590043143
-82.7738568558119,24.6151525161727
-82.7749587553785,24.6089033331935
-82.776454784144,24.602736618631
-82.7783389181285,24.5966772036683
-82.7806035705895,24.5907494874307
-82.7832396225709,24.5849773387394
-82.7862364596215,24.579384
-82.7895820145365,24.5739919936134
-82.7932628159469,24.5688230312862
-82.7972640425646,24.5638979266055
-82.8015695828621,24.5592365112294
-82.8061620999484,24.5548575550324
-82.8110231013779,24.5507786905257
-82.8161330136137,24.547016341857
-82.8214712608427,24.5435856586765
-82.8270163478273,24.5405004551345
-82.8327459464593,24.5377731542568
-82.8386369856674,24.5354147379214
-82.8446657443159,24.5334347026386
-82.8508079467213,24.5318410213115
-82.8570388604027,24.5306401111324
-82.8633333956696,24.5298368077427
-82.8696662066502,24.5294343457617
-82.8760117933498,24.5294343457617
-82.8823446043304,24.5298368077427
-82.8886391395973,24.5306401111324
-82.8948700532787,24.5318410213115
-82.9010122556841,24.5334347026386
-82.9070410143326,24.5354147379214
-82.9129320535407,24.5377731542568
-82.9186616521727,24.5405004551345
-82.9242067391573,24.5435856586765
-82.9295449863863,24.547016341857
-82.9346548986221,24.5507786905257
-82.9395159000516,24.5548575550324
-82.9441084171379,24.5592365112294
-82.9484139574354,24.5638979266055
-82.9524151840531,24.5688230312862
-82.9560959854635,24.5739919936134
-82.9594415403784,24.579384
-82.9624383774291,24.5849773387394
-82.9650744294105,24.5907494874307
-82.9673390818715,24.5966772036683
-82.969223215856,24.602736618631
-82.9707192446215,24.6089033331935
-82.9718211441881,24.6151525161727
-82.9725244775952,24.6214590043143
-82.9728264127674,24.6277974036165
-82.9727257339183,24.6341421915824
-82.9722228464461,24.6404678199901
-82.9713197753012,24.6467488177667
-82.9700201568323,24.6529598935509
-82.9683292241444,24.6590760375328
-82.9662537860265,24.6650726221592
-82.9638021995355,24.6709255013002
-82.9609843363448,24.6766111074773
-82.9578115429949,24.6821065467611
-82.954296595205,24.6873896909571
-82.9504536464292,24.6924392667085
-82.9462981708658,24.6972349411557
-82.9418469011482,24.7017574038105
-82.9371177609686,24.7059884443119
-82.9321297929055,24.7099110257531
-82.9269030817456,24.7135093532831
-82.92145867361,24.716768937707
-82.9158184912089,24.7196766538287
-82.910005245566,24.7222207933016
-82.9040423445698,24.7243911117741
-82.8979537987181,24.7261788701396
-82.891764124436,24.7275768697263
-82.8854982453574,24.7285794812831
-82.8791813919657,24.7291826676472
-82.872839,24.729384
</coordinates>
</LinearRing>
</outerBoundaryIs>
</Polygon>
</MultiGeometry>
</Placemark>
</Document>
</kml>
