# Supplementary material for: Species conservation profiles of a random sample of world spiders IV: Scytodidae to Zoropsidae
Source: Biodivers Data J. 2018 Dec 14;(6):e30842. doi: 10.3897/BDJ.6.e30842 (PMC6303285; doi:10.3897/BDJ.6.e30842)
Supplement: Supplementary material 18 — Distribution of Plesiopelma myodes Pocock, 1901 [file bdj-06-e30842-s018.kml]

<?xml version="1.0" encoding="UTF-8"?>
<kml xmlns="http://earth.google.com/kml/2.2">
<Document>
<name></name>
<description><![CDATA[]]></description>

<Style id="1">
<LineStyle>
<width>1</width>
<color>ff0000ff</color>
</LineStyle>
<PolyStyle>
<fill>0</fill>
</PolyStyle>
</Style>

<Placemark>
<name>R Polygon</name>
<description><![CDATA[]]></description>
<styleUrl>#1</styleUrl>
<visibility>1</visibility>
<MultiGeometry>
<Polygon>
<outerBoundaryIs>
<LinearRing>
<coordinates>
-57.802041,-33.404157
-57.7956986080343,-33.4043583323528
-57.7893817546426,-33.4049615187169
-57.783115875564,-33.4059641302737
-57.7769262012819,-33.4073621298604
-57.7708376554302,-33.4091498882259
-57.764874754434,-33.4113202066984
-57.7590615087911,-33.4138643461713
-57.75342132639,-33.416772062293
-57.7479769182544,-33.4200316467169
-57.7427502070945,-33.4236299742469
-57.7377622390313,-33.4275525556881
-57.7330330988518,-33.4317835961895
-57.7285818291342,-33.4363060588443
-57.7244263535708,-33.4411017332915
-57.720583404795,-33.4461513090429
-57.717068457005,-33.4514344532389
-57.7138956636552,-33.4569298925227
-57.7110778004646,-33.4626154986998
-57.7086262139735,-33.4684683778408
-57.7065507758556,-33.4744649624672
-57.7048598431676,-33.4805811064491
-57.7035602246988,-33.4867921822333
-57.7026571535539,-33.4930731800099
-57.7021542660817,-33.4993988084176
-57.7020535872326,-33.5057435963835
-57.7023555224048,-33.5120819956857
-57.7030588558119,-33.5183884838273
-57.7041607553785,-33.5246376668065
-57.705656784144,-33.530804381369
-57.7075409181285,-33.5368637963317
-57.7098055705895,-33.5427915125693
-57.7124416225709,-33.5485636612606
-57.7154384596216,-33.554157
-57.7187840145365,-33.5595490063866
-57.7224648159469,-33.5647179687138
-57.7264660425646,-33.5696430733945
-57.7307715828621,-33.5743044887706
-57.7353640999484,-33.5786834449676
-57.7402251013779,-33.5827623094743
-57.7453350136137,-33.586524658143
-57.7506732608427,-33.5899553413235
-57.7562183478273,-33.5930405448655
-57.7619479464593,-33.5957678457432
-57.7678389856674,-33.5981262620786
-57.7738677443159,-33.6001062973614
-57.7800099467213,-33.6016999786885
-57.7862408604027,-33.6029008888676
-57.7925353956696,-33.6037041922573
-57.7988682066502,-33.6041066542383
-57.8052137933498,-33.6041066542383
-57.8115466043304,-33.6037041922573
-57.8178411395973,-33.6029008888676
-57.8240720532787,-33.6016999786885
-57.8302142556841,-33.6001062973614
-57.8362430143326,-33.5981262620786
-57.8421340535407,-33.5957678457432
-57.8478636521727,-33.5930405448655
-57.8534087391573,-33.5899553413235
-57.8587469863863,-33.586524658143
-57.8638568986221,-33.5827623094743
-57.8687179000516,-33.5786834449676
-57.8733104171379,-33.5743044887706
-57.8776159574354,-33.5696430733945
-57.8816171840531,-33.5647179687138
-57.8852979854635,-33.5595490063866
-57.8886435403784,-33.554157
-57.8916403774291,-33.5485636612606
-57.8942764294105,-33.5427915125693
-57.8965410818715,-33.5368637963317
-57.898425215856,-33.530804381369
-57.8999212446215,-33.5246376668065
-57.9010231441881,-33.5183884838273
-57.9017264775952,-33.5120819956857
-57.9020284127674,-33.5057435963835
-57.9019277339183,-33.4993988084176
-57.9014248464461,-33.4930731800099
-57.9005217753012,-33.4867921822333
-57.8992221568324,-33.4805811064491
-57.8975312241444,-33.4744649624672
-57.8954557860265,-33.4684683778408
-57.8930041995355,-33.4626154986998
-57.8901863363448,-33.4569298925227
-57.887013542995,-33.4514344532389
-57.883498595205,-33.4461513090429
-57.8796556464292,-33.4411017332915
-57.8755001708658,-33.4363060588443
-57.8710489011482,-33.4317835961895
-57.8663197609687,-33.4275525556881
-57.8613317929055,-33.4236299742469
-57.8561050817456,-33.4200316467169
-57.8506606736101,-33.416772062293
-57.8450204912089,-33.4138643461713
-57.839207245566,-33.4113202066984
-57.8332443445698,-33.4091498882259
-57.8271557987181,-33.4073621298604
-57.820966124436,-33.4059641302737
-57.8147002453574,-33.4049615187169
-57.8083833919657,-33.4043583323528
-57.802041,-33.404157
</coordinates>
</LinearRing>
</outerBoundaryIs>
</Polygon>
<Polygon>
<outerBoundaryIs>
<LinearRing>
<coordinates>
-53.768834,-31.547191
-53.7624916080343,-31.5473923323528
-53.7561747546426,-31.5479955187169
-53.749908875564,-31.5489981302737
-53.7437192012819,-31.5503961298604
-53.7376306554302,-31.5521838882259
-53.731667754434,-31.5543542066984
-53.7258545087911,-31.5568983461713
-53.72021432639,-31.559806062293
-53.7147699182544,-31.5630656467169
-53.7095432070945,-31.5666639742469
-53.7045552390313,-31.5705865556881
-53.6998260988518,-31.5748175961895
-53.6953748291342,-31.5793400588443
-53.6912193535708,-31.5841357332915
-53.687376404795,-31.5891853090429
-53.683861457005,-31.5944684532389
-53.6806886636552,-31.5999638925227
-53.6778708004645,-31.6056494986998
-53.6754192139735,-31.6115023778408
-53.6733437758556,-31.6174989624672
-53.6716528431676,-31.6236151064491
-53.6703532246988,-31.6298261822333
-53.6694501535539,-31.6361071800099
-53.6689472660817,-31.6424328084176
-53.6688465872326,-31.6487775963835
-53.6691485224048,-31.6551159956857
-53.6698518558119,-31.6614224838273
-53.6709537553785,-31.6676716668065
-53.672449784144,-31.673838381369
-53.6743339181285,-31.6798977963317
-53.6765985705895,-31.6858255125693
-53.6792346225709,-31.6915976612606
-53.6822314596216,-31.697191
-53.6855770145365,-31.7025830063866
-53.6892578159469,-31.7077519687138
-53.6932590425646,-31.7126770733945
-53.6975645828621,-31.7173384887706
-53.7021570999484,-31.7217174449676
-53.7070181013779,-31.7257963094743
-53.7121280136137,-31.729558658143
-53.7174662608427,-31.7329893413235
-53.7230113478273,-31.7360745448655
-53.7287409464593,-31.7388018457432
-53.7346319856674,-31.7411602620786
-53.7406607443159,-31.7431402973614
-53.7468029467213,-31.7447339786885
-53.7530338604027,-31.7459348888676
-53.7593283956696,-31.7467381922573
-53.7656612066502,-31.7471406542383
-53.7720067933498,-31.7471406542383
-53.7783396043304,-31.7467381922573
-53.7846341395973,-31.7459348888676
-53.7908650532787,-31.7447339786885
-53.7970072556841,-31.7431402973614
-53.8030360143326,-31.7411602620786
-53.8089270535407,-31.7388018457432
-53.8146566521727,-31.7360745448655
-53.8202017391573,-31.7329893413235
-53.8255399863863,-31.729558658143
-53.8306498986221,-31.7257963094743
-53.8355109000516,-31.7217174449676
-53.8401034171379,-31.7173384887706
-53.8444089574354,-31.7126770733945
-53.8484101840531,-31.7077519687138
-53.8520909854635,-31.7025830063866
-53.8554365403784,-31.697191
-53.8584333774291,-31.6915976612606
-53.8610694294105,-31.6858255125693
-53.8633340818715,-31.6798977963317
-53.865218215856,-31.673838381369
-53.8667142446215,-31.6676716668065
-53.8678161441881,-31.6614224838273
-53.8685194775952,-31.6551159956857
-53.8688214127674,-31.6487775963835
-53.8687207339183,-31.6424328084176
-53.8682178464461,-31.6361071800099
-53.8673147753012,-31.6298261822333
-53.8660151568324,-31.6236151064491
-53.8643242241444,-31.6174989624672
-53.8622487860265,-31.6115023778408
-53.8597971995354,-31.6056494986998
-53.8569793363448,-31.5999638925227
-53.853806542995,-31.5944684532389
-53.850291595205,-31.5891853090429
-53.8464486464292,-31.5841357332915
-53.8422931708658,-31.5793400588443
-53.8378419011482,-31.5748175961895
-53.8331127609687,-31.5705865556881
-53.8281247929055,-31.5666639742469
-53.8228980817456,-31.5630656467169
-53.81745367361,-31.559806062293
-53.8118134912089,-31.5568983461713
-53.806000245566,-31.5543542066984
-53.8000373445698,-31.5521838882259
-53.7939487987181,-31.5503961298604
-53.787759124436,-31.5489981302737
-53.7814932453574,-31.5479955187169
-53.7751763919657,-31.5473923323528
-53.768834,-31.547191
</coordinates>
</LinearRing>
</outerBoundaryIs>
</Polygon>
</MultiGeometry>
</Placemark>
</Document>
</kml>
