# Supplementary material for: Species conservation profiles of a random sample of world spiders IV: Scytodidae to Zoropsidae
Source: Biodivers Data J. 2018 Dec 14;(6):e30842. doi: 10.3897/BDJ.6.e30842 (PMC6303285; doi:10.3897/BDJ.6.e30842)
Supplement: Supplementary material 19 — Distribution of Poecilotheria subfusca Pocock, 1895 [file bdj-06-e30842-s019.kml]

<?xml version="1.0" encoding="utf-8" ?>
<kml xmlns="http://www.opengis.net/kml/2.2">
<Document id="root_doc">
<Schema name="Poecilotheria_subfusca.kml" id="Poecilotheria_subfusca.kml">
	<SimpleField name="layer" type="float"></SimpleField>
</Schema>
<Folder><name>Poecilotheria_subfusca.kml</name>
  <Placemark>
	<Style><LineStyle><color>ff0000ff</color></LineStyle><PolyStyle><fill>0</fill></PolyStyle></Style>
	<ExtendedData><SchemaData schemaUrl="#Poecilotheria_subfusca.kml">
		<SimpleData name="layer">1</SimpleData>
	</SchemaData></ExtendedData>
      <MultiGeometry><Polygon><outerBoundaryIs><LinearRing><coordinates>81.05,6.83333333 81.05833333,6.83333333 81.05833333,6.825 81.05,6.825 81.05,6.83333333</coordinates></LinearRing></outerBoundaryIs></Polygon><Polygon><outerBoundaryIs><LinearRing><coordinates>80.525,6.95 80.53333333,6.95 80.53333333,6.94166667 80.525,6.94166667 80.525,6.95</coordinates></LinearRing></outerBoundaryIs></Polygon><Polygon><outerBoundaryIs><LinearRing><coordinates>81.15833333,6.9 81.16666667,6.9 81.16666667,6.89166667 81.15833333,6.89166667 81.15833333,6.9</coordinates></LinearRing></outerBoundaryIs></Polygon><Polygon><outerBoundaryIs><LinearRing><coordinates>80.54166667,7.025 80.55,7.025 80.55,7.01666667 80.54166667,7.01666667 80.54166667,7.025</coordinates></LinearRing></outerBoundaryIs></Polygon><Polygon><outerBoundaryIs><LinearRing><coordinates>80.98333333,7.075 80.99166667,7.075 80.99166667,7.06666667 80.98333333,7.06666667 80.98333333,7.075</coordinates></LinearRing></outerBoundaryIs></Polygon><Polygon><outerBoundaryIs><LinearRing><coordinates>80.5,7.11666667 80.50833333,7.11666667 80.50833333,7.10833333 80.5,7.10833333 80.5,7.11666667</coordinates></LinearRing></outerBoundaryIs></Polygon><Polygon><outerBoundaryIs><LinearRing><coordinates>80.5,7.125 80.5,7.11666667 80.49166667,7.11666667 80.49166667,7.125 80.49166667,7.13333333 80.5,7.13333333 80.5,7.125</coordinates></LinearRing></outerBoundaryIs></Polygon><Polygon><outerBoundaryIs><LinearRing><coordinates>80.5,7.14166667 80.50833333,7.14166667 80.50833333,7.13333333 80.5,7.13333333 80.5,7.14166667</coordinates></LinearRing></outerBoundaryIs></Polygon><Polygon><outerBoundaryIs><LinearRing><coordinates>80.50833333,7.15833333 80.51666667,7.15833333 80.51666667,7.15 80.50833333,7.15 80.50833333,7.15833333</coordinates></LinearRing></outerBoundaryIs></Polygon><Polygon><outerBoundaryIs><LinearRing><coordinates>80.44166667,7.325 80.45,7.325 80.45,7.31666667 80.44166667,7.31666667 80.43333333,7.31666667 80.43333333,7.325 80.44166667,7.325</coordinates></LinearRing></outerBoundaryIs></Polygon><Polygon><outerBoundaryIs><LinearRing><coordinates>80.475,7.35833333 80.48333333,7.35833333 80.48333333,7.35 80.475,7.35 80.475,7.35833333</coordinates></LinearRing></outerBoundaryIs></Polygon><Polygon><outerBoundaryIs><LinearRing><coordinates>80.575,7.65833333 80.58333333,7.65833333 80.58333333,7.65 80.575,7.65 80.575,7.65833333</coordinates></LinearRing></outerBoundaryIs></Polygon><Polygon><outerBoundaryIs><LinearRing><coordinates>81.11666667,6.85 81.11666667,6.84166667 81.10833333,6.84166667 81.10833333,6.85 81.1,6.85 81.1,6.85833333 81.09166667,6.85833333 81.08333333,6.85833333 81.08333333,6.86666667 81.075,6.86666667 81.06666667,6.86666667 81.05833333,6.86666667 81.05833333,6.875 81.05,6.875 81.05,6.86666667 81.05,6.85833333 81.05833333,6.85833333 81.05833333,6.85 81.05,6.85 81.05,6.84166667 81.05,6.83333333 81.04166667,6.83333333 81.04166667,6.825 81.05,6.825 81.05,6.81666667 81.05833333,6.81666667 81.06666667,6.81666667 81.06666667,6.80833333 81.06666667,6.8 81.05833333,6.8 81.05833333,6.79166667 81.05833333,6.78333333 81.05833333,6.775 81.05833333,6.76666667 81.05833333,6.75833333 81.05833333,6.75 81.05,6.75 81.05,6.75833333 81.04166667,6.75833333 81.03333333,6.75833333 81.03333333,6.76666667 81.025,6.76666667 81.01666667,6.76666667 81.01666667,6.75833333 81.00833333,6.75833333 81.00833333,6.76666667 81.0,6.76666667 81.0,6.775 80.99166667,6.775 80.99166667,6.76666667 80.98333333,6.76666667 80.98333333,6.75833333 80.975,6.75833333 80.96666667,6.75833333 80.95833333,6.75833333 80.95,6.75833333 80.94166667,6.75833333 80.93333333,6.75833333 80.925,6.75833333 80.91666667,6.75833333 80.91666667,6.76666667 80.90833333,6.76666667 80.9,6.76666667 80.89166667,6.76666667 80.89166667,6.75833333 80.88333333,6.75833333 80.875,6.75833333 80.86666667,6.75833333 80.85833333,6.75833333 80.85,6.75833333 80.85,6.75 80.85,6.74166667 80.84166667,6.74166667 80.83333333,6.74166667 80.825,6.74166667 80.825,6.73333333 80.81666667,6.73333333 80.80833333,6.73333333 80.80833333,6.725 80.8,6.725 80.79166667,6.725 80.78333333,6.725 80.78333333,6.73333333 80.775,6.73333333 80.76666667,6.73333333 80.75833333,6.73333333 80.75833333,6.725 80.75833333,6.71666667 80.75833333,6.70833333 80.75,6.70833333 80.74166667,6.70833333 80.73333333,6.70833333 80.725,6.70833333 80.725,6.71666667 80.725,6.725 80.71666667,6.725 80.71666667,6.71666667 80.70833333,6.71666667 80.70833333,6.725 80.7,6.725 80.69166667,6.725 80.68333333,6.725 80.68333333,6.73333333 80.675,6.73333333 80.66666667,6.73333333 80.65833333,6.73333333 80.65,6.73333333 80.64166667,6.73333333 80.63333333,6.73333333 80.625,6.73333333 80.625,6.74166667 80.61666667,6.74166667 80.60833333,6.74166667 80.60833333,6.75 80.6,6.75 80.59166667,6.75 80.58333333,6.75 80.58333333,6.75833333 80.575,6.75833333 80.56666667,6.75833333 80.55833333,6.75833333 80.55833333,6.75 80.55,6.75 80.55,6.75833333 80.55,6.76666667 80.54166667,6.76666667 80.53333333,6.76666667 80.525,6.76666667 80.51666667,6.76666667 80.50833333,6.76666667 80.5,6.76666667 80.5,6.775 80.49166667,6.775 80.48333333,6.775 80.48333333,6.78333333 80.48333333,6.79166667 80.475,6.79166667 80.475,6.8 80.475,6.80833333 80.475,6.81666667 80.48333333,6.81666667 80.48333333,6.825 80.48333333,6.83333333 80.48333333,6.84166667 80.475,6.84166667 80.475,6.85 80.475,6.85833333 80.46666667,6.85833333 80.46666667,6.86666667 80.475,6.86666667 80.48333333,6.86666667 80.48333333,6.85833333 80.49166667,6.85833333 80.49166667,6.86666667 80.49166667,6.875 80.49166667,6.88333333 80.49166667,6.89166667 80.5,6.89166667 80.5,6.88333333 80.5,6.875 80.50833333,6.875 80.50833333,6.86666667 80.51666667,6.86666667 80.51666667,6.85833333 80.525,6.85833333 80.525,6.85 80.53333333,6.85 80.54166667,6.85 80.54166667,6.84166667 80.54166667,6.83333333 80.53333333,6.83333333 80.53333333,6.825 80.54166667,6.825 80.54166667,6.81666667 80.54166667,6.80833333 80.54166667,6.8 80.55,6.8 80.55833333,6.8 80.55833333,6.80833333 80.56666667,6.80833333 80.575,6.80833333 80.575,6.81666667 80.575,6.825 80.575,6.83333333 80.575,6.84166667 80.56666667,6.84166667 80.55833333,6.84166667 80.55833333,6.85 80.55,6.85 80.55,6.85833333 80.54166667,6.85833333 80.54166667,6.86666667 80.54166667,6.875 80.53333333,6.875 80.53333333,6.88333333 80.525,6.88333333 80.525,6.89166667 80.53333333,6.89166667 80.54166667,6.89166667 80.54166667,6.88333333 80.55,6.88333333 80.55,6.875 80.55833333,6.875 80.55833333,6.86666667 80.56666667,6.86666667 80.56666667,6.85833333 80.575,6.85833333 80.575,6.85 80.58333333,6.85 80.59166667,6.85 80.59166667,6.84166667 80.6,6.84166667 80.60833333,6.84166667 80.60833333,6.85 80.6,6.85 80.6,6.85833333 80.59166667,6.85833333 80.59166667,6.86666667 80.58333333,6.86666667 80.575,6.86666667 80.575,6.875 80.56666667,6.875 80.56666667,6.88333333 80.55833333,6.88333333 80.55833333,6.89166667 80.55833333,6.9 80.55,6.9 80.54166667,6.9 80.54166667,6.90833333 80.53333333,6.90833333 80.53333333,6.91666667 80.53333333,6.925 80.54166667,6.925 80.54166667,6.93333333 80.55,6.93333333 80.55,6.94166667 80.55,6.95 80.54166667,6.95 80.53333333,6.95 80.53333333,6.95833333 80.53333333,6.96666667 80.525,6.96666667 80.525,6.975 80.53333333,6.975 80.54166667,6.975 80.55,6.975 80.55,6.98333333 80.54166667,6.98333333 80.54166667,6.99166667 80.54166667,7.0 80.55,7.0 80.55,7.00833333 80.55833333,7.00833333 80.55833333,7.01666667 80.55833333,7.025 80.55,7.025 80.55,7.03333333 80.54166667,7.03333333 80.53333333,7.03333333 80.53333333,7.04166667 80.54166667,7.04166667 80.54166667,7.05 80.54166667,7.05833333 80.53333333,7.05833333 80.53333333,7.05 80.525,7.05 80.51666667,7.05 80.51666667,7.05833333 80.50833333,7.05833333 80.5,7.05833333 80.49166667,7.05833333 80.49166667,7.05 80.48333333,7.05 80.475,7.05 80.46666667,7.05 80.46666667,7.05833333 80.45833333,7.05833333 80.45833333,7.06666667 80.45,7.06666667 80.45,7.075 80.45833333,7.075 80.46666667,7.075 80.46666667,7.08333333 80.45833333,7.08333333 80.45,7.08333333 80.44166667,7.08333333 80.43333333,7.08333333 80.43333333,7.09166667 80.43333333,7.1 80.425,7.1 80.41666667,7.1 80.41666667,7.10833333 80.41666667,7.11666667 80.425,7.11666667 80.43333333,7.11666667 80.43333333,7.125 80.44166667,7.125 80.45,7.125 80.45833333,7.125 80.45833333,7.11666667 80.46666667,7.11666667 80.475,7.11666667 80.48333333,7.11666667 80.48333333,7.10833333 80.48333333,7.1 80.49166667,7.1 80.49166667,7.10833333 80.5,7.10833333 80.5,7.1 80.50833333,7.1 80.50833333,7.10833333 80.51666667,7.10833333 80.51666667,7.11666667 80.525,7.11666667 80.525,7.125 80.51666667,7.125 80.51666667,7.13333333 80.525,7.13333333 80.53333333,7.13333333 80.53333333,7.14166667 80.525,7.14166667 80.51666667,7.14166667 80.51666667,7.15 80.525,7.15 80.525,7.15833333 80.525,7.16666667 80.53333333,7.16666667 80.53333333,7.175 80.53333333,7.18333333 80.525,7.18333333 80.525,7.175 80.51666667,7.175 80.51666667,7.18333333 80.50833333,7.18333333 80.50833333,7.19166667 80.50833333,7.2 80.50833333,7.20833333 80.5,7.20833333 80.5,7.21666667 80.49166667,7.21666667 80.49166667,7.225 80.5,7.225 80.50833333,7.225 80.51666667,7.225 80.51666667,7.23333333 80.51666667,7.24166667 80.50833333,7.24166667 80.50833333,7.25 80.5,7.25 80.49166667,7.25 80.49166667,7.25833333 80.48333333,7.25833333 80.48333333,7.26666667 80.475,7.26666667 80.475,7.275 80.475,7.28333333 80.46666667,7.28333333 80.46666667,7.29166667 80.45833333,7.29166667 80.45833333,7.3 80.45,7.3 80.45,7.30833333 80.45,7.31666667 80.45833333,7.31666667 80.46666667,7.31666667 80.475,7.31666667 80.475,7.30833333 80.48333333,7.30833333 80.48333333,7.31666667 80.49166667,7.31666667 80.5,7.31666667 80.50833333,7.31666667 80.50833333,7.30833333 80.51666667,7.30833333 80.525,7.30833333 80.525,7.31666667 80.525,7.325 80.51666667,7.325 80.50833333,7.325 80.50833333,7.33333333 80.5,7.33333333 80.5,7.34166667 80.5,7.35 80.49166667,7.35 80.49166667,7.35833333 80.48333333,7.35833333 80.48333333,7.36666667 80.475,7.36666667 80.475,7.375 80.475,7.38333333 80.48333333,7.38333333 80.48333333,7.375 80.49166667,7.375 80.5,7.375 80.5,7.38333333 80.49166667,7.38333333 80.49166667,7.39166667 80.48333333,7.39166667 80.48333333,7.4 80.475,7.4 80.475,7.40833333 80.48333333,7.40833333 80.49166667,7.40833333 80.49166667,7.4 80.5,7.4 80.5,7.39166667 80.50833333,7.39166667 80.51666667,7.39166667 80.525,7.39166667 80.525,7.4 80.51666667,7.4 80.51666667,7.40833333 80.50833333,7.40833333 80.50833333,7.41666667 80.5,7.41666667 80.5,7.425 80.5,7.43333333 80.49166667,7.43333333 80.49166667,7.44166667 80.48333333,7.44166667 80.48333333,7.45 80.49166667,7.45 80.49166667,7.45833333 80.48333333,7.45833333 80.48333333,7.46666667 80.48333333,7.475 80.48333333,7.48333333 80.48333333,7.49166667 80.475,7.49166667 80.475,7.5 80.475,7.50833333 80.475,7.51666667 80.48333333,7.51666667 80.48333333,7.50833333 80.48333333,7.5 80.49166667,7.5 80.49166667,7.50833333 80.49166667,7.51666667 80.5,7.51666667 80.5,7.50833333 80.50833333,7.50833333 80.50833333,7.5 80.50833333,7.49166667 80.50833333,7.48333333 80.50833333,7.475 80.51666667,7.475 80.51666667,7.46666667 80.51666667,7.45833333 80.50833333,7.45833333 80.50833333,7.45 80.51666667,7.45 80.51666667,7.44166667 80.525,7.44166667 80.525,7.45 80.525,7.45833333 80.525,7.46666667 80.525,7.475 80.525,7.48333333 80.525,7.49166667 80.525,7.5 80.525,7.50833333 80.525,7.51666667 80.525,7.525 80.53333333,7.525 80.53333333,7.53333333 80.53333333,7.54166667 80.525,7.54166667 80.525,7.55 80.51666667,7.55 80.51666667,7.55833333 80.51666667,7.56666667 80.525,7.56666667 80.53333333,7.56666667 80.53333333,7.55833333 80.54166667,7.55833333 80.54166667,7.56666667 80.54166667,7.575 80.53333333,7.575 80.53333333,7.58333333 80.53333333,7.59166667 80.525,7.59166667 80.51666667,7.59166667 80.51666667,7.6 80.51666667,7.60833333 80.525,7.60833333 80.525,7.61666667 80.51666667,7.61666667 80.51666667,7.625 80.525,7.625 80.53333333,7.625 80.53333333,7.63333333 80.525,7.63333333 80.525,7.64166667 80.525,7.65 80.53333333,7.65 80.53333333,7.64166667 80.54166667,7.64166667 80.54166667,7.63333333 80.54166667,7.625 80.54166667,7.61666667 80.54166667,7.60833333 80.55,7.60833333 80.55,7.6 80.55,7.59166667 80.55833333,7.59166667 80.56666667,7.59166667 80.56666667,7.6 80.56666667,7.60833333 80.55833333,7.60833333 80.55833333,7.61666667 80.55833333,7.625 80.56666667,7.625 80.56666667,7.63333333 80.575,7.63333333 80.575,7.64166667 80.58333333,7.64166667 80.58333333,7.65 80.59166667,7.65 80.59166667,7.65833333 80.6,7.65833333 80.6,7.65 80.6,7.64166667 80.6,7.63333333 80.6,7.625 80.59166667,7.625 80.59166667,7.61666667 80.59166667,7.60833333 80.6,7.60833333 80.6,7.6 80.60833333,7.6 80.60833333,7.60833333 80.60833333,7.61666667 80.61666667,7.61666667 80.61666667,7.625 80.61666667,7.63333333 80.625,7.63333333 80.625,7.625 80.625,7.61666667 80.625,7.60833333 80.625,7.6 80.625,7.59166667 80.61666667,7.59166667 80.61666667,7.58333333 80.625,7.58333333 80.625,7.575 80.61666667,7.575 80.61666667,7.56666667 80.61666667,7.55833333 80.61666667,7.55 80.61666667,7.54166667 80.61666667,7.53333333 80.61666667,7.525 80.61666667,7.51666667 80.61666667,7.50833333 80.61666667,7.5 80.61666667,7.49166667 80.61666667,7.48333333 80.61666667,7.475 80.60833333,7.475 80.60833333,7.46666667 80.60833333,7.45833333 80.6,7.45833333 80.6,7.45 80.59166667,7.45 80.58333333,7.45 80.58333333,7.44166667 80.59166667,7.44166667 80.59166667,7.43333333 80.6,7.43333333 80.60833333,7.43333333 80.60833333,7.425 80.61666667,7.425 80.61666667,7.41666667 80.625,7.41666667 80.625,7.40833333 80.63333333,7.40833333 80.64166667,7.40833333 80.64166667,7.4 80.65,7.4 80.65,7.39166667 80.65833333,7.39166667 80.65833333,7.38333333 80.65833333,7.375 80.66666667,7.375 80.66666667,7.38333333 80.66666667,7.39166667 80.66666667,7.4 80.66666667,7.40833333 80.65833333,7.40833333 80.65833333,7.41666667 80.65833333,7.425 80.65,7.425 80.65,7.43333333 80.65,7.44166667 80.65833333,7.44166667 80.65833333,7.45 80.65,7.45 80.65,7.45833333 80.65,7.46666667 80.65,7.475 80.65833333,7.475 80.65833333,7.48333333 80.66666667,7.48333333 80.675,7.48333333 80.675,7.49166667 80.675,7.5 80.68333333,7.5 80.68333333,7.50833333 80.675,7.50833333 80.675,7.51666667 80.68333333,7.51666667 80.68333333,7.525 80.68333333,7.53333333 80.675,7.53333333 80.66666667,7.53333333 80.66666667,7.54166667 80.66666667,7.55 80.65833333,7.55 80.65833333,7.55833333 80.65833333,7.56666667 80.65833333,7.575 80.66666667,7.575 80.675,7.575 80.675,7.58333333 80.675,7.59166667 80.675,7.6 80.66666667,7.6 80.66666667,7.60833333 80.675,7.60833333 80.68333333,7.60833333 80.68333333,7.61666667 80.69166667,7.61666667 80.69166667,7.625 80.69166667,7.63333333 80.69166667,7.64166667 80.7,7.64166667 80.7,7.63333333 80.70833333,7.63333333 80.71666667,7.63333333 80.71666667,7.625 80.71666667,7.61666667 80.725,7.61666667 80.73333333,7.61666667 80.74166667,7.61666667 80.75,7.61666667 80.75,7.625 80.75,7.63333333 80.75,7.64166667 80.75833333,7.64166667 80.75833333,7.63333333 80.75833333,7.625 80.75833333,7.61666667 80.75833333,7.60833333 80.76666667,7.60833333 80.76666667,7.6 80.75833333,7.6 80.75833333,7.59166667 80.75,7.59166667 80.75,7.58333333 80.75833333,7.58333333 80.76666667,7.58333333 80.775,7.58333333 80.775,7.59166667 80.78333333,7.59166667 80.78333333,7.58333333 80.79166667,7.58333333 80.79166667,7.59166667 80.79166667,7.6 80.78333333,7.6 80.78333333,7.60833333 80.78333333,7.61666667 80.78333333,7.625 80.78333333,7.63333333 80.78333333,7.64166667 80.78333333,7.65 80.79166667,7.65 80.79166667,7.64166667 80.79166667,7.63333333 80.79166667,7.625 80.8,7.625 80.8,7.61666667 80.8,7.60833333 80.8,7.6 80.80833333,7.6 80.80833333,7.59166667 80.8,7.59166667 80.8,7.58333333 80.80833333,7.58333333 80.80833333,7.575 80.80833333,7.56666667 80.80833333,7.55833333 80.80833333,7.55 80.80833333,7.54166667 80.8,7.54166667 80.79166667,7.54166667 80.79166667,7.53333333 80.79166667,7.525 80.79166667,7.51666667 80.78333333,7.51666667 80.78333333,7.50833333 80.78333333,7.5 80.78333333,7.49166667 80.79166667,7.49166667 80.79166667,7.5 80.79166667,7.50833333 80.8,7.50833333 80.80833333,7.50833333 80.80833333,7.51666667 80.80833333,7.525 80.81666667,7.525 80.81666667,7.53333333 80.825,7.53333333 80.825,7.525 80.825,7.51666667 80.83333333,7.51666667 80.83333333,7.50833333 80.825,7.50833333 80.825,7.5 80.83333333,7.5 80.84166667,7.5 80.85,7.5 80.85833333,7.5 80.85833333,7.49166667 80.86666667,7.49166667 80.86666667,7.48333333 80.875,7.48333333 80.875,7.475 80.86666667,7.475 80.86666667,7.46666667 80.85833333,7.46666667 80.85833333,7.45833333 80.85833333,7.45 80.85833333,7.44166667 80.85,7.44166667 80.85,7.43333333 80.85,7.425 80.84166667,7.425 80.84166667,7.41666667 80.85,7.41666667 80.85833333,7.41666667 80.85833333,7.425 80.85833333,7.43333333 80.86666667,7.43333333 80.86666667,7.44166667 80.875,7.44166667 80.875,7.45 80.88333333,7.45 80.88333333,7.45833333 80.89166667,7.45833333 80.89166667,7.45 80.9,7.45 80.9,7.44166667 80.90833333,7.44166667 80.90833333,7.43333333 80.90833333,7.425 80.90833333,7.41666667 80.91666667,7.41666667 80.925,7.41666667 80.925,7.40833333 80.925,7.4 80.93333333,7.4 80.93333333,7.39166667 80.93333333,7.38333333 80.93333333,7.375 80.925,7.375 80.91666667,7.375 80.91666667,7.36666667 80.91666667,7.35833333 80.91666667,7.35 80.91666667,7.34166667 80.925,7.34166667 80.925,7.33333333 80.93333333,7.33333333 80.94166667,7.33333333 80.94166667,7.325 80.94166667,7.31666667 80.95,7.31666667 80.95833333,7.31666667 80.95833333,7.30833333 80.95833333,7.3 80.95833333,7.29166667 80.95833333,7.28333333 80.95833333,7.275 80.95833333,7.26666667 80.95833333,7.25833333 80.95833333,7.25 80.95,7.25 80.95,7.24166667 80.94166667,7.24166667 80.94166667,7.23333333 80.93333333,7.23333333 80.93333333,7.225 80.93333333,7.21666667 80.93333333,7.20833333 80.925,7.20833333 80.925,7.21666667 80.925,7.225 80.91666667,7.225 80.91666667,7.23333333 80.91666667,7.24166667 80.91666667,7.25 80.91666667,7.25833333 80.91666667,7.26666667 80.90833333,7.26666667 80.90833333,7.25833333 80.90833333,7.25 80.9,7.25 80.9,7.24166667 80.89166667,7.24166667 80.89166667,7.23333333 80.88333333,7.23333333 80.88333333,7.225 80.875,7.225 80.875,7.23333333 80.875,7.24166667 80.875,7.25 80.875,7.25833333 80.875,7.26666667 80.875,7.275 80.86666667,7.275 80.86666667,7.26666667 80.85833333,7.26666667 80.85833333,7.25833333 80.85833333,7.25 80.85833333,7.24166667 80.85833333,7.23333333 80.85,7.23333333 80.85,7.225 80.85,7.21666667 80.84166667,7.21666667 80.83333333,7.21666667 80.83333333,7.225 80.825,7.225 80.825,7.23333333 80.81666667,7.23333333 80.81666667,7.225 80.81666667,7.21666667 80.81666667,7.20833333 80.80833333,7.20833333 80.80833333,7.21666667 80.80833333,7.225 80.80833333,7.23333333 80.8,7.23333333 80.79166667,7.23333333 80.79166667,7.225 80.8,7.225 80.8,7.21666667 80.8,7.20833333 80.8,7.2 80.8,7.19166667 80.80833333,7.19166667 80.80833333,7.18333333 80.81666667,7.18333333 80.825,7.18333333 80.825,7.175 80.83333333,7.175 80.83333333,7.16666667 80.825,7.16666667 80.825,7.15833333 80.825,7.15 80.825,7.14166667 80.825,7.13333333 80.81666667,7.13333333 80.81666667,7.125 80.825,7.125 80.83333333,7.125 80.83333333,7.13333333 80.84166667,7.13333333 80.84166667,7.14166667 80.85,7.14166667 80.85,7.13333333 80.85833333,7.13333333 80.86666667,7.13333333 80.86666667,7.125 80.86666667,7.11666667 80.875,7.11666667 80.875,7.10833333 80.88333333,7.10833333 80.88333333,7.11666667 80.88333333,7.125 80.88333333,7.13333333 80.89166667,7.13333333 80.89166667,7.14166667 80.9,7.14166667 80.90833333,7.14166667 80.91666667,7.14166667 80.91666667,7.15 80.90833333,7.15 80.90833333,7.15833333 80.91666667,7.15833333 80.91666667,7.16666667 80.91666667,7.175 80.925,7.175 80.925,7.18333333 80.925,7.19166667 80.93333333,7.19166667 80.93333333,7.18333333 80.93333333,7.175 80.94166667,7.175 80.94166667,7.16666667 80.94166667,7.15833333 80.95,7.15833333 80.95,7.15 80.94166667,7.15 80.93333333,7.15 80.93333333,7.14166667 80.94166667,7.14166667 80.94166667,7.13333333 80.93333333,7.13333333 80.93333333,7.125 80.93333333,7.11666667 80.94166667,7.11666667 80.94166667,7.10833333 80.93333333,7.10833333 80.93333333,7.1 80.93333333,7.09166667 80.93333333,7.08333333 80.93333333,7.075 80.94166667,7.075 80.94166667,7.08333333 80.95,7.08333333 80.95,7.075 80.95,7.06666667 80.95,7.05833333 80.95833333,7.05833333 80.95833333,7.05 80.95833333,7.04166667 80.95833333,7.03333333 80.95833333,7.025 80.95,7.025 80.95,7.01666667 80.95833333,7.01666667 80.96666667,7.01666667 80.96666667,7.025 80.96666667,7.03333333 80.96666667,7.04166667 80.96666667,7.05 80.975,7.05 80.98333333,7.05 80.98333333,7.05833333 80.99166667,7.05833333 80.99166667,7.06666667 81.0,7.06666667 81.00833333,7.06666667 81.01666667,7.06666667 81.01666667,7.05833333 81.025,7.05833333 81.025,7.06666667 81.03333333,7.06666667 81.04166667,7.06666667 81.04166667,7.05833333 81.05,7.05833333 81.05,7.05 81.05,7.04166667 81.05,7.03333333 81.04166667,7.03333333 81.04166667,7.025 81.04166667,7.01666667 81.05,7.01666667 81.05833333,7.01666667 81.06666667,7.01666667 81.075,7.01666667 81.075,7.025 81.08333333,7.025 81.09166667,7.025 81.09166667,7.03333333 81.09166667,7.04166667 81.08333333,7.04166667 81.08333333,7.05 81.08333333,7.05833333 81.075,7.05833333 81.075,7.06666667 81.06666667,7.06666667 81.06666667,7.075 81.06666667,7.08333333 81.06666667,7.09166667 81.06666667,7.1 81.06666667,7.10833333 81.075,7.10833333 81.075,7.1 81.08333333,7.1 81.08333333,7.09166667 81.08333333,7.08333333 81.09166667,7.08333333 81.09166667,7.075 81.09166667,7.06666667 81.1,7.06666667 81.1,7.05833333 81.1,7.05 81.10833333,7.05 81.10833333,7.04166667 81.10833333,7.03333333 81.11666667,7.03333333 81.11666667,7.025 81.125,7.025 81.125,7.01666667 81.125,7.00833333 81.13333333,7.00833333 81.13333333,7.0 81.13333333,6.99166667 81.14166667,6.99166667 81.14166667,6.98333333 81.14166667,6.975 81.14166667,6.96666667 81.15,6.96666667 81.15,6.95833333 81.14166667,6.95833333 81.13333333,6.95833333 81.13333333,6.95 81.14166667,6.95 81.15,6.95 81.15,6.94166667 81.14166667,6.94166667 81.14166667,6.93333333 81.15,6.93333333 81.15833333,6.93333333 81.15833333,6.925 81.15833333,6.91666667 81.15833333,6.90833333 81.15833333,6.9 81.15,6.9 81.15,6.90833333 81.14166667,6.90833333 81.13333333,6.90833333 81.13333333,6.9 81.13333333,6.89166667 81.14166667,6.89166667 81.14166667,6.88333333 81.14166667,6.875 81.14166667,6.86666667 81.13333333,6.86666667 81.125,6.86666667 81.125,6.85833333 81.125,6.85 81.11666667,6.85</coordinates></LinearRing></outerBoundaryIs><innerBoundaryIs><LinearRing><coordinates>81.05833333,6.875 81.06666667,6.875 81.06666667,6.88333333 81.06666667,6.89166667 81.06666667,6.9 81.075,6.9 81.075,6.90833333 81.06666667,6.90833333 81.06666667,6.91666667 81.05833333,6.91666667 81.05833333,6.90833333 81.05833333,6.9 81.05,6.9 81.05,6.89166667 81.04166667,6.89166667 81.03333333,6.89166667 81.03333333,6.88333333 81.03333333,6.875 81.04166667,6.875 81.04166667,6.88333333 81.05,6.88333333 81.05833333,6.88333333 81.05833333,6.875</coordinates></LinearRing></innerBoundaryIs><innerBoundaryIs><LinearRing><coordinates>81.075,6.9 81.075,6.89166667 81.08333333,6.89166667 81.08333333,6.9 81.075,6.9</coordinates></LinearRing></innerBoundaryIs><innerBoundaryIs><LinearRing><coordinates>81.03333333,6.875 81.025,6.875 81.025,6.86666667 81.03333333,6.86666667 81.03333333,6.875</coordinates></LinearRing></innerBoundaryIs><innerBoundaryIs><LinearRing><coordinates>80.53333333,6.825 80.525,6.825 80.525,6.81666667 80.53333333,6.81666667 80.53333333,6.825</coordinates></LinearRing></innerBoundaryIs><innerBoundaryIs><LinearRing><coordinates>80.60833333,6.84166667 80.60833333,6.83333333 80.61666667,6.83333333 80.61666667,6.84166667 80.60833333,6.84166667</coordinates></LinearRing></innerBoundaryIs><innerBoundaryIs><LinearRing><coordinates>80.55,6.93333333 80.55,6.925 80.55833333,6.925 80.55833333,6.93333333 80.55,6.93333333</coordinates></LinearRing></innerBoundaryIs><innerBoundaryIs><LinearRing><coordinates>80.55833333,6.925 80.55833333,6.91666667 80.56666667,6.91666667 80.56666667,6.925 80.55833333,6.925</coordinates></LinearRing></innerBoundaryIs><innerBoundaryIs><LinearRing><coordinates>80.51666667,7.10833333 80.51666667,7.1 80.525,7.1 80.525,7.10833333 80.51666667,7.10833333</coordinates></LinearRing></innerBoundaryIs><innerBoundaryIs><LinearRing><coordinates>80.525,7.1 80.525,7.09166667 80.53333333,7.09166667 80.53333333,7.1 80.525,7.1</coordinates></LinearRing></innerBoundaryIs><innerBoundaryIs><LinearRing><coordinates>80.50833333,7.25 80.51666667,7.25 80.51666667,7.25833333 80.51666667,7.26666667 80.50833333,7.26666667 80.5,7.26666667 80.5,7.25833333 80.50833333,7.25833333 80.50833333,7.25</coordinates></LinearRing></innerBoundaryIs><innerBoundaryIs><LinearRing><coordinates>80.5,7.375 80.5,7.36666667 80.50833333,7.36666667 80.50833333,7.375 80.5,7.375</coordinates></LinearRing></innerBoundaryIs><innerBoundaryIs><LinearRing><coordinates>80.59166667,7.625 80.59166667,7.63333333 80.58333333,7.63333333 80.58333333,7.625 80.59166667,7.625</coordinates></LinearRing></innerBoundaryIs><innerBoundaryIs><LinearRing><coordinates>80.6,7.45833333 80.6,7.46666667 80.59166667,7.46666667 80.59166667,7.45833333 80.6,7.45833333</coordinates></LinearRing></innerBoundaryIs><innerBoundaryIs><LinearRing><coordinates>80.66666667,7.375 80.66666667,7.36666667 80.66666667,7.35833333 80.675,7.35833333 80.675,7.36666667 80.675,7.375 80.66666667,7.375</coordinates></LinearRing></innerBoundaryIs><innerBoundaryIs><LinearRing><coordinates>80.75,7.58333333 80.74166667,7.58333333 80.74166667,7.575 80.75,7.575 80.75,7.58333333</coordinates></LinearRing></innerBoundaryIs><innerBoundaryIs><LinearRing><coordinates>80.85,7.44166667 80.85,7.45 80.84166667,7.45 80.84166667,7.44166667 80.85,7.44166667</coordinates></LinearRing></innerBoundaryIs><innerBoundaryIs><LinearRing><coordinates>80.79166667,7.23333333 80.79166667,7.24166667 80.79166667,7.25 80.8,7.25 80.8,7.25833333 80.79166667,7.25833333 80.79166667,7.26666667 80.79166667,7.275 80.78333333,7.275 80.78333333,7.28333333 80.78333333,7.29166667 80.775,7.29166667 80.775,7.3 80.76666667,7.3 80.76666667,7.30833333 80.75833333,7.30833333 80.75833333,7.31666667 80.75,7.31666667 80.75,7.325 80.74166667,7.325 80.74166667,7.31666667 80.74166667,7.30833333 80.74166667,7.3 80.74166667,7.29166667 80.75,7.29166667 80.75833333,7.29166667 80.76666667,7.29166667 80.76666667,7.28333333 80.75833333,7.28333333 80.75833333,7.275 80.76666667,7.275 80.775,7.275 80.775,7.26666667 80.775,7.25833333 80.78333333,7.25833333 80.78333333,7.25 80.775,7.25 80.775,7.24166667 80.78333333,7.24166667 80.78333333,7.23333333 80.79166667,7.23333333</coordinates></LinearRing></innerBoundaryIs><innerBoundaryIs><LinearRing><coordinates>80.79166667,7.275 80.8,7.275 80.8,7.28333333 80.79166667,7.28333333 80.79166667,7.275</coordinates></LinearRing></innerBoundaryIs><innerBoundaryIs><LinearRing><coordinates>80.81666667,7.125 80.80833333,7.125 80.80833333,7.11666667 80.81666667,7.11666667 80.81666667,7.125</coordinates></LinearRing></innerBoundaryIs><innerBoundaryIs><LinearRing><coordinates>80.93333333,7.075 80.925,7.075 80.925,7.06666667 80.925,7.05833333 80.91666667,7.05833333 80.91666667,7.05 80.91666667,7.04166667 80.925,7.04166667 80.925,7.05 80.93333333,7.05 80.93333333,7.05833333 80.93333333,7.06666667 80.93333333,7.075</coordinates></LinearRing></innerBoundaryIs><innerBoundaryIs><LinearRing><coordinates>80.96666667,7.01666667 80.96666667,7.00833333 80.975,7.00833333 80.975,7.01666667 80.96666667,7.01666667</coordinates></LinearRing></innerBoundaryIs><innerBoundaryIs><LinearRing><coordinates>80.975,7.00833333 80.975,7.0 80.975,6.99166667 80.98333333,6.99166667 80.98333333,6.98333333 80.975,6.98333333 80.975,6.975 80.975,6.96666667 80.98333333,6.96666667 80.98333333,6.975 80.99166667,6.975 80.99166667,6.98333333 80.99166667,6.99166667 80.99166667,7.0 80.98333333,7.0 80.98333333,7.00833333 80.975,7.00833333</coordinates></LinearRing></innerBoundaryIs><innerBoundaryIs><LinearRing><coordinates>80.55,7.09166667 80.55833333,7.09166667 80.55833333,7.1 80.55,7.1 80.55,7.09166667</coordinates></LinearRing></innerBoundaryIs><innerBoundaryIs><LinearRing><coordinates>80.55,7.1 80.55,7.10833333 80.54166667,7.10833333 80.54166667,7.1 80.55,7.1</coordinates></LinearRing></innerBoundaryIs><innerBoundaryIs><LinearRing><coordinates>80.54166667,7.10833333 80.54166667,7.11666667 80.54166667,7.125 80.53333333,7.125 80.53333333,7.11666667 80.53333333,7.10833333 80.54166667,7.10833333</coordinates></LinearRing></innerBoundaryIs><innerBoundaryIs><LinearRing><coordinates>80.56666667,7.09166667 80.56666667,7.08333333 80.56666667,7.075 80.575,7.075 80.575,7.06666667 80.58333333,7.06666667 80.58333333,7.075 80.58333333,7.08333333 80.58333333,7.09166667 80.575,7.09166667 80.575,7.1 80.575,7.10833333 80.58333333,7.10833333 80.58333333,7.11666667 80.575,7.11666667 80.575,7.125 80.575,7.13333333 80.56666667,7.13333333 80.56666667,7.125 80.56666667,7.11666667 80.56666667,7.10833333 80.56666667,7.1 80.56666667,7.09166667</coordinates></LinearRing></innerBoundaryIs><innerBoundaryIs><LinearRing><coordinates>80.58333333,7.06666667 80.58333333,7.05833333 80.59166667,7.05833333 80.6,7.05833333 80.60833333,7.05833333 80.60833333,7.05 80.61666667,7.05 80.61666667,7.05833333 80.61666667,7.06666667 80.60833333,7.06666667 80.6,7.06666667 80.59166667,7.06666667 80.58333333,7.06666667</coordinates></LinearRing></innerBoundaryIs><innerBoundaryIs><LinearRing><coordinates>80.58333333,7.11666667 80.59166667,7.11666667 80.59166667,7.125 80.58333333,7.125 80.58333333,7.11666667</coordinates></LinearRing></innerBoundaryIs><innerBoundaryIs><LinearRing><coordinates>80.59166667,7.11666667 80.59166667,7.10833333 80.6,7.10833333 80.6,7.11666667 80.59166667,7.11666667</coordinates></LinearRing></innerBoundaryIs><innerBoundaryIs><LinearRing><coordinates>81.05833333,6.96666667 81.06666667,6.96666667 81.06666667,6.975 81.06666667,6.98333333 81.075,6.98333333 81.075,6.99166667 81.06666667,6.99166667 81.05833333,6.99166667 81.05833333,7.0 81.05,7.0 81.05,6.99166667 81.05,6.98333333 81.05,6.975 81.05833333,6.975 81.05833333,6.96666667</coordinates></LinearRing></innerBoundaryIs><innerBoundaryIs><LinearRing><coordinates>81.06666667,6.96666667 81.06666667,6.95833333 81.06666667,6.95 81.075,6.95 81.075,6.95833333 81.075,6.96666667 81.06666667,6.96666667</coordinates></LinearRing></innerBoundaryIs><innerBoundaryIs><LinearRing><coordinates>81.075,6.95 81.075,6.94166667 81.06666667,6.94166667 81.06666667,6.93333333 81.075,6.93333333 81.075,6.925 81.08333333,6.925 81.08333333,6.93333333 81.08333333,6.94166667 81.08333333,6.95 81.075,6.95</coordinates></LinearRing></innerBoundaryIs><innerBoundaryIs><LinearRing><coordinates>80.55833333,7.03333333 80.56666667,7.03333333 80.56666667,7.04166667 80.55833333,7.04166667 80.55833333,7.03333333</coordinates></LinearRing></innerBoundaryIs><innerBoundaryIs><LinearRing><coordinates>80.55833333,7.04166667 80.55833333,7.05 80.55,7.05 80.55,7.04166667 80.55833333,7.04166667</coordinates></LinearRing></innerBoundaryIs><innerBoundaryIs><LinearRing><coordinates>80.675,7.3 80.68333333,7.3 80.68333333,7.29166667 80.69166667,7.29166667 80.69166667,7.28333333 80.69166667,7.275 80.7,7.275 80.70833333,7.275 80.71666667,7.275 80.725,7.275 80.725,7.28333333 80.725,7.29166667 80.71666667,7.29166667 80.71666667,7.3 80.70833333,7.3 80.7,7.3 80.7,7.30833333 80.69166667,7.30833333 80.69166667,7.31666667 80.68333333,7.31666667 80.675,7.31666667 80.675,7.325 80.675,7.33333333 80.675,7.34166667 80.66666667,7.34166667 80.66666667,7.35 80.65833333,7.35 80.65,7.35 80.64166667,7.35 80.63333333,7.35 80.63333333,7.35833333 80.625,7.35833333 80.625,7.36666667 80.625,7.375 80.61666667,7.375 80.60833333,7.375 80.6,7.375 80.6,7.38333333 80.59166667,7.38333333 80.59166667,7.375 80.58333333,7.375 80.58333333,7.38333333 80.575,7.38333333 80.575,7.375 80.56666667,7.375 80.56666667,7.38333333 80.55833333,7.38333333 80.55833333,7.39166667 80.55,7.39166667 80.55,7.4 80.55,7.40833333 80.55833333,7.40833333 80.55833333,7.41666667 80.55,7.41666667 80.54166667,7.41666667 80.54166667,7.40833333 80.54166667,7.4 80.54166667,7.39166667 80.53333333,7.39166667 80.53333333,7.38333333 80.53333333,7.375 80.54166667,7.375 80.54166667,7.36666667 80.53333333,7.36666667 80.53333333,7.35833333 80.54166667,7.35833333 80.54166667,7.35 80.54166667,7.34166667 80.55,7.34166667 80.55,7.33333333 80.55833333,7.33333333 80.55833333,7.325 80.55833333,7.31666667 80.56666667,7.31666667 80.56666667,7.325 80.56666667,7.33333333 80.575,7.33333333 80.575,7.325 80.58333333,7.325 80.59166667,7.325 80.59166667,7.31666667 80.6,7.31666667 80.6,7.30833333 80.60833333,7.30833333 80.60833333,7.31666667 80.61666667,7.31666667 80.625,7.31666667 80.625,7.325 80.63333333,7.325 80.63333333,7.33333333 80.64166667,7.33333333 80.64166667,7.325 80.65,7.325 80.65833333,7.325 80.65833333,7.31666667 80.66666667,7.31666667 80.66666667,7.30833333 80.675,7.30833333 80.675,7.3</coordinates></LinearRing></innerBoundaryIs><innerBoundaryIs><LinearRing><coordinates>80.55,7.33333333 80.54166667,7.33333333 80.54166667,7.325 80.55,7.325 80.55,7.33333333</coordinates></LinearRing></innerBoundaryIs><innerBoundaryIs><LinearRing><coordinates>80.53333333,7.15833333 80.53333333,7.15 80.54166667,7.15 80.54166667,7.15833333 80.53333333,7.15833333</coordinates></LinearRing></innerBoundaryIs><innerBoundaryIs><LinearRing><coordinates>80.54166667,7.15 80.54166667,7.14166667 80.55,7.14166667 80.55,7.15 80.54166667,7.15</coordinates></LinearRing></innerBoundaryIs><innerBoundaryIs><LinearRing><coordinates>80.53333333,7.46666667 80.53333333,7.45833333 80.54166667,7.45833333 80.55,7.45833333 80.55,7.46666667 80.55833333,7.46666667 80.55833333,7.475 80.55,7.475 80.55,7.48333333 80.54166667,7.48333333 80.54166667,7.475 80.54166667,7.46666667 80.53333333,7.46666667</coordinates></LinearRing></innerBoundaryIs><innerBoundaryIs><LinearRing><coordinates>80.55,7.48333333 80.55833333,7.48333333 80.56666667,7.48333333 80.56666667,7.49166667 80.56666667,7.5 80.56666667,7.50833333 80.55833333,7.50833333 80.55833333,7.5 80.55833333,7.49166667 80.55,7.49166667 80.55,7.48333333</coordinates></LinearRing></innerBoundaryIs><innerBoundaryIs><LinearRing><coordinates>80.54166667,7.43333333 80.54166667,7.425 80.55,7.425 80.55,7.43333333 80.55,7.44166667 80.54166667,7.44166667 80.54166667,7.43333333</coordinates></LinearRing></innerBoundaryIs><innerBoundaryIs><LinearRing><coordinates>80.54166667,7.44166667 80.54166667,7.45 80.53333333,7.45 80.53333333,7.44166667 80.54166667,7.44166667</coordinates></LinearRing></innerBoundaryIs><innerBoundaryIs><LinearRing><coordinates>80.46666667,7.1 80.46666667,7.09166667 80.475,7.09166667 80.475,7.1 80.46666667,7.1</coordinates></LinearRing></innerBoundaryIs><innerBoundaryIs><LinearRing><coordinates>80.95833333,6.96666667 80.95833333,6.95833333 80.96666667,6.95833333 80.96666667,6.96666667 80.95833333,6.96666667</coordinates></LinearRing></innerBoundaryIs><innerBoundaryIs><LinearRing><coordinates>81.08333333,6.96666667 81.09166667,6.96666667 81.1,6.96666667 81.10833333,6.96666667 81.10833333,6.975 81.1,6.975 81.1,6.98333333 81.09166667,6.98333333 81.08333333,6.98333333 81.08333333,6.975 81.08333333,6.96666667</coordinates></LinearRing></innerBoundaryIs><innerBoundaryIs><LinearRing><coordinates>81.08333333,6.875 81.09166667,6.875 81.1,6.875 81.1,6.88333333 81.09166667,6.88333333 81.08333333,6.88333333 81.08333333,6.875</coordinates></LinearRing></innerBoundaryIs><innerBoundaryIs><LinearRing><coordinates>81.01666667,6.88333333 81.025,6.88333333 81.025,6.89166667 81.01666667,6.89166667 81.01666667,6.88333333</coordinates></LinearRing></innerBoundaryIs><innerBoundaryIs><LinearRing><coordinates>80.95,6.925 80.95,6.91666667 80.95833333,6.91666667 80.95833333,6.925 80.95833333,6.93333333 80.95,6.93333333 80.95,6.925</coordinates></LinearRing></innerBoundaryIs><innerBoundaryIs><LinearRing><coordinates>80.95833333,6.94166667 80.96666667,6.94166667 80.96666667,6.95 80.95833333,6.95 80.95833333,6.94166667</coordinates></LinearRing></innerBoundaryIs><innerBoundaryIs><LinearRing><coordinates>81.03333333,6.91666667 81.04166667,6.91666667 81.04166667,6.925 81.03333333,6.925 81.03333333,6.91666667</coordinates></LinearRing></innerBoundaryIs><innerBoundaryIs><LinearRing><coordinates>80.56666667,7.3 80.575,7.3 80.575,7.30833333 80.56666667,7.30833333 80.56666667,7.3</coordinates></LinearRing></innerBoundaryIs><innerBoundaryIs><LinearRing><coordinates>80.59166667,7.15833333 80.6,7.15833333 80.6,7.16666667 80.59166667,7.16666667 80.59166667,7.15833333</coordinates></LinearRing></innerBoundaryIs><innerBoundaryIs><LinearRing><coordinates>80.58333333,7.13333333 80.59166667,7.13333333 80.6,7.13333333 80.6,7.14166667 80.59166667,7.14166667 80.58333333,7.14166667 80.58333333,7.13333333</coordinates></LinearRing></innerBoundaryIs><innerBoundaryIs><LinearRing><coordinates>80.76666667,7.21666667 80.775,7.21666667 80.775,7.225 80.76666667,7.225 80.76666667,7.21666667</coordinates></LinearRing></innerBoundaryIs><innerBoundaryIs><LinearRing><coordinates>80.55833333,7.19166667 80.55833333,7.18333333 80.56666667,7.18333333 80.56666667,7.19166667 80.55833333,7.19166667</coordinates></LinearRing></innerBoundaryIs><innerBoundaryIs><LinearRing><coordinates>80.60833333,7.175 80.61666667,7.175 80.61666667,7.18333333 80.60833333,7.18333333 80.60833333,7.175</coordinates></LinearRing></innerBoundaryIs><innerBoundaryIs><LinearRing><coordinates>80.53333333,7.5 80.54166667,7.5 80.54166667,7.50833333 80.53333333,7.50833333 80.53333333,7.5</coordinates></LinearRing></innerBoundaryIs><innerBoundaryIs><LinearRing><coordinates>80.58333333,7.50833333 80.59166667,7.50833333 80.59166667,7.5 80.6,7.5 80.6,7.50833333 80.6,7.51666667 80.6,7.525 80.6,7.53333333 80.6,7.54166667 80.6,7.55 80.6,7.55833333 80.6,7.56666667 80.6,7.575 80.60833333,7.575 80.60833333,7.58333333 80.60833333,7.59166667 80.6,7.59166667 80.59166667,7.59166667 80.59166667,7.58333333 80.59166667,7.575 80.58333333,7.575 80.58333333,7.56666667 80.575,7.56666667 80.575,7.55833333 80.58333333,7.55833333 80.58333333,7.55 80.58333333,7.54166667 80.58333333,7.53333333 80.59166667,7.53333333 80.59166667,7.525 80.58333333,7.525 80.58333333,7.51666667 80.58333333,7.50833333</coordinates></LinearRing></innerBoundaryIs><innerBoundaryIs><LinearRing><coordinates>80.55833333,7.53333333 80.55833333,7.525 80.56666667,7.525 80.56666667,7.53333333 80.55833333,7.53333333</coordinates></LinearRing></innerBoundaryIs></Polygon></MultiGeometry>
  </Placemark>
</Folder>
</Document></kml>
