# Supplementary material for: Species conservation profiles of a random sample of world spiders IV: Scytodidae to Zoropsidae
Source: Biodivers Data J. 2018 Dec 14;(6):e30842. doi: 10.3897/BDJ.6.e30842 (PMC6303285; doi:10.3897/BDJ.6.e30842)
Supplement: Supplementary material 20 — Distribution of Dipoeana appalachia Levi, 1953 [file bdj-06-e30842-s020.kml]

<?xml version="1.0" encoding="utf-8" ?>
<kml xmlns="http://www.opengis.net/kml/2.2">
<Document id="root_doc">
<Schema name="Dipoena_appalachia.kml" id="Dipoena_appalachia.kml">
	<SimpleField name="layer" type="float"></SimpleField>
</Schema>
<Folder><name>Dipoena_appalachia.kml</name>
  <Placemark>
	<Style><LineStyle><color>ff0000ff</color></LineStyle><PolyStyle><fill>0</fill></PolyStyle></Style>
	<ExtendedData><SchemaData schemaUrl="#Dipoena_appalachia.kml">
		<SimpleData name="layer">1</SimpleData>
	</SchemaData></ExtendedData>
      <MultiGeometry><Polygon><outerBoundaryIs><LinearRing><coordinates>-88.91666667,30.25 -88.83333333,30.25 -88.83333333,30.16666667 -88.91666667,30.16666667 -89.0,30.16666667 -89.08333333,30.16666667 -89.16666667,30.16666667 -89.16666667,30.25 -89.08333333,30.25 -89.0,30.25 -88.91666667,30.25</coordinates></LinearRing></outerBoundaryIs></Polygon><Polygon><outerBoundaryIs><LinearRing><coordinates>-79.75,33.66666667 -79.75,33.58333333 -79.83333333,33.58333333 -79.91666667,33.58333333 -79.91666667,33.66666667 -80.0,33.66666667 -80.0,33.75 -80.0,33.83333333 -80.0,33.91666667 -79.91666667,33.91666667 -79.91666667,33.83333333 -79.83333333,33.83333333 -79.75,33.83333333 -79.66666667,33.83333333 -79.66666667,33.75 -79.66666667,33.66666667 -79.75,33.66666667</coordinates></LinearRing></outerBoundaryIs></Polygon><Polygon><outerBoundaryIs><LinearRing><coordinates>-93.41666667,35.33333333 -93.5,35.33333333 -93.58333333,35.33333333 -93.66666667,35.33333333 -93.75,35.33333333 -93.75,35.41666667 -93.66666667,35.41666667 -93.58333333,35.41666667 -93.58333333,35.5 -93.5,35.5 -93.41666667,35.5 -93.41666667,35.41666667 -93.33333333,35.41666667 -93.33333333,35.33333333 -93.41666667,35.33333333</coordinates></LinearRing></outerBoundaryIs></Polygon><Polygon><outerBoundaryIs><LinearRing><coordinates>-81.66666667,35.75 -81.66666667,35.66666667 -81.75,35.66666667 -81.83333333,35.66666667 -81.83333333,35.75 -81.75,35.75 -81.75,35.83333333 -81.66666667,35.83333333 -81.66666667,35.75</coordinates></LinearRing></outerBoundaryIs></Polygon><Polygon><outerBoundaryIs><LinearRing><coordinates>-84.41666667,36.83333333 -84.33333333,36.83333333 -84.33333333,36.75 -84.41666667,36.75 -84.41666667,36.83333333</coordinates></LinearRing></outerBoundaryIs></Polygon><Polygon><outerBoundaryIs><LinearRing><coordinates>-84.33333333,36.75 -84.25,36.75 -84.25,36.66666667 -84.33333333,36.66666667 -84.33333333,36.75</coordinates></LinearRing></outerBoundaryIs></Polygon><Polygon><outerBoundaryIs><LinearRing><coordinates>-79.91666667,36.41666667 -79.83333333,36.41666667 -79.83333333,36.33333333 -79.91666667,36.33333333 -79.91666667,36.41666667</coordinates></LinearRing></outerBoundaryIs></Polygon><Polygon><outerBoundaryIs><LinearRing><coordinates>-77,40 -76.91666667,40.0 -76.91666667,39.91666667 -77.0,39.91666667 -77,40</coordinates></LinearRing></outerBoundaryIs></Polygon><Polygon><outerBoundaryIs><LinearRing><coordinates>-77.16666667,39.66666667 -77.16666667,39.58333333 -77.25,39.58333333 -77.33333333,39.58333333 -77.33333333,39.66666667 -77.33333333,39.75 -77.33333333,39.83333333 -77.25,39.83333333 -77.25,39.91666667 -77.16666667,39.91666667 -77.08333333,39.91666667 -77.0,39.91666667 -77.0,39.83333333 -77.08333333,39.83333333 -77.16666667,39.83333333 -77.16666667,39.75 -77.16666667,39.66666667</coordinates></LinearRing></outerBoundaryIs></Polygon><Polygon><outerBoundaryIs><LinearRing><coordinates>-71.5,41.16666667 -71.5,41.08333333 -71.58333333,41.08333333 -71.66666667,41.08333333 -71.66666667,41.16666667 -71.66666667,41.25 -71.58333333,41.25 -71.5,41.25 -71.5,41.16666667</coordinates></LinearRing></outerBoundaryIs></Polygon><Polygon><outerBoundaryIs><LinearRing><coordinates>-73.83333333,43.08333333 -73.75,43.08333333 -73.75,43.0 -73.83333333,43.0 -73.83333333,43.08333333</coordinates></LinearRing></outerBoundaryIs></Polygon><Polygon><outerBoundaryIs><LinearRing><coordinates>-70.66666667,43.0 -70.58333333,43.0 -70.58333333,42.91666667 -70.66666667,42.91666667 -70.66666667,43.0</coordinates></LinearRing></outerBoundaryIs></Polygon><Polygon><outerBoundaryIs><LinearRing><coordinates>-72.33333333,42.91666667 -72.25,42.91666667 -72.25,42.83333333 -72.33333333,42.83333333 -72.33333333,42.91666667</coordinates></LinearRing></outerBoundaryIs></Polygon><Polygon><outerBoundaryIs><LinearRing><coordinates>-76.83333333,40.0 -76.75,40.0 -76.75,39.91666667 -76.83333333,39.91666667 -76.83333333,40.0</coordinates></LinearRing></outerBoundaryIs></Polygon><Polygon><outerBoundaryIs><LinearRing><coordinates>-66.66666667,44.75 -66.66666667,44.66666667 -66.66666667,44.58333333 -66.75,44.58333333 -66.83333333,44.58333333 -66.91666667,44.58333333 -66.91666667,44.66666667 -66.91666667,44.75 -66.83333333,44.75 -66.83333333,44.83333333 -66.75,44.83333333 -66.66666667,44.83333333 -66.66666667,44.75</coordinates></LinearRing></outerBoundaryIs></Polygon><Polygon><outerBoundaryIs><LinearRing><coordinates>-62.41666667,46.0 -62.41666667,45.91666667 -62.5,45.91666667 -62.58333333,45.91666667 -62.66666667,45.91666667 -62.75,45.91666667 -62.83333333,45.91666667 -62.91666667,45.91666667 -62.91666667,46.0 -63,46 -63.08333333,46.0 -63.08333333,46.08333333 -63.08333333,46.16666667 -63.16666667,46.16666667 -63.16666667,46.08333333 -63.25,46.08333333 -63.33333333,46.08333333 -63.41666667,46.08333333 -63.41666667,46.16666667 -63.5,46.16666667 -63.58333333,46.16666667 -63.66666667,46.16666667 -63.75,46.16666667 -63.75,46.25 -63.83333333,46.25 -63.83333333,46.33333333 -63.91666667,46.33333333 -64.0,46.33333333 -64.08333333,46.33333333 -64.16666667,46.33333333 -64.16666667,46.41666667 -64.16666667,46.5 -64.16666667,46.58333333 -64.25,46.58333333 -64.33333333,46.58333333 -64.41666667,46.58333333 -64.41666667,46.66666667 -64.41666667,46.75 -64.41666667,46.83333333 -64.33333333,46.83333333 -64.33333333,46.91666667 -64.25,46.91666667 -64.25,47.0 -64.16666667,47.0 -64.08333333,47.0 -64.08333333,47.08333333 -64.0,47.08333333 -63.91666667,47.08333333 -63.91666667,47.0 -63.91666667,46.91666667 -63.91666667,46.83333333 -64.0,46.83333333 -64.0,46.75 -63.91666667,46.75 -63.83333333,46.75 -63.83333333,46.66666667 -63.75,46.66666667 -63.66666667,46.66666667 -63.66666667,46.58333333 -63.58333333,46.58333333 -63.5,46.58333333 -63.41666667,46.58333333 -63.41666667,46.5 -63.33333333,46.5 -63.25,46.5 -63.16666667,46.5 -63.08333333,46.5 -63.08333333,46.41666667 -63.0,46.41666667 -63.0,46.5 -62.91666667,46.5 -62.83333333,46.5 -62.75,46.5 -62.66666667,46.5 -62.58333333,46.5 -62.5,46.5 -62.41666667,46.5 -62.33333333,46.5 -62.25,46.5 -62.16666667,46.5 -62.08333333,46.5 -62.0,46.5 -61.91666667,46.5 -61.91666667,46.41666667 -62.0,46.41666667 -62.0,46.33333333 -62.08333333,46.33333333 -62.16666667,46.33333333 -62.25,46.33333333 -62.33333333,46.33333333 -62.33333333,46.25 -62.33333333,46.16666667 -62.41666667,46.16666667 -62.41666667,46.08333333 -62.41666667,46.0</coordinates></LinearRing></outerBoundaryIs></Polygon><Polygon><outerBoundaryIs><LinearRing><coordinates>-73.75,45.33333333 -73.75,45.25 -73.83333333,45.25 -73.91666667,45.25 -74.0,45.25 -74.08333333,45.25 -74.08333333,45.16666667 -74.08333333,45.08333333 -74.16666667,45.08333333 -74.16666667,45.0 -74.25,45.0 -74.25,45.08333333 -74.25,45.16666667 -74.33333333,45.16666667 -74.33333333,45.25 -74.25,45.25 -74.16666667,45.25 -74.16666667,45.33333333 -74.16666667,45.41666667 -74.25,45.41666667 -74.25,45.5 -74.25,45.58333333 -74.33333333,45.58333333 -74.33333333,45.66666667 -74.25,45.66666667 -74.16666667,45.66666667 -74.16666667,45.75 -74.08333333,45.75 -74.0,45.75 -74.0,45.83333333 -73.91666667,45.83333333 -73.83333333,45.83333333 -73.83333333,45.75 -73.75,45.75 -73.66666667,45.75 -73.58333333,45.75 -73.58333333,45.83333333 -73.5,45.83333333 -73.5,45.91666667 -73.41666667,45.91666667 -73.41666667,46.0 -73.33333333,46.0 -73.25,46.0 -73.16666667,46.0 -73.16666667,46.08333333 -73.08333333,46.08333333 -73.08333333,46.16666667 -73.0,46.16666667 -72.91666667,46.16666667 -72.83333333,46.16666667 -72.83333333,46.08333333 -72.91666667,46.08333333 -72.91666667,46.0 -73,46 -73.0,45.91666667 -73.0,45.83333333 -73.0,45.75 -73.0,45.66666667 -72.91666667,45.66666667 -72.91666667,45.58333333 -72.83333333,45.58333333 -72.75,45.58333333 -72.66666667,45.58333333 -72.66666667,45.66666667 -72.58333333,45.66666667 -72.5,45.66666667 -72.5,45.58333333 -72.58333333,45.58333333 -72.58333333,45.5 -72.58333333,45.41666667 -72.66666667,45.41666667 -72.66666667,45.33333333 -72.66666667,45.25 -72.75,45.25 -72.75,45.33333333 -72.83333333,45.33333333 -72.83333333,45.41666667 -72.83333333,45.5 -72.91666667,45.5 -72.91666667,45.41666667 -73.0,45.41666667 -73.0,45.5 -73.08333333,45.5 -73.08333333,45.41666667 -73.16666667,45.41666667 -73.25,45.41666667 -73.33333333,45.41666667 -73.33333333,45.33333333 -73.41666667,45.33333333 -73.5,45.33333333 -73.58333333,45.33333333 -73.66666667,45.33333333 -73.75,45.33333333</coordinates></LinearRing></outerBoundaryIs></Polygon><Polygon><outerBoundaryIs><LinearRing><coordinates>-76.58333333,43.25 -76.66666667,43.25 -76.66666667,43.33333333 -76.75,43.33333333 -76.83333333,43.33333333 -76.83333333,43.41666667 -76.83333333,43.5 -76.91666667,43.5 -77.0,43.5 -77.08333333,43.5 -77.08333333,43.58333333 -77.16666667,43.58333333 -77.25,43.58333333 -77.25,43.66666667 -77.25,43.75 -77.33333333,43.75 -77.41666667,43.75 -77.5,43.75 -77.5,43.83333333 -77.58333333,43.83333333 -77.58333333,43.91666667 -77.58333333,44.0 -77.58333333,44.08333333 -77.5,44.08333333 -77.5,44.16666667 -77.41666667,44.16666667 -77.41666667,44.25 -77.33333333,44.25 -77.25,44.25 -77.16666667,44.25 -77.08333333,44.25 -77.0,44.25 -76.91666667,44.25 -76.83333333,44.25 -76.75,44.25 -76.75,44.33333333 -76.66666667,44.33333333 -76.58333333,44.33333333 -76.5,44.33333333 -76.41666667,44.33333333 -76.41666667,44.41666667 -76.33333333,44.41666667 -76.33333333,44.33333333 -76.25,44.33333333 -76.16666667,44.33333333 -76.08333333,44.33333333 -76.0,44.33333333 -76.0,44.25 -76.08333333,44.25 -76.08333333,44.16666667 -76.0,44.16666667 -76.0,44.08333333 -75.91666667,44.08333333 -75.91666667,44.0 -75.91666667,43.91666667 -76.0,43.91666667 -76.0,43.83333333 -76.0,43.75 -76.0,43.66666667 -76.0,43.58333333 -75.91666667,43.58333333 -75.91666667,43.5 -75.83333333,43.5 -75.75,43.5 -75.75,43.41666667 -75.66666667,43.41666667 -75.66666667,43.33333333 -75.66666667,43.25 -75.75,43.25 -75.75,43.16666667 -75.83333333,43.16666667 -75.91666667,43.16666667 -76.0,43.16666667 -76.08333333,43.16666667 -76.16666667,43.16666667 -76.25,43.16666667 -76.33333333,43.16666667 -76.33333333,43.25 -76.41666667,43.25 -76.5,43.25 -76.58333333,43.25</coordinates></LinearRing></outerBoundaryIs></Polygon><Polygon><outerBoundaryIs><LinearRing><coordinates>-93.33333333,35.16666667 -93.25,35.16666667 -93.25,35.25 -93.33333333,35.25 -93.33333333,35.33333333 -93.25,35.33333333 -93.16666667,35.33333333 -93.16666667,35.41666667 -93.08333333,35.41666667 -93.08333333,35.33333333 -93.0,35.33333333 -92.91666667,35.33333333 -92.91666667,35.41666667 -92.83333333,35.41666667 -92.75,35.41666667 -92.66666667,35.41666667 -92.58333333,35.41666667 -92.5,35.41666667 -92.41666667,35.41666667 -92.33333333,35.41666667 -92.33333333,35.5 -92.41666667,35.5 -92.41666667,35.58333333 -92.33333333,35.58333333 -92.25,35.58333333 -92.16666667,35.58333333 -92.08333333,35.58333333 -92.0,35.58333333 -91.91666667,35.58333333 -91.83333333,35.58333333 -91.75,35.58333333 -91.66666667,35.58333333 -91.66666667,35.66666667 -91.75,35.66666667 -91.75,35.75 -91.83333333,35.75 -91.91666667,35.75 -91.91666667,35.83333333 -92.0,35.83333333 -92.0,35.91666667 -92.08333333,35.91666667 -92.16666667,35.91666667 -92.16666667,36.0 -92.08333333,36.0 -92.08333333,36.08333333 -92.0,36.08333333 -92,36 -91.91666667,36.0 -91.91666667,35.91666667 -91.83333333,35.91666667 -91.83333333,36.0 -91.75,36.0 -91.75,36.08333333 -91.75,36.16666667 -91.66666667,36.16666667 -91.58333333,36.16666667 -91.58333333,36.25 -91.66666667,36.25 -91.66666667,36.33333333 -91.66666667,36.41666667 -91.58333333,36.41666667 -91.58333333,36.5 -91.5,36.5 -91.5,36.41666667 -91.41666667,36.41666667 -91.33333333,36.41666667 -91.33333333,36.5 -91.33333333,36.58333333 -91.33333333,36.66666667 -91.25,36.66666667 -91.25,36.75 -91.16666667,36.75 -91.16666667,36.66666667 -91.08333333,36.66666667 -91.08333333,36.75 -91.08333333,36.83333333 -91.0,36.83333333 -91.0,36.91666667 -91,37 -90.91666667,37.0 -90.91666667,36.91666667 -90.83333333,36.91666667 -90.83333333,36.83333333 -90.75,36.83333333 -90.75,36.91666667 -90.75,37.0 -90.75,37.08333333 -90.75,37.16666667 -90.66666667,37.16666667 -90.66666667,37.08333333 -90.58333333,37.08333333 -90.58333333,37.16666667 -90.58333333,37.25 -90.5,37.25 -90.41666667,37.25 -90.41666667,37.16666667 -90.33333333,37.16666667 -90.25,37.16666667 -90.25,37.25 -90.16666667,37.25 -90.08333333,37.25 -90.08333333,37.33333333 -90.0,37.33333333 -89.91666667,37.33333333 -89.83333333,37.33333333 -89.83333333,37.41666667 -89.83333333,37.5 -89.75,37.5 -89.66666667,37.5 -89.66666667,37.58333333 -89.58333333,37.58333333 -89.58333333,37.66666667 -89.58333333,37.75 -89.5,37.75 -89.41666667,37.75 -89.41666667,37.66666667 -89.33333333,37.66666667 -89.33333333,37.75 -89.25,37.75 -89.25,37.83333333 -89.16666667,37.83333333 -89.08333333,37.83333333 -89.0,37.83333333 -88.91666667,37.83333333 -88.91666667,37.75 -88.83333333,37.75 -88.75,37.75 -88.66666667,37.75 -88.66666667,37.83333333 -88.58333333,37.83333333 -88.5,37.83333333 -88.41666667,37.83333333 -88.33333333,37.83333333 -88.25,37.83333333 -88.25,37.75 -88.16666667,37.75 -88.16666667,37.83333333 -88.08333333,37.83333333 -88.0,37.83333333 -87.91666667,37.83333333 -87.83333333,37.83333333 -87.83333333,37.91666667 -87.75,37.91666667 -87.66666667,37.91666667 -87.58333333,37.91666667 -87.58333333,38.0 -87.5,38.0 -87.41666667,38.0 -87.41666667,38.08333333 -87.33333333,38.08333333 -87.25,38.08333333 -87.16666667,38.08333333 -87.08333333,38.08333333 -87.0,38.08333333 -86.91666667,38.08333333 -86.83333333,38.08333333 -86.75,38.08333333 -86.66666667,38.08333333 -86.66666667,38.0 -86.58333333,38.0 -86.58333333,38.08333333 -86.5,38.08333333 -86.5,38.16666667 -86.41666667,38.16666667 -86.41666667,38.25 -86.33333333,38.25 -86.25,38.25 -86.25,38.16666667 -86.16666667,38.16666667 -86.16666667,38.08333333 -86.08333333,38.08333333 -86.0,38.08333333 -85.91666667,38.08333333 -85.91666667,38.16666667 -85.91666667,38.25 -85.83333333,38.25 -85.83333333,38.33333333 -85.75,38.33333333 -85.75,38.41666667 -85.66666667,38.41666667 -85.58333333,38.41666667 -85.58333333,38.33333333 -85.58333333,38.25 -85.58333333,38.16666667 -85.5,38.16666667 -85.5,38.08333333 -85.41666667,38.08333333 -85.33333333,38.08333333 -85.25,38.08333333 -85.25,38.0 -85.33333333,38.0 -85.33333333,37.91666667 -85.33333333,37.83333333 -85.25,37.83333333 -85.25,37.91666667 -85.16666667,37.91666667 -85.16666667,37.83333333 -85.16666667,37.75 -85.08333333,37.75 -85.08333333,37.66666667 -85.08333333,37.58333333 -85.0,37.58333333 -85.0,37.5 -84.91666667,37.5 -84.91666667,37.41666667 -84.83333333,37.41666667 -84.75,37.41666667 -84.75,37.33333333 -84.83333333,37.33333333 -84.83333333,37.25 -84.75,37.25 -84.66666667,37.25 -84.66666667,37.16666667 -84.58333333,37.16666667 -84.5,37.16666667 -84.41666667,37.16666667 -84.41666667,37.08333333 -84.41666667,37.0 -84.33333333,37.0 -84.33333333,36.91666667 -84.41666667,36.91666667 -84.5,36.91666667 -84.5,36.83333333 -84.5,36.75 -84.5,36.66666667 -84.58333333,36.66666667 -84.58333333,36.75 -84.66666667,36.75 -84.66666667,36.66666667 -84.75,36.66666667 -84.75,36.58333333 -84.83333333,36.58333333 -84.83333333,36.66666667 -84.83333333,36.75 -84.91666667,36.75 -84.91666667,36.66666667 -85.0,36.66666667 -85.0,36.58333333 -84.91666667,36.58333333 -84.91666667,36.5 -85.0,36.5 -85.0,36.41666667 -85.0,36.33333333 -85.08333333,36.33333333 -85.08333333,36.41666667 -85.16666667,36.41666667 -85.16666667,36.33333333 -85.16666667,36.25 -85.25,36.25 -85.25,36.16666667 -85.33333333,36.16666667 -85.33333333,36.08333333 -85.33333333,36.0 -85.33333333,35.91666667 -85.33333333,35.83333333 -85.33333333,35.75 -85.41666667,35.75 -85.5,35.75 -85.5,35.66666667 -85.58333333,35.66666667 -85.66666667,35.66666667 -85.66666667,35.58333333 -85.66666667,35.5 -85.75,35.5 -85.83333333,35.5 -85.83333333,35.41666667 -85.83333333,35.33333333 -85.83333333,35.25 -85.75,35.25 -85.75,35.16666667 -85.66666667,35.16666667 -85.66666667,35.25 -85.58333333,35.25 -85.5,35.25 -85.5,35.33333333 -85.41666667,35.33333333 -85.41666667,35.41666667 -85.41666667,35.5 -85.33333333,35.5 -85.33333333,35.58333333 -85.25,35.58333333 -85.25,35.66666667 -85.16666667,35.66666667 -85.16666667,35.75 -85.08333333,35.75 -85.0,35.75 -85.0,35.66666667 -84.91666667,35.66666667 -84.91666667,35.75 -84.91666667,35.83333333 -84.83333333,35.83333333 -84.75,35.83333333 -84.75,35.91666667 -84.66666667,35.91666667 -84.66666667,36.0 -84.66666667,36.08333333 -84.66666667,36.16666667 -84.58333333,36.16666667 -84.58333333,36.08333333 -84.58333333,36.0 -84.5,36.0 -84.41666667,36.0 -84.33333333,36.0 -84.33333333,36.08333333 -84.25,36.08333333 -84.25,36.0 -84.25,35.91666667 -84.16666667,35.91666667 -84.08333333,35.91666667 -84.0,35.91666667 -83.91666667,35.91666667 -83.91666667,35.83333333 -83.83333333,35.83333333 -83.83333333,35.75 -83.91666667,35.75 -83.91666667,35.66666667 -84.0,35.66666667 -84.0,35.58333333 -84.0,35.5 -84.08333333,35.5 -84.16666667,35.5 -84.16666667,35.41666667 -84.25,35.41666667 -84.25,35.33333333 -84.33333333,35.33333333 -84.33333333,35.25 -84.41666667,35.25 -84.41666667,35.16666667 -84.5,35.16666667 -84.5,35.08333333 -84.58333333,35.08333333 -84.58333333,35.0 -84.58333333,34.91666667 -84.66666667,34.91666667 -84.66666667,34.83333333 -84.66666667,34.75 -84.66666667,34.66666667 -84.58333333,34.66666667 -84.58333333,34.75 -84.5,34.75 -84.41666667,34.75 -84.41666667,34.66666667 -84.41666667,34.58333333 -84.41666667,34.5 -84.33333333,34.5 -84.33333333,34.41666667 -84.25,34.41666667 -84.25,34.5 -84.16666667,34.5 -84.16666667,34.58333333 -84.08333333,34.58333333 -84.0,34.58333333 -83.91666667,34.58333333 -83.91666667,34.66666667 -83.83333333,34.66666667 -83.75,34.66666667 -83.75,34.75 -83.66666667,34.75 -83.58333333,34.75 -83.58333333,34.83333333 -83.58333333,34.91666667 -83.5,34.91666667 -83.5,34.83333333 -83.41666667,34.83333333 -83.41666667,34.91666667 -83.33333333,34.91666667 -83.25,34.91666667 -83.16666667,34.91666667 -83.08333333,34.91666667 -83.08333333,35.0 -83,35 -83.0,35.08333333 -82.91666667,35.08333333 -82.83333333,35.08333333 -82.75,35.08333333 -82.66666667,35.08333333 -82.58333333,35.08333333 -82.58333333,35.16666667 -82.5,35.16666667 -82.41666667,35.16666667 -82.33333333,35.16666667 -82.25,35.16666667 -82.25,35.25 -82.25,35.33333333 -82.25,35.41666667 -82.16666667,35.41666667 -82.16666667,35.5 -82.08333333,35.5 -82.0,35.5 -81.91666667,35.5 -81.83333333,35.5 -81.75,35.5 -81.66666667,35.5 -81.58333333,35.5 -81.58333333,35.58333333 -81.5,35.58333333 -81.41666667,35.58333333 -81.41666667,35.66666667 -81.33333333,35.66666667 -81.33333333,35.75 -81.25,35.75 -81.16666667,35.75 -81.16666667,35.83333333 -81.08333333,35.83333333 -81.0,35.83333333 -81.0,35.91666667 -80.91666667,35.91666667 -80.83333333,35.91666667 -80.83333333,36.0 -80.75,36.0 -80.66666667,36.0 -80.66666667,36.08333333 -80.58333333,36.08333333 -80.58333333,36.16666667 -80.5,36.16666667 -80.41666667,36.16666667 -80.41666667,36.08333333 -80.33333333,36.08333333 -80.33333333,36.0 -80.25,36.0 -80.25,35.91666667 -80.16666667,35.91666667 -80.08333333,35.91666667 -80.08333333,35.83333333 -80.0,35.83333333 -79.91666667,35.83333333 -79.83333333,35.83333333 -79.83333333,35.75 -79.83333333,35.66666667 -79.75,35.66666667 -79.75,35.75 -79.75,35.83333333 -79.66666667,35.83333333 -79.66666667,35.91666667 -79.58333333,35.91666667 -79.58333333,36.0 -79.66666667,36.0 -79.66666667,36.08333333 -79.58333333,36.08333333 -79.5,36.08333333 -79.5,36.16666667 -79.5,36.25 -79.5,36.33333333 -79.58333333,36.33333333 -79.66666667,36.33333333 -79.66666667,36.41666667 -79.75,36.41666667 -79.83333333,36.41666667 -79.83333333,36.5 -79.75,36.5 -79.75,36.58333333 -79.66666667,36.58333333 -79.58333333,36.58333333 -79.58333333,36.66666667 -79.58333333,36.75 -79.5,36.75 -79.5,36.83333333 -79.41666667,36.83333333 -79.41666667,36.91666667 -79.33333333,36.91666667 -79.33333333,37.0 -79.41666667,37.0 -79.5,37.0 -79.5,37.08333333 -79.41666667,37.08333333 -79.41666667,37.16666667 -79.33333333,37.16666667 -79.33333333,37.25 -79.25,37.25 -79.25,37.16666667 -79.16666667,37.16666667 -79.08333333,37.16666667 -79.08333333,37.25 -79.0,37.25 -78.91666667,37.25 -78.83333333,37.25 -78.83333333,37.33333333 -78.75,37.33333333 -78.75,37.41666667 -78.66666667,37.41666667 -78.66666667,37.5 -78.75,37.5 -78.83333333,37.5 -78.91666667,37.5 -78.91666667,37.58333333 -78.91666667,37.66666667 -78.83333333,37.66666667 -78.75,37.66666667 -78.75,37.75 -78.75,37.83333333 -78.66666667,37.83333333 -78.58333333,37.83333333 -78.58333333,37.91666667 -78.5,37.91666667 -78.41666667,37.91666667 -78.41666667,38.0 -78.33333333,38.0 -78.25,38.0 -78.16666667,38.0 -78.16666667,38.08333333 -78.08333333,38.08333333 -78.08333333,38.16666667 -78.0,38.16666667 -78.0,38.25 -78.0,38.33333333 -78.08333333,38.33333333 -78.08333333,38.41666667 -78.0,38.41666667 -78.0,38.5 -78.0,38.58333333 -77.91666667,38.58333333 -77.91666667,38.66666667 -77.83333333,38.66666667 -77.75,38.66666667 -77.75,38.75 -77.66666667,38.75 -77.66666667,38.83333333 -77.66666667,38.91666667 -77.58333333,38.91666667 -77.58333333,39.0 -77.58333333,39.08333333 -77.5,39.08333333 -77.41666667,39.08333333 -77.41666667,39.16666667 -77.33333333,39.16666667 -77.25,39.16666667 -77.25,39.08333333 -77.16666667,39.08333333 -77.16666667,39.16666667 -77.08333333,39.16666667 -77.08333333,39.25 -77.0,39.25 -77.0,39.33333333 -77.0,39.41666667 -76.91666667,39.41666667 -76.91666667,39.5 -76.83333333,39.5 -76.75,39.5 -76.75,39.58333333 -76.66666667,39.58333333 -76.66666667,39.66666667 -76.58333333,39.66666667 -76.58333333,39.58333333 -76.5,39.58333333 -76.5,39.66666667 -76.41666667,39.66666667 -76.33333333,39.66666667 -76.33333333,39.75 -76.33333333,39.83333333 -76.25,39.83333333 -76.25,39.75 -76.16666667,39.75 -76.16666667,39.83333333 -76.08333333,39.83333333 -76.0,39.83333333 -76.0,39.91666667 -75.91666667,39.91666667 -75.91666667,40.0 -75.83333333,40.0 -75.83333333,40.08333333 -75.83333333,40.16666667 -75.91666667,40.16666667 -75.91666667,40.25 -76.0,40.25 -76.0,40.33333333 -76.08333333,40.33333333 -76.08333333,40.41666667 -76.0,40.41666667 -76.0,40.5 -75.91666667,40.5 -75.83333333,40.5 -75.83333333,40.41666667 -75.75,40.41666667 -75.75,40.33333333 -75.66666667,40.33333333 -75.66666667,40.41666667 -75.58333333,40.41666667 -75.5,40.41666667 -75.41666667,40.41666667 -75.41666667,40.5 -75.5,40.5 -75.58333333,40.5 -75.66666667,40.5 -75.66666667,40.58333333 -75.58333333,40.58333333 -75.58333333,40.66666667 -75.5,40.66666667 -75.41666667,40.66666667 -75.41666667,40.75 -75.33333333,40.75 -75.25,40.75 -75.25,40.83333333 -75.16666667,40.83333333 -75.16666667,40.91666667 -75.08333333,40.91666667 -75.0,40.91666667 -75,41 -74.91666667,41.0 -74.91666667,40.91666667 -74.91666667,40.83333333 -74.83333333,40.83333333 -74.83333333,40.75 -74.75,40.75 -74.75,40.83333333 -74.66666667,40.83333333 -74.66666667,40.91666667 -74.58333333,40.91666667 -74.58333333,41.0 -74.5,41.0 -74.5,41.08333333 -74.41666667,41.08333333 -74.41666667,41.16666667 -74.5,41.16666667 -74.58333333,41.16666667 -74.58333333,41.08333333 -74.66666667,41.08333333 -74.66666667,41.16666667 -74.66666667,41.25 -74.58333333,41.25 -74.58333333,41.33333333 -74.5,41.33333333 -74.5,41.41666667 -74.41666667,41.41666667 -74.41666667,41.5 -74.41666667,41.58333333 -74.33333333,41.58333333 -74.33333333,41.66666667 -74.25,41.66666667 -74.16666667,41.66666667 -74.16666667,41.75 -74.25,41.75 -74.33333333,41.75 -74.33333333,41.83333333 -74.25,41.83333333 -74.16666667,41.83333333 -74.16666667,41.91666667 -74.08333333,41.91666667 -74.08333333,42.0 -74.08333333,42.08333333 -74.0,42.08333333 -74.0,42.16666667 -73.91666667,42.16666667 -73.91666667,42.25 -73.83333333,42.25 -73.83333333,42.33333333 -73.83333333,42.41666667 -73.75,42.41666667 -73.75,42.33333333 -73.75,42.25 -73.75,42.16666667 -73.75,42.08333333 -73.75,42.0 -73.83333333,42.0 -73.83333333,41.91666667 -73.75,41.91666667 -73.66666667,41.91666667 -73.66666667,41.83333333 -73.66666667,41.75 -73.75,41.75 -73.75,41.66666667 -73.66666667,41.66666667 -73.58333333,41.66666667 -73.58333333,41.75 -73.58333333,41.83333333 -73.5,41.83333333 -73.5,41.75 -73.41666667,41.75 -73.33333333,41.75 -73.25,41.75 -73.16666667,41.75 -73.16666667,41.83333333 -73.16666667,41.91666667 -73.08333333,41.91666667 -73.08333333,42.0 -73.08333333,42.08333333 -73.0,42.08333333 -72.91666667,42.08333333 -72.91666667,42.16666667 -72.91666667,42.25 -72.91666667,42.33333333 -72.83333333,42.33333333 -72.75,42.33333333 -72.75,42.41666667 -72.75,42.5 -72.75,42.58333333 -72.75,42.66666667 -72.75,42.75 -72.66666667,42.75 -72.66666667,42.83333333 -72.66666667,42.91666667 -72.66666667,43.0 -72.58333333,43.0 -72.5,43.0 -72.5,43.08333333 -72.5,43.16666667 -72.5,43.25 -72.41666667,43.25 -72.41666667,43.16666667 -72.41666667,43.08333333 -72.41666667,43.0 -72.41666667,42.91666667 -72.5,42.91666667 -72.5,42.83333333 -72.41666667,42.83333333 -72.33333333,42.83333333 -72.33333333,42.75 -72.41666667,42.75 -72.41666667,42.66666667 -72.33333333,42.66666667 -72.25,42.66666667 -72.25,42.58333333 -72.25,42.5 -72.16666667,42.5 -72.16666667,42.41666667 -72.08333333,42.41666667 -72.0,42.41666667 -71.91666667,42.41666667 -71.91666667,42.5 -71.91666667,42.58333333 -71.91666667,42.66666667 -71.83333333,42.66666667 -71.83333333,42.75 -71.83333333,42.83333333 -71.83333333,42.91666667 -71.91666667,42.91666667 -71.91666667,42.83333333 -72.0,42.83333333 -72.0,42.91666667 -72,43 -72.0,43.08333333 -71.91666667,43.08333333 -71.91666667,43.16666667 -71.83333333,43.16666667 -71.83333333,43.25 -71.83333333,43.33333333 -71.75,43.33333333 -71.66666667,43.33333333 -71.66666667,43.41666667 -71.66666667,43.5 -71.58333333,43.5 -71.58333333,43.41666667 -71.58333333,43.33333333 -71.5,43.33333333 -71.41666667,43.33333333 -71.33333333,43.33333333 -71.33333333,43.25 -71.33333333,43.16666667 -71.25,43.16666667 -71.25,43.25 -71.25,43.33333333 -71.16666667,43.33333333 -71.16666667,43.41666667 -71.25,43.41666667 -71.25,43.5 -71.33333333,43.5 -71.33333333,43.58333333 -71.41666667,43.58333333 -71.41666667,43.66666667 -71.5,43.66666667 -71.5,43.75 -71.5,43.83333333 -71.41666667,43.83333333 -71.41666667,43.91666667 -71.33333333,43.91666667 -71.25,43.91666667 -71.25,44.0 -71.16666667,44.0 -71.16666667,44.08333333 -71.08333333,44.08333333 -71.0,44.08333333 -71.0,44.16666667 -71.0,44.25 -70.91666667,44.25 -70.83333333,44.25 -70.83333333,44.16666667 -70.75,44.16666667 -70.75,44.25 -70.66666667,44.25 -70.58333333,44.25 -70.58333333,44.33333333 -70.5,44.33333333 -70.5,44.41666667 -70.41666667,44.41666667 -70.41666667,44.5 -70.33333333,44.5 -70.33333333,44.58333333 -70.25,44.58333333 -70.25,44.66666667 -70.25,44.75 -70.16666667,44.75 -70.08333333,44.75 -70.0,44.75 -70.0,44.83333333 -70.0,44.91666667 -69.91666667,44.91666667 -69.83333333,44.91666667 -69.75,44.91666667 -69.66666667,44.91666667 -69.58333333,44.91666667 -69.58333333,45.0 -69.5,45.0 -69.41666667,45.0 -69.41666667,45.08333333 -69.33333333,45.08333333 -69.33333333,45.16666667 -69.25,45.16666667 -69.25,45.25 -69.33333333,45.25 -69.33333333,45.33333333 -69.25,45.33333333 -69.16666667,45.33333333 -69.08333333,45.33333333 -69.08333333,45.41666667 -69.0,45.41666667 -68.91666667,45.41666667 -68.83333333,45.41666667 -68.83333333,45.5 -68.75,45.5 -68.75,45.58333333 -68.75,45.66666667 -68.66666667,45.66666667 -68.66666667,45.75 -68.58333333,45.75 -68.5,45.75 -68.41666667,45.75 -68.33333333,45.75 -68.25,45.75 -68.25,45.83333333 -68.16666667,45.83333333 -68.08333333,45.83333333 -68.08333333,45.91666667 -68.0,45.91666667 -67.91666667,45.91666667 -67.91666667,46.0 -67.91666667,46.08333333 -67.91666667,46.16666667 -67.83333333,46.16666667 -67.83333333,46.25 -67.75,46.25 -67.75,46.33333333 -67.66666667,46.33333333 -67.66666667,46.41666667 -67.58333333,46.41666667 -67.5,46.41666667 -67.5,46.33333333 -67.41666667,46.33333333 -67.33333333,46.33333333 -67.33333333,46.25 -67.25,46.25 -67.16666667,46.25 -67.08333333,46.25 -67.08333333,46.33333333 -67.0,46.33333333 -67.0,46.41666667 -67.0,46.5 -66.91666667,46.5 -66.91666667,46.41666667 -66.83333333,46.41666667 -66.83333333,46.5 -66.83333333,46.58333333 -66.75,46.58333333 -66.75,46.5 -66.66666667,46.5 -66.66666667,46.58333333 -66.66666667,46.66666667 -66.58333333,46.66666667 -66.5,46.66666667 -66.5,46.75 -66.41666667,46.75 -66.33333333,46.75 -66.33333333,46.83333333 -66.25,46.83333333 -66.16666667,46.83333333 -66.16666667,46.91666667 -66.08333333,46.91666667 -66.08333333,47.0 -66.08333333,47.08333333 -66.0,47.08333333 -66.0,47.16666667 -66.0,47.25 -65.91666667,47.25 -65.91666667,47.33333333 -65.91666667,47.41666667 -65.91666667,47.5 -65.91666667,47.58333333 -65.91666667,47.66666667 -65.91666667,47.75 -65.91666667,47.83333333 -66.0,47.83333333 -66.08333333,47.83333333 -66.08333333,47.91666667 -66.16666667,47.91666667 -66.25,47.91666667 -66.33333333,47.91666667 -66.41666667,47.91666667 -66.5,47.91666667 -66.5,48.0 -66.58333333,48.0 -66.58333333,48.08333333 -66.5,48.08333333 -66.41666667,48.08333333 -66.33333333,48.08333333 -66.25,48.08333333 -66.16666667,48.08333333 -66.16666667,48.0 -66.08333333,48.0 -66,48 -65.91666667,48.0 -65.91666667,47.91666667 -65.83333333,47.91666667 -65.75,47.91666667 -65.66666667,47.91666667 -65.66666667,47.83333333 -65.66666667,47.75 -65.58333333,47.75 -65.58333333,47.66666667 -65.5,47.66666667 -65.5,47.75 -65.41666667,47.75 -65.41666667,47.83333333 -65.33333333,47.83333333 -65.25,47.83333333 -65.16666667,47.83333333 -65.08333333,47.83333333 -65.08333333,47.91666667 -65.0,47.91666667 -65.0,47.83333333 -64.91666667,47.83333333 -64.83333333,47.83333333 -64.75,47.83333333 -64.75,47.91666667 -64.66666667,47.91666667 -64.66666667,48.0 -64.58333333,48.0 -64.58333333,48.08333333 -64.5,48.08333333 -64.41666667,48.08333333 -64.41666667,48.0 -64.41666667,47.91666667 -64.5,47.91666667 -64.5,47.83333333 -64.5,47.75 -64.58333333,47.75 -64.58333333,47.66666667 -64.66666667,47.66666667 -64.75,47.66666667 -64.75,47.58333333 -64.83333333,47.58333333 -64.83333333,47.5 -64.83333333,47.41666667 -64.83333333,47.33333333 -64.91666667,47.33333333 -64.91666667,47.25 -65.0,47.25 -65.0,47.16666667 -64.91666667,47.16666667 -64.91666667,47.08333333 -64.83333333,47.08333333 -64.75,47.08333333 -64.75,47.0 -64.75,46.91666667 -64.83333333,46.91666667 -64.83333333,46.83333333 -64.83333333,46.75 -64.75,46.75 -64.66666667,46.75 -64.66666667,46.66666667 -64.66666667,46.58333333 -64.58333333,46.58333333 -64.58333333,46.5 -64.58333333,46.41666667 -64.5,46.41666667 -64.5,46.33333333 -64.5,46.25 -64.41666667,46.25 -64.33333333,46.25 -64.25,46.25 -64.16666667,46.25 -64.08333333,46.25 -64.0,46.25 -63.91666667,46.25 -63.91666667,46.16666667 -63.83333333,46.16666667 -63.75,46.16666667 -63.75,46.08333333 -63.83333333,46.08333333 -63.83333333,46.0 -63.75,46.0 -63.75,45.91666667 -63.66666667,45.91666667 -63.58333333,45.91666667 -63.5,45.91666667 -63.41666667,45.91666667 -63.33333333,45.91666667 -63.33333333,45.83333333 -63.25,45.83333333 -63.16666667,45.83333333 -63.08333333,45.83333333 -63.0,45.83333333 -62.91666667,45.83333333 -62.83333333,45.83333333 -62.75,45.83333333 -62.66666667,45.83333333 -62.58333333,45.83333333 -62.5,45.83333333 -62.5,45.75 -62.41666667,45.75 -62.33333333,45.75 -62.25,45.75 -62.25,45.83333333 -62.16666667,45.83333333 -62.08333333,45.83333333 -62.08333333,45.91666667 -62.0,45.91666667 -61.91666667,45.91666667 -61.83333333,45.91666667 -61.83333333,45.83333333 -61.83333333,45.75 -61.75,45.75 -61.75,45.66666667 -61.66666667,45.66666667 -61.66666667,45.75 -61.58333333,45.75 -61.5,45.75 -61.5,45.83333333 -61.58333333,45.83333333 -61.58333333,45.91666667 -61.66666667,45.91666667 -61.66666667,46.0 -61.58333333,46.0 -61.58333333,46.08333333 -61.5,46.08333333 -61.41666667,46.08333333 -61.33333333,46.08333333 -61.33333333,46.16666667 -61.33333333,46.25 -61.33333333,46.33333333 -61.33333333,46.41666667 -61.25,46.41666667 -61.16666667,46.41666667 -61.16666667,46.5 -61.08333333,46.5 -61.08333333,46.58333333 -61.08333333,46.66666667 -61.0,46.66666667 -61.0,46.75 -60.91666667,46.75 -60.91666667,46.83333333 -60.83333333,46.83333333 -60.83333333,46.91666667 -60.75,46.91666667 -60.75,47.0 -60.66666667,47.0 -60.66666667,47.08333333 -60.58333333,47.08333333 -60.5,47.08333333 -60.41666667,47.08333333 -60.33333333,47.08333333 -60.33333333,47.0 -60.33333333,46.91666667 -60.25,46.91666667 -60.25,46.83333333 -60.25,46.75 -60.25,46.66666667 -60.33333333,46.66666667 -60.33333333,46.58333333 -60.33333333,46.5 -60.41666667,46.5 -60.41666667,46.41666667 -60.33333333,46.41666667 -60.33333333,46.33333333 -60.25,46.33333333 -60.16666667,46.33333333 -60.08333333,46.33333333 -60.0,46.33333333 -60.0,46.25 -59.91666667,46.25 -59.83333333,46.25 -59.75,46.25 -59.75,46.16666667 -59.75,46.08333333 -59.66666667,46.08333333 -59.66666667,46.0 -59.75,46.0 -59.75,45.91666667 -59.83333333,45.91666667 -59.91666667,45.91666667 -59.91666667,45.83333333 -60.0,45.83333333 -60.08333333,45.83333333 -60.08333333,45.75 -60.16666667,45.75 -60.16666667,45.66666667 -60.25,45.66666667 -60.33333333,45.66666667 -60.33333333,45.58333333 -60.41666667,45.58333333 -60.5,45.58333333 -60.58333333,45.58333333 -60.66666667,45.58333333 -60.66666667,45.5 -60.75,45.5 -60.75,45.58333333 -60.83333333,45.58333333 -60.83333333,45.5 -60.91666667,45.5 -60.91666667,45.41666667 -60.91666667,45.33333333 -60.91666667,45.25 -61.0,45.25 -61.0,45.16666667 -61.08333333,45.16666667 -61.16666667,45.16666667 -61.25,45.16666667 -61.33333333,45.16666667 -61.41666667,45.16666667 -61.41666667,45.08333333 -61.5,45.08333333 -61.58333333,45.08333333 -61.66666667,45.08333333 -61.75,45.08333333 -61.75,45.0 -61.83333333,45.0 -61.91666667,45.0 -62,45 -62.0,44.91666667 -62.08333333,44.91666667 -62.16666667,44.91666667 -62.25,44.91666667 -62.25,44.83333333 -62.33333333,44.83333333 -62.41666667,44.83333333 -62.41666667,44.75 -62.5,44.75 -62.58333333,44.75 -62.66666667,44.75 -62.75,44.75 -62.75,44.66666667 -62.83333333,44.66666667 -62.91666667,44.66666667 -63.0,44.66666667 -63.08333333,44.66666667 -63.16666667,44.66666667 -63.25,44.66666667 -63.25,44.58333333 -63.33333333,44.58333333 -63.41666667,44.58333333 -63.5,44.58333333 -63.5,44.5 -63.5,44.41666667 -63.58333333,44.41666667 -63.66666667,44.41666667 -63.75,44.41666667 -63.83333333,44.41666667 -63.91666667,44.41666667 -63.91666667,44.5 -64.0,44.5 -64.0,44.41666667 -64.08333333,44.41666667 -64.16666667,44.41666667 -64.16666667,44.33333333 -64.16666667,44.25 -64.25,44.25 -64.25,44.16666667 -64.33333333,44.16666667 -64.41666667,44.16666667 -64.41666667,44.08333333 -64.5,44.08333333 -64.5,44.0 -64.58333333,44.0 -64.66666667,44.0 -64.66666667,43.91666667 -64.75,43.91666667 -64.75,43.83333333 -64.83333333,43.83333333 -64.83333333,43.75 -64.91666667,43.75 -64.91666667,43.66666667 -65.0,43.66666667 -65.08333333,43.66666667 -65.08333333,43.58333333 -65.16666667,43.58333333 -65.16666667,43.66666667 -65.25,43.66666667 -65.25,43.58333333 -65.33333333,43.58333333 -65.33333333,43.5 -65.33333333,43.41666667 -65.41666667,43.41666667 -65.5,43.41666667 -65.58333333,43.41666667 -65.58333333,43.33333333 -65.66666667,43.33333333 -65.66666667,43.41666667 -65.75,43.41666667 -65.83333333,43.41666667 -65.83333333,43.5 -65.83333333,43.58333333 -65.83333333,43.66666667 -65.91666667,43.66666667 -66.0,43.66666667 -66.0,43.58333333 -66.08333333,43.58333333 -66.08333333,43.66666667 -66.16666667,43.66666667 -66.16666667,43.75 -66.16666667,43.83333333 -66.16666667,43.91666667 -66.16666667,44.0 -66.25,44.0 -66.25,44.08333333 -66.25,44.16666667 -66.25,44.25 -66.33333333,44.25 -66.33333333,44.16666667 -66.41666667,44.16666667 -66.41666667,44.25 -66.41666667,44.33333333 -66.33333333,44.33333333 -66.33333333,44.41666667 -66.25,44.41666667 -66.25,44.5 -66.16666667,44.5 -66.16666667,44.58333333 -66.08333333,44.58333333 -66.0,44.58333333 -66.0,44.66666667 -65.91666667,44.66666667 -65.83333333,44.66666667 -65.83333333,44.75 -65.75,44.75 -65.66666667,44.75 -65.66666667,44.83333333 -65.58333333,44.83333333 -65.5,44.83333333 -65.5,44.91666667 -65.41666667,44.91666667 -65.33333333,44.91666667 -65.33333333,45.0 -65.25,45.0 -65.16666667,45.0 -65.16666667,45.08333333 -65.08333333,45.08333333 -65.0,45.08333333 -65.0,45.16666667 -64.91666667,45.16666667 -64.83333333,45.16666667 -64.83333333,45.25 -64.83333333,45.33333333 -64.91666667,45.33333333 -64.91666667,45.25 -65.0,45.25 -65.0,45.33333333 -65.0,45.41666667 -64.91666667,45.41666667 -64.91666667,45.5 -65.0,45.5 -65.08333333,45.5 -65.16666667,45.5 -65.16666667,45.41666667 -65.25,45.41666667 -65.33333333,45.41666667 -65.41666667,45.41666667 -65.41666667,45.33333333 -65.5,45.33333333 -65.5,45.25 -65.58333333,45.25 -65.66666667,45.25 -65.75,45.25 -65.75,45.16666667 -65.83333333,45.16666667 -65.91666667,45.16666667 -66.0,45.16666667 -66.08333333,45.16666667 -66.16666667,45.16666667 -66.16666667,45.08333333 -66.25,45.08333333 -66.33333333,45.08333333 -66.41666667,45.08333333 -66.41666667,45.0 -66.5,45.0 -66.5,45.08333333 -66.58333333,45.08333333 -66.58333333,45.0 -66.66666667,45.0 -66.66666667,44.91666667 -66.75,44.91666667 -66.75,45.0 -66.83333333,45.0 -66.83333333,44.91666667 -66.83333333,44.83333333 -66.91666667,44.83333333 -66.91666667,44.75 -67.0,44.75 -67.0,44.66666667 -67.08333333,44.66666667 -67.16666667,44.66666667 -67.16666667,44.58333333 -67.25,44.58333333 -67.33333333,44.58333333 -67.41666667,44.58333333 -67.41666667,44.5 -67.5,44.5 -67.5,44.41666667 -67.58333333,44.41666667 -67.66666667,44.41666667 -67.75,44.41666667 -67.83333333,44.41666667 -67.83333333,44.33333333 -67.91666667,44.33333333 -68.0,44.33333333 -68.08333333,44.33333333 -68.16666667,44.33333333 -68.16666667,44.25 -68.16666667,44.16666667 -68.16666667,44.08333333 -68.25,44.08333333 -68.25,44.16666667 -68.33333333,44.16666667 -68.33333333,44.08333333 -68.41666667,44.08333333 -68.5,44.08333333 -68.58333333,44.08333333 -68.58333333,44.0 -68.66666667,44.0 -68.66666667,44.08333333 -68.75,44.08333333 -68.75,44.0 -68.83333333,44.0 -68.91666667,44.0 -68.91666667,44.08333333 -69.0,44.08333333 -69,44 -69.0,43.91666667 -69.08333333,43.91666667 -69.08333333,43.83333333 -69.16666667,43.83333333 -69.16666667,43.91666667 -69.25,43.91666667 -69.25,43.83333333 -69.33333333,43.83333333 -69.41666667,43.83333333 -69.5,43.83333333 -69.5,43.75 -69.58333333,43.75 -69.66666667,43.75 -69.75,43.75 -69.75,43.66666667 -69.83333333,43.66666667 -69.91666667,43.66666667 -70.0,43.66666667 -70.08333333,43.66666667 -70.16666667,43.66666667 -70.16666667,43.58333333 -70.16666667,43.5 -70.25,43.5 -70.33333333,43.5 -70.33333333,43.41666667 -70.33333333,43.33333333 -70.41666667,43.33333333 -70.5,43.33333333 -70.5,43.25 -70.5,43.16666667 -70.58333333,43.16666667 -70.58333333,43.08333333 -70.66666667,43.08333333 -70.66666667,43.0 -70.75,43.0 -70.75,42.91666667 -70.75,42.83333333 -70.75,42.75 -70.66666667,42.75 -70.58333333,42.75 -70.58333333,42.66666667 -70.58333333,42.58333333 -70.66666667,42.58333333 -70.66666667,42.5 -70.75,42.5 -70.83333333,42.5 -70.83333333,42.41666667 -70.91666667,42.41666667 -70.91666667,42.33333333 -70.83333333,42.33333333 -70.75,42.33333333 -70.75,42.25 -70.66666667,42.25 -70.66666667,42.16666667 -70.58333333,42.16666667 -70.58333333,42.08333333 -70.58333333,42.0 -70.5,42.0 -70.5,41.91666667 -70.5,41.83333333 -70.41666667,41.83333333 -70.41666667,41.75 -70.33333333,41.75 -70.25,41.75 -70.25,41.83333333 -70.16666667,41.83333333 -70.08333333,41.83333333 -70.08333333,41.91666667 -70.08333333,42.0 -70.16666667,42.0 -70.25,42.0 -70.25,42.08333333 -70.16666667,42.08333333 -70.08333333,42.08333333 -70.0,42.08333333 -70,42 -69.91666667,42.0 -69.91666667,41.91666667 -69.91666667,41.83333333 -69.91666667,41.75 -69.91666667,41.66666667 -69.91666667,41.58333333 -69.91666667,41.5 -70.0,41.5 -70.08333333,41.5 -70.08333333,41.58333333 -70.16666667,41.58333333 -70.25,41.58333333 -70.33333333,41.58333333 -70.41666667,41.58333333 -70.41666667,41.5 -70.5,41.5 -70.5,41.41666667 -70.41666667,41.41666667 -70.41666667,41.33333333 -70.5,41.33333333 -70.58333333,41.33333333 -70.66666667,41.33333333 -70.75,41.33333333 -70.75,41.25 -70.83333333,41.25 -70.83333333,41.33333333 -70.83333333,41.41666667 -70.91666667,41.41666667 -70.91666667,41.33333333 -71.0,41.33333333 -71.0,41.41666667 -71.08333333,41.41666667 -71.16666667,41.41666667 -71.25,41.41666667 -71.33333333,41.41666667 -71.41666667,41.41666667 -71.41666667,41.33333333 -71.5,41.33333333 -71.58333333,41.33333333 -71.66666667,41.33333333 -71.66666667,41.25 -71.75,41.25 -71.83333333,41.25 -71.91666667,41.25 -72.0,41.25 -72.08333333,41.25 -72.16666667,41.25 -72.16666667,41.16666667 -72.08333333,41.16666667 -72.0,41.16666667 -72.0,41.08333333 -71.91666667,41.08333333 -71.83333333,41.08333333 -71.83333333,41.0 -71.91666667,41.0 -72,41 -72.0,40.91666667 -72.08333333,40.91666667 -72.16666667,40.91666667 -72.25,40.91666667 -72.25,40.83333333 -72.33333333,40.83333333 -72.41666667,40.83333333 -72.5,40.83333333 -72.5,40.75 -72.58333333,40.75 -72.66666667,40.75 -72.75,40.75 -72.83333333,40.75 -72.83333333,40.66666667 -72.91666667,40.66666667 -73.0,40.66666667 -73.08333333,40.66666667 -73.16666667,40.66666667 -73.16666667,40.58333333 -73.25,40.58333333 -73.33333333,40.58333333 -73.41666667,40.58333333 -73.5,40.58333333 -73.58333333,40.58333333 -73.66666667,40.58333333 -73.75,40.58333333 -73.83333333,40.58333333 -73.83333333,40.5 -73.91666667,40.5 -73.91666667,40.41666667 -73.91666667,40.33333333 -73.91666667,40.25 -73.91666667,40.16666667 -74.0,40.16666667 -74.0,40.08333333 -74,40 -74.0,39.91666667 -74.0,39.83333333 -74.08333333,39.83333333 -74.08333333,39.75 -74.08333333,39.66666667 -74.08333333,39.58333333 -74.16666667,39.58333333 -74.16666667,39.5 -74.25,39.5 -74.25,39.41666667 -74.33333333,39.41666667 -74.33333333,39.33333333 -74.41666667,39.33333333 -74.41666667,39.25 -74.5,39.25 -74.58333333,39.25 -74.58333333,39.16666667 -74.66666667,39.16666667 -74.66666667,39.08333333 -74.66666667,39.0 -74.75,39.0 -74.75,38.91666667 -74.83333333,38.91666667 -74.91666667,38.91666667 -75.0,38.91666667 -75,39 -75.0,39.08333333 -74.91666667,39.08333333 -74.91666667,39.16666667 -75.0,39.16666667 -75.08333333,39.16666667 -75.16666667,39.16666667 -75.25,39.16666667 -75.25,39.25 -75.33333333,39.25 -75.33333333,39.16666667 -75.33333333,39.08333333 -75.33333333,39.0 -75.25,39.0 -75.25,38.91666667 -75.16666667,38.91666667 -75.16666667,38.83333333 -75.08333333,38.83333333 -75.08333333,38.75 -75.0,38.75 -75.0,38.66666667 -75.0,38.58333333 -75.0,38.5 -75.0,38.41666667 -75.0,38.33333333 -75.08333333,38.33333333 -75.08333333,38.25 -75.08333333,38.16666667 -75.16666667,38.16666667 -75.16666667,38.08333333 -75.16666667,38.0 -75.25,38.0 -75.25,37.91666667 -75.25,37.83333333 -75.33333333,37.83333333 -75.41666667,37.83333333 -75.41666667,37.75 -75.5,37.75 -75.5,37.66666667 -75.58333333,37.66666667 -75.58333333,37.58333333 -75.58333333,37.5 -75.58333333,37.41666667 -75.66666667,37.41666667 -75.66666667,37.33333333 -75.66666667,37.25 -75.75,37.25 -75.75,37.16666667 -75.83333333,37.16666667 -75.83333333,37.08333333 -75.91666667,37.08333333 -76.0,37.08333333 -76.0,37.16666667 -76.08333333,37.16666667 -76.08333333,37.25 -76.08333333,37.33333333 -76.08333333,37.41666667 -76.0,37.41666667 -76.0,37.5 -76.0,37.58333333 -76.0,37.66666667 -75.91666667,37.66666667 -75.91666667,37.75 -76.0,37.75 -76.0,37.83333333 -76.0,37.91666667 -76.08333333,37.91666667 -76.08333333,38.0 -76.08333333,38.08333333 -76.16666667,38.08333333 -76.16666667,38.16666667 -76.16666667,38.25 -76.25,38.25 -76.33333333,38.25 -76.33333333,38.16666667 -76.25,38.16666667 -76.25,38.08333333 -76.25,38.0 -76.25,37.91666667 -76.16666667,37.91666667 -76.16666667,37.83333333 -76.25,37.83333333 -76.25,37.75 -76.25,37.66666667 -76.25,37.58333333 -76.25,37.5 -76.25,37.41666667 -76.25,37.33333333 -76.25,37.25 -76.33333333,37.25 -76.33333333,37.16666667 -76.25,37.16666667 -76.25,37.08333333 -76.25,37.0 -76.16666667,37.0 -76.08333333,37.0 -76,37 -75.91666667,37.0 -75.91666667,36.91666667 -75.91666667,36.83333333 -75.91666667,36.75 -75.83333333,36.75 -75.83333333,36.66666667 -75.83333333,36.58333333 -75.83333333,36.5 -75.83333333,36.41666667 -75.75,36.41666667 -75.75,36.33333333 -75.75,36.25 -75.75,36.16666667 -75.66666667,36.16666667 -75.66666667,36.08333333 -75.58333333,36.08333333 -75.58333333,36.0 -75.58333333,35.91666667 -75.5,35.91666667 -75.5,35.83333333 -75.5,35.75 -75.41666667,35.75 -75.41666667,35.66666667 -75.41666667,35.58333333 -75.41666667,35.5 -75.41666667,35.41666667 -75.41666667,35.33333333 -75.5,35.33333333 -75.5,35.25 -75.5,35.16666667 -75.58333333,35.16666667 -75.66666667,35.16666667 -75.75,35.16666667 -75.83333333,35.16666667 -75.83333333,35.08333333 -75.91666667,35.08333333 -75.91666667,35.0 -76,35 -76.08333333,35.0 -76.08333333,34.91666667 -76.16666667,34.91666667 -76.25,34.91666667 -76.25,34.83333333 -76.33333333,34.83333333 -76.33333333,34.75 -76.41666667,34.75 -76.41666667,34.66666667 -76.41666667,34.58333333 -76.5,34.58333333 -76.58333333,34.58333333 -76.58333333,34.66666667 -76.66666667,34.66666667 -76.75,34.66666667 -76.83333333,34.66666667 -76.91666667,34.66666667 -77.0,34.66666667 -77.0,34.58333333 -77.08333333,34.58333333 -77.08333333,34.66666667 -77.08333333,34.75 -77.16666667,34.75 -77.16666667,34.83333333 -77.08333333,34.83333333 -77.08333333,34.91666667 -77.08333333,35.0 -77,35 -77.0,35.08333333 -77.08333333,35.08333333 -77.08333333,35.16666667 -77.16666667,35.16666667 -77.25,35.16666667 -77.33333333,35.16666667 -77.41666667,35.16666667 -77.5,35.16666667 -77.58333333,35.16666667 -77.66666667,35.16666667 -77.75,35.16666667 -77.75,35.25 -77.83333333,35.25 -77.91666667,35.25 -78.0,35.25 -78.0,35.33333333 -78.08333333,35.33333333 -78.08333333,35.25 -78.16666667,35.25 -78.25,35.25 -78.33333333,35.25 -78.41666667,35.25 -78.41666667,35.16666667 -78.5,35.16666667 -78.58333333,35.16666667 -78.58333333,35.08333333 -78.66666667,35.08333333 -78.66666667,35.0 -78.75,35.0 -78.75,34.91666667 -78.75,34.83333333 -78.83333333,34.83333333 -78.83333333,34.91666667 -78.91666667,34.91666667 -78.91666667,34.83333333 -79.0,34.83333333 -79.08333333,34.83333333 -79.08333333,34.91666667 -79.16666667,34.91666667 -79.25,34.91666667 -79.25,35.0 -79.25,35.08333333 -79.33333333,35.08333333 -79.33333333,35.16666667 -79.41666667,35.16666667 -79.41666667,35.25 -79.5,35.25 -79.58333333,35.25 -79.58333333,35.33333333 -79.66666667,35.33333333 -79.75,35.33333333 -79.75,35.25 -79.75,35.16666667 -79.75,35.08333333 -79.66666667,35.08333333 -79.66666667,35.0 -79.66666667,34.91666667 -79.75,34.91666667 -79.75,34.83333333 -79.66666667,34.83333333 -79.66666667,34.75 -79.66666667,34.66666667 -79.66666667,34.58333333 -79.58333333,34.58333333 -79.58333333,34.5 -79.58333333,34.41666667 -79.58333333,34.33333333 -79.66666667,34.33333333 -79.66666667,34.25 -79.75,34.25 -79.83333333,34.25 -79.83333333,34.16666667 -79.91666667,34.16666667 -79.91666667,34.08333333 -80.0,34.08333333 -80,34 -80.08333333,34.0 -80.08333333,33.91666667 -80.16666667,33.91666667 -80.25,33.91666667 -80.33333333,33.91666667 -80.41666667,33.91666667 -80.5,33.91666667 -80.58333333,33.91666667 -80.58333333,33.83333333 -80.58333333,33.75 -80.66666667,33.75 -80.75,33.75 -80.83333333,33.75 -80.91666667,33.75 -81.0,33.75 -81.08333333,33.75 -81.08333333,33.83333333 -81.16666667,33.83333333 -81.25,33.83333333 -81.25,33.75 -81.16666667,33.75 -81.16666667,33.66666667 -81.08333333,33.66666667 -81.0,33.66666667 -81.0,33.58333333 -81.08333333,33.58333333 -81.16666667,33.58333333 -81.16666667,33.5 -81.16666667,33.41666667 -81.25,33.41666667 -81.25,33.33333333 -81.33333333,33.33333333 -81.33333333,33.25 -81.41666667,33.25 -81.41666667,33.16666667 -81.5,33.16666667 -81.5,33.08333333 -81.5,33.0 -81.5,32.91666667 -81.58333333,32.91666667 -81.58333333,32.83333333 -81.66666667,32.83333333 -81.75,32.83333333 -81.83333333,32.83333333 -81.83333333,32.75 -81.83333333,32.66666667 -81.91666667,32.66666667 -82.0,32.66666667 -82.08333333,32.66666667 -82.16666667,32.66666667 -82.25,32.66666667 -82.25,32.58333333 -82.33333333,32.58333333 -82.33333333,32.5 -82.25,32.5 -82.25,32.41666667 -82.16666667,32.41666667 -82.08333333,32.41666667 -82.08333333,32.33333333 -82.16666667,32.33333333 -82.16666667,32.25 -82.16666667,32.16666667 -82.25,32.16666667 -82.33333333,32.16666667 -82.33333333,32.25 -82.41666667,32.25 -82.5,32.25 -82.5,32.16666667 -82.58333333,32.16666667 -82.58333333,32.08333333 -82.58333333,32.0 -82.58333333,31.91666667 -82.66666667,31.91666667 -82.75,31.91666667 -82.75,31.83333333 -82.83333333,31.83333333 -82.83333333,31.75 -82.91666667,31.75 -83.0,31.75 -83.08333333,31.75 -83.08333333,31.66666667 -83.16666667,31.66666667 -83.16666667,31.58333333 -83.16666667,31.5 -83.16666667,31.41666667 -83.25,31.41666667 -83.25,31.33333333 -83.33333333,31.33333333 -83.33333333,31.25 -83.41666667,31.25 -83.41666667,31.16666667 -83.5,31.16666667 -83.5,31.08333333 -83.5,31.0 -83.5,30.91666667 -83.5,30.83333333 -83.5,30.75 -83.41666667,30.75 -83.41666667,30.66666667 -83.41666667,30.58333333 -83.33333333,30.58333333 -83.33333333,30.5 -83.41666667,30.5 -83.41666667,30.41666667 -83.5,30.41666667 -83.58333333,30.41666667 -83.66666667,30.41666667 -83.75,30.41666667 -83.83333333,30.41666667 -83.83333333,30.5 -83.91666667,30.5 -84.0,30.5 -84.0,30.41666667 -84.08333333,30.41666667 -84.16666667,30.41666667 -84.16666667,30.5 -84.16666667,30.58333333 -84.25,30.58333333 -84.33333333,30.58333333 -84.33333333,30.5 -84.41666667,30.5 -84.41666667,30.58333333 -84.5,30.58333333 -84.5,30.5 -84.58333333,30.5 -84.58333333,30.41666667 -84.66666667,30.41666667 -84.66666667,30.5 -84.75,30.5 -84.83333333,30.5 -84.91666667,30.5 -84.91666667,30.41666667 -85.0,30.41666667 -85.0,30.33333333 -85.08333333,30.33333333 -85.16666667,30.33333333 -85.16666667,30.41666667 -85.25,30.41666667 -85.25,30.5 -85.33333333,30.5 -85.41666667,30.5 -85.5,30.5 -85.58333333,30.5 -85.58333333,30.41666667 -85.66666667,30.41666667 -85.75,30.41666667 -85.83333333,30.41666667 -85.83333333,30.33333333 -85.91666667,30.33333333 -86.0,30.33333333 -86.0,30.25 -86.08333333,30.25 -86.16666667,30.25 -86.16666667,30.33333333 -86.25,30.33333333 -86.33333333,30.33333333 -86.41666667,30.33333333 -86.5,30.33333333 -86.58333333,30.33333333 -86.66666667,30.33333333 -86.75,30.33333333 -86.83333333,30.33333333 -86.91666667,30.33333333 -87.0,30.33333333 -87.08333333,30.33333333 -87.08333333,30.25 -87.16666667,30.25 -87.25,30.25 -87.33333333,30.25 -87.41666667,30.25 -87.5,30.25 -87.58333333,30.25 -87.66666667,30.25 -87.66666667,30.16666667 -87.75,30.16666667 -87.83333333,30.16666667 -87.91666667,30.16666667 -88.0,30.16666667 -88.08333333,30.16666667 -88.16666667,30.16666667 -88.25,30.16666667 -88.33333333,30.16666667 -88.33333333,30.25 -88.33333333,30.33333333 -88.41666667,30.33333333 -88.41666667,30.25 -88.41666667,30.16666667 -88.5,30.16666667 -88.58333333,30.16666667 -88.66666667,30.16666667 -88.75,30.16666667 -88.75,30.25 -88.66666667,30.25 -88.58333333,30.25 -88.58333333,30.33333333 -88.66666667,30.33333333 -88.75,30.33333333 -88.83333333,30.33333333 -88.91666667,30.33333333 -89.0,30.33333333 -89.08333333,30.33333333 -89.16666667,30.33333333 -89.16666667,30.25 -89.25,30.25 -89.33333333,30.25 -89.41666667,30.25 -89.41666667,30.16666667 -89.41666667,30.08333333 -89.33333333,30.08333333 -89.33333333,30.16666667 -89.25,30.16666667 -89.16666667,30.16666667 -89.16666667,30.08333333 -89.16666667,30.0 -89.16666667,29.91666667 -89.16666667,29.83333333 -89.25,29.83333333 -89.25,29.75 -89.33333333,29.75 -89.33333333,29.66666667 -89.41666667,29.66666667 -89.41666667,29.58333333 -89.5,29.58333333 -89.5,29.5 -89.5,29.41666667 -89.41666667,29.41666667 -89.33333333,29.41666667 -89.25,29.41666667 -89.25,29.5 -89.16666667,29.5 -89.16666667,29.41666667 -89.16666667,29.33333333 -89.08333333,29.33333333 -89.08333333,29.25 -89.0,29.25 -89.0,29.16666667 -89.0,29.08333333 -89.08333333,29.08333333 -89.08333333,29.0 -89.16666667,29.0 -89.25,29.0 -89.33333333,29.0 -89.33333333,28.91666667 -89.41666667,28.91666667 -89.41666667,29.0 -89.41666667,29.08333333 -89.41666667,29.16666667 -89.5,29.16666667 -89.58333333,29.16666667 -89.58333333,29.25 -89.66666667,29.25 -89.75,29.25 -89.83333333,29.25 -89.91666667,29.25 -89.91666667,29.16666667 -90.0,29.16666667 -90.08333333,29.16666667 -90.08333333,29.08333333 -90.16666667,29.08333333 -90.25,29.08333333 -90.25,29.0 -90.33333333,29.0 -90.41666667,29.0 -90.5,29.0 -90.58333333,29.0 -90.66666667,29.0 -90.66666667,29.08333333 -90.75,29.08333333 -90.83333333,29.08333333 -90.83333333,29.16666667 -90.91666667,29.16666667 -90.91666667,29.25 -91.0,29.25 -91.08333333,29.25 -91.08333333,29.33333333 -91.16666667,29.33333333 -91.25,29.33333333 -91.25,29.41666667 -91.33333333,29.41666667 -91.33333333,29.5 -91.41666667,29.5 -91.41666667,29.58333333 -91.5,29.58333333 -91.58333333,29.58333333 -91.58333333,29.66666667 -91.66666667,29.66666667 -91.75,29.66666667 -91.83333333,29.66666667 -91.91666667,29.66666667 -91.91666667,29.75 -92.0,29.75 -92.08333333,29.75 -92.16666667,29.75 -92.16666667,29.66666667 -92.25,29.66666667 -92.33333333,29.66666667 -92.33333333,29.58333333 -92.41666667,29.58333333 -92.5,29.58333333 -92.58333333,29.58333333 -92.58333333,29.5 -92.66666667,29.5 -92.66666667,29.58333333 -92.75,29.58333333 -92.83333333,29.58333333 -92.91666667,29.58333333 -92.91666667,29.66666667 -93.0,29.66666667 -93.08333333,29.66666667 -93.08333333,29.75 -93.16666667,29.75 -93.25,29.75 -93.33333333,29.75 -93.41666667,29.75 -93.5,29.75 -93.58333333,29.75 -93.66666667,29.75 -93.66666667,29.66666667 -93.75,29.66666667 -93.83333333,29.66666667 -93.91666667,29.66666667 -94.0,29.66666667 -94.08333333,29.66666667 -94.08333333,29.58333333 -94.16666667,29.58333333 -94.25,29.58333333 -94.25,29.5 -94.33333333,29.5 -94.41666667,29.5 -94.5,29.5 -94.5,29.41666667 -94.58333333,29.41666667 -94.66666667,29.41666667 -94.66666667,29.33333333 -94.66666667,29.25 -94.75,29.25 -94.83333333,29.25 -94.83333333,29.33333333 -94.91666667,29.33333333 -95.0,29.33333333 -95.08333333,29.33333333 -95.08333333,29.41666667 -95.16666667,29.41666667 -95.16666667,29.5 -95.25,29.5 -95.25,29.41666667 -95.33333333,29.41666667 -95.33333333,29.33333333 -95.25,29.33333333 -95.25,29.25 -95.16666667,29.25 -95.16666667,29.16666667 -95.25,29.16666667 -95.25,29.08333333 -95.33333333,29.08333333 -95.33333333,29.0 -95.41666667,29.0 -95.5,29.0 -95.58333333,29.0 -95.58333333,29.08333333 -95.66666667,29.08333333 -95.66666667,29.16666667 -95.66666667,29.25 -95.58333333,29.25 -95.58333333,29.33333333 -95.58333333,29.41666667 -95.66666667,29.41666667 -95.75,29.41666667 -95.75,29.5 -95.83333333,29.5 -95.91666667,29.5 -96.0,29.5 -96.08333333,29.5 -96.16666667,29.5 -96.25,29.5 -96.33333333,29.5 -96.33333333,29.58333333 -96.33333333,29.66666667 -96.33333333,29.75 -96.33333333,29.83333333 -96.33333333,29.91666667 -96.41666667,29.91666667 -96.5,29.91666667 -96.5,30.0 -96.5,30.08333333 -96.5,30.16666667 -96.41666667,30.16666667 -96.41666667,30.25 -96.5,30.25 -96.58333333,30.25 -96.58333333,30.33333333 -96.5,30.33333333 -96.5,30.41666667 -96.5,30.5 -96.5,30.58333333 -96.5,30.66666667 -96.41666667,30.66666667 -96.41666667,30.58333333 -96.33333333,30.58333333 -96.33333333,30.66666667 -96.33333333,30.75 -96.33333333,30.83333333 -96.33333333,30.91666667 -96.25,30.91666667 -96.25,31.0 -96.16666667,31.0 -96.08333333,31.0 -96.08333333,31.08333333 -96.08333333,31.16666667 -96.08333333,31.25 -96.08333333,31.33333333 -96.08333333,31.41666667 -96.16666667,31.41666667 -96.16666667,31.5 -96.16666667,31.58333333 -96.08333333,31.58333333 -96.08333333,31.66666667 -96.0,31.66666667 -96.0,31.75 -96.08333333,31.75 -96.08333333,31.83333333 -96.16666667,31.83333333 -96.16666667,31.91666667 -96.16666667,32.0 -96.16666667,32.08333333 -96.16666667,32.16666667 -96.08333333,32.16666667 -96.0,32.16666667 -96.0,32.08333333 -96,32 -95.91666667,32.0 -95.83333333,32.0 -95.83333333,31.91666667 -95.75,31.91666667 -95.75,31.83333333 -95.66666667,31.83333333 -95.66666667,31.75 -95.58333333,31.75 -95.58333333,31.83333333 -95.58333333,31.91666667 -95.58333333,32.0 -95.5,32.0 -95.5,32.08333333 -95.5,32.16666667 -95.5,32.25 -95.5,32.33333333 -95.41666667,32.33333333 -95.41666667,32.25 -95.33333333,32.25 -95.25,32.25 -95.25,32.33333333 -95.25,32.41666667 -95.25,32.5 -95.33333333,32.5 -95.33333333,32.58333333 -95.25,32.58333333 -95.25,32.66666667 -95.16666667,32.66666667 -95.16666667,32.75 -95.16666667,32.83333333 -95.16666667,32.91666667 -95.16666667,33.0 -95.16666667,33.08333333 -95.16666667,33.16666667 -95.25,33.16666667 -95.33333333,33.16666667 -95.41666667,33.16666667 -95.41666667,33.25 -95.41666667,33.33333333 -95.41666667,33.41666667 -95.41666667,33.5 -95.33333333,33.5 -95.33333333,33.58333333 -95.25,33.58333333 -95.25,33.66666667 -95.25,33.75 -95.16666667,33.75 -95.16666667,33.83333333 -95.16666667,33.91666667 -95.08333333,33.91666667 -95.0,33.91666667 -94.91666667,33.91666667 -94.91666667,34.0 -94.83333333,34.0 -94.75,34.0 -94.66666667,34.0 -94.66666667,34.08333333 -94.58333333,34.08333333 -94.5,34.08333333 -94.41666667,34.08333333 -94.41666667,34.16666667 -94.33333333,34.16666667 -94.25,34.16666667 -94.25,34.25 -94.16666667,34.25 -94.08333333,34.25 -94.0,34.25 -93.91666667,34.25 -93.91666667,34.33333333 -93.83333333,34.33333333 -93.75,34.33333333 -93.75,34.41666667 -93.75,34.5 -93.66666667,34.5 -93.66666667,34.58333333 -93.58333333,34.58333333 -93.58333333,34.66666667 -93.5,34.66666667 -93.41666667,34.66666667 -93.33333333,34.66666667 -93.25,34.66666667 -93.16666667,34.66666667 -93.16666667,34.75 -93.08333333,34.75 -93.0,34.75 -92.91666667,34.75 -92.91666667,34.83333333 -92.83333333,34.83333333 -92.83333333,34.91666667 -92.91666667,34.91666667 -93.0,34.91666667 -93.0,34.83333333 -93.08333333,34.83333333 -93.16666667,34.83333333 -93.16666667,34.91666667 -93.25,34.91666667 -93.33333333,34.91666667 -93.41666667,34.91666667 -93.41666667,35.0 -93.33333333,35.0 -93.25,35.0 -93.25,35.08333333 -93.33333333,35.08333333 -93.33333333,35.16666667</coordinates></LinearRing></outerBoundaryIs><innerBoundaryIs><LinearRing><coordinates>-89.66666667,37.5 -89.66666667,37.41666667 -89.58333333,37.41666667 -89.58333333,37.5 -89.66666667,37.5</coordinates></LinearRing></innerBoundaryIs><innerBoundaryIs><LinearRing><coordinates>-85.83333333,35.25 -85.91666667,35.25 -85.91666667,35.16666667 -85.83333333,35.16666667 -85.83333333,35.25</coordinates></LinearRing></innerBoundaryIs><innerBoundaryIs><LinearRing><coordinates>-85.0,35.66666667 -85.08333333,35.66666667 -85.08333333,35.58333333 -85.0,35.58333333 -85.0,35.66666667</coordinates></LinearRing></innerBoundaryIs><innerBoundaryIs><LinearRing><coordinates>-85.08333333,35.58333333 -85.16666667,35.58333333 -85.16666667,35.5 -85.08333333,35.5 -85.08333333,35.58333333</coordinates></LinearRing></innerBoundaryIs><innerBoundaryIs><LinearRing><coordinates>-85.16666667,35.5 -85.25,35.5 -85.25,35.41666667 -85.33333333,35.41666667 -85.33333333,35.33333333 -85.33333333,35.25 -85.25,35.25 -85.25,35.33333333 -85.16666667,35.33333333 -85.16666667,35.41666667 -85.16666667,35.5</coordinates></LinearRing></innerBoundaryIs><innerBoundaryIs><LinearRing><coordinates>-85.33333333,35.25 -85.41666667,35.25 -85.41666667,35.16666667 -85.33333333,35.16666667 -85.33333333,35.25</coordinates></LinearRing></innerBoundaryIs><innerBoundaryIs><LinearRing><coordinates>-79.83333333,35.66666667 -79.91666667,35.66666667 -79.91666667,35.58333333 -79.91666667,35.5 -79.83333333,35.5 -79.83333333,35.58333333 -79.83333333,35.66666667</coordinates></LinearRing></innerBoundaryIs><innerBoundaryIs><LinearRing><coordinates>-75.83333333,40.41666667 -75.91666667,40.41666667 -75.91666667,40.33333333 -75.83333333,40.33333333 -75.83333333,40.41666667</coordinates></LinearRing></innerBoundaryIs><innerBoundaryIs><LinearRing><coordinates>-74.41666667,41.16666667 -74.33333333,41.16666667 -74.33333333,41.25 -74.41666667,41.25 -74.41666667,41.16666667</coordinates></LinearRing></innerBoundaryIs><innerBoundaryIs><LinearRing><coordinates>-71.91666667,43.08333333 -71.91666667,43.0 -71.83333333,43.0 -71.83333333,43.08333333 -71.91666667,43.08333333</coordinates></LinearRing></innerBoundaryIs><innerBoundaryIs><LinearRing><coordinates>-70.5,44.33333333 -70.5,44.25 -70.41666667,44.25 -70.41666667,44.33333333 -70.5,44.33333333</coordinates></LinearRing></innerBoundaryIs><innerBoundaryIs><LinearRing><coordinates>-67.33333333,46.25 -67.41666667,46.25 -67.5,46.25 -67.5,46.16666667 -67.41666667,46.16666667 -67.33333333,46.16666667 -67.33333333,46.25</coordinates></LinearRing></innerBoundaryIs><innerBoundaryIs><LinearRing><coordinates>-60.91666667,46.75 -60.91666667,46.66666667 -60.83333333,46.66666667 -60.75,46.66666667 -60.75,46.58333333 -60.66666667,46.58333333 -60.66666667,46.66666667 -60.58333333,46.66666667 -60.58333333,46.75 -60.66666667,46.75 -60.75,46.75 -60.83333333,46.75 -60.91666667,46.75</coordinates></LinearRing></innerBoundaryIs><innerBoundaryIs><LinearRing><coordinates>-60.66666667,47.0 -60.66666667,46.91666667 -60.58333333,46.91666667 -60.58333333,47.0 -60.66666667,47.0</coordinates></LinearRing></innerBoundaryIs><innerBoundaryIs><LinearRing><coordinates>-66.25,44.25 -66.16666667,44.25 -66.16666667,44.33333333 -66.25,44.33333333 -66.25,44.25</coordinates></LinearRing></innerBoundaryIs><innerBoundaryIs><LinearRing><coordinates>-64.91666667,45.5 -64.83333333,45.5 -64.83333333,45.58333333 -64.91666667,45.58333333 -64.91666667,45.5</coordinates></LinearRing></innerBoundaryIs><innerBoundaryIs><LinearRing><coordinates>-70.08333333,41.58333333 -70.0,41.58333333 -70.0,41.66666667 -70.08333333,41.66666667 -70.08333333,41.58333333</coordinates></LinearRing></innerBoundaryIs><innerBoundaryIs><LinearRing><coordinates>-75.91666667,37.75 -75.83333333,37.75 -75.83333333,37.83333333 -75.75,37.83333333 -75.75,37.91666667 -75.83333333,37.91666667 -75.91666667,37.91666667 -75.91666667,37.83333333 -75.91666667,37.75</coordinates></LinearRing></innerBoundaryIs><innerBoundaryIs><LinearRing><coordinates>-75.83333333,35.16666667 -75.83333333,35.25 -75.75,35.25 -75.66666667,35.25 -75.66666667,35.33333333 -75.58333333,35.33333333 -75.58333333,35.41666667 -75.5,35.41666667 -75.5,35.5 -75.5,35.58333333 -75.5,35.66666667 -75.58333333,35.66666667 -75.58333333,35.75 -75.66666667,35.75 -75.66666667,35.66666667 -75.66666667,35.58333333 -75.75,35.58333333 -75.75,35.5 -75.83333333,35.5 -75.91666667,35.5 -75.91666667,35.41666667 -76.0,35.41666667 -76.0,35.33333333 -76.08333333,35.33333333 -76.16666667,35.33333333 -76.25,35.33333333 -76.25,35.25 -76.33333333,35.25 -76.33333333,35.33333333 -76.41666667,35.33333333 -76.41666667,35.25 -76.41666667,35.16666667 -76.5,35.16666667 -76.5,35.08333333 -76.41666667,35.08333333 -76.33333333,35.08333333 -76.25,35.08333333 -76.25,35.0 -76.16666667,35.0 -76.16666667,35.08333333 -76.08333333,35.08333333 -76.0,35.08333333 -76.0,35.16666667 -75.91666667,35.16666667 -75.83333333,35.16666667</coordinates></LinearRing></innerBoundaryIs><innerBoundaryIs><LinearRing><coordinates>-79.25,35.08333333 -79.16666667,35.08333333 -79.16666667,35.16666667 -79.25,35.16666667 -79.25,35.08333333</coordinates></LinearRing></innerBoundaryIs><innerBoundaryIs><LinearRing><coordinates>-82.33333333,32.58333333 -82.33333333,32.66666667 -82.41666667,32.66666667 -82.41666667,32.58333333 -82.33333333,32.58333333</coordinates></LinearRing></innerBoundaryIs><innerBoundaryIs><LinearRing><coordinates>-90.66666667,29.08333333 -90.58333333,29.08333333 -90.5,29.08333333 -90.5,29.16666667 -90.41666667,29.16666667 -90.41666667,29.25 -90.5,29.25 -90.58333333,29.25 -90.58333333,29.16666667 -90.66666667,29.16666667 -90.66666667,29.08333333</coordinates></LinearRing></innerBoundaryIs><innerBoundaryIs><LinearRing><coordinates>-93.66666667,34.5 -93.66666667,34.41666667 -93.58333333,34.41666667 -93.5,34.41666667 -93.5,34.5 -93.58333333,34.5 -93.66666667,34.5</coordinates></LinearRing></innerBoundaryIs><innerBoundaryIs><LinearRing><coordinates>-88.08333333,30.41666667 -88.08333333,30.33333333 -88.08333333,30.25 -88.0,30.25 -88.0,30.33333333 -87.91666667,30.33333333 -87.91666667,30.41666667 -88.0,30.41666667 -88.0,30.5 -88.08333333,30.5 -88.08333333,30.41666667</coordinates></LinearRing></innerBoundaryIs><innerBoundaryIs><LinearRing><coordinates>-87.91666667,30.33333333 -87.91666667,30.25 -87.83333333,30.25 -87.83333333,30.33333333 -87.91666667,30.33333333</coordinates></LinearRing></innerBoundaryIs><innerBoundaryIs><LinearRing><coordinates>-94.83333333,29.66666667 -94.83333333,29.58333333 -94.75,29.58333333 -94.75,29.66666667 -94.83333333,29.66666667</coordinates></LinearRing></innerBoundaryIs><innerBoundaryIs><LinearRing><coordinates>-94.83333333,29.58333333 -94.91666667,29.58333333 -94.91666667,29.5 -94.83333333,29.5 -94.83333333,29.58333333</coordinates></LinearRing></innerBoundaryIs><innerBoundaryIs><LinearRing><coordinates>-94.83333333,29.5 -94.83333333,29.41666667 -94.75,29.41666667 -94.75,29.5 -94.83333333,29.5</coordinates></LinearRing></innerBoundaryIs><innerBoundaryIs><LinearRing><coordinates>-88.58333333,37.58333333 -88.66666667,37.58333333 -88.75,37.58333333 -88.83333333,37.58333333 -88.91666667,37.58333333 -89.0,37.58333333 -89.0,37.5 -88.91666667,37.5 -88.83333333,37.5 -88.75,37.5 -88.66666667,37.5 -88.58333333,37.5 -88.5,37.5 -88.5,37.58333333 -88.58333333,37.58333333</coordinates></LinearRing></innerBoundaryIs><innerBoundaryIs><LinearRing><coordinates>-88.5,37.58333333 -88.41666667,37.58333333 -88.41666667,37.66666667 -88.5,37.66666667 -88.5,37.58333333</coordinates></LinearRing></innerBoundaryIs><innerBoundaryIs><LinearRing><coordinates>-89.33333333,37.58333333 -89.33333333,37.5 -89.25,37.5 -89.25,37.58333333 -89.33333333,37.58333333</coordinates></LinearRing></innerBoundaryIs><innerBoundaryIs><LinearRing><coordinates>-89.25,37.58333333 -89.16666667,37.58333333 -89.16666667,37.66666667 -89.25,37.66666667 -89.25,37.58333333</coordinates></LinearRing></innerBoundaryIs><innerBoundaryIs><LinearRing><coordinates>-76.33333333,38.66666667 -76.41666667,38.66666667 -76.41666667,38.75 -76.41666667,38.83333333 -76.5,38.83333333 -76.5,38.75 -76.5,38.66666667 -76.5,38.58333333 -76.5,38.5 -76.41666667,38.5 -76.41666667,38.58333333 -76.33333333,38.58333333 -76.33333333,38.66666667</coordinates></LinearRing></innerBoundaryIs><innerBoundaryIs><LinearRing><coordinates>-76.41666667,38.5 -76.41666667,38.41666667 -76.33333333,38.41666667 -76.33333333,38.5 -76.41666667,38.5</coordinates></LinearRing></innerBoundaryIs><innerBoundaryIs><LinearRing><coordinates>-70.91666667,41.5 -70.83333333,41.5 -70.75,41.5 -70.75,41.58333333 -70.83333333,41.58333333 -70.91666667,41.58333333 -70.91666667,41.5</coordinates></LinearRing></innerBoundaryIs><innerBoundaryIs><LinearRing><coordinates>-70.75,41.58333333 -70.66666667,41.58333333 -70.66666667,41.66666667 -70.75,41.66666667 -70.75,41.58333333</coordinates></LinearRing></innerBoundaryIs><innerBoundaryIs><LinearRing><coordinates>-90.25,30.33333333 -90.25,30.25 -90.33333333,30.25 -90.33333333,30.16666667 -90.33333333,30.08333333 -90.25,30.08333333 -90.16666667,30.08333333 -90.08333333,30.08333333 -90.0,30.08333333 -90.0,30.16666667 -89.91666667,30.16666667 -89.91666667,30.25 -90.0,30.25 -90.08333333,30.25 -90.08333333,30.33333333 -90.16666667,30.33333333 -90.25,30.33333333</coordinates></LinearRing></innerBoundaryIs><innerBoundaryIs><LinearRing><coordinates>-89.66666667,30.08333333 -89.66666667,30.0 -89.58333333,30.0 -89.58333333,30.08333333 -89.66666667,30.08333333</coordinates></LinearRing></innerBoundaryIs><innerBoundaryIs><LinearRing><coordinates>-85.83333333,33.41666667 -85.75,33.41666667 -85.75,33.5 -85.83333333,33.5 -85.83333333,33.41666667</coordinates></LinearRing></innerBoundaryIs><innerBoundaryIs><LinearRing><coordinates>-85.16666667,33.66666667 -85.08333333,33.66666667 -85.08333333,33.75 -85.16666667,33.75 -85.16666667,33.66666667</coordinates></LinearRing></innerBoundaryIs><innerBoundaryIs><LinearRing><coordinates>-85.58333333,34.58333333 -85.58333333,34.5 -85.5,34.5 -85.5,34.58333333 -85.41666667,34.58333333 -85.41666667,34.66666667 -85.5,34.66666667 -85.58333333,34.66666667 -85.58333333,34.58333333</coordinates></LinearRing></innerBoundaryIs><innerBoundaryIs><LinearRing><coordinates>-85.5,34.83333333 -85.5,34.75 -85.41666667,34.75 -85.41666667,34.83333333 -85.5,34.83333333</coordinates></LinearRing></innerBoundaryIs><innerBoundaryIs><LinearRing><coordinates>-92.25,35.5 -92.25,35.41666667 -92.16666667,35.41666667 -92.16666667,35.5 -92.25,35.5</coordinates></LinearRing></innerBoundaryIs><innerBoundaryIs><LinearRing><coordinates>-76.33333333,36.08333333 -76.33333333,36.0 -76.33333333,35.91666667 -76.25,35.91666667 -76.25,36.0 -76.16666667,36.0 -76.08333333,36.0 -76,36 -75.91666667,36.0 -75.83333333,36.0 -75.83333333,36.08333333 -75.91666667,36.08333333 -75.91666667,36.16666667 -76.0,36.16666667 -76.0,36.08333333 -76.08333333,36.08333333 -76.16666667,36.08333333 -76.25,36.08333333 -76.33333333,36.08333333</coordinates></LinearRing></innerBoundaryIs><innerBoundaryIs><LinearRing><coordinates>-76.66666667,35.66666667 -76.66666667,35.58333333 -76.58333333,35.58333333 -76.58333333,35.66666667 -76.66666667,35.66666667</coordinates></LinearRing></innerBoundaryIs><innerBoundaryIs><LinearRing><coordinates>-76.41666667,39.08333333 -76.33333333,39.08333333 -76.33333333,39.16666667 -76.41666667,39.16666667 -76.41666667,39.08333333</coordinates></LinearRing></innerBoundaryIs><innerBoundaryIs><LinearRing><coordinates>-72.66666667,41.25 -72.66666667,41.16666667 -72.75,41.16666667 -72.75,41.25 -72.83333333,41.25 -72.83333333,41.16666667 -72.91666667,41.16666667 -73.0,41.16666667 -73.08333333,41.16666667 -73.08333333,41.08333333 -73.16666667,41.08333333 -73.25,41.08333333 -73.33333333,41.08333333 -73.33333333,41.0 -73.25,41.0 -73.16666667,41.0 -73.08333333,41.0 -73,41 -72.91666667,41.0 -72.83333333,41.0 -72.75,41.0 -72.66666667,41.0 -72.58333333,41.0 -72.58333333,41.08333333 -72.5,41.08333333 -72.5,41.16666667 -72.41666667,41.16666667 -72.33333333,41.16666667 -72.25,41.16666667 -72.25,41.25 -72.33333333,41.25 -72.41666667,41.25 -72.5,41.25 -72.58333333,41.25 -72.66666667,41.25</coordinates></LinearRing></innerBoundaryIs><innerBoundaryIs><LinearRing><coordinates>-73.58333333,41.0 -73.58333333,40.91666667 -73.5,40.91666667 -73.5,41.0 -73.58333333,41.0</coordinates></LinearRing></innerBoundaryIs><innerBoundaryIs><LinearRing><coordinates>-74.08333333,41.75 -74.08333333,41.66666667 -74.08333333,41.58333333 -74.0,41.58333333 -74.0,41.66666667 -74.0,41.75 -74.08333333,41.75</coordinates></LinearRing></innerBoundaryIs><innerBoundaryIs><LinearRing><coordinates>-72.41666667,42.5 -72.33333333,42.5 -72.33333333,42.58333333 -72.41666667,42.58333333 -72.41666667,42.5</coordinates></LinearRing></innerBoundaryIs><innerBoundaryIs><LinearRing><coordinates>-71.33333333,43.83333333 -71.33333333,43.75 -71.33333333,43.66666667 -71.25,43.66666667 -71.25,43.75 -71.25,43.83333333 -71.33333333,43.83333333</coordinates></LinearRing></innerBoundaryIs><innerBoundaryIs><LinearRing><coordinates>-64.66666667,45.33333333 -64.66666667,45.25 -64.58333333,45.25 -64.5,45.25 -64.5,45.33333333 -64.58333333,45.33333333 -64.66666667,45.33333333</coordinates></LinearRing></innerBoundaryIs><innerBoundaryIs><LinearRing><coordinates>-64.25,45.33333333 -64.25,45.25 -64.33333333,45.25 -64.33333333,45.16666667 -64.25,45.16666667 -64.16666667,45.16666667 -64.16666667,45.25 -64.08333333,45.25 -64.0,45.25 -64.0,45.33333333 -64.08333333,45.33333333 -64.16666667,45.33333333 -64.25,45.33333333</coordinates></LinearRing></innerBoundaryIs><innerBoundaryIs><LinearRing><coordinates>-61.16666667,45.5 -61.16666667,45.41666667 -61.08333333,45.41666667 -61.08333333,45.5 -61.16666667,45.5</coordinates></LinearRing></innerBoundaryIs><innerBoundaryIs><LinearRing><coordinates>-60.91666667,45.83333333 -60.83333333,45.83333333 -60.75,45.83333333 -60.75,45.91666667 -60.83333333,45.91666667 -60.91666667,45.91666667 -60.91666667,45.83333333</coordinates></LinearRing></innerBoundaryIs><innerBoundaryIs><LinearRing><coordinates>-61.0,46.58333333 -61.0,46.5 -60.91666667,46.5 -60.91666667,46.58333333 -61.0,46.58333333</coordinates></LinearRing></innerBoundaryIs><innerBoundaryIs><LinearRing><coordinates>-67.0,46.16666667 -66.91666667,46.16666667 -66.91666667,46.25 -67.0,46.25 -67.0,46.16666667</coordinates></LinearRing></innerBoundaryIs></Polygon><Polygon><outerBoundaryIs><LinearRing><coordinates>-79.58333333,35.08333333 -79.66666667,35.08333333 -79.66666667,35.16666667 -79.66666667,35.25 -79.58333333,35.25 -79.58333333,35.16666667 -79.5,35.16666667 -79.5,35.08333333 -79.58333333,35.08333333</coordinates></LinearRing></outerBoundaryIs></Polygon><Polygon><outerBoundaryIs><LinearRing><coordinates>-93.5,35.08333333 -93.41666667,35.08333333 -93.41666667,35.0 -93.5,35.0 -93.5,35.08333333</coordinates></LinearRing></outerBoundaryIs></Polygon><Polygon><outerBoundaryIs><LinearRing><coordinates>-79.5,35.08333333 -79.41666667,35.08333333 -79.41666667,35.0 -79.5,35.0 -79.5,35.08333333</coordinates></LinearRing></outerBoundaryIs></Polygon></MultiGeometry>
  </Placemark>
</Folder>
</Document></kml>
