# Supplementary material for: Species conservation profiles of a random sample of world spiders IV: Scytodidae to Zoropsidae
Source: Biodivers Data J. 2018 Dec 14;(6):e30842. doi: 10.3897/BDJ.6.e30842 (PMC6303285; doi:10.3897/BDJ.6.e30842)
Supplement: Supplementary material 22 — Distribution of Sesato setosa Saaristo, 2006 [file bdj-06-e30842-s022.kml]

<?xml version="1.0" encoding="utf-8" ?>
<kml xmlns="http://www.opengis.net/kml/2.2">
<Document id="root_doc">
<Schema name="Sesato_setosa.kml" id="Sesato_setosa.kml">
	<SimpleField name="layer" type="float"></SimpleField>
</Schema>
<Folder><name>Sesato_setosa.kml</name>
  <Placemark>
	<Style><LineStyle><color>ff0000ff</color></LineStyle><PolyStyle><fill>0</fill></PolyStyle></Style>
	<ExtendedData><SchemaData schemaUrl="#Sesato_setosa.kml">
		<SimpleData name="layer">1</SimpleData>
	</SchemaData></ExtendedData>
      <Polygon><outerBoundaryIs><LinearRing><coordinates>55.21666667,-4.49166667 55.20833333,-4.49166667 55.20833333,-4.48333333 55.20833333,-4.475 55.20833333,-4.46666667 55.21666667,-4.46666667 55.225,-4.46666667 55.225,-4.475 55.23333333,-4.475 55.23333333,-4.46666667 55.24166667,-4.46666667 55.24166667,-4.475 55.25,-4.475 55.25,-4.48333333 55.25,-4.49166667 55.24166667,-4.49166667 55.24166667,-4.48333333 55.23333333,-4.48333333 55.23333333,-4.49166667 55.23333333,-4.5 55.24166667,-4.5 55.24166667,-4.50833333 55.23333333,-4.50833333 55.225,-4.50833333 55.225,-4.5 55.225,-4.49166667 55.21666667,-4.49166667</coordinates></LinearRing></outerBoundaryIs></Polygon>
  </Placemark>
</Folder>
</Document></kml>
