# Supplementary material for: Species conservation profiles of a random sample of world spiders IV: Scytodidae to Zoropsidae
Source: Biodivers Data J. 2018 Dec 14;(6):e30842. doi: 10.3897/BDJ.6.e30842 (PMC6303285; doi:10.3897/BDJ.6.e30842)
Supplement: Supplementary material 23 — Distribution of Steatoda xerophila Levy & Amitai, 1982 [file bdj-06-e30842-s023.kml]

<?xml version="1.0" encoding="UTF-8"?>
<kml xmlns="http://earth.google.com/kml/2.2">
<Document>
<name></name>
<description><![CDATA[]]></description>

<Style id="1">
<LineStyle>
<width>1</width>
<color>ff0000ff</color>
</LineStyle>
<PolyStyle>
<fill>0</fill>
</PolyStyle>
</Style>

<Placemark>
<name>R Polygon</name>
<description><![CDATA[]]></description>
<styleUrl>#1</styleUrl>
<visibility>1</visibility>
<MultiGeometry>
<Polygon>
<outerBoundaryIs>
<LinearRing>
<coordinates>
34.88,30.81
34.8863423919657,30.8097986676472
34.8926592453574,30.8091954812831
34.898925124436,30.8081928697263
34.9051147987181,30.8067948701396
34.9112033445698,30.8050071117741
34.917166245566,30.8028367933016
34.9229794912089,30.8002926538287
34.9286196736101,30.797384937707
34.9340640817456,30.7941253532831
34.9392907929055,30.7905270257531
34.9442787609687,30.7866044443119
34.9490079011482,30.7823734038105
34.9534591708658,30.7778509411557
34.9576146464292,30.7730552667085
34.961457595205,30.7680056909571
34.964972542995,30.7627225467611
34.9681453363448,30.7572271074773
34.9709631995355,30.7515415013002
34.9734147860265,30.7456886221592
34.9754902241444,30.7396920375328
34.9771811568324,30.7335758935509
34.9784807753012,30.7273648177667
34.9793838464461,30.7210838199901
34.9798867339183,30.7147581915824
34.9799874127674,30.7084134036165
34.9796854775952,30.7020750043143
34.9789821441881,30.6957685161727
34.9778802446215,30.6895193331935
34.976384215856,30.683352618631
34.9745000818715,30.6772932036683
34.9722354294105,30.6713654874307
34.9695993774291,30.6655933387394
34.9666025403784,30.66
34.9632569854635,30.6546079936134
34.9595761840531,30.6494390312862
34.9555749574354,30.6445139266055
34.9512694171379,30.6398525112294
34.9466769000516,30.6354735550324
34.9418158986221,30.6313946905257
34.9367059863863,30.627632341857
34.9313677391573,30.6242016586765
34.9258226521727,30.6211164551345
34.9200930535407,30.6183891542568
34.9142020143326,30.6160307379214
34.9081732556841,30.6140507026386
34.9020310532787,30.6124570213115
34.8958001395973,30.6112561111324
34.8895056043304,30.6104528077427
34.8831727933498,30.6100503457617
34.8768272066502,30.6100503457617
34.8704943956696,30.6104528077427
34.8641998604027,30.6112561111324
34.8579689467213,30.6124570213115
34.8518267443159,30.6140507026386
34.8457979856674,30.6160307379214
34.8399069464593,30.6183891542568
34.8341773478273,30.6211164551345
34.8286322608427,30.6242016586765
34.8232940136137,30.627632341857
34.8181841013779,30.6313946905257
34.8133230999484,30.6354735550324
34.8087305828621,30.6398525112294
34.8044250425646,30.6445139266055
34.8004238159469,30.6494390312862
34.7967430145365,30.6546079936134
34.7933974596216,30.66
34.7904006225709,30.6655933387394
34.7877645705895,30.6713654874307
34.7854999181285,30.6772932036683
34.783615784144,30.683352618631
34.7821197553785,30.6895193331935
34.7810178558119,30.6957685161727
34.7803145224048,30.7020750043143
34.7800125872326,30.7084134036165
34.7801132660817,30.7147581915824
34.7806161535539,30.7210838199901
34.7815192246988,30.7273648177667
34.7828188431676,30.7335758935509
34.7845097758556,30.7396920375328
34.7865852139735,30.7456886221592
34.7890368004646,30.7515415013002
34.7918546636552,30.7572271074773
34.795027457005,30.7627225467611
34.798542404795,30.7680056909571
34.8023853535708,30.7730552667085
34.8065408291342,30.7778509411557
34.8109920988518,30.7823734038105
34.8157212390313,30.7866044443119
34.8207092070945,30.7905270257531
34.8259359182544,30.7941253532831
34.83138032639,30.797384937707
34.8370205087911,30.8002926538287
34.842833754434,30.8028367933016
34.8487966554302,30.8050071117741
34.8548852012819,30.8067948701396
34.861074875564,30.8081928697263
34.8673407546426,30.8091954812831
34.8736576080343,30.8097986676472
34.88,30.81
</coordinates>
</LinearRing>
</outerBoundaryIs>
</Polygon>
<Polygon>
<outerBoundaryIs>
<LinearRing>
<coordinates>
34.8840259,29.6899014
34.8903682919657,29.6897000676472
34.8966851453574,29.6890968812831
34.902951024436,29.6880942697263
34.9091406987181,29.6866962701396
34.9152292445698,29.6849085117741
34.921192145566,29.6827381933016
34.9270053912089,29.6801940538287
34.93264557361,29.677286337707
34.9380899817456,29.6740267532831
34.9433166929055,29.6704284257531
34.9483046609687,29.6665058443119
34.9530338011482,29.6622748038105
34.9574850708658,29.6577523411557
34.9616405464292,29.6529566667085
34.965483495205,29.6479070909571
34.968998442995,29.642623946761
34.9721712363448,29.6371285074773
34.9749890995354,29.6314429013002
34.9774406860265,29.6255900221592
34.9795161241444,29.6195934375328
34.9812070568324,29.6134772935509
34.9825066753012,29.6072662177667
34.9834097464461,29.6009852199901
34.9839126339183,29.5946595915824
34.9840133127674,29.5883148036165
34.9837113775952,29.5819764043143
34.9830080441881,29.5756699161727
34.9819061446215,29.5694207331935
34.980410115856,29.563254018631
34.9785259818715,29.5571946036683
34.9762613294105,29.5512668874307
34.9736252774291,29.5454947387394
34.9706284403784,29.5399014
34.9672828854635,29.5345093936134
34.9636020840531,29.5293404312862
34.9596008574354,29.5244153266055
34.9552953171379,29.5197539112294
34.9507028000516,29.5153749550324
34.9458417986221,29.5112960905257
34.9407318863863,29.507533741857
34.9353936391573,29.5041030586765
34.9298485521727,29.5010178551345
34.9241189535407,29.4982905542568
34.9182279143326,29.4959321379214
34.9121991556841,29.4939521026385
34.9060569532787,29.4923584213115
34.8998260395973,29.4911575111324
34.8935315043304,29.4903542077427
34.8871986933498,29.4899517457617
34.8808531066502,29.4899517457617
34.8745202956696,29.4903542077427
34.8682257604027,29.4911575111324
34.8619948467213,29.4923584213115
34.8558526443159,29.4939521026385
34.8498238856674,29.4959321379214
34.8439328464593,29.4982905542568
34.8382032478273,29.5010178551345
34.8326581608427,29.5041030586765
34.8273199136137,29.507533741857
34.8222100013779,29.5112960905257
34.8173489999484,29.5153749550324
34.8127564828621,29.5197539112294
34.8084509425646,29.5244153266055
34.8044497159469,29.5293404312862
34.8007689145365,29.5345093936134
34.7974233596216,29.5399014
34.7944265225709,29.5454947387394
34.7917904705895,29.5512668874307
34.7895258181285,29.5571946036683
34.787641684144,29.563254018631
34.7861456553785,29.5694207331935
34.7850437558119,29.5756699161727
34.7843404224048,29.5819764043143
34.7840384872326,29.5883148036165
34.7841391660817,29.5946595915824
34.7846420535539,29.6009852199901
34.7855451246988,29.6072662177667
34.7868447431676,29.6134772935509
34.7885356758556,29.6195934375328
34.7906111139735,29.6255900221592
34.7930627004645,29.6314429013002
34.7958805636552,29.6371285074773
34.799053357005,29.642623946761
34.802568304795,29.6479070909571
34.8064112535708,29.6529566667085
34.8105667291342,29.6577523411557
34.8150179988518,29.6622748038105
34.8197471390313,29.6665058443119
34.8247351070945,29.6704284257531
34.8299618182544,29.6740267532831
34.8354062263899,29.677286337707
34.8410464087911,29.6801940538287
34.846859654434,29.6827381933016
34.8528225554302,29.6849085117741
34.8589111012819,29.6866962701396
34.865100775564,29.6880942697263
34.8713666546426,29.6890968812831
34.8776835080343,29.6897000676472
34.8840259,29.6899014
</coordinates>
</LinearRing>
</outerBoundaryIs>
</Polygon>
<Polygon>
<outerBoundaryIs>
<LinearRing>
<coordinates>
34.980657,31.035312
34.9869993919657,31.0351106676472
34.9933162453574,31.0345074812831
34.999582124436,31.0335048697263
35.0057717987181,31.0321068701396
35.0118603445698,31.0303191117741
35.017823245566,31.0281487933016
35.0236364912089,31.0256046538287
35.02927667361,31.022696937707
35.0347210817456,31.0194373532831
35.0399477929055,31.0158390257531
35.0449357609687,31.0119164443119
35.0496649011482,31.0076854038105
35.0541161708658,31.0031629411557
35.0582716464292,30.9983672667085
35.062114595205,30.9933176909571
35.065629542995,30.988034546761
35.0688023363448,30.9825391074773
35.0716201995355,30.9768535013002
35.0740717860265,30.9710006221592
35.0761472241444,30.9650040375328
35.0778381568324,30.9588878935509
35.0791377753012,30.9526768177667
35.0800408464461,30.9463958199901
35.0805437339183,30.9400701915824
35.0806444127674,30.9337254036165
35.0803424775952,30.9273870043143
35.0796391441881,30.9210805161727
35.0785372446215,30.9148313331935
35.077041215856,30.908664618631
35.0751570818715,30.9026052036683
35.0728924294105,30.8966774874307
35.0702563774291,30.8909053387394
35.0672595403784,30.885312
35.0639139854635,30.8799199936134
35.0602331840531,30.8747510312862
35.0562319574354,30.8698259266055
35.0519264171379,30.8651645112294
35.0473339000516,30.8607855550324
35.0424728986221,30.8567066905257
35.0373629863863,30.852944341857
35.0320247391573,30.8495136586765
35.0264796521727,30.8464284551345
35.0207500535407,30.8437011542568
35.0148590143326,30.8413427379214
35.0088302556841,30.8393627026385
35.0026880532787,30.8377690213115
34.9964571395973,30.8365681111324
34.9901626043304,30.8357648077427
34.9838297933498,30.8353623457617
34.9774842066502,30.8353623457617
34.9711513956696,30.8357648077427
34.9648568604027,30.8365681111324
34.9586259467213,30.8377690213115
34.9524837443159,30.8393627026385
34.9464549856674,30.8413427379214
34.9405639464593,30.8437011542568
34.9348343478273,30.8464284551345
34.9292892608427,30.8495136586765
34.9239510136137,30.852944341857
34.9188411013779,30.8567066905257
34.9139800999484,30.8607855550324
34.9093875828621,30.8651645112294
34.9050820425646,30.8698259266055
34.9010808159469,30.8747510312862
34.8974000145365,30.8799199936134
34.8940544596216,30.885312
34.8910576225709,30.8909053387394
34.8884215705895,30.8966774874307
34.8861569181285,30.9026052036683
34.884272784144,30.908664618631
34.8827767553785,30.9148313331935
34.8816748558119,30.9210805161727
34.8809715224048,30.9273870043143
34.8806695872326,30.9337254036165
34.8807702660817,30.9400701915824
34.8812731535539,30.9463958199901
34.8821762246988,30.9526768177667
34.8834758431676,30.9588878935509
34.8851667758556,30.9650040375328
34.8872422139735,30.9710006221592
34.8896938004645,30.9768535013002
34.8925116636552,30.9825391074773
34.895684457005,30.988034546761
34.899199404795,30.9933176909571
34.9030423535708,30.9983672667085
34.9071978291342,31.0031629411557
34.9116490988518,31.0076854038105
34.9163782390313,31.0119164443119
34.9213662070945,31.0158390257531
34.9265929182544,31.0194373532831
34.93203732639,31.022696937707
34.9376775087911,31.0256046538287
34.943490754434,31.0281487933016
34.9494536554302,31.0303191117741
34.9555422012819,31.0321068701396
34.961731875564,31.0335048697263
34.9679977546426,31.0345074812831
34.9743146080343,31.0351106676472
34.980657,31.035312
</coordinates>
</LinearRing>
</outerBoundaryIs>
</Polygon>
</MultiGeometry>
</Placemark>
</Document>
</kml>
