# Supplementary material for: Species conservation profiles of a random sample of world spiders IV: Scytodidae to Zoropsidae
Source: Biodivers Data J. 2018 Dec 14;(6):e30842. doi: 10.3897/BDJ.6.e30842 (PMC6303285; doi:10.3897/BDJ.6.e30842)
Supplement: Supplementary material 24 — Distribution of Theridion miserum Thorell, 1898 [file bdj-06-e30842-s024.kml]

<?xml version="1.0" encoding="UTF-8"?>
<kml xmlns="http://earth.google.com/kml/2.2">
<Document>
<name></name>
<description><![CDATA[]]></description>

<Style id="1">
<LineStyle>
<width>1</width>
<color>ff0000ff</color>
</LineStyle>
<PolyStyle>
<fill>0</fill>
</PolyStyle>
</Style>

<Placemark>
<name>R Polygon</name>
<description><![CDATA[]]></description>
<styleUrl>#1</styleUrl>
<visibility>1</visibility>
<MultiGeometry>
<Polygon>
<outerBoundaryIs>
<LinearRing>
<coordinates>
97.23,24.37
97.2363423919657,24.3697986676472
97.2426592453574,24.3691954812831
97.248925124436,24.3681928697263
97.2551147987181,24.3667948701396
97.2612033445699,24.3650071117741
97.267166245566,24.3628367933016
97.2729794912089,24.3602926538287
97.2786196736101,24.357384937707
97.2840640817456,24.3541253532831
97.2892907929055,24.3505270257531
97.2942787609687,24.3466044443119
97.2990079011482,24.3423734038105
97.3034591708658,24.3378509411557
97.3076146464292,24.3330552667085
97.311457595205,24.3280056909571
97.314972542995,24.322722546761
97.3181453363448,24.3172271074773
97.3209631995355,24.3115415013002
97.3234147860265,24.3056886221592
97.3254902241444,24.2996920375328
97.3271811568324,24.2935758935509
97.3284807753012,24.2873648177667
97.3293838464461,24.2810838199901
97.3298867339183,24.2747581915824
97.3299874127674,24.2684134036165
97.3296854775952,24.2620750043143
97.3289821441881,24.2557685161727
97.3278802446215,24.2495193331935
97.326384215856,24.243352618631
97.3245000818715,24.2372932036683
97.3222354294105,24.2313654874307
97.3195993774291,24.2255933387394
97.3166025403785,24.22
97.3132569854635,24.2146079936134
97.3095761840531,24.2094390312862
97.3055749574354,24.2045139266055
97.3012694171379,24.1998525112294
97.2966769000516,24.1954735550324
97.2918158986221,24.1913946905257
97.2867059863863,24.187632341857
97.2813677391573,24.1842016586765
97.2758226521727,24.1811164551345
97.2700930535407,24.1783891542568
97.2642020143326,24.1760307379214
97.2581732556841,24.1740507026385
97.2520310532787,24.1724570213115
97.2458001395973,24.1712561111324
97.2395056043304,24.1704528077427
97.2331727933498,24.1700503457617
97.2268272066502,24.1700503457617
97.2204943956696,24.1704528077427
97.2141998604027,24.1712561111324
97.2079689467214,24.1724570213115
97.2018267443159,24.1740507026385
97.1957979856674,24.1760307379214
97.1899069464593,24.1783891542568
97.1841773478273,24.1811164551345
97.1786322608427,24.1842016586765
97.1732940136137,24.187632341857
97.1681841013779,24.1913946905257
97.1633230999484,24.1954735550324
97.1587305828621,24.1998525112294
97.1544250425646,24.2045139266055
97.1504238159469,24.2094390312862
97.1467430145365,24.2146079936134
97.1433974596216,24.22
97.1404006225709,24.2255933387394
97.1377645705895,24.2313654874307
97.1354999181285,24.2372932036683
97.133615784144,24.243352618631
97.1321197553785,24.2495193331935
97.1310178558119,24.2557685161727
97.1303145224048,24.2620750043143
97.1300125872326,24.2684134036165
97.1301132660817,24.2747581915824
97.1306161535539,24.2810838199901
97.1315192246988,24.2873648177667
97.1328188431677,24.2935758935509
97.1345097758556,24.2996920375328
97.1365852139735,24.3056886221592
97.1390368004646,24.3115415013002
97.1418546636553,24.3172271074773
97.1450274570051,24.322722546761
97.148542404795,24.3280056909571
97.1523853535708,24.3330552667085
97.1565408291342,24.3378509411557
97.1609920988518,24.3423734038105
97.1657212390314,24.3466044443119
97.1707092070945,24.3505270257531
97.1759359182544,24.3541253532831
97.18138032639,24.357384937707
97.1870205087911,24.3602926538287
97.192833754434,24.3628367933016
97.1987966554302,24.3650071117741
97.2048852012819,24.3667948701396
97.211074875564,24.3681928697263
97.2173407546426,24.3691954812831
97.2236576080343,24.3697986676472
97.23,24.37
</coordinates>
</LinearRing>
</outerBoundaryIs>
</Polygon>
</MultiGeometry>
</Placemark>
</Document>
</kml>
