# Supplementary material for: Species conservation profiles of a random sample of world spiders IV: Scytodidae to Zoropsidae
Source: Biodivers Data J. 2018 Dec 14;(6):e30842. doi: 10.3897/BDJ.6.e30842 (PMC6303285; doi:10.3897/BDJ.6.e30842)
Supplement: Supplementary material 25 — Distribution of Theridion xiangfengense Zhu & Song, 1992 [file bdj-06-e30842-s025.kml]

<?xml version="1.0" encoding="utf-8" ?>
<kml xmlns="http://www.opengis.net/kml/2.2">
<Document id="root_doc">
<Schema name="Theridion_xianfengense.kml" id="Theridion_xianfengense.kml">
	<SimpleField name="layer" type="float"></SimpleField>
</Schema>
<Folder><name>Theridion_xianfengense.kml</name>
  <Placemark>
	<Style><LineStyle><color>ff0000ff</color></LineStyle><PolyStyle><fill>0</fill></PolyStyle></Style>
	<ExtendedData><SchemaData schemaUrl="#Theridion_xianfengense.kml">
		<SimpleData name="layer">1</SimpleData>
	</SchemaData></ExtendedData>
      <MultiGeometry><Polygon><outerBoundaryIs><LinearRing><coordinates>99.66666667,21.91666667 99.75,21.91666667 99.75,21.83333333 99.66666667,21.83333333 99.66666667,21.91666667</coordinates></LinearRing></outerBoundaryIs></Polygon><Polygon><outerBoundaryIs><LinearRing><coordinates>99.58333333,22.0 99.66666667,22.0 99.66666667,21.91666667 99.58333333,21.91666667 99.58333333,22.0</coordinates></LinearRing></outerBoundaryIs></Polygon><Polygon><outerBoundaryIs><LinearRing><coordinates>111.16666667,22.33333333 111.25,22.33333333 111.25,22.25 111.16666667,22.25 111.16666667,22.33333333</coordinates></LinearRing></outerBoundaryIs></Polygon><Polygon><outerBoundaryIs><LinearRing><coordinates>108.41666667,23.5 108.5,23.5 108.5,23.41666667 108.41666667,23.41666667 108.41666667,23.5</coordinates></LinearRing></outerBoundaryIs></Polygon><Polygon><outerBoundaryIs><LinearRing><coordinates>121.66666667,22.0 121.66666667,21.91666667 121.58333333,21.91666667 121.58333333,22.0 121.5,22.0 121.5,22.08333333 121.58333333,22.08333333 121.66666667,22.08333333 121.66666667,22.0</coordinates></LinearRing></outerBoundaryIs></Polygon><Polygon><outerBoundaryIs><LinearRing><coordinates>109.91666667,23.83333333 110.0,23.83333333 110.0,23.75 109.91666667,23.75 109.91666667,23.83333333</coordinates></LinearRing></outerBoundaryIs></Polygon><Polygon><outerBoundaryIs><LinearRing><coordinates>112.66666667,24.0 112.75,24.0 112.75,23.91666667 112.66666667,23.91666667 112.66666667,24.0</coordinates></LinearRing></outerBoundaryIs></Polygon><Polygon><outerBoundaryIs><LinearRing><coordinates>114.16666667,24.25 114.25,24.25 114.25,24.16666667 114.16666667,24.16666667 114.16666667,24.25</coordinates></LinearRing></outerBoundaryIs></Polygon><Polygon><outerBoundaryIs><LinearRing><coordinates>111.08333333,24.25 111.16666667,24.25 111.16666667,24.16666667 111.08333333,24.16666667 111.08333333,24.25</coordinates></LinearRing></outerBoundaryIs></Polygon><Polygon><outerBoundaryIs><LinearRing><coordinates>114.08333333,24.16666667 114.16666667,24.16666667 114.16666667,24.08333333 114.08333333,24.08333333 114.08333333,24.16666667</coordinates></LinearRing></outerBoundaryIs></Polygon><Polygon><outerBoundaryIs><LinearRing><coordinates>111.58333333,24.16666667 111.66666667,24.16666667 111.66666667,24.08333333 111.58333333,24.08333333 111.58333333,24.16666667</coordinates></LinearRing></outerBoundaryIs></Polygon><Polygon><outerBoundaryIs><LinearRing><coordinates>111.5,24.25 111.58333333,24.25 111.58333333,24.16666667 111.5,24.16666667 111.41666667,24.16666667 111.41666667,24.25 111.5,24.25</coordinates></LinearRing></outerBoundaryIs></Polygon><Polygon><outerBoundaryIs><LinearRing><coordinates>110.58333333,24.33333333 110.58333333,24.25 110.5,24.25 110.5,24.33333333 110.41666667,24.33333333 110.41666667,24.41666667 110.5,24.41666667 110.5,24.5 110.58333333,24.5 110.66666667,24.5 110.66666667,24.41666667 110.66666667,24.33333333 110.58333333,24.33333333</coordinates></LinearRing></outerBoundaryIs></Polygon><Polygon><outerBoundaryIs><LinearRing><coordinates>110.91666667,24.33333333 110.91666667,24.25 110.83333333,24.25 110.83333333,24.33333333 110.75,24.33333333 110.75,24.41666667 110.83333333,24.41666667 110.91666667,24.41666667 110.91666667,24.33333333</coordinates></LinearRing></outerBoundaryIs></Polygon><Polygon><outerBoundaryIs><LinearRing><coordinates>112.75,24.41666667 112.83333333,24.41666667 112.83333333,24.33333333 112.75,24.33333333 112.75,24.41666667</coordinates></LinearRing></outerBoundaryIs></Polygon><Polygon><outerBoundaryIs><LinearRing><coordinates>113.58333333,24.41666667 113.66666667,24.41666667 113.66666667,24.33333333 113.58333333,24.33333333 113.58333333,24.41666667</coordinates></LinearRing></outerBoundaryIs></Polygon><Polygon><outerBoundaryIs><LinearRing><coordinates>115.66666667,24.66666667 115.75,24.66666667 115.75,24.58333333 115.66666667,24.58333333 115.66666667,24.66666667</coordinates></LinearRing></outerBoundaryIs></Polygon><Polygon><outerBoundaryIs><LinearRing><coordinates>113.91666667,24.58333333 114.0,24.58333333 114.0,24.5 113.91666667,24.5 113.91666667,24.58333333</coordinates></LinearRing></outerBoundaryIs></Polygon><Polygon><outerBoundaryIs><LinearRing><coordinates>112.5,24.58333333 112.58333333,24.58333333 112.58333333,24.5 112.5,24.5 112.5,24.58333333</coordinates></LinearRing></outerBoundaryIs></Polygon><Polygon><outerBoundaryIs><LinearRing><coordinates>113.83333333,24.66666667 113.91666667,24.66666667 113.91666667,24.58333333 113.83333333,24.58333333 113.75,24.58333333 113.75,24.66666667 113.83333333,24.66666667</coordinates></LinearRing></outerBoundaryIs></Polygon><Polygon><outerBoundaryIs><LinearRing><coordinates>114.66666667,24.33333333 114.66666667,24.25 114.58333333,24.25 114.58333333,24.33333333 114.58333333,24.41666667 114.58333333,24.5 114.5,24.5 114.5,24.41666667 114.41666667,24.41666667 114.41666667,24.5 114.33333333,24.5 114.33333333,24.58333333 114.41666667,24.58333333 114.41666667,24.66666667 114.5,24.66666667 114.58333333,24.66666667 114.58333333,24.58333333 114.66666667,24.58333333 114.66666667,24.66666667 114.66666667,24.75 114.75,24.75 114.83333333,24.75 114.91666667,24.75 114.91666667,24.66666667 114.91666667,24.58333333 114.83333333,24.58333333 114.83333333,24.5 114.75,24.5 114.75,24.41666667 114.66666667,24.41666667 114.66666667,24.33333333</coordinates></LinearRing></outerBoundaryIs></Polygon><Polygon><outerBoundaryIs><LinearRing><coordinates>113.33333333,24.5 113.33333333,24.41666667 113.25,24.41666667 113.16666667,24.41666667 113.08333333,24.41666667 113.08333333,24.5 113.08333333,24.58333333 113.08333333,24.66666667 113.16666667,24.66666667 113.16666667,24.58333333 113.25,24.58333333 113.33333333,24.58333333 113.33333333,24.5</coordinates></LinearRing></outerBoundaryIs></Polygon><Polygon><outerBoundaryIs><LinearRing><coordinates>115.41666667,24.75 115.41666667,24.66666667 115.33333333,24.66666667 115.33333333,24.75 115.33333333,24.83333333 115.41666667,24.83333333 115.41666667,24.75</coordinates></LinearRing></outerBoundaryIs></Polygon><Polygon><outerBoundaryIs><LinearRing><coordinates>113.16666667,24.75 113.25,24.75 113.25,24.66666667 113.16666667,24.66666667 113.16666667,24.75</coordinates></LinearRing></outerBoundaryIs></Polygon><Polygon><outerBoundaryIs><LinearRing><coordinates>112.5,24.75 112.58333333,24.75 112.58333333,24.66666667 112.5,24.66666667 112.41666667,24.66666667 112.41666667,24.75 112.41666667,24.83333333 112.5,24.83333333 112.5,24.75</coordinates></LinearRing></outerBoundaryIs></Polygon><Polygon><outerBoundaryIs><LinearRing><coordinates>117.75,25.16666667 117.75,25.08333333 117.66666667,25.08333333 117.66666667,25.16666667 117.66666667,25.25 117.75,25.25 117.83333333,25.25 117.83333333,25.16666667 117.75,25.16666667</coordinates></LinearRing></outerBoundaryIs></Polygon><Polygon><outerBoundaryIs><LinearRing><coordinates>115.75,24.91666667 115.83333333,24.91666667 115.83333333,24.83333333 115.75,24.83333333 115.75,24.91666667</coordinates></LinearRing></outerBoundaryIs></Polygon><Polygon><outerBoundaryIs><LinearRing><coordinates>114.66666667,25.0 114.75,25.0 114.75,24.91666667 114.66666667,24.91666667 114.66666667,24.83333333 114.58333333,24.83333333 114.5,24.83333333 114.5,24.91666667 114.58333333,24.91666667 114.58333333,25.0 114.66666667,25.0</coordinates></LinearRing></outerBoundaryIs></Polygon><Polygon><outerBoundaryIs><LinearRing><coordinates>115.16666667,24.91666667 115.16666667,24.83333333 115.08333333,24.83333333 115.0,24.83333333 115.0,24.91666667 114.91666667,24.91666667 114.83333333,24.91666667 114.83333333,25.0 114.91666667,25.0 115,25 115.0,25.08333333 115.08333333,25.08333333 115.08333333,25.0 115.16666667,25.0 115.16666667,24.91666667</coordinates></LinearRing></outerBoundaryIs></Polygon><Polygon><outerBoundaryIs><LinearRing><coordinates>114.33333333,24.66666667 114.33333333,24.58333333 114.25,24.58333333 114.25,24.66666667 114.16666667,24.66666667 114.16666667,24.75 114.08333333,24.75 114.0,24.75 114.0,24.66666667 113.91666667,24.66666667 113.91666667,24.75 113.91666667,24.83333333 113.83333333,24.83333333 113.83333333,24.91666667 113.91666667,24.91666667 114.0,24.91666667 114.0,24.83333333 114.08333333,24.83333333 114.16666667,24.83333333 114.25,24.83333333 114.25,24.91666667 114.25,25.0 114.33333333,25.0 114.33333333,25.08333333 114.41666667,25.08333333 114.5,25.08333333 114.5,25.0 114.41666667,25.0 114.41666667,24.91666667 114.41666667,24.83333333 114.41666667,24.75 114.33333333,24.75 114.33333333,24.66666667</coordinates></LinearRing></outerBoundaryIs></Polygon><Polygon><outerBoundaryIs><LinearRing><coordinates>110.16666667,23.91666667 110.16666667,23.83333333 110.08333333,23.83333333 110.0,23.83333333 110.0,23.91666667 110,24 110.08333333,24.0 110.08333333,24.08333333 110.08333333,24.16666667 110.08333333,24.25 110.08333333,24.33333333 110.08333333,24.41666667 110.08333333,24.5 110.08333333,24.58333333 110.08333333,24.66666667 110.0,24.66666667 109.91666667,24.66666667 109.91666667,24.75 110.0,24.75 110.0,24.83333333 110.08333333,24.83333333 110.08333333,24.91666667 110.16666667,24.91666667 110.16666667,25.0 110.25,25.0 110.25,24.91666667 110.25,24.83333333 110.33333333,24.83333333 110.33333333,24.75 110.33333333,24.66666667 110.25,24.66666667 110.25,24.58333333 110.25,24.5 110.16666667,24.5 110.16666667,24.41666667 110.25,24.41666667 110.25,24.33333333 110.33333333,24.33333333 110.41666667,24.33333333 110.41666667,24.25 110.41666667,24.16666667 110.41666667,24.08333333 110.33333333,24.08333333 110.25,24.08333333 110.25,24.0 110.25,23.91666667 110.16666667,23.91666667</coordinates></LinearRing></outerBoundaryIs></Polygon><Polygon><outerBoundaryIs><LinearRing><coordinates>117.16666667,25.08333333 117.25,25.08333333 117.25,25.0 117.16666667,25.0 117.16666667,25.08333333</coordinates></LinearRing></outerBoundaryIs></Polygon><Polygon><outerBoundaryIs><LinearRing><coordinates>116.75,25.08333333 116.83333333,25.08333333 116.91666667,25.08333333 116.91666667,25.0 116.83333333,25.0 116.75,25.0 116.75,25.08333333</coordinates></LinearRing></outerBoundaryIs></Polygon><Polygon><outerBoundaryIs><LinearRing><coordinates>109.08333333,25.66666667 109.08333333,25.58333333 109.0,25.58333333 109.0,25.66666667 109.0,25.75 109.08333333,25.75 109.08333333,25.66666667</coordinates></LinearRing></outerBoundaryIs></Polygon><Polygon><outerBoundaryIs><LinearRing><coordinates>114.91666667,25.58333333 115.0,25.58333333 115.0,25.5 114.91666667,25.5 114.83333333,25.5 114.83333333,25.58333333 114.83333333,25.66666667 114.91666667,25.66666667 114.91666667,25.58333333</coordinates></LinearRing></outerBoundaryIs></Polygon><Polygon><outerBoundaryIs><LinearRing><coordinates>115.75,25.75 115.83333333,25.75 115.83333333,25.66666667 115.75,25.66666667 115.75,25.75</coordinates></LinearRing></outerBoundaryIs></Polygon><Polygon><outerBoundaryIs><LinearRing><coordinates>107.91666667,25.33333333 108.0,25.33333333 108.0,25.25 107.91666667,25.25 107.91666667,25.33333333</coordinates></LinearRing></outerBoundaryIs></Polygon><Polygon><outerBoundaryIs><LinearRing><coordinates>109.25,25.33333333 109.33333333,25.33333333 109.33333333,25.25 109.25,25.25 109.25,25.33333333</coordinates></LinearRing></outerBoundaryIs></Polygon><Polygon><outerBoundaryIs><LinearRing><coordinates>114.25,25.33333333 114.33333333,25.33333333 114.33333333,25.25 114.25,25.25 114.25,25.33333333</coordinates></LinearRing></outerBoundaryIs></Polygon><Polygon><outerBoundaryIs><LinearRing><coordinates>114.41666667,25.41666667 114.5,25.41666667 114.58333333,25.41666667 114.66666667,25.41666667 114.66666667,25.33333333 114.58333333,25.33333333 114.5,25.33333333 114.41666667,25.33333333 114.41666667,25.41666667</coordinates></LinearRing></outerBoundaryIs></Polygon><Polygon><outerBoundaryIs><LinearRing><coordinates>108.08333333,25.5 108.16666667,25.5 108.16666667,25.41666667 108.08333333,25.41666667 108.08333333,25.5</coordinates></LinearRing></outerBoundaryIs></Polygon><Polygon><outerBoundaryIs><LinearRing><coordinates>117.08333333,25.41666667 117.16666667,25.41666667 117.16666667,25.33333333 117.08333333,25.33333333 117.08333333,25.41666667</coordinates></LinearRing></outerBoundaryIs></Polygon><Polygon><outerBoundaryIs><LinearRing><coordinates>114.66666667,25.5 114.75,25.5 114.75,25.41666667 114.66666667,25.41666667 114.66666667,25.5</coordinates></LinearRing></outerBoundaryIs></Polygon><Polygon><outerBoundaryIs><LinearRing><coordinates>115.66666667,26.08333333 115.75,26.08333333 115.75,26.16666667 115.83333333,26.16666667 115.83333333,26.08333333 115.91666667,26.08333333 115.91666667,26.16666667 116.0,26.16666667 116.08333333,26.16666667 116.08333333,26.08333333 116.0,26.08333333 116,26 115.91666667,26.0 115.83333333,26.0 115.75,26.0 115.66666667,26.0 115.66666667,26.08333333</coordinates></LinearRing></outerBoundaryIs></Polygon><Polygon><outerBoundaryIs><LinearRing><coordinates>118.16666667,26.33333333 118.16666667,26.25 118.08333333,26.25 118.0,26.25 117.91666667,26.25 117.91666667,26.33333333 118.0,26.33333333 118.0,26.41666667 118.08333333,26.41666667 118.16666667,26.41666667 118.16666667,26.33333333</coordinates></LinearRing></outerBoundaryIs></Polygon><Polygon><outerBoundaryIs><LinearRing><coordinates>112.41666667,26.41666667 112.5,26.41666667 112.5,26.33333333 112.41666667,26.33333333 112.41666667,26.41666667</coordinates></LinearRing></outerBoundaryIs></Polygon><Polygon><outerBoundaryIs><LinearRing><coordinates>117.75,25.91666667 117.75,25.83333333 117.66666667,25.83333333 117.58333333,25.83333333 117.5,25.83333333 117.41666667,25.83333333 117.41666667,25.91666667 117.41666667,26.0 117.5,26.0 117.5,26.08333333 117.58333333,26.08333333 117.58333333,26.16666667 117.66666667,26.16666667 117.66666667,26.25 117.75,26.25 117.75,26.33333333 117.83333333,26.33333333 117.83333333,26.25 117.91666667,26.25 117.91666667,26.16666667 118.0,26.16666667 118.0,26.08333333 117.91666667,26.08333333 117.83333333,26.08333333 117.75,26.08333333 117.75,26.0 117.75,25.91666667</coordinates></LinearRing></outerBoundaryIs></Polygon><Polygon><outerBoundaryIs><LinearRing><coordinates>109.16666667,25.33333333 109.16666667,25.25 109.08333333,25.25 109.08333333,25.33333333 109.0,25.33333333 109.0,25.41666667 108.91666667,25.41666667 108.91666667,25.33333333 108.83333333,25.33333333 108.75,25.33333333 108.75,25.25 108.83333333,25.25 108.83333333,25.16666667 108.91666667,25.16666667 108.91666667,25.08333333 108.83333333,25.08333333 108.75,25.08333333 108.75,25.0 108.66666667,25.0 108.66666667,24.91666667 108.58333333,24.91666667 108.58333333,25.0 108.58333333,25.08333333 108.58333333,25.16666667 108.58333333,25.25 108.5,25.25 108.5,25.33333333 108.5,25.41666667 108.41666667,25.41666667 108.33333333,25.41666667 108.33333333,25.5 108.25,25.5 108.16666667,25.5 108.16666667,25.58333333 108.08333333,25.58333333 108.08333333,25.66666667 108.0,25.66666667 108.0,25.75 108.08333333,25.75 108.16666667,25.75 108.25,25.75 108.33333333,25.75 108.33333333,25.83333333 108.41666667,25.83333333 108.5,25.83333333 108.5,25.75 108.58333333,25.75 108.66666667,25.75 108.66666667,25.66666667 108.75,25.66666667 108.75,25.75 108.83333333,25.75 108.83333333,25.66666667 108.91666667,25.66666667 108.91666667,25.58333333 109.0,25.58333333 109.0,25.5 109.08333333,25.5 109.08333333,25.58333333 109.16666667,25.58333333 109.16666667,25.66666667 109.25,25.66666667 109.33333333,25.66666667 109.41666667,25.66666667 109.41666667,25.58333333 109.41666667,25.5 109.41666667,25.41666667 109.33333333,25.41666667 109.33333333,25.5 109.33333333,25.58333333 109.25,25.58333333 109.25,25.5 109.25,25.41666667 109.25,25.33333333 109.16666667,25.33333333</coordinates></LinearRing></outerBoundaryIs></Polygon><Polygon><outerBoundaryIs><LinearRing><coordinates>116.66666667,25.25 116.75,25.25 116.75,25.33333333 116.75,25.41666667 116.75,25.5 116.75,25.58333333 116.83333333,25.58333333 116.83333333,25.66666667 116.83333333,25.75 116.83333333,25.83333333 116.83333333,25.91666667 116.91666667,25.91666667 116.91666667,26.0 117,26 117.08333333,26.0 117.08333333,25.91666667 117.16666667,25.91666667 117.16666667,25.83333333 117.08333333,25.83333333 117.08333333,25.75 117.0,25.75 117.0,25.66666667 117.08333333,25.66666667 117.16666667,25.66666667 117.16666667,25.75 117.25,25.75 117.25,25.83333333 117.33333333,25.83333333 117.41666667,25.83333333 117.41666667,25.75 117.41666667,25.66666667 117.33333333,25.66666667 117.25,25.66666667 117.25,25.58333333 117.16666667,25.58333333 117.16666667,25.5 117.08333333,25.5 117.08333333,25.41666667 117.0,25.41666667 116.91666667,25.41666667 116.91666667,25.33333333 117.0,25.33333333 117.08333333,25.33333333 117.08333333,25.25 117.0,25.25 117.0,25.16666667 116.91666667,25.16666667 116.83333333,25.16666667 116.75,25.16666667 116.66666667,25.16666667 116.58333333,25.16666667 116.58333333,25.25 116.66666667,25.25</coordinates></LinearRing></outerBoundaryIs></Polygon><Polygon><outerBoundaryIs><LinearRing><coordinates>107.91666667,25.91666667 108.0,25.91666667 108.08333333,25.91666667 108.08333333,25.83333333 108.0,25.83333333 107.91666667,25.83333333 107.91666667,25.91666667</coordinates></LinearRing></outerBoundaryIs></Polygon><Polygon><outerBoundaryIs><LinearRing><coordinates>119.41666667,27.0 119.5,27.0 119.58333333,27.0 119.58333333,26.91666667 119.5,26.91666667 119.41666667,26.91666667 119.41666667,27.0</coordinates></LinearRing></outerBoundaryIs></Polygon><Polygon><outerBoundaryIs><LinearRing><coordinates>109.75,27.41666667 109.83333333,27.41666667 109.83333333,27.33333333 109.75,27.33333333 109.75,27.41666667</coordinates></LinearRing></outerBoundaryIs></Polygon><Polygon><outerBoundaryIs><LinearRing><coordinates>115.25,27.41666667 115.33333333,27.41666667 115.33333333,27.33333333 115.25,27.33333333 115.25,27.41666667</coordinates></LinearRing></outerBoundaryIs></Polygon><Polygon><outerBoundaryIs><LinearRing><coordinates>115.25,27.0 115.25,26.91666667 115.16666667,26.91666667 115.16666667,27.0 115.16666667,27.08333333 115.16666667,27.16666667 115.25,27.16666667 115.25,27.08333333 115.25,27.0</coordinates></LinearRing></outerBoundaryIs></Polygon><Polygon><outerBoundaryIs><LinearRing><coordinates>115.5,27.16666667 115.58333333,27.16666667 115.58333333,27.08333333 115.5,27.08333333 115.5,27.16666667</coordinates></LinearRing></outerBoundaryIs></Polygon><Polygon><outerBoundaryIs><LinearRing><coordinates>115.16666667,27.33333333 115.25,27.33333333 115.25,27.25 115.16666667,27.25 115.16666667,27.33333333</coordinates></LinearRing></outerBoundaryIs></Polygon><Polygon><outerBoundaryIs><LinearRing><coordinates>118.41666667,26.66666667 118.5,26.66666667 118.5,26.58333333 118.41666667,26.58333333 118.41666667,26.66666667</coordinates></LinearRing></outerBoundaryIs></Polygon><Polygon><outerBoundaryIs><LinearRing><coordinates>112.66666667,26.66666667 112.75,26.66666667 112.75,26.58333333 112.66666667,26.58333333 112.66666667,26.66666667</coordinates></LinearRing></outerBoundaryIs></Polygon><Polygon><outerBoundaryIs><LinearRing><coordinates>120.16666667,27.75 120.25,27.75 120.25,27.66666667 120.16666667,27.66666667 120.16666667,27.75</coordinates></LinearRing></outerBoundaryIs></Polygon><Polygon><outerBoundaryIs><LinearRing><coordinates>105.75,28.0 105.83333333,28.0 105.83333333,27.91666667 105.75,27.91666667 105.75,28.0</coordinates></LinearRing></outerBoundaryIs></Polygon><Polygon><outerBoundaryIs><LinearRing><coordinates>120.33333333,28.08333333 120.41666667,28.08333333 120.41666667,28.0 120.33333333,28.0 120.33333333,28.08333333</coordinates></LinearRing></outerBoundaryIs></Polygon><Polygon><outerBoundaryIs><LinearRing><coordinates>120.16666667,28.16666667 120.25,28.16666667 120.25,28.08333333 120.16666667,28.08333333 120.16666667,28.16666667</coordinates></LinearRing></outerBoundaryIs></Polygon><Polygon><outerBoundaryIs><LinearRing><coordinates>114.58333333,28.16666667 114.66666667,28.16666667 114.66666667,28.08333333 114.58333333,28.08333333 114.58333333,28.16666667</coordinates></LinearRing></outerBoundaryIs></Polygon><Polygon><outerBoundaryIs><LinearRing><coordinates>105.91666667,27.91666667 106.0,27.91666667 106.0,27.83333333 105.91666667,27.83333333 105.91666667,27.91666667</coordinates></LinearRing></outerBoundaryIs></Polygon><Polygon><outerBoundaryIs><LinearRing><coordinates>106.16666667,27.91666667 106.25,27.91666667 106.25,27.83333333 106.16666667,27.83333333 106.16666667,27.91666667</coordinates></LinearRing></outerBoundaryIs></Polygon><Polygon><outerBoundaryIs><LinearRing><coordinates>106.5,28.0 106.58333333,28.0 106.58333333,27.91666667 106.5,27.91666667 106.41666667,27.91666667 106.41666667,28.0 106.5,28.0</coordinates></LinearRing></outerBoundaryIs></Polygon><Polygon><outerBoundaryIs><LinearRing><coordinates>106.08333333,28.0 106.16666667,28.0 106.16666667,27.91666667 106.08333333,27.91666667 106.0,27.91666667 106,28 106.08333333,28.0</coordinates></LinearRing></outerBoundaryIs></Polygon><Polygon><outerBoundaryIs><LinearRing><coordinates>114.66666667,28.0 114.75,28.0 114.75,27.91666667 114.66666667,27.91666667 114.66666667,28.0</coordinates></LinearRing></outerBoundaryIs></Polygon><Polygon><outerBoundaryIs><LinearRing><coordinates>109.83333333,28.08333333 109.83333333,28.0 109.75,28.0 109.75,28.08333333 109.75,28.16666667 109.83333333,28.16666667 109.83333333,28.08333333</coordinates></LinearRing></outerBoundaryIs></Polygon><Polygon><outerBoundaryIs><LinearRing><coordinates>114.83333333,28.08333333 114.91666667,28.08333333 115.0,28.08333333 115,28 114.91666667,28.0 114.83333333,28.0 114.83333333,28.08333333</coordinates></LinearRing></outerBoundaryIs></Polygon><Polygon><outerBoundaryIs><LinearRing><coordinates>110.0,28.08333333 110,28 109.91666667,28.0 109.91666667,28.08333333 109.91666667,28.16666667 110.0,28.16666667 110.08333333,28.16666667 110.08333333,28.08333333 110.0,28.08333333</coordinates></LinearRing></outerBoundaryIs></Polygon><Polygon><outerBoundaryIs><LinearRing><coordinates>110.08333333,28.33333333 110.16666667,28.33333333 110.16666667,28.25 110.08333333,28.25 110.08333333,28.33333333</coordinates></LinearRing></outerBoundaryIs></Polygon><Polygon><outerBoundaryIs><LinearRing><coordinates>105.66666667,28.08333333 105.66666667,28.0 105.58333333,28.0 105.58333333,28.08333333 105.58333333,28.16666667 105.5,28.16666667 105.5,28.25 105.58333333,28.25 105.66666667,28.25 105.66666667,28.33333333 105.75,28.33333333 105.75,28.41666667 105.83333333,28.41666667 105.91666667,28.41666667 105.91666667,28.33333333 105.91666667,28.25 105.91666667,28.16666667 105.91666667,28.08333333 105.83333333,28.08333333 105.83333333,28.16666667 105.83333333,28.25 105.75,28.25 105.75,28.16666667 105.75,28.08333333 105.66666667,28.08333333</coordinates></LinearRing></outerBoundaryIs></Polygon><Polygon><outerBoundaryIs><LinearRing><coordinates>110.16666667,28.41666667 110.25,28.41666667 110.25,28.33333333 110.16666667,28.33333333 110.16666667,28.41666667</coordinates></LinearRing></outerBoundaryIs></Polygon><Polygon><outerBoundaryIs><LinearRing><coordinates>113.25,28.75 113.33333333,28.75 113.33333333,28.66666667 113.25,28.66666667 113.25,28.75</coordinates></LinearRing></outerBoundaryIs></Polygon><Polygon><outerBoundaryIs><LinearRing><coordinates>110.58333333,28.75 110.66666667,28.75 110.66666667,28.66666667 110.58333333,28.66666667 110.58333333,28.75</coordinates></LinearRing></outerBoundaryIs></Polygon><Polygon><outerBoundaryIs><LinearRing><coordinates>110.66666667,28.83333333 110.75,28.83333333 110.75,28.75 110.66666667,28.75 110.66666667,28.83333333</coordinates></LinearRing></outerBoundaryIs></Polygon><Polygon><outerBoundaryIs><LinearRing><coordinates>110.91666667,28.91666667 111.0,28.91666667 111.0,28.83333333 110.91666667,28.83333333 110.91666667,28.91666667</coordinates></LinearRing></outerBoundaryIs></Polygon><Polygon><outerBoundaryIs><LinearRing><coordinates>113.75,29.41666667 113.75,29.33333333 113.66666667,29.33333333 113.58333333,29.33333333 113.58333333,29.41666667 113.66666667,29.41666667 113.66666667,29.5 113.75,29.5 113.83333333,29.5 113.83333333,29.41666667 113.75,29.41666667</coordinates></LinearRing></outerBoundaryIs></Polygon><Polygon><outerBoundaryIs><LinearRing><coordinates>110.66666667,29.41666667 110.75,29.41666667 110.83333333,29.41666667 110.83333333,29.33333333 110.75,29.33333333 110.66666667,29.33333333 110.66666667,29.41666667</coordinates></LinearRing></outerBoundaryIs></Polygon><Polygon><outerBoundaryIs><LinearRing><coordinates>111.0,29.5 111.08333333,29.5 111.08333333,29.41666667 111.0,29.41666667 110.91666667,29.41666667 110.83333333,29.41666667 110.83333333,29.5 110.91666667,29.5 111.0,29.5</coordinates></LinearRing></outerBoundaryIs></Polygon><Polygon><outerBoundaryIs><LinearRing><coordinates>106.66666667,30.16666667 106.75,30.16666667 106.75,30.08333333 106.66666667,30.08333333 106.66666667,30.16666667</coordinates></LinearRing></outerBoundaryIs></Polygon><Polygon><outerBoundaryIs><LinearRing><coordinates>106.66666667,29.25 106.75,29.25 106.75,29.16666667 106.66666667,29.16666667 106.66666667,29.25</coordinates></LinearRing></outerBoundaryIs></Polygon><Polygon><outerBoundaryIs><LinearRing><coordinates>113.83333333,28.75 113.83333333,28.66666667 113.75,28.66666667 113.66666667,28.66666667 113.66666667,28.75 113.58333333,28.75 113.58333333,28.83333333 113.58333333,28.91666667 113.5,28.91666667 113.5,28.83333333 113.41666667,28.83333333 113.33333333,28.83333333 113.33333333,28.91666667 113.41666667,28.91666667 113.41666667,29.0 113.5,29.0 113.5,29.08333333 113.58333333,29.08333333 113.66666667,29.08333333 113.66666667,29.16666667 113.58333333,29.16666667 113.58333333,29.25 113.66666667,29.25 113.75,29.25 113.75,29.16666667 113.83333333,29.16666667 113.91666667,29.16666667 114.0,29.16666667 114.0,29.25 114.0,29.33333333 114.08333333,29.33333333 114.08333333,29.41666667 114.16666667,29.41666667 114.16666667,29.33333333 114.25,29.33333333 114.25,29.41666667 114.33333333,29.41666667 114.41666667,29.41666667 114.5,29.41666667 114.5,29.5 114.58333333,29.5 114.58333333,29.41666667 114.66666667,29.41666667 114.66666667,29.5 114.75,29.5 114.75,29.41666667 114.83333333,29.41666667 114.83333333,29.5 114.91666667,29.5 115.0,29.5 115.08333333,29.5 115.08333333,29.41666667 115.08333333,29.33333333 115.0,29.33333333 114.91666667,29.33333333 114.83333333,29.33333333 114.75,29.33333333 114.66666667,29.33333333 114.66666667,29.25 114.58333333,29.25 114.5,29.25 114.5,29.16666667 114.41666667,29.16666667 114.33333333,29.16666667 114.33333333,29.08333333 114.25,29.08333333 114.25,29.0 114.16666667,29.0 114.16666667,29.08333333 114.08333333,29.08333333 114.08333333,29.0 114.08333333,28.91666667 114.0,28.91666667 113.91666667,28.91666667 113.91666667,28.83333333 113.91666667,28.75 113.83333333,28.75</coordinates></LinearRing></outerBoundaryIs></Polygon><Polygon><outerBoundaryIs><LinearRing><coordinates>113.41666667,29.33333333 113.5,29.33333333 113.58333333,29.33333333 113.58333333,29.25 113.5,29.25 113.41666667,29.25 113.41666667,29.33333333</coordinates></LinearRing></outerBoundaryIs></Polygon><Polygon><outerBoundaryIs><LinearRing><coordinates>107.75,30.5 107.75,30.41666667 107.66666667,30.41666667 107.66666667,30.5 107.66666667,30.58333333 107.75,30.58333333 107.75,30.5</coordinates></LinearRing></outerBoundaryIs></Polygon><Polygon><outerBoundaryIs><LinearRing><coordinates>108.0,30.5 108.08333333,30.5 108.08333333,30.41666667 108.0,30.41666667 108.0,30.5</coordinates></LinearRing></outerBoundaryIs></Polygon><Polygon><outerBoundaryIs><LinearRing><coordinates>107.25,30.41666667 107.33333333,30.41666667 107.33333333,30.33333333 107.25,30.33333333 107.25,30.41666667</coordinates></LinearRing></outerBoundaryIs></Polygon><Polygon><outerBoundaryIs><LinearRing><coordinates>107.58333333,30.41666667 107.66666667,30.41666667 107.66666667,30.33333333 107.58333333,30.33333333 107.58333333,30.41666667</coordinates></LinearRing></outerBoundaryIs></Polygon><Polygon><outerBoundaryIs><LinearRing><coordinates>107.33333333,30.5 107.41666667,30.5 107.41666667,30.41666667 107.33333333,30.41666667 107.33333333,30.5</coordinates></LinearRing></outerBoundaryIs></Polygon><Polygon><outerBoundaryIs><LinearRing><coordinates>107.5,30.58333333 107.5,30.5 107.41666667,30.5 107.41666667,30.58333333 107.41666667,30.66666667 107.5,30.66666667 107.5,30.58333333</coordinates></LinearRing></outerBoundaryIs></Polygon><Polygon><outerBoundaryIs><LinearRing><coordinates>111.5,31.0 111.58333333,31.0 111.58333333,30.91666667 111.5,30.91666667 111.5,31.0</coordinates></LinearRing></outerBoundaryIs></Polygon><Polygon><outerBoundaryIs><LinearRing><coordinates>108.41666667,31.0 108.5,31.0 108.5,30.91666667 108.41666667,30.91666667 108.33333333,30.91666667 108.33333333,31.0 108.41666667,31.0</coordinates></LinearRing></outerBoundaryIs></Polygon><Polygon><outerBoundaryIs><LinearRing><coordinates>108.08333333,31.0 108.16666667,31.0 108.16666667,30.91666667 108.08333333,30.91666667 108.0,30.91666667 108,31 108.08333333,31.0</coordinates></LinearRing></outerBoundaryIs></Polygon><Polygon><outerBoundaryIs><LinearRing><coordinates>108.16666667,31.08333333 108.25,31.08333333 108.33333333,31.08333333 108.33333333,31.0 108.25,31.0 108.16666667,31.0 108.16666667,31.08333333</coordinates></LinearRing></outerBoundaryIs></Polygon><Polygon><outerBoundaryIs><LinearRing><coordinates>107.75,31.33333333 107.83333333,31.33333333 107.83333333,31.25 107.75,31.25 107.75,31.33333333</coordinates></LinearRing></outerBoundaryIs></Polygon><Polygon><outerBoundaryIs><LinearRing><coordinates>107.5,32.41666667 107.58333333,32.41666667 107.58333333,32.33333333 107.5,32.33333333 107.5,32.41666667</coordinates></LinearRing></outerBoundaryIs></Polygon><Polygon><outerBoundaryIs><LinearRing><coordinates>109.5,32.16666667 109.5,32.08333333 109.41666667,32.08333333 109.41666667,32.16666667 109.33333333,32.16666667 109.33333333,32.25 109.41666667,32.25 109.5,32.25 109.5,32.16666667</coordinates></LinearRing></outerBoundaryIs></Polygon><Polygon><outerBoundaryIs><LinearRing><coordinates>107.5,32.0 107.5,31.91666667 107.41666667,31.91666667 107.41666667,32.0 107.41666667,32.08333333 107.5,32.08333333 107.5,32.0</coordinates></LinearRing></outerBoundaryIs></Polygon><Polygon><outerBoundaryIs><LinearRing><coordinates>107.91666667,30.58333333 108.0,30.58333333 108.0,30.5 107.91666667,30.5 107.83333333,30.5 107.83333333,30.58333333 107.75,30.58333333 107.75,30.66666667 107.83333333,30.66666667 107.83333333,30.75 107.75,30.75 107.75,30.83333333 107.83333333,30.83333333 107.83333333,30.91666667 107.91666667,30.91666667 108.0,30.91666667 108.0,30.83333333 108.08333333,30.83333333 108.16666667,30.83333333 108.16666667,30.91666667 108.25,30.91666667 108.33333333,30.91666667 108.33333333,30.83333333 108.25,30.83333333 108.25,30.75 108.25,30.66666667 108.16666667,30.66666667 108.16666667,30.58333333 108.08333333,30.58333333 108.08333333,30.66666667 108.0,30.66666667 107.91666667,30.66666667 107.91666667,30.58333333</coordinates></LinearRing></outerBoundaryIs><innerBoundaryIs><LinearRing><coordinates>108.0,30.83333333 107.91666667,30.83333333 107.91666667,30.75 108.0,30.75 108.0,30.83333333</coordinates></LinearRing></innerBoundaryIs></Polygon><Polygon><outerBoundaryIs><LinearRing><coordinates>107.58333333,30.83333333 107.66666667,30.83333333 107.66666667,30.75 107.58333333,30.75 107.58333333,30.83333333</coordinates></LinearRing></outerBoundaryIs></Polygon><Polygon><outerBoundaryIs><LinearRing><coordinates>107.5,30.75 107.58333333,30.75 107.58333333,30.66666667 107.5,30.66666667 107.5,30.75</coordinates></LinearRing></outerBoundaryIs></Polygon><Polygon><outerBoundaryIs><LinearRing><coordinates>107.66666667,30.91666667 107.75,30.91666667 107.75,30.83333333 107.66666667,30.83333333 107.66666667,30.91666667</coordinates></LinearRing></outerBoundaryIs></Polygon><Polygon><outerBoundaryIs><LinearRing><coordinates>107.75,30.16666667 107.83333333,30.16666667 107.83333333,30.08333333 107.75,30.08333333 107.75,30.16666667</coordinates></LinearRing></outerBoundaryIs></Polygon><Polygon><outerBoundaryIs><LinearRing><coordinates>107.08333333,30.16666667 107.16666667,30.16666667 107.16666667,30.08333333 107.08333333,30.08333333 107.08333333,30.16666667</coordinates></LinearRing></outerBoundaryIs></Polygon><Polygon><outerBoundaryIs><LinearRing><coordinates>107.16666667,30.25 107.25,30.25 107.25,30.16666667 107.16666667,30.16666667 107.16666667,30.25</coordinates></LinearRing></outerBoundaryIs></Polygon><Polygon><outerBoundaryIs><LinearRing><coordinates>107.91666667,30.25 107.91666667,30.16666667 107.83333333,30.16666667 107.83333333,30.25 107.83333333,30.33333333 107.91666667,30.33333333 108.0,30.33333333 108.0,30.25 107.91666667,30.25</coordinates></LinearRing></outerBoundaryIs></Polygon><Polygon><outerBoundaryIs><LinearRing><coordinates>119.58333333,28.5 119.66666667,28.5 119.66666667,28.41666667 119.58333333,28.41666667 119.58333333,28.5</coordinates></LinearRing></outerBoundaryIs></Polygon><Polygon><outerBoundaryIs><LinearRing><coordinates>113.08333333,28.5 113.08333333,28.41666667 113.0,28.41666667 112.91666667,28.41666667 112.91666667,28.5 112.91666667,28.58333333 113.0,28.58333333 113.08333333,28.58333333 113.16666667,28.58333333 113.16666667,28.5 113.08333333,28.5</coordinates></LinearRing></outerBoundaryIs></Polygon><Polygon><outerBoundaryIs><LinearRing><coordinates>113.33333333,28.5 113.41666667,28.5 113.41666667,28.58333333 113.33333333,28.58333333 113.33333333,28.66666667 113.41666667,28.66666667 113.5,28.66666667 113.58333333,28.66666667 113.58333333,28.58333333 113.58333333,28.5 113.5,28.5 113.5,28.41666667 113.41666667,28.41666667 113.33333333,28.41666667 113.33333333,28.5</coordinates></LinearRing></outerBoundaryIs></Polygon><Polygon><outerBoundaryIs><LinearRing><coordinates>112.16666667,28.5 112.25,28.5 112.25,28.41666667 112.16666667,28.41666667 112.16666667,28.5</coordinates></LinearRing></outerBoundaryIs></Polygon><Polygon><outerBoundaryIs><LinearRing><coordinates>118.33333333,27.58333333 118.33333333,27.5 118.25,27.5 118.25,27.58333333 118.25,27.66666667 118.16666667,27.66666667 118.16666667,27.58333333 118.08333333,27.58333333 118.0,27.58333333 118.0,27.66666667 118.08333333,27.66666667 118.08333333,27.75 118.0,27.75 117.91666667,27.75 117.91666667,27.66666667 117.83333333,27.66666667 117.83333333,27.58333333 117.83333333,27.5 117.75,27.5 117.75,27.41666667 117.75,27.33333333 117.75,27.25 117.83333333,27.25 117.91666667,27.25 118.0,27.25 118.0,27.16666667 118.0,27.08333333 118.08333333,27.08333333 118.08333333,27.0 118.08333333,26.91666667 118.0,26.91666667 118,27 117.91666667,27.0 117.91666667,27.08333333 117.91666667,27.16666667 117.83333333,27.16666667 117.83333333,27.08333333 117.75,27.08333333 117.75,27.16666667 117.66666667,27.16666667 117.66666667,27.25 117.66666667,27.33333333 117.58333333,27.33333333 117.58333333,27.41666667 117.5,27.41666667 117.41666667,27.41666667 117.41666667,27.33333333 117.41666667,27.25 117.5,27.25 117.58333333,27.25 117.58333333,27.16666667 117.58333333,27.08333333 117.58333333,27.0 117.66666667,27.0 117.66666667,26.91666667 117.75,26.91666667 117.75,26.83333333 117.66666667,26.83333333 117.58333333,26.83333333 117.5,26.83333333 117.41666667,26.83333333 117.41666667,26.75 117.33333333,26.75 117.33333333,26.66666667 117.33333333,26.58333333 117.33333333,26.5 117.41666667,26.5 117.41666667,26.58333333 117.5,26.58333333 117.5,26.66666667 117.5,26.75 117.58333333,26.75 117.66666667,26.75 117.66666667,26.66666667 117.66666667,26.58333333 117.58333333,26.58333333 117.58333333,26.5 117.66666667,26.5 117.66666667,26.41666667 117.66666667,26.33333333 117.58333333,26.33333333 117.5,26.33333333 117.41666667,26.33333333 117.41666667,26.41666667 117.33333333,26.41666667 117.25,26.41666667 117.25,26.33333333 117.25,26.25 117.25,26.16666667 117.25,26.08333333 117.16666667,26.08333333 117.16666667,26.16666667 117.08333333,26.16666667 117.0,26.16666667 117.0,26.25 116.91666667,26.25 116.91666667,26.16666667 116.83333333,26.16666667 116.83333333,26.08333333 116.83333333,26.0 116.83333333,25.91666667 116.75,25.91666667 116.75,25.83333333 116.66666667,25.83333333 116.66666667,25.75 116.66666667,25.66666667 116.58333333,25.66666667 116.58333333,25.58333333 116.58333333,25.5 116.58333333,25.41666667 116.58333333,25.33333333 116.5,25.33333333 116.41666667,25.33333333 116.41666667,25.41666667 116.5,25.41666667 116.5,25.5 116.5,25.58333333 116.5,25.66666667 116.5,25.75 116.5,25.83333333 116.5,25.91666667 116.41666667,25.91666667 116.33333333,25.91666667 116.33333333,25.83333333 116.33333333,25.75 116.33333333,25.66666667 116.25,25.66666667 116.16666667,25.66666667 116.16666667,25.58333333 116.16666667,25.5 116.25,25.5 116.25,25.41666667 116.16666667,25.41666667 116.08333333,25.41666667 116.08333333,25.33333333 116.08333333,25.25 116.16666667,25.25 116.16666667,25.33333333 116.25,25.33333333 116.33333333,25.33333333 116.33333333,25.25 116.25,25.25 116.25,25.16666667 116.16666667,25.16666667 116.08333333,25.16666667 116.08333333,25.08333333 116.0,25.08333333 116,25 115.91666667,25.0 115.91666667,24.91666667 115.83333333,24.91666667 115.83333333,25.0 115.83333333,25.08333333 115.91666667,25.08333333 115.91666667,25.16666667 115.83333333,25.16666667 115.83333333,25.25 115.83333333,25.33333333 115.83333333,25.41666667 115.91666667,25.41666667 115.91666667,25.5 115.91666667,25.58333333 115.91666667,25.66666667 116.0,25.66666667 116.0,25.75 116.08333333,25.75 116.08333333,25.83333333 116.16666667,25.83333333 116.16666667,25.91666667 116.25,25.91666667 116.25,26.0 116.33333333,26.0 116.33333333,26.08333333 116.41666667,26.08333333 116.41666667,26.16666667 116.5,26.16666667 116.5,26.25 116.41666667,26.25 116.33333333,26.25 116.33333333,26.33333333 116.25,26.33333333 116.25,26.25 116.16666667,26.25 116.16666667,26.33333333 116.16666667,26.41666667 116.08333333,26.41666667 116.08333333,26.5 116.08333333,26.58333333 116.08333333,26.66666667 116.16666667,26.66666667 116.16666667,26.75 116.25,26.75 116.33333333,26.75 116.33333333,26.66666667 116.33333333,26.58333333 116.41666667,26.58333333 116.41666667,26.66666667 116.41666667,26.75 116.5,26.75 116.5,26.83333333 116.5,26.91666667 116.58333333,26.91666667 116.58333333,27.0 116.66666667,27.0 116.75,27.0 116.75,27.08333333 116.83333333,27.08333333 116.91666667,27.08333333 116.91666667,27.16666667 117.0,27.16666667 117.0,27.25 117.08333333,27.25 117.08333333,27.33333333 117.0,27.33333333 117.0,27.41666667 116.91666667,27.41666667 116.91666667,27.5 116.91666667,27.58333333 116.83333333,27.58333333 116.75,27.58333333 116.75,27.66666667 116.83333333,27.66666667 116.91666667,27.66666667 116.91666667,27.75 116.91666667,27.83333333 116.91666667,27.91666667 117.0,27.91666667 117,28 117.08333333,28.0 117.08333333,28.08333333 117.16666667,28.08333333 117.16666667,28.0 117.25,28.0 117.25,28.08333333 117.33333333,28.08333333 117.33333333,28.16666667 117.41666667,28.16666667 117.41666667,28.25 117.5,28.25 117.5,28.16666667 117.5,28.08333333 117.58333333,28.08333333 117.66666667,28.08333333 117.66666667,28.16666667 117.75,28.16666667 117.75,28.08333333 117.83333333,28.08333333 117.83333333,28.16666667 117.83333333,28.25 117.91666667,28.25 118.0,28.25 118.08333333,28.25 118.16666667,28.25 118.16666667,28.33333333 118.25,28.33333333 118.25,28.25 118.33333333,28.25 118.33333333,28.33333333 118.41666667,28.33333333 118.41666667,28.41666667 118.5,28.41666667 118.5,28.5 118.58333333,28.5 118.58333333,28.58333333 118.66666667,28.58333333 118.66666667,28.66666667 118.66666667,28.75 118.75,28.75 118.83333333,28.75 118.91666667,28.75 118.91666667,28.83333333 119.0,28.83333333 119.08333333,28.83333333 119.16666667,28.83333333 119.16666667,28.75 119.25,28.75 119.25,28.83333333 119.25,28.91666667 119.33333333,28.91666667 119.41666667,28.91666667 119.5,28.91666667 119.58333333,28.91666667 119.58333333,28.83333333 119.58333333,28.75 119.58333333,28.66666667 119.58333333,28.58333333 119.58333333,28.5 119.5,28.5 119.41666667,28.5 119.41666667,28.41666667 119.5,28.41666667 119.5,28.33333333 119.58333333,28.33333333 119.58333333,28.25 119.5,28.25 119.41666667,28.25 119.41666667,28.16666667 119.5,28.16666667 119.5,28.08333333 119.58333333,28.08333333 119.66666667,28.08333333 119.66666667,28.16666667 119.66666667,28.25 119.75,28.25 119.83333333,28.25 119.91666667,28.25 120.0,28.25 120.08333333,28.25 120.16666667,28.25 120.16666667,28.16666667 120.08333333,28.16666667 120.0,28.16666667 120.0,28.08333333 119.91666667,28.08333333 119.83333333,28.08333333 119.83333333,28.0 119.91666667,28.0 120,28 120.08333333,28.0 120.08333333,28.08333333 120.16666667,28.08333333 120.16666667,28.0 120.25,28.0 120.33333333,28.0 120.33333333,27.91666667 120.25,27.91666667 120.16666667,27.91666667 120.08333333,27.91666667 120.08333333,27.83333333 120.0,27.83333333 119.91666667,27.83333333 119.91666667,27.75 119.83333333,27.75 119.75,27.75 119.75,27.66666667 119.75,27.58333333 119.83333333,27.58333333 119.91666667,27.58333333 120.0,27.58333333 120.0,27.66666667 120.08333333,27.66666667 120.16666667,27.66666667 120.16666667,27.58333333 120.16666667,27.5 120.16666667,27.41666667 120.08333333,27.41666667 120.08333333,27.33333333 120.08333333,27.25 120.08333333,27.16666667 120.08333333,27.08333333 120.08333333,27.0 120,27 119.91666667,27.0 119.83333333,27.0 119.83333333,27.08333333 119.75,27.08333333 119.66666667,27.08333333 119.66666667,27.16666667 119.75,27.16666667 119.75,27.25 119.83333333,27.25 119.83333333,27.33333333 119.75,27.33333333 119.66666667,27.33333333 119.58333333,27.33333333 119.5,27.33333333 119.5,27.25 119.5,27.16666667 119.5,27.08333333 119.41666667,27.08333333 119.41666667,27.0 119.33333333,27.0 119.33333333,26.91666667 119.33333333,26.83333333 119.41666667,26.83333333 119.41666667,26.75 119.5,26.75 119.5,26.66666667 119.5,26.58333333 119.41666667,26.58333333 119.41666667,26.5 119.33333333,26.5 119.33333333,26.58333333 119.25,26.58333333 119.25,26.66666667 119.16666667,26.66666667 119.08333333,26.66666667 119.0,26.66666667 119.0,26.58333333 119.0,26.5 119.08333333,26.5 119.16666667,26.5 119.16666667,26.41666667 119.08333333,26.41666667 119.08333333,26.33333333 119.0,26.33333333 119.0,26.41666667 118.91666667,26.41666667 118.83333333,26.41666667 118.83333333,26.5 118.83333333,26.58333333 118.91666667,26.58333333 118.91666667,26.66666667 118.91666667,26.75 118.83333333,26.75 118.83333333,26.83333333 118.75,26.83333333 118.75,26.75 118.75,26.66666667 118.66666667,26.66666667 118.58333333,26.66666667 118.5,26.66666667 118.5,26.75 118.41666667,26.75 118.41666667,26.83333333 118.41666667,26.91666667 118.5,26.91666667 118.58333333,26.91666667 118.58333333,27.0 118.66666667,27.0 118.75,27.0 118.75,27.08333333 118.83333333,27.08333333 118.83333333,27.16666667 118.83333333,27.25 118.83333333,27.33333333 118.91666667,27.33333333 118.91666667,27.41666667 118.83333333,27.41666667 118.83333333,27.5 118.83333333,27.58333333 118.91666667,27.58333333 118.91666667,27.66666667 118.91666667,27.75 118.83333333,27.75 118.75,27.75 118.75,27.66666667 118.66666667,27.66666667 118.66666667,27.75 118.58333333,27.75 118.58333333,27.83333333 118.66666667,27.83333333 118.66666667,27.91666667 118.66666667,28.0 118.58333333,28.0 118.58333333,28.08333333 118.5,28.08333333 118.5,28.0 118.5,27.91666667 118.41666667,27.91666667 118.33333333,27.91666667 118.33333333,27.83333333 118.41666667,27.83333333 118.41666667,27.75 118.33333333,27.75 118.33333333,27.66666667 118.33333333,27.58333333</coordinates></LinearRing></outerBoundaryIs><innerBoundaryIs><LinearRing><coordinates>116.83333333,26.16666667 116.83333333,26.25 116.75,26.25 116.75,26.33333333 116.66666667,26.33333333 116.66666667,26.25 116.66666667,26.16666667 116.75,26.16666667 116.83333333,26.16666667</coordinates></LinearRing></innerBoundaryIs><innerBoundaryIs><LinearRing><coordinates>116.33333333,26.33333333 116.41666667,26.33333333 116.41666667,26.41666667 116.5,26.41666667 116.5,26.5 116.41666667,26.5 116.33333333,26.5 116.33333333,26.41666667 116.33333333,26.33333333</coordinates></LinearRing></innerBoundaryIs><innerBoundaryIs><LinearRing><coordinates>119.41666667,28.5 119.41666667,28.58333333 119.41666667,28.66666667 119.33333333,28.66666667 119.25,28.66666667 119.25,28.58333333 119.33333333,28.58333333 119.33333333,28.5 119.41666667,28.5</coordinates></LinearRing></innerBoundaryIs><innerBoundaryIs><LinearRing><coordinates>119.41666667,28.16666667 119.33333333,28.16666667 119.25,28.16666667 119.16666667,28.16666667 119.16666667,28.08333333 119.08333333,28.08333333 119.0,28.08333333 118.91666667,28.08333333 118.91666667,28.0 118.91666667,27.91666667 118.91666667,27.83333333 119.0,27.83333333 119.0,27.91666667 119.08333333,27.91666667 119.08333333,28.0 119.16666667,28.0 119.25,28.0 119.25,28.08333333 119.33333333,28.08333333 119.41666667,28.08333333 119.41666667,28.16666667</coordinates></LinearRing></innerBoundaryIs><innerBoundaryIs><LinearRing><coordinates>119.66666667,28.08333333 119.66666667,28.0 119.75,28.0 119.75,28.08333333 119.66666667,28.08333333</coordinates></LinearRing></innerBoundaryIs><innerBoundaryIs><LinearRing><coordinates>119.66666667,28.0 119.58333333,28.0 119.58333333,27.91666667 119.66666667,27.91666667 119.66666667,28.0</coordinates></LinearRing></innerBoundaryIs><innerBoundaryIs><LinearRing><coordinates>119.83333333,27.33333333 119.91666667,27.33333333 119.91666667,27.41666667 119.83333333,27.41666667 119.83333333,27.33333333</coordinates></LinearRing></innerBoundaryIs><innerBoundaryIs><LinearRing><coordinates>117.25,27.58333333 117.25,27.5 117.33333333,27.5 117.33333333,27.58333333 117.25,27.58333333</coordinates></LinearRing></innerBoundaryIs></Polygon><Polygon><outerBoundaryIs><LinearRing><coordinates>109.75,27.58333333 109.75,27.5 109.66666667,27.5 109.58333333,27.5 109.58333333,27.41666667 109.5,27.41666667 109.5,27.33333333 109.58333333,27.33333333 109.58333333,27.25 109.58333333,27.16666667 109.58333333,27.08333333 109.66666667,27.08333333 109.75,27.08333333 109.75,27.16666667 109.83333333,27.16666667 109.83333333,27.25 109.91666667,27.25 109.91666667,27.33333333 109.91666667,27.41666667 110.0,27.41666667 110.0,27.5 110.0,27.58333333 110.08333333,27.58333333 110.08333333,27.66666667 110.16666667,27.66666667 110.16666667,27.75 110.16666667,27.83333333 110.25,27.83333333 110.25,27.91666667 110.33333333,27.91666667 110.33333333,28.0 110.25,28.0 110.25,28.08333333 110.25,28.16666667 110.33333333,28.16666667 110.33333333,28.25 110.41666667,28.25 110.41666667,28.33333333 110.41666667,28.41666667 110.5,28.41666667 110.5,28.5 110.58333333,28.5 110.66666667,28.5 110.75,28.5 110.75,28.58333333 110.83333333,28.58333333 110.83333333,28.66666667 110.83333333,28.75 110.91666667,28.75 111.0,28.75 111.0,28.66666667 111.0,28.58333333 111.08333333,28.58333333 111.16666667,28.58333333 111.25,28.58333333 111.33333333,28.58333333 111.33333333,28.66666667 111.41666667,28.66666667 111.5,28.66666667 111.58333333,28.66666667 111.58333333,28.58333333 111.58333333,28.5 111.58333333,28.41666667 111.66666667,28.41666667 111.75,28.41666667 111.83333333,28.41666667 111.83333333,28.5 111.91666667,28.5 111.91666667,28.41666667 112.0,28.41666667 112.0,28.5 112.08333333,28.5 112.08333333,28.41666667 112.08333333,28.33333333 112.16666667,28.33333333 112.25,28.33333333 112.33333333,28.33333333 112.33333333,28.41666667 112.41666667,28.41666667 112.41666667,28.33333333 112.41666667,28.25 112.41666667,28.16666667 112.5,28.16666667 112.58333333,28.16666667 112.58333333,28.25 112.66666667,28.25 112.75,28.25 112.75,28.16666667 112.83333333,28.16666667 112.83333333,28.08333333 112.83333333,28.0 112.91666667,28.0 112.91666667,27.91666667 112.83333333,27.91666667 112.75,27.91666667 112.75,27.83333333 112.83333333,27.83333333 112.91666667,27.83333333 113.0,27.83333333 113.0,27.91666667 113,28 113.0,28.08333333 113.08333333,28.08333333 113.16666667,28.08333333 113.16666667,28.0 113.16666667,27.91666667 113.25,27.91666667 113.25,28.0 113.33333333,28.0 113.33333333,27.91666667 113.41666667,27.91666667 113.41666667,28.0 113.41666667,28.08333333 113.33333333,28.08333333 113.33333333,28.16666667 113.41666667,28.16666667 113.41666667,28.25 113.5,28.25 113.5,28.33333333 113.58333333,28.33333333 113.58333333,28.41666667 113.58333333,28.5 113.66666667,28.5 113.66666667,28.58333333 113.75,28.58333333 113.83333333,28.58333333 113.83333333,28.66666667 113.91666667,28.66666667 114.0,28.66666667 114.0,28.75 114.08333333,28.75 114.08333333,28.83333333 114.08333333,28.91666667 114.16666667,28.91666667 114.25,28.91666667 114.25,29.0 114.33333333,29.0 114.41666667,29.0 114.5,29.0 114.5,28.91666667 114.58333333,28.91666667 114.58333333,29.0 114.66666667,29.0 114.66666667,29.08333333 114.75,29.08333333 114.83333333,29.08333333 114.83333333,29.16666667 114.91666667,29.16666667 115.0,29.16666667 115.08333333,29.16666667 115.16666667,29.16666667 115.16666667,29.25 115.25,29.25 115.33333333,29.25 115.33333333,29.16666667 115.41666667,29.16666667 115.5,29.16666667 115.58333333,29.16666667 115.58333333,29.08333333 115.5,29.08333333 115.5,29.0 115.41666667,29.0 115.33333333,29.0 115.33333333,28.91666667 115.25,28.91666667 115.25,28.83333333 115.25,28.75 115.16666667,28.75 115.08333333,28.75 115.0,28.75 115.0,28.66666667 115.0,28.58333333 114.91666667,28.58333333 114.83333333,28.58333333 114.75,28.58333333 114.66666667,28.58333333 114.66666667,28.5 114.75,28.5 114.75,28.41666667 114.66666667,28.41666667 114.58333333,28.41666667 114.58333333,28.33333333 114.5,28.33333333 114.5,28.25 114.41666667,28.25 114.41666667,28.16666667 114.33333333,28.16666667 114.33333333,28.08333333 114.41666667,28.08333333 114.5,28.08333333 114.58333333,28.08333333 114.58333333,28.0 114.5,28.0 114.41666667,28.0 114.41666667,27.91666667 114.33333333,27.91666667 114.33333333,27.83333333 114.33333333,27.75 114.41666667,27.75 114.5,27.75 114.58333333,27.75 114.66666667,27.75 114.66666667,27.66666667 114.75,27.66666667 114.75,27.58333333 114.75,27.5 114.75,27.41666667 114.66666667,27.41666667 114.66666667,27.5 114.58333333,27.5 114.58333333,27.41666667 114.58333333,27.33333333 114.58333333,27.25 114.5,27.25 114.5,27.16666667 114.58333333,27.16666667 114.66666667,27.16666667 114.66666667,27.08333333 114.58333333,27.08333333 114.58333333,27.0 114.5,27.0 114.5,26.91666667 114.5,26.83333333 114.58333333,26.83333333 114.66666667,26.83333333 114.66666667,26.75 114.66666667,26.66666667 114.58333333,26.66666667 114.58333333,26.58333333 114.58333333,26.5 114.58333333,26.41666667 114.5,26.41666667 114.5,26.33333333 114.58333333,26.33333333 114.66666667,26.33333333 114.66666667,26.41666667 114.75,26.41666667 114.83333333,26.41666667 114.83333333,26.5 114.91666667,26.5 114.91666667,26.58333333 115.0,26.58333333 115.08333333,26.58333333 115.08333333,26.66666667 115.16666667,26.66666667 115.16666667,26.75 115.25,26.75 115.25,26.83333333 115.33333333,26.83333333 115.33333333,26.91666667 115.41666667,26.91666667 115.41666667,26.83333333 115.5,26.83333333 115.5,26.75 115.58333333,26.75 115.58333333,26.83333333 115.58333333,26.91666667 115.58333333,27.0 115.58333333,27.08333333 115.66666667,27.08333333 115.66666667,27.16666667 115.75,27.16666667 115.83333333,27.16666667 115.91666667,27.16666667 115.91666667,27.25 115.91666667,27.33333333 115.91666667,27.41666667 116.0,27.41666667 116.0,27.5 116.08333333,27.5 116.16666667,27.5 116.16666667,27.41666667 116.16666667,27.33333333 116.25,27.33333333 116.25,27.41666667 116.25,27.5 116.33333333,27.5 116.33333333,27.58333333 116.41666667,27.58333333 116.41666667,27.66666667 116.5,27.66666667 116.5,27.58333333 116.58333333,27.58333333 116.58333333,27.5 116.5,27.5 116.5,27.41666667 116.41666667,27.41666667 116.41666667,27.33333333 116.41666667,27.25 116.41666667,27.16666667 116.41666667,27.08333333 116.33333333,27.08333333 116.25,27.08333333 116.25,27.0 116.25,26.91666667 116.25,26.83333333 116.16666667,26.83333333 116.16666667,26.75 116.08333333,26.75 116.08333333,26.83333333 116.08333333,26.91666667 116.0,26.91666667 116.0,26.83333333 116.0,26.75 116.0,26.66666667 116.0,26.58333333 116.0,26.5 116.0,26.41666667 115.91666667,26.41666667 115.83333333,26.41666667 115.83333333,26.33333333 115.75,26.33333333 115.75,26.25 115.66666667,26.25 115.58333333,26.25 115.58333333,26.16666667 115.5,26.16666667 115.5,26.08333333 115.41666667,26.08333333 115.41666667,26.0 115.33333333,26.0 115.33333333,25.91666667 115.25,25.91666667 115.25,25.83333333 115.25,25.75 115.33333333,25.75 115.41666667,25.75 115.41666667,25.83333333 115.5,25.83333333 115.5,25.91666667 115.58333333,25.91666667 115.58333333,25.83333333 115.58333333,25.75 115.5,25.75 115.5,25.66666667 115.41666667,25.66666667 115.41666667,25.58333333 115.41666667,25.5 115.33333333,25.5 115.33333333,25.41666667 115.33333333,25.33333333 115.33333333,25.25 115.41666667,25.25 115.5,25.25 115.5,25.33333333 115.58333333,25.33333333 115.58333333,25.41666667 115.66666667,25.41666667 115.66666667,25.33333333 115.66666667,25.25 115.66666667,25.16666667 115.66666667,25.08333333 115.66666667,25.0 115.58333333,25.0 115.58333333,24.91666667 115.5,24.91666667 115.5,24.83333333 115.41666667,24.83333333 115.41666667,24.91666667 115.41666667,25.0 115.33333333,25.0 115.25,25.0 115.16666667,25.0 115.16666667,25.08333333 115.16666667,25.16666667 115.16666667,25.25 115.16666667,25.33333333 115.25,25.33333333 115.25,25.41666667 115.16666667,25.41666667 115.16666667,25.5 115.08333333,25.5 115.08333333,25.58333333 115.08333333,25.66666667 115.0,25.66666667 114.91666667,25.66666667 114.91666667,25.75 115.0,25.75 115.0,25.83333333 115.08333333,25.83333333 115.08333333,25.75 115.16666667,25.75 115.16666667,25.83333333 115.16666667,25.91666667 115.16666667,26.0 115.25,26.0 115.25,26.08333333 115.33333333,26.08333333 115.33333333,26.16666667 115.41666667,26.16666667 115.41666667,26.25 115.41666667,26.33333333 115.41666667,26.41666667 115.33333333,26.41666667 115.33333333,26.5 115.25,26.5 115.25,26.41666667 115.25,26.33333333 115.25,26.25 115.25,26.16666667 115.16666667,26.16666667 115.16666667,26.08333333 115.08333333,26.08333333 115.08333333,26.0 115.08333333,25.91666667 115.0,25.91666667 115,26 115.0,26.08333333 115.0,26.16666667 115.08333333,26.16666667 115.08333333,26.25 115.0,26.25 115.0,26.33333333 114.91666667,26.33333333 114.83333333,26.33333333 114.83333333,26.25 114.83333333,26.16666667 114.83333333,26.08333333 114.91666667,26.08333333 114.91666667,26.0 114.83333333,26.0 114.83333333,25.91666667 114.75,25.91666667 114.75,26.0 114.66666667,26.0 114.58333333,26.0 114.58333333,25.91666667 114.5,25.91666667 114.5,25.83333333 114.5,25.75 114.58333333,25.75 114.58333333,25.66666667 114.58333333,25.58333333 114.5,25.58333333 114.5,25.5 114.41666667,25.5 114.41666667,25.41666667 114.33333333,25.41666667 114.25,25.41666667 114.25,25.33333333 114.16666667,25.33333333 114.16666667,25.25 114.25,25.25 114.25,25.16666667 114.16666667,25.16666667 114.16666667,25.08333333 114.08333333,25.08333333 114.0,25.08333333 114,25 113.91666667,25.0 113.91666667,25.08333333 113.91666667,25.16666667 113.91666667,25.25 113.91666667,25.33333333 113.83333333,25.33333333 113.83333333,25.25 113.75,25.25 113.75,25.33333333 113.66666667,25.33333333 113.66666667,25.25 113.66666667,25.16666667 113.58333333,25.16666667 113.5,25.16666667 113.5,25.25 113.41666667,25.25 113.33333333,25.25 113.25,25.25 113.25,25.16666667 113.25,25.08333333 113.33333333,25.08333333 113.33333333,25.0 113.33333333,24.91666667 113.33333333,24.83333333 113.25,24.83333333 113.16666667,24.83333333 113.16666667,24.75 113.08333333,24.75 113.08333333,24.66666667 113.0,24.66666667 113.0,24.58333333 113.0,24.5 112.91666667,24.5 112.91666667,24.58333333 112.83333333,24.58333333 112.83333333,24.5 112.75,24.5 112.75,24.58333333 112.75,24.66666667 112.75,24.75 112.66666667,24.75 112.58333333,24.75 112.58333333,24.83333333 112.58333333,24.91666667 112.58333333,25.0 112.66666667,25.0 112.75,25.0 112.83333333,25.0 112.83333333,25.08333333 112.91666667,25.08333333 113.0,25.08333333 113.0,25.16666667 113.08333333,25.16666667 113.08333333,25.25 113.16666667,25.25 113.16666667,25.33333333 113.16666667,25.41666667 113.16666667,25.5 113.08333333,25.5 113.0,25.5 113.0,25.41666667 112.91666667,25.41666667 112.91666667,25.33333333 112.83333333,25.33333333 112.75,25.33333333 112.75,25.41666667 112.66666667,25.41666667 112.66666667,25.33333333 112.58333333,25.33333333 112.5,25.33333333 112.5,25.25 112.58333333,25.25 112.58333333,25.16666667 112.66666667,25.16666667 112.66666667,25.08333333 112.58333333,25.08333333 112.5,25.08333333 112.5,25.0 112.41666667,25.0 112.33333333,25.0 112.33333333,25.08333333 112.25,25.08333333 112.25,25.0 112.25,24.91666667 112.25,24.83333333 112.25,24.75 112.25,24.66666667 112.33333333,24.66666667 112.33333333,24.58333333 112.33333333,24.5 112.41666667,24.5 112.5,24.5 112.5,24.41666667 112.5,24.33333333 112.5,24.25 112.5,24.16666667 112.58333333,24.16666667 112.66666667,24.16666667 112.66666667,24.08333333 112.58333333,24.08333333 112.58333333,24.0 112.58333333,23.91666667 112.5,23.91666667 112.5,24.0 112.5,24.08333333 112.41666667,24.08333333 112.41666667,24.16666667 112.41666667,24.25 112.33333333,24.25 112.33333333,24.16666667 112.25,24.16666667 112.25,24.25 112.16666667,24.25 112.16666667,24.33333333 112.08333333,24.33333333 112.08333333,24.25 112.0,24.25 112.0,24.16666667 111.91666667,24.16666667 111.91666667,24.08333333 111.83333333,24.08333333 111.83333333,24.16666667 111.83333333,24.25 111.75,24.25 111.75,24.33333333 111.75,24.41666667 111.83333333,24.41666667 111.91666667,24.41666667 111.91666667,24.5 111.91666667,24.58333333 111.91666667,24.66666667 111.83333333,24.66666667 111.75,24.66666667 111.75,24.58333333 111.75,24.5 111.66666667,24.5 111.58333333,24.5 111.5,24.5 111.5,24.58333333 111.41666667,24.58333333 111.41666667,24.66666667 111.41666667,24.75 111.41666667,24.83333333 111.5,24.83333333 111.5,24.91666667 111.41666667,24.91666667 111.33333333,24.91666667 111.33333333,25.0 111.25,25.0 111.25,24.91666667 111.25,24.83333333 111.25,24.75 111.25,24.66666667 111.16666667,24.66666667 111.16666667,24.58333333 111.08333333,24.58333333 111.08333333,24.5 111.0,24.5 111.0,24.58333333 110.91666667,24.58333333 110.91666667,24.66666667 110.91666667,24.75 110.91666667,24.83333333 110.91666667,24.91666667 110.91666667,25.0 110.91666667,25.08333333 110.83333333,25.08333333 110.83333333,25.0 110.75,25.0 110.75,24.91666667 110.66666667,24.91666667 110.66666667,24.83333333 110.58333333,24.83333333 110.58333333,24.91666667 110.58333333,25.0 110.5,25.0 110.41666667,25.0 110.41666667,25.08333333 110.5,25.08333333 110.5,25.16666667 110.5,25.25 110.5,25.33333333 110.41666667,25.33333333 110.41666667,25.41666667 110.41666667,25.5 110.33333333,25.5 110.25,25.5 110.16666667,25.5 110.16666667,25.41666667 110.08333333,25.41666667 110.0,25.41666667 110.0,25.33333333 110.0,25.25 110.0,25.16666667 110.0,25.08333333 109.91666667,25.08333333 109.91666667,25.0 109.91666667,24.91666667 109.91666667,24.83333333 109.83333333,24.83333333 109.75,24.83333333 109.75,24.91666667 109.75,25.0 109.75,25.08333333 109.66666667,25.08333333 109.66666667,25.0 109.58333333,25.0 109.58333333,24.91666667 109.58333333,24.83333333 109.5,24.83333333 109.5,24.91666667 109.5,25.0 109.5,25.08333333 109.58333333,25.08333333 109.58333333,25.16666667 109.58333333,25.25 109.66666667,25.25 109.66666667,25.33333333 109.66666667,25.41666667 109.66666667,25.5 109.58333333,25.5 109.58333333,25.41666667 109.5,25.41666667 109.5,25.5 109.5,25.58333333 109.58333333,25.58333333 109.58333333,25.66666667 109.58333333,25.75 109.66666667,25.75 109.66666667,25.83333333 109.66666667,25.91666667 109.58333333,25.91666667 109.58333333,25.83333333 109.5,25.83333333 109.5,25.75 109.41666667,25.75 109.33333333,25.75 109.25,25.75 109.25,25.83333333 109.16666667,25.83333333 109.16666667,25.75 109.08333333,25.75 109.08333333,25.83333333 109.08333333,25.91666667 109.0,25.91666667 109.0,25.83333333 109.0,25.75 108.91666667,25.75 108.91666667,25.83333333 108.91666667,25.91666667 108.91666667,26.0 108.83333333,26.0 108.83333333,25.91666667 108.83333333,25.83333333 108.75,25.83333333 108.66666667,25.83333333 108.58333333,25.83333333 108.58333333,25.91666667 108.58333333,26.0 108.58333333,26.08333333 108.58333333,26.16666667 108.66666667,26.16666667 108.66666667,26.25 108.58333333,26.25 108.5,26.25 108.5,26.16666667 108.5,26.08333333 108.41666667,26.08333333 108.41666667,26.16666667 108.33333333,26.16666667 108.33333333,26.08333333 108.25,26.08333333 108.25,26.0 108.33333333,26.0 108.33333333,25.91666667 108.25,25.91666667 108.16666667,25.91666667 108.08333333,25.91666667 108.08333333,26.0 108,26 108.0,26.08333333 108.0,26.16666667 107.91666667,26.16666667 107.83333333,26.16666667 107.83333333,26.08333333 107.75,26.08333333 107.75,26.0 107.75,25.91666667 107.75,25.83333333 107.75,25.75 107.83333333,25.75 107.91666667,25.75 107.91666667,25.66666667 107.83333333,25.66666667 107.83333333,25.58333333 107.83333333,25.5 107.83333333,25.41666667 107.75,25.41666667 107.75,25.5 107.75,25.58333333 107.66666667,25.58333333 107.66666667,25.5 107.66666667,25.41666667 107.58333333,25.41666667 107.58333333,25.5 107.5,25.5 107.5,25.58333333 107.41666667,25.58333333 107.41666667,25.66666667 107.41666667,25.75 107.41666667,25.83333333 107.41666667,25.91666667 107.33333333,25.91666667 107.33333333,26.0 107.25,26.0 107.25,25.91666667 107.16666667,25.91666667 107.16666667,26.0 107.16666667,26.08333333 107.16666667,26.16666667 107.08333333,26.16666667 107.0,26.16666667 107.0,26.25 107.0,26.33333333 107.08333333,26.33333333 107.08333333,26.41666667 107.08333333,26.5 107.08333333,26.58333333 107.08333333,26.66666667 107.0,26.66666667 106.91666667,26.66666667 106.91666667,26.75 106.91666667,26.83333333 106.83333333,26.83333333 106.83333333,26.91666667 106.83333333,27.0 106.91666667,27.0 106.91666667,27.08333333 106.83333333,27.08333333 106.75,27.08333333 106.75,27.16666667 106.83333333,27.16666667 106.91666667,27.16666667 106.91666667,27.25 107.0,27.25 107.0,27.33333333 107.08333333,27.33333333 107.08333333,27.41666667 107.0,27.41666667 106.91666667,27.41666667 106.91666667,27.5 107.0,27.5 107.0,27.58333333 107.08333333,27.58333333 107.16666667,27.58333333 107.25,27.58333333 107.25,27.66666667 107.25,27.75 107.25,27.83333333 107.16666667,27.83333333 107.16666667,27.75 107.08333333,27.75 107.0,27.75 106.91666667,27.75 106.83333333,27.75 106.75,27.75 106.66666667,27.75 106.66666667,27.66666667 106.58333333,27.66666667 106.58333333,27.75 106.58333333,27.83333333 106.66666667,27.83333333 106.66666667,27.91666667 106.66666667,28.0 106.75,28.0 106.75,28.08333333 106.75,28.16666667 106.66666667,28.16666667 106.66666667,28.08333333 106.58333333,28.08333333 106.5,28.08333333 106.5,28.16666667 106.58333333,28.16666667 106.58333333,28.25 106.5,28.25 106.41666667,28.25 106.33333333,28.25 106.25,28.25 106.25,28.16666667 106.16666667,28.16666667 106.16666667,28.25 106.08333333,28.25 106.08333333,28.33333333 106.0,28.33333333 106.0,28.41666667 106.0,28.5 105.91666667,28.5 105.91666667,28.58333333 106.0,28.58333333 106.08333333,28.58333333 106.08333333,28.66666667 106.16666667,28.66666667 106.16666667,28.75 106.25,28.75 106.33333333,28.75 106.41666667,28.75 106.41666667,28.83333333 106.5,28.83333333 106.5,28.91666667 106.58333333,28.91666667 106.58333333,28.83333333 106.58333333,28.75 106.58333333,28.66666667 106.66666667,28.66666667 106.66666667,28.58333333 106.75,28.58333333 106.83333333,28.58333333 106.91666667,28.58333333 106.91666667,28.66666667 106.83333333,28.66666667 106.83333333,28.75 106.83333333,28.83333333 106.91666667,28.83333333 106.91666667,28.91666667 107.0,28.91666667 107,29 107.0,29.08333333 107.08333333,29.08333333 107.08333333,29.16666667 107.0,29.16666667 106.91666667,29.16666667 106.91666667,29.08333333 106.83333333,29.08333333 106.83333333,29.16666667 106.83333333,29.25 106.91666667,29.25 106.91666667,29.33333333 106.91666667,29.41666667 107.0,29.41666667 107.0,29.5 107.08333333,29.5 107.16666667,29.5 107.16666667,29.58333333 107.25,29.58333333 107.33333333,29.58333333 107.41666667,29.58333333 107.41666667,29.5 107.5,29.5 107.5,29.58333333 107.58333333,29.58333333 107.58333333,29.66666667 107.5,29.66666667 107.5,29.75 107.5,29.83333333 107.58333333,29.83333333 107.66666667,29.83333333 107.75,29.83333333 107.83333333,29.83333333 107.83333333,29.91666667 107.91666667,29.91666667 107.91666667,30.0 107.91666667,30.08333333 108.0,30.08333333 108.0,30.16666667 108.08333333,30.16666667 108.16666667,30.16666667 108.16666667,30.25 108.16666667,30.33333333 108.25,30.33333333 108.25,30.41666667 108.25,30.5 108.33333333,30.5 108.33333333,30.58333333 108.41666667,30.58333333 108.41666667,30.66666667 108.5,30.66666667 108.5,30.75 108.5,30.83333333 108.58333333,30.83333333 108.66666667,30.83333333 108.75,30.83333333 108.75,30.75 108.83333333,30.75 108.83333333,30.66666667 108.91666667,30.66666667 108.91666667,30.75 108.91666667,30.83333333 109.0,30.83333333 109.0,30.75 109.08333333,30.75 109.08333333,30.83333333 109.08333333,30.91666667 109.16666667,30.91666667 109.25,30.91666667 109.33333333,30.91666667 109.41666667,30.91666667 109.41666667,31.0 109.33333333,31.0 109.25,31.0 109.16666667,31.0 109.08333333,31.0 109,31 108.91666667,31.0 108.91666667,31.08333333 108.91666667,31.16666667 108.83333333,31.16666667 108.83333333,31.25 108.75,31.25 108.75,31.16666667 108.66666667,31.16666667 108.66666667,31.25 108.58333333,31.25 108.58333333,31.33333333 108.58333333,31.41666667 108.5,31.41666667 108.5,31.5 108.41666667,31.5 108.41666667,31.41666667 108.41666667,31.33333333 108.41666667,31.25 108.33333333,31.25 108.33333333,31.16666667 108.25,31.16666667 108.16666667,31.16666667 108.08333333,31.16666667 108.0,31.16666667 108.0,31.08333333 107.91666667,31.08333333 107.91666667,31.16666667 107.83333333,31.16666667 107.83333333,31.25 107.91666667,31.25 108.0,31.25 108.0,31.33333333 108.08333333,31.33333333 108.08333333,31.41666667 108.0,31.41666667 107.91666667,31.41666667 107.83333333,31.41666667 107.83333333,31.5 107.83333333,31.58333333 107.83333333,31.66666667 107.91666667,31.66666667 108.0,31.66666667 108.0,31.75 107.91666667,31.75 107.83333333,31.75 107.75,31.75 107.75,31.66666667 107.75,31.58333333 107.66666667,31.58333333 107.58333333,31.58333333 107.5,31.58333333 107.5,31.66666667 107.41666667,31.66666667 107.41666667,31.75 107.5,31.75 107.5,31.83333333 107.5,31.91666667 107.58333333,31.91666667 107.58333333,32.0 107.58333333,32.08333333 107.58333333,32.16666667 107.5,32.16666667 107.5,32.25 107.58333333,32.25 107.58333333,32.33333333 107.66666667,32.33333333 107.75,32.33333333 107.75,32.41666667 107.83333333,32.41666667 107.91666667,32.41666667 107.91666667,32.33333333 108.0,32.33333333 108.08333333,32.33333333 108.08333333,32.41666667 108.16666667,32.41666667 108.25,32.41666667 108.25,32.33333333 108.33333333,32.33333333 108.33333333,32.41666667 108.41666667,32.41666667 108.5,32.41666667 108.5,32.33333333 108.41666667,32.33333333 108.41666667,32.25 108.41666667,32.16666667 108.5,32.16666667 108.5,32.08333333 108.58333333,32.08333333 108.58333333,32.0 108.66666667,32.0 108.75,32.0 108.83333333,32.0 108.83333333,31.91666667 108.91666667,31.91666667 109.0,31.91666667 109.0,31.83333333 109.08333333,31.83333333 109.08333333,31.75 109.0,31.75 108.91666667,31.75 108.83333333,31.75 108.83333333,31.66666667 108.83333333,31.58333333 108.91666667,31.58333333 109.0,31.58333333 109.0,31.5 109.08333333,31.5 109.16666667,31.5 109.16666667,31.58333333 109.08333333,31.58333333 109.08333333,31.66666667 109.16666667,31.66666667 109.25,31.66666667 109.33333333,31.66666667 109.33333333,31.75 109.41666667,31.75 109.41666667,31.83333333 109.41666667,31.91666667 109.5,31.91666667 109.5,32.0 109.5,32.08333333 109.58333333,32.08333333 109.58333333,32.16666667 109.66666667,32.16666667 109.66666667,32.08333333 109.75,32.08333333 109.75,32.0 109.83333333,32.0 109.91666667,32.0 110,32 110.0,31.91666667 110.0,31.83333333 110.08333333,31.83333333 110.08333333,31.91666667 110.16666667,31.91666667 110.25,31.91666667 110.33333333,31.91666667 110.33333333,32.0 110.41666667,32.0 110.5,32.0 110.58333333,32.0 110.66666667,32.0 110.66666667,31.91666667 110.75,31.91666667 110.75,31.83333333 110.83333333,31.83333333 110.83333333,31.91666667 110.91666667,31.91666667 110.91666667,31.83333333 110.91666667,31.75 111.0,31.75 111.08333333,31.75 111.08333333,31.83333333 111.16666667,31.83333333 111.16666667,31.75 111.25,31.75 111.33333333,31.75 111.41666667,31.75 111.5,31.75 111.58333333,31.75 111.58333333,31.66666667 111.58333333,31.58333333 111.58333333,31.5 111.58333333,31.41666667 111.5,31.41666667 111.5,31.5 111.41666667,31.5 111.41666667,31.58333333 111.33333333,31.58333333 111.33333333,31.66666667 111.25,31.66666667 111.16666667,31.66666667 111.08333333,31.66666667 111.08333333,31.58333333 111.16666667,31.58333333 111.16666667,31.5 111.25,31.5 111.25,31.41666667 111.25,31.33333333 111.25,31.25 111.33333333,31.25 111.33333333,31.16666667 111.25,31.16666667 111.16666667,31.16666667 111.16666667,31.08333333 111.25,31.08333333 111.25,31.0 111.16666667,31.0 111.08333333,31.0 111.08333333,31.08333333 111.0,31.08333333 111,31 110.91666667,31.0 110.91666667,30.91666667 110.83333333,30.91666667 110.83333333,30.83333333 110.91666667,30.83333333 110.91666667,30.75 111.0,30.75 111.0,30.66666667 110.91666667,30.66666667 110.91666667,30.58333333 111.0,30.58333333 111.0,30.5 110.91666667,30.5 110.83333333,30.5 110.83333333,30.41666667 110.91666667,30.41666667 110.91666667,30.33333333 111.0,30.33333333 111.08333333,30.33333333 111.16666667,30.33333333 111.16666667,30.25 111.08333333,30.25 111.0,30.25 111.0,30.16666667 111.08333333,30.16666667 111.16666667,30.16666667 111.25,30.16666667 111.33333333,30.16666667 111.33333333,30.08333333 111.25,30.08333333 111.16666667,30.08333333 111.16666667,30.0 111.08333333,30.0 111,30 111.0,29.91666667 110.91666667,29.91666667 110.91666667,30.0 110.83333333,30.0 110.75,30.0 110.75,29.91666667 110.75,29.83333333 110.83333333,29.83333333 110.83333333,29.75 110.91666667,29.75 110.91666667,29.66666667 110.91666667,29.58333333 110.83333333,29.58333333 110.75,29.58333333 110.75,29.5 110.66666667,29.5 110.58333333,29.5 110.58333333,29.41666667 110.58333333,29.33333333 110.66666667,29.33333333 110.66666667,29.25 110.58333333,29.25 110.5,29.25 110.41666667,29.25 110.33333333,29.25 110.33333333,29.16666667 110.33333333,29.08333333 110.41666667,29.08333333 110.5,29.08333333 110.58333333,29.08333333 110.58333333,29.16666667 110.66666667,29.16666667 110.75,29.16666667 110.75,29.25 110.83333333,29.25 110.83333333,29.33333333 110.91666667,29.33333333 111.0,29.33333333 111.0,29.25 111.0,29.16666667 111.0,29.08333333 111.08333333,29.08333333 111.16666667,29.08333333 111.16666667,29.0 111.08333333,29.0 111,29 110.91666667,29.0 110.91666667,28.91666667 110.83333333,28.91666667 110.75,28.91666667 110.66666667,28.91666667 110.58333333,28.91666667 110.58333333,28.83333333 110.5,28.83333333 110.5,28.75 110.5,28.66666667 110.5,28.58333333 110.41666667,28.58333333 110.41666667,28.66666667 110.33333333,28.66666667 110.25,28.66666667 110.25,28.58333333 110.16666667,28.58333333 110.08333333,28.58333333 110.08333333,28.5 110.08333333,28.41666667 110.0,28.41666667 109.91666667,28.41666667 109.83333333,28.41666667 109.75,28.41666667 109.66666667,28.41666667 109.66666667,28.33333333 109.58333333,28.33333333 109.58333333,28.25 109.58333333,28.16666667 109.58333333,28.08333333 109.66666667,28.08333333 109.66666667,28.0 109.66666667,27.91666667 109.58333333,27.91666667 109.5,27.91666667 109.5,27.83333333 109.5,27.75 109.5,27.66666667 109.5,27.58333333 109.58333333,27.58333333 109.58333333,27.66666667 109.66666667,27.66666667 109.75,27.66666667 109.83333333,27.66666667 109.91666667,27.66666667 109.91666667,27.58333333 109.83333333,27.58333333 109.75,27.58333333</coordinates></LinearRing></outerBoundaryIs><innerBoundaryIs><LinearRing><coordinates>110.33333333,27.91666667 110.33333333,27.83333333 110.33333333,27.75 110.33333333,27.66666667 110.41666667,27.66666667 110.41666667,27.75 110.41666667,27.83333333 110.41666667,27.91666667 110.33333333,27.91666667</coordinates></LinearRing></innerBoundaryIs><innerBoundaryIs><LinearRing><coordinates>110.33333333,27.66666667 110.25,27.66666667 110.25,27.58333333 110.33333333,27.58333333 110.33333333,27.66666667</coordinates></LinearRing></innerBoundaryIs><innerBoundaryIs><LinearRing><coordinates>112.75,27.83333333 112.66666667,27.83333333 112.66666667,27.75 112.75,27.75 112.75,27.83333333</coordinates></LinearRing></innerBoundaryIs><innerBoundaryIs><LinearRing><coordinates>113.16666667,27.91666667 113.08333333,27.91666667 113.08333333,27.83333333 113.16666667,27.83333333 113.16666667,27.91666667</coordinates></LinearRing></innerBoundaryIs><innerBoundaryIs><LinearRing><coordinates>114.5,27.16666667 114.41666667,27.16666667 114.33333333,27.16666667 114.25,27.16666667 114.25,27.08333333 114.16666667,27.08333333 114.08333333,27.08333333 114.08333333,27.0 114.16666667,27.0 114.25,27.0 114.33333333,27.0 114.41666667,27.0 114.41666667,27.08333333 114.5,27.08333333 114.5,27.16666667</coordinates></LinearRing></innerBoundaryIs><innerBoundaryIs><LinearRing><coordinates>115.66666667,27.08333333 115.66666667,27.0 115.75,27.0 115.75,27.08333333 115.66666667,27.08333333</coordinates></LinearRing></innerBoundaryIs><innerBoundaryIs><LinearRing><coordinates>116.16666667,27.33333333 116.08333333,27.33333333 116.08333333,27.25 116.16666667,27.25 116.16666667,27.33333333</coordinates></LinearRing></innerBoundaryIs><innerBoundaryIs><LinearRing><coordinates>107.08333333,27.33333333 107.08333333,27.25 107.08333333,27.16666667 107.0,27.16666667 107.0,27.08333333 107.08333333,27.08333333 107.16666667,27.08333333 107.16666667,27.16666667 107.16666667,27.25 107.16666667,27.33333333 107.08333333,27.33333333</coordinates></LinearRing></innerBoundaryIs><innerBoundaryIs><LinearRing><coordinates>106.08333333,28.58333333 106.08333333,28.5 106.16666667,28.5 106.16666667,28.58333333 106.08333333,28.58333333</coordinates></LinearRing></innerBoundaryIs><innerBoundaryIs><LinearRing><coordinates>106.41666667,28.75 106.41666667,28.66666667 106.5,28.66666667 106.5,28.75 106.41666667,28.75</coordinates></LinearRing></innerBoundaryIs><innerBoundaryIs><LinearRing><coordinates>107.08333333,29.16666667 107.16666667,29.16666667 107.16666667,29.25 107.08333333,29.25 107.08333333,29.16666667</coordinates></LinearRing></innerBoundaryIs><innerBoundaryIs><LinearRing><coordinates>107.41666667,29.5 107.33333333,29.5 107.33333333,29.41666667 107.41666667,29.41666667 107.41666667,29.5</coordinates></LinearRing></innerBoundaryIs><innerBoundaryIs><LinearRing><coordinates>109.41666667,31.0 109.5,31.0 109.5,30.91666667 109.58333333,30.91666667 109.58333333,31.0 109.66666667,31.0 109.66666667,31.08333333 109.58333333,31.08333333 109.5,31.08333333 109.5,31.16666667 109.41666667,31.16666667 109.33333333,31.16666667 109.33333333,31.08333333 109.41666667,31.08333333 109.41666667,31.0</coordinates></LinearRing></innerBoundaryIs><innerBoundaryIs><LinearRing><coordinates>108.25,32.33333333 108.16666667,32.33333333 108.16666667,32.25 108.25,32.25 108.25,32.33333333</coordinates></LinearRing></innerBoundaryIs><innerBoundaryIs><LinearRing><coordinates>110.66666667,31.91666667 110.58333333,31.91666667 110.58333333,31.83333333 110.66666667,31.83333333 110.66666667,31.91666667</coordinates></LinearRing></innerBoundaryIs><innerBoundaryIs><LinearRing><coordinates>110.58333333,31.83333333 110.5,31.83333333 110.5,31.91666667 110.41666667,31.91666667 110.41666667,31.83333333 110.41666667,31.75 110.33333333,31.75 110.33333333,31.83333333 110.25,31.83333333 110.16666667,31.83333333 110.16666667,31.75 110.25,31.75 110.25,31.66666667 110.25,31.58333333 110.16666667,31.58333333 110.16666667,31.5 110.08333333,31.5 110.08333333,31.58333333 110.0,31.58333333 109.91666667,31.58333333 109.83333333,31.58333333 109.75,31.58333333 109.66666667,31.58333333 109.66666667,31.5 109.75,31.5 109.83333333,31.5 109.83333333,31.41666667 109.91666667,31.41666667 110.0,31.41666667 110.0,31.33333333 110.08333333,31.33333333 110.08333333,31.41666667 110.16666667,31.41666667 110.25,31.41666667 110.33333333,31.41666667 110.33333333,31.33333333 110.41666667,31.33333333 110.41666667,31.41666667 110.5,31.41666667 110.5,31.5 110.58333333,31.5 110.58333333,31.58333333 110.66666667,31.58333333 110.75,31.58333333 110.75,31.66666667 110.66666667,31.66666667 110.58333333,31.66666667 110.58333333,31.75 110.58333333,31.83333333</coordinates></LinearRing></innerBoundaryIs><innerBoundaryIs><LinearRing><coordinates>110.91666667,31.75 110.83333333,31.75 110.83333333,31.66666667 110.91666667,31.66666667 110.91666667,31.75</coordinates></LinearRing></innerBoundaryIs><innerBoundaryIs><LinearRing><coordinates>110.83333333,30.91666667 110.83333333,31.0 110.75,31.0 110.75,31.08333333 110.83333333,31.08333333 110.83333333,31.16666667 110.75,31.16666667 110.75,31.25 110.75,31.33333333 110.66666667,31.33333333 110.66666667,31.25 110.66666667,31.16666667 110.66666667,31.08333333 110.58333333,31.08333333 110.5,31.08333333 110.41666667,31.08333333 110.41666667,31.16666667 110.33333333,31.16666667 110.33333333,31.25 110.25,31.25 110.25,31.16666667 110.25,31.08333333 110.16666667,31.08333333 110.08333333,31.08333333 110.08333333,31.0 110.16666667,31.0 110.25,31.0 110.33333333,31.0 110.41666667,31.0 110.41666667,30.91666667 110.5,30.91666667 110.58333333,30.91666667 110.58333333,30.83333333 110.66666667,30.83333333 110.66666667,30.91666667 110.75,30.91666667 110.83333333,30.91666667</coordinates></LinearRing></innerBoundaryIs><innerBoundaryIs><LinearRing><coordinates>110.75,31.33333333 110.83333333,31.33333333 110.83333333,31.41666667 110.83333333,31.5 110.75,31.5 110.75,31.41666667 110.75,31.33333333</coordinates></LinearRing></innerBoundaryIs><innerBoundaryIs><LinearRing><coordinates>110.83333333,30.83333333 110.75,30.83333333 110.75,30.75 110.83333333,30.75 110.83333333,30.83333333</coordinates></LinearRing></innerBoundaryIs><innerBoundaryIs><LinearRing><coordinates>110.83333333,30.41666667 110.75,30.41666667 110.75,30.33333333 110.83333333,30.33333333 110.83333333,30.41666667</coordinates></LinearRing></innerBoundaryIs><innerBoundaryIs><LinearRing><coordinates>110.33333333,29.25 110.33333333,29.33333333 110.25,29.33333333 110.25,29.25 110.33333333,29.25</coordinates></LinearRing></innerBoundaryIs><innerBoundaryIs><LinearRing><coordinates>110.25,29.25 110.16666667,29.25 110.16666667,29.16666667 110.16666667,29.08333333 110.25,29.08333333 110.25,29.16666667 110.25,29.25</coordinates></LinearRing></innerBoundaryIs><innerBoundaryIs><LinearRing><coordinates>113.41666667,26.66666667 113.41666667,26.58333333 113.5,26.58333333 113.5,26.66666667 113.41666667,26.66666667</coordinates></LinearRing></innerBoundaryIs><innerBoundaryIs><LinearRing><coordinates>113.41666667,26.58333333 113.33333333,26.58333333 113.33333333,26.5 113.33333333,26.41666667 113.41666667,26.41666667 113.41666667,26.5 113.41666667,26.58333333</coordinates></LinearRing></innerBoundaryIs><innerBoundaryIs><LinearRing><coordinates>113.5,26.66666667 113.58333333,26.66666667 113.66666667,26.66666667 113.66666667,26.75 113.66666667,26.83333333 113.66666667,26.91666667 113.58333333,26.91666667 113.58333333,26.83333333 113.5,26.83333333 113.5,26.75 113.5,26.66666667</coordinates></LinearRing></innerBoundaryIs><innerBoundaryIs><LinearRing><coordinates>112.58333333,26.5 112.58333333,26.41666667 112.5,26.41666667 112.5,26.5 112.5,26.58333333 112.41666667,26.58333333 112.41666667,26.5 112.33333333,26.5 112.33333333,26.41666667 112.33333333,26.33333333 112.41666667,26.33333333 112.41666667,26.25 112.5,26.25 112.5,26.33333333 112.58333333,26.33333333 112.58333333,26.25 112.66666667,26.25 112.66666667,26.33333333 112.75,26.33333333 112.83333333,26.33333333 112.83333333,26.25 112.91666667,26.25 112.91666667,26.33333333 113.0,26.33333333 113.0,26.25 113.0,26.16666667 113.08333333,26.16666667 113.08333333,26.08333333 113.0,26.08333333 112.91666667,26.08333333 112.83333333,26.08333333 112.83333333,26.0 112.91666667,26.0 112.91666667,25.91666667 112.91666667,25.83333333 112.83333333,25.83333333 112.83333333,25.75 112.91666667,25.75 112.91666667,25.66666667 113.0,25.66666667 113.08333333,25.66666667 113.08333333,25.75 113.08333333,25.83333333 113.16666667,25.83333333 113.16666667,25.91666667 113.25,25.91666667 113.25,26.0 113.25,26.08333333 113.33333333,26.08333333 113.33333333,26.16666667 113.25,26.16666667 113.25,26.25 113.16666667,26.25 113.08333333,26.25 113.08333333,26.33333333 113.08333333,26.41666667 113.0,26.41666667 112.91666667,26.41666667 112.91666667,26.5 113.0,26.5 113.0,26.58333333 113.0,26.66666667 113.08333333,26.66666667 113.08333333,26.75 113.0,26.75 112.91666667,26.75 112.91666667,26.83333333 112.83333333,26.83333333 112.83333333,26.75 112.75,26.75 112.75,26.83333333 112.66666667,26.83333333 112.58333333,26.83333333 112.58333333,26.75 112.66666667,26.75 112.66666667,26.66666667 112.58333333,26.66666667 112.58333333,26.58333333 112.58333333,26.5</coordinates></LinearRing></innerBoundaryIs><innerBoundaryIs><LinearRing><coordinates>112.83333333,25.75 112.75,25.75 112.75,25.66666667 112.83333333,25.66666667 112.83333333,25.75</coordinates></LinearRing></innerBoundaryIs><innerBoundaryIs><LinearRing><coordinates>112.75,25.75 112.75,25.83333333 112.75,25.91666667 112.66666667,25.91666667 112.58333333,25.91666667 112.58333333,25.83333333 112.66666667,25.83333333 112.66666667,25.75 112.75,25.75</coordinates></LinearRing></innerBoundaryIs><innerBoundaryIs><LinearRing><coordinates>112.58333333,25.83333333 112.5,25.83333333 112.41666667,25.83333333 112.33333333,25.83333333 112.33333333,25.75 112.33333333,25.66666667 112.33333333,25.58333333 112.41666667,25.58333333 112.41666667,25.66666667 112.41666667,25.75 112.5,25.75 112.58333333,25.75 112.58333333,25.83333333</coordinates></LinearRing></innerBoundaryIs><innerBoundaryIs><LinearRing><coordinates>107.75,26.5 107.75,26.41666667 107.83333333,26.41666667 107.83333333,26.5 107.75,26.5</coordinates></LinearRing></innerBoundaryIs><innerBoundaryIs><LinearRing><coordinates>107.83333333,26.5 107.91666667,26.5 107.91666667,26.58333333 107.83333333,26.58333333 107.83333333,26.5</coordinates></LinearRing></innerBoundaryIs><innerBoundaryIs><LinearRing><coordinates>108.91666667,27.25 109.0,27.25 109.0,27.33333333 108.91666667,27.33333333 108.91666667,27.25</coordinates></LinearRing></innerBoundaryIs><innerBoundaryIs><LinearRing><coordinates>109.0,27.33333333 109.08333333,27.33333333 109.08333333,27.41666667 109.0,27.41666667 109.0,27.33333333</coordinates></LinearRing></innerBoundaryIs><innerBoundaryIs><LinearRing><coordinates>110.0,27.16666667 110.08333333,27.16666667 110.08333333,27.25 110.0,27.25 110.0,27.16666667</coordinates></LinearRing></innerBoundaryIs><innerBoundaryIs><LinearRing><coordinates>110.08333333,27.25 110.16666667,27.25 110.16666667,27.33333333 110.25,27.33333333 110.25,27.41666667 110.16666667,27.41666667 110.08333333,27.41666667 110.08333333,27.33333333 110.08333333,27.25</coordinates></LinearRing></innerBoundaryIs><innerBoundaryIs><LinearRing><coordinates>109.0,28.58333333 109.08333333,28.58333333 109.08333333,28.66666667 109.0,28.66666667 109.0,28.58333333</coordinates></LinearRing></innerBoundaryIs><innerBoundaryIs><LinearRing><coordinates>109.08333333,28.66666667 109.16666667,28.66666667 109.16666667,28.75 109.25,28.75 109.33333333,28.75 109.41666667,28.75 109.41666667,28.83333333 109.33333333,28.83333333 109.25,28.83333333 109.16666667,28.83333333 109.16666667,28.91666667 109.16666667,29.0 109.08333333,29.0 109.08333333,29.08333333 109.0,29.08333333 109,29 109.0,28.91666667 109.0,28.83333333 109.08333333,28.83333333 109.08333333,28.75 109.08333333,28.66666667</coordinates></LinearRing></innerBoundaryIs><innerBoundaryIs><LinearRing><coordinates>109.41666667,28.83333333 109.5,28.83333333 109.5,28.91666667 109.41666667,28.91666667 109.41666667,28.83333333</coordinates></LinearRing></innerBoundaryIs><innerBoundaryIs><LinearRing><coordinates>109.41666667,28.91666667 109.41666667,29.0 109.33333333,29.0 109.33333333,28.91666667 109.41666667,28.91666667</coordinates></LinearRing></innerBoundaryIs><innerBoundaryIs><LinearRing><coordinates>109.08333333,29.08333333 109.16666667,29.08333333 109.16666667,29.16666667 109.08333333,29.16666667 109.08333333,29.08333333</coordinates></LinearRing></innerBoundaryIs><innerBoundaryIs><LinearRing><coordinates>109.16666667,29.16666667 109.25,29.16666667 109.25,29.25 109.16666667,29.25 109.16666667,29.16666667</coordinates></LinearRing></innerBoundaryIs><innerBoundaryIs><LinearRing><coordinates>109.25,28.58333333 109.25,28.5 109.33333333,28.5 109.33333333,28.58333333 109.25,28.58333333</coordinates></LinearRing></innerBoundaryIs><innerBoundaryIs><LinearRing><coordinates>109.33333333,28.58333333 109.41666667,28.58333333 109.5,28.58333333 109.58333333,28.58333333 109.58333333,28.66666667 109.66666667,28.66666667 109.75,28.66666667 109.75,28.75 109.75,28.83333333 109.75,28.91666667 109.83333333,28.91666667 109.83333333,29.0 109.91666667,29.0 109.91666667,29.08333333 109.83333333,29.08333333 109.75,29.08333333 109.75,29.16666667 109.75,29.25 109.66666667,29.25 109.66666667,29.16666667 109.66666667,29.08333333 109.66666667,29.0 109.66666667,28.91666667 109.58333333,28.91666667 109.58333333,28.83333333 109.58333333,28.75 109.5,28.75 109.5,28.66666667 109.41666667,28.66666667 109.33333333,28.66666667 109.33333333,28.58333333</coordinates></LinearRing></innerBoundaryIs><innerBoundaryIs><LinearRing><coordinates>109.91666667,29.08333333 110.0,29.08333333 110.0,29.16666667 110.0,29.25 109.91666667,29.25 109.91666667,29.16666667 109.91666667,29.08333333</coordinates></LinearRing></innerBoundaryIs><innerBoundaryIs><LinearRing><coordinates>108.16666667,29.33333333 108.25,29.33333333 108.25,29.41666667 108.16666667,29.41666667 108.16666667,29.33333333</coordinates></LinearRing></innerBoundaryIs><innerBoundaryIs><LinearRing><coordinates>108.25,29.41666667 108.33333333,29.41666667 108.33333333,29.5 108.25,29.5 108.25,29.41666667</coordinates></LinearRing></innerBoundaryIs><innerBoundaryIs><LinearRing><coordinates>109.58333333,31.25 109.66666667,31.25 109.75,31.25 109.83333333,31.25 109.83333333,31.16666667 109.83333333,31.08333333 109.91666667,31.08333333 110.0,31.08333333 110.0,31.16666667 109.91666667,31.16666667 109.91666667,31.25 109.91666667,31.33333333 109.83333333,31.33333333 109.75,31.33333333 109.66666667,31.33333333 109.58333333,31.33333333 109.58333333,31.25</coordinates></LinearRing></innerBoundaryIs><innerBoundaryIs><LinearRing><coordinates>109.83333333,31.08333333 109.75,31.08333333 109.75,31.0 109.83333333,31.0 109.83333333,31.08333333</coordinates></LinearRing></innerBoundaryIs><innerBoundaryIs><LinearRing><coordinates>108.41666667,31.91666667 108.41666667,31.83333333 108.5,31.83333333 108.5,31.91666667 108.41666667,31.91666667</coordinates></LinearRing></innerBoundaryIs><innerBoundaryIs><LinearRing><coordinates>108.41666667,31.83333333 108.33333333,31.83333333 108.33333333,31.75 108.41666667,31.75 108.41666667,31.83333333</coordinates></LinearRing></innerBoundaryIs><innerBoundaryIs><LinearRing><coordinates>113.75,28.33333333 113.75,28.25 113.83333333,28.25 113.83333333,28.33333333 113.75,28.33333333</coordinates></LinearRing></innerBoundaryIs><innerBoundaryIs><LinearRing><coordinates>113.83333333,28.33333333 113.91666667,28.33333333 113.91666667,28.41666667 113.83333333,28.41666667 113.83333333,28.33333333</coordinates></LinearRing></innerBoundaryIs><innerBoundaryIs><LinearRing><coordinates>113.33333333,27.58333333 113.41666667,27.58333333 113.41666667,27.66666667 113.33333333,27.66666667 113.33333333,27.58333333</coordinates></LinearRing></innerBoundaryIs><innerBoundaryIs><LinearRing><coordinates>113.5,27.58333333 113.5,27.5 113.5,27.41666667 113.58333333,27.41666667 113.58333333,27.5 113.58333333,27.58333333 113.5,27.58333333</coordinates></LinearRing></innerBoundaryIs><innerBoundaryIs><LinearRing><coordinates>111.5,25.33333333 111.5,25.25 111.58333333,25.25 111.58333333,25.33333333 111.66666667,25.33333333 111.66666667,25.41666667 111.66666667,25.5 111.66666667,25.58333333 111.58333333,25.58333333 111.58333333,25.5 111.5,25.5 111.5,25.41666667 111.5,25.33333333</coordinates></LinearRing></innerBoundaryIs><innerBoundaryIs><LinearRing><coordinates>111.08333333,25.16666667 111.08333333,25.08333333 111.08333333,25.0 111.16666667,25.0 111.16666667,25.08333333 111.16666667,25.16666667 111.08333333,25.16666667</coordinates></LinearRing></innerBoundaryIs><innerBoundaryIs><LinearRing><coordinates>115.25,25.16666667 115.25,25.08333333 115.33333333,25.08333333 115.41666667,25.08333333 115.41666667,25.16666667 115.33333333,25.16666667 115.25,25.16666667</coordinates></LinearRing></innerBoundaryIs><innerBoundaryIs><LinearRing><coordinates>112.16666667,26.5 112.25,26.5 112.25,26.58333333 112.16666667,26.58333333 112.16666667,26.5</coordinates></LinearRing></innerBoundaryIs><innerBoundaryIs><LinearRing><coordinates>112.33333333,26.83333333 112.41666667,26.83333333 112.5,26.83333333 112.5,26.91666667 112.41666667,26.91666667 112.41666667,27.0 112.33333333,27.0 112.33333333,26.91666667 112.33333333,26.83333333</coordinates></LinearRing></innerBoundaryIs><innerBoundaryIs><LinearRing><coordinates>113.16666667,26.83333333 113.16666667,26.75 113.25,26.75 113.25,26.83333333 113.33333333,26.83333333 113.41666667,26.83333333 113.41666667,26.91666667 113.41666667,27.0 113.41666667,27.08333333 113.33333333,27.08333333 113.25,27.08333333 113.25,27.0 113.16666667,27.0 113.16666667,26.91666667 113.16666667,26.83333333</coordinates></LinearRing></innerBoundaryIs><innerBoundaryIs><LinearRing><coordinates>107.25,27.25 107.33333333,27.25 107.41666667,27.25 107.41666667,27.33333333 107.33333333,27.33333333 107.25,27.33333333 107.25,27.25</coordinates></LinearRing></innerBoundaryIs><innerBoundaryIs><LinearRing><coordinates>108.75,27.16666667 108.83333333,27.16666667 108.83333333,27.25 108.75,27.25 108.75,27.16666667</coordinates></LinearRing></innerBoundaryIs><innerBoundaryIs><LinearRing><coordinates>107.58333333,27.41666667 107.58333333,27.33333333 107.66666667,27.33333333 107.66666667,27.41666667 107.58333333,27.41666667</coordinates></LinearRing></innerBoundaryIs><innerBoundaryIs><LinearRing><coordinates>108.41666667,28.58333333 108.41666667,28.5 108.41666667,28.41666667 108.5,28.41666667 108.5,28.5 108.5,28.58333333 108.41666667,28.58333333</coordinates></LinearRing></innerBoundaryIs><innerBoundaryIs><LinearRing><coordinates>108.91666667,28.5 108.91666667,28.41666667 109.0,28.41666667 109.0,28.33333333 109.08333333,28.33333333 109.08333333,28.41666667 109.08333333,28.5 109.0,28.5 108.91666667,28.5</coordinates></LinearRing></innerBoundaryIs><innerBoundaryIs><LinearRing><coordinates>106.75,28.33333333 106.83333333,28.33333333 106.91666667,28.33333333 106.91666667,28.41666667 106.83333333,28.41666667 106.75,28.41666667 106.75,28.33333333</coordinates></LinearRing></innerBoundaryIs><innerBoundaryIs><LinearRing><coordinates>108.08333333,28.33333333 108.08333333,28.25 108.16666667,28.25 108.16666667,28.33333333 108.08333333,28.33333333</coordinates></LinearRing></innerBoundaryIs><innerBoundaryIs><LinearRing><coordinates>108.25,28.33333333 108.25,28.25 108.33333333,28.25 108.33333333,28.33333333 108.33333333,28.41666667 108.25,28.41666667 108.25,28.33333333</coordinates></LinearRing></innerBoundaryIs><innerBoundaryIs><LinearRing><coordinates>108.0,27.66666667 108.08333333,27.66666667 108.08333333,27.75 108.0,27.75 108.0,27.66666667</coordinates></LinearRing></innerBoundaryIs><innerBoundaryIs><LinearRing><coordinates>108.16666667,27.75 108.16666667,27.66666667 108.25,27.66666667 108.25,27.75 108.25,27.83333333 108.16666667,27.83333333 108.16666667,27.75</coordinates></LinearRing></innerBoundaryIs><innerBoundaryIs><LinearRing><coordinates>108.91666667,27.75 108.91666667,27.66666667 109.0,27.66666667 109.08333333,27.66666667 109.16666667,27.66666667 109.25,27.66666667 109.25,27.75 109.16666667,27.75 109.16666667,27.83333333 109.08333333,27.83333333 109.0,27.83333333 109.0,27.75 108.91666667,27.75</coordinates></LinearRing></innerBoundaryIs><innerBoundaryIs><LinearRing><coordinates>108.25,29.16666667 108.25,29.08333333 108.33333333,29.08333333 108.33333333,29.16666667 108.25,29.16666667</coordinates></LinearRing></innerBoundaryIs><innerBoundaryIs><LinearRing><coordinates>108.33333333,28.75 108.41666667,28.75 108.41666667,28.83333333 108.33333333,28.83333333 108.33333333,28.75</coordinates></LinearRing></innerBoundaryIs><innerBoundaryIs><LinearRing><coordinates>110.0,29.58333333 110.0,29.5 109.91666667,29.5 109.91666667,29.41666667 109.91666667,29.33333333 110.0,29.33333333 110.0,29.41666667 110.08333333,29.41666667 110.08333333,29.33333333 110.16666667,29.33333333 110.16666667,29.41666667 110.25,29.41666667 110.25,29.5 110.16666667,29.5 110.16666667,29.58333333 110.16666667,29.66666667 110.08333333,29.66666667 110.08333333,29.58333333 110.0,29.58333333</coordinates></LinearRing></innerBoundaryIs><innerBoundaryIs><LinearRing><coordinates>107.5,29.33333333 107.58333333,29.33333333 107.58333333,29.41666667 107.5,29.41666667 107.5,29.33333333</coordinates></LinearRing></innerBoundaryIs><innerBoundaryIs><LinearRing><coordinates>107.91666667,29.33333333 108.0,29.33333333 108.0,29.41666667 107.91666667,29.41666667 107.91666667,29.33333333</coordinates></LinearRing></innerBoundaryIs><innerBoundaryIs><LinearRing><coordinates>108.58333333,30.75 108.58333333,30.66666667 108.66666667,30.66666667 108.66666667,30.75 108.58333333,30.75</coordinates></LinearRing></innerBoundaryIs><innerBoundaryIs><LinearRing><coordinates>109.41666667,30.25 109.5,30.25 109.5,30.33333333 109.41666667,30.33333333 109.41666667,30.25</coordinates></LinearRing></innerBoundaryIs><innerBoundaryIs><LinearRing><coordinates>108.66666667,31.58333333 108.75,31.58333333 108.75,31.66666667 108.75,31.75 108.66666667,31.75 108.66666667,31.66666667 108.66666667,31.58333333</coordinates></LinearRing></innerBoundaryIs><innerBoundaryIs><LinearRing><coordinates>108.25,31.33333333 108.33333333,31.33333333 108.33333333,31.41666667 108.25,31.41666667 108.25,31.33333333</coordinates></LinearRing></innerBoundaryIs><innerBoundaryIs><LinearRing><coordinates>109.41666667,31.33333333 109.5,31.33333333 109.5,31.41666667 109.41666667,31.41666667 109.41666667,31.33333333</coordinates></LinearRing></innerBoundaryIs><innerBoundaryIs><LinearRing><coordinates>108.16666667,31.83333333 108.08333333,31.83333333 108.08333333,31.75 108.16666667,31.75 108.16666667,31.83333333</coordinates></LinearRing></innerBoundaryIs><innerBoundaryIs><LinearRing><coordinates>107.66666667,32.16666667 107.75,32.16666667 107.83333333,32.16666667 107.83333333,32.25 107.75,32.25 107.66666667,32.25 107.66666667,32.16666667</coordinates></LinearRing></innerBoundaryIs><innerBoundaryIs><LinearRing><coordinates>109.58333333,31.91666667 109.58333333,31.83333333 109.66666667,31.83333333 109.66666667,31.91666667 109.66666667,32.0 109.58333333,32.0 109.58333333,31.91666667</coordinates></LinearRing></innerBoundaryIs><innerBoundaryIs><LinearRing><coordinates>109.75,31.83333333 109.75,31.75 109.83333333,31.75 109.83333333,31.83333333 109.75,31.83333333</coordinates></LinearRing></innerBoundaryIs><innerBoundaryIs><LinearRing><coordinates>111.33333333,28.33333333 111.41666667,28.33333333 111.41666667,28.41666667 111.33333333,28.41666667 111.25,28.41666667 111.16666667,28.41666667 111.16666667,28.33333333 111.25,28.33333333 111.33333333,28.33333333</coordinates></LinearRing></innerBoundaryIs><innerBoundaryIs><LinearRing><coordinates>110.5,27.91666667 110.5,27.83333333 110.58333333,27.83333333 110.66666667,27.83333333 110.66666667,27.91666667 110.75,27.91666667 110.75,28.0 110.75,28.08333333 110.66666667,28.08333333 110.58333333,28.08333333 110.58333333,28.0 110.58333333,27.91666667 110.5,27.91666667</coordinates></LinearRing></innerBoundaryIs><innerBoundaryIs><LinearRing><coordinates>113.16666667,27.66666667 113.25,27.66666667 113.25,27.75 113.16666667,27.75 113.16666667,27.66666667</coordinates></LinearRing></innerBoundaryIs></Polygon><Polygon><outerBoundaryIs><LinearRing><coordinates>115.91666667,27.58333333 116.0,27.58333333 116.0,27.5 115.91666667,27.5 115.91666667,27.41666667 115.83333333,27.41666667 115.83333333,27.5 115.83333333,27.58333333 115.91666667,27.58333333</coordinates></LinearRing></outerBoundaryIs></Polygon><Polygon><outerBoundaryIs><LinearRing><coordinates>114.91666667,27.5 114.83333333,27.5 114.83333333,27.58333333 114.83333333,27.66666667 114.91666667,27.66666667 114.91666667,27.58333333 115.0,27.58333333 115.0,27.5 114.91666667,27.5</coordinates></LinearRing></outerBoundaryIs></Polygon><Polygon><outerBoundaryIs><LinearRing><coordinates>115.33333333,27.5 115.41666667,27.5 115.41666667,27.41666667 115.33333333,27.41666667 115.33333333,27.5</coordinates></LinearRing></outerBoundaryIs></Polygon><Polygon><outerBoundaryIs><LinearRing><coordinates>109.83333333,27.5 109.91666667,27.5 109.91666667,27.41666667 109.83333333,27.41666667 109.83333333,27.5</coordinates></LinearRing></outerBoundaryIs></Polygon><Polygon><outerBoundaryIs><LinearRing><coordinates>106.5,27.66666667 106.5,27.58333333 106.41666667,27.58333333 106.41666667,27.66666667 106.41666667,27.75 106.41666667,27.83333333 106.5,27.83333333 106.5,27.75 106.5,27.66666667</coordinates></LinearRing></outerBoundaryIs></Polygon><Polygon><outerBoundaryIs><LinearRing><coordinates>118.75,27.66666667 118.83333333,27.66666667 118.83333333,27.58333333 118.75,27.58333333 118.75,27.66666667</coordinates></LinearRing></outerBoundaryIs></Polygon></MultiGeometry>
  </Placemark>
</Folder>
</Document></kml>
