# Supplementary material for: Species conservation profiles of a random sample of world spiders IV: Scytodidae to Zoropsidae
Source: Biodivers Data J. 2018 Dec 14;(6):e30842. doi: 10.3897/BDJ.6.e30842 (PMC6303285; doi:10.3897/BDJ.6.e30842)
Supplement: Supplementary material 26 — Distribution of Thymoites pictipes (Banks, 1904) [file bdj-06-e30842-s026.kml]

<?xml version="1.0" encoding="utf-8" ?>
<kml xmlns="http://www.opengis.net/kml/2.2">
<Document id="root_doc">
<Schema name="Thymoites_pictipes.kml" id="Thymoites_pictipes.kml">
	<SimpleField name="layer" type="float"></SimpleField>
</Schema>
<Folder><name>Thymoites_pictipes.kml</name>
  <Placemark>
	<Style><LineStyle><color>ff0000ff</color></LineStyle><PolyStyle><fill>0</fill></PolyStyle></Style>
	<ExtendedData><SchemaData schemaUrl="#Thymoites_pictipes.kml">
		<SimpleData name="layer">1</SimpleData>
	</SchemaData></ExtendedData>
      <MultiGeometry><Polygon><outerBoundaryIs><LinearRing><coordinates>-111.66666667,24.33333333 -111.66666667,24.25 -111.75,24.25 -111.75,24.33333333 -111.83333333,24.33333333 -111.83333333,24.41666667 -111.91666667,24.41666667 -111.91666667,24.5 -112.0,24.5 -112.08333333,24.5 -112.16666667,24.5 -112.16666667,24.58333333 -112.25,24.58333333 -112.25,24.66666667 -112.16666667,24.66666667 -112.16666667,24.75 -112.25,24.75 -112.33333333,24.75 -112.33333333,24.83333333 -112.33333333,24.91666667 -112.25,24.91666667 -112.25,25.0 -112.25,25.08333333 -112.25,25.16666667 -112.16666667,25.16666667 -112.16666667,25.25 -112.16666667,25.33333333 -112.16666667,25.41666667 -112.16666667,25.5 -112.16666667,25.58333333 -112.16666667,25.66666667 -112.16666667,25.75 -112.16666667,25.83333333 -112.16666667,25.91666667 -112.25,25.91666667 -112.25,26.0 -112.33333333,26.0 -112.33333333,26.08333333 -112.33333333,26.16666667 -112.25,26.16666667 -112.25,26.08333333 -112.16666667,26.08333333 -112.16666667,26.0 -112.08333333,26.0 -112.08333333,25.91666667 -112.08333333,25.83333333 -112.0,25.83333333 -112.0,25.75 -112.0,25.66666667 -112.0,25.58333333 -112.0,25.5 -112.0,25.41666667 -112.0,25.33333333 -112.0,25.25 -112.0,25.16666667 -112.0,25.08333333 -112,25 -112.0,24.91666667 -111.91666667,24.91666667 -111.91666667,24.83333333 -111.83333333,24.83333333 -111.83333333,24.75 -111.75,24.75 -111.66666667,24.75 -111.66666667,24.66666667 -111.58333333,24.66666667 -111.58333333,24.58333333 -111.5,24.58333333 -111.5,24.5 -111.41666667,24.5 -111.41666667,24.41666667 -111.33333333,24.41666667 -111.33333333,24.33333333 -111.33333333,24.25 -111.41666667,24.25 -111.5,24.25 -111.5,24.33333333 -111.58333333,24.33333333 -111.66666667,24.33333333</coordinates></LinearRing></outerBoundaryIs><innerBoundaryIs><LinearRing><coordinates>-112.0,24.66666667 -112.08333333,24.66666667 -112.08333333,24.58333333 -112.0,24.58333333 -111.91666667,24.58333333 -111.91666667,24.66666667 -112.0,24.66666667</coordinates></LinearRing></innerBoundaryIs></Polygon><Polygon><outerBoundaryIs><LinearRing><coordinates>-113.66666667,29.5 -113.58333333,29.5 -113.58333333,29.41666667 -113.66666667,29.41666667 -113.66666667,29.5</coordinates></LinearRing></outerBoundaryIs></Polygon><Polygon><outerBoundaryIs><LinearRing><coordinates>-116.83333333,31.83333333 -116.75,31.83333333 -116.75,31.75 -116.83333333,31.75 -116.83333333,31.83333333</coordinates></LinearRing></outerBoundaryIs></Polygon><Polygon><outerBoundaryIs><LinearRing><coordinates>-117.33333333,32.5 -117.25,32.5 -117.25,32.41666667 -117.33333333,32.41666667 -117.33333333,32.5</coordinates></LinearRing></outerBoundaryIs></Polygon><Polygon><outerBoundaryIs><LinearRing><coordinates>-115.25,31.83333333 -115.25,31.75 -115.33333333,31.75 -115.41666667,31.75 -115.41666667,31.83333333 -115.5,31.83333333 -115.5,31.91666667 -115.58333333,31.91666667 -115.66666667,31.91666667 -115.66666667,32.0 -115.66666667,32.08333333 -115.75,32.08333333 -115.75,32.16666667 -115.75,32.25 -115.66666667,32.25 -115.58333333,32.25 -115.58333333,32.16666667 -115.5,32.16666667 -115.41666667,32.16666667 -115.41666667,32.08333333 -115.33333333,32.08333333 -115.33333333,32.0 -115.25,32.0 -115.25,31.91666667 -115.25,31.83333333</coordinates></LinearRing></outerBoundaryIs></Polygon><Polygon><outerBoundaryIs><LinearRing><coordinates>-120.25,36.66666667 -120.16666667,36.66666667 -120.16666667,36.58333333 -120.25,36.58333333 -120.25,36.66666667</coordinates></LinearRing></outerBoundaryIs></Polygon><Polygon><outerBoundaryIs><LinearRing><coordinates>-124.41666667,47.5 -124.33333333,47.5 -124.33333333,47.41666667 -124.41666667,47.41666667 -124.41666667,47.5</coordinates></LinearRing></outerBoundaryIs></Polygon><Polygon><outerBoundaryIs><LinearRing><coordinates>-124.91666667,50.0 -124.83333333,50.0 -124.83333333,49.91666667 -124.91666667,49.91666667 -125.0,49.91666667 -125,50 -124.91666667,50.0</coordinates></LinearRing></outerBoundaryIs></Polygon><Polygon><outerBoundaryIs><LinearRing><coordinates>-125.16666667,50.0 -125.16666667,49.91666667 -125.25,49.91666667 -125.25,50.0 -125.25,50.08333333 -125.16666667,50.08333333 -125.08333333,50.08333333 -125.08333333,50.0 -125.16666667,50.0</coordinates></LinearRing></outerBoundaryIs></Polygon><Polygon><outerBoundaryIs><LinearRing><coordinates>-112.41666667,26.25 -112.33333333,26.25 -112.33333333,26.16666667 -112.41666667,26.16666667 -112.5,26.16666667 -112.58333333,26.16666667 -112.58333333,26.25 -112.66666667,26.25 -112.75,26.25 -112.75,26.33333333 -112.83333333,26.33333333 -112.83333333,26.41666667 -112.91666667,26.41666667 -112.91666667,26.5 -113.0,26.5 -113.08333333,26.5 -113.08333333,26.58333333 -113.16666667,26.58333333 -113.16666667,26.66666667 -113.25,26.66666667 -113.33333333,26.66666667 -113.33333333,26.75 -113.41666667,26.75 -113.5,26.75 -113.5,26.66666667 -113.58333333,26.66666667 -113.66666667,26.66666667 -113.66666667,26.75 -113.75,26.75 -113.75,26.83333333 -113.83333333,26.83333333 -113.83333333,26.91666667 -113.91666667,26.91666667 -114.0,26.91666667 -114.08333333,26.91666667 -114.08333333,27.0 -114.08333333,27.08333333 -114.16666667,27.08333333 -114.25,27.08333333 -114.33333333,27.08333333 -114.41666667,27.08333333 -114.41666667,27.16666667 -114.5,27.16666667 -114.5,27.25 -114.5,27.33333333 -114.58333333,27.33333333 -114.58333333,27.41666667 -114.66666667,27.41666667 -114.66666667,27.5 -114.75,27.5 -114.83333333,27.5 -114.83333333,27.58333333 -114.91666667,27.58333333 -114.91666667,27.66666667 -115.0,27.66666667 -115.08333333,27.66666667 -115.08333333,27.75 -115.08333333,27.83333333 -115.16666667,27.83333333 -115.25,27.83333333 -115.25,27.91666667 -115.16666667,27.91666667 -115.08333333,27.91666667 -115.0,27.91666667 -115.0,27.83333333 -114.91666667,27.83333333 -114.83333333,27.83333333 -114.75,27.83333333 -114.66666667,27.83333333 -114.58333333,27.83333333 -114.5,27.83333333 -114.41666667,27.83333333 -114.41666667,27.91666667 -114.33333333,27.91666667 -114.33333333,28.0 -114.25,28.0 -114.25,28.08333333 -114.16666667,28.08333333 -114.16666667,28.16666667 -114.16666667,28.25 -114.16666667,28.33333333 -114.08333333,28.33333333 -114.08333333,28.41666667 -114.08333333,28.5 -114.16666667,28.5 -114.16666667,28.58333333 -114.25,28.58333333 -114.33333333,28.58333333 -114.33333333,28.66666667 -114.41666667,28.66666667 -114.41666667,28.75 -114.41666667,28.83333333 -114.5,28.83333333 -114.5,28.91666667 -114.58333333,28.91666667 -114.66666667,28.91666667 -114.66666667,29.0 -114.66666667,29.08333333 -114.75,29.08333333 -114.75,29.16666667 -114.83333333,29.16666667 -114.91666667,29.16666667 -114.91666667,29.25 -114.91666667,29.33333333 -115.0,29.33333333 -115.08333333,29.33333333 -115.08333333,29.41666667 -115.16666667,29.41666667 -115.25,29.41666667 -115.25,29.5 -115.33333333,29.5 -115.41666667,29.5 -115.41666667,29.58333333 -115.5,29.58333333 -115.58333333,29.58333333 -115.58333333,29.66666667 -115.66666667,29.66666667 -115.75,29.66666667 -115.75,29.75 -115.75,29.83333333 -115.75,29.91666667 -115.83333333,29.91666667 -115.83333333,30.0 -115.83333333,30.08333333 -115.83333333,30.16666667 -115.83333333,30.25 -115.83333333,30.33333333 -115.91666667,30.33333333 -116.0,30.33333333 -116.08333333,30.33333333 -116.08333333,30.41666667 -116.16666667,30.41666667 -116.16666667,30.5 -116.08333333,30.5 -116.08333333,30.58333333 -116.08333333,30.66666667 -116.08333333,30.75 -116.16666667,30.75 -116.16666667,30.83333333 -116.25,30.83333333 -116.25,30.91666667 -116.33333333,30.91666667 -116.33333333,31.0 -116.33333333,31.08333333 -116.33333333,31.16666667 -116.41666667,31.16666667 -116.41666667,31.25 -116.5,31.25 -116.5,31.33333333 -116.58333333,31.33333333 -116.58333333,31.41666667 -116.66666667,31.41666667 -116.66666667,31.5 -116.75,31.5 -116.75,31.58333333 -116.66666667,31.58333333 -116.66666667,31.66666667 -116.75,31.66666667 -116.75,31.75 -116.66666667,31.75 -116.66666667,31.83333333 -116.75,31.83333333 -116.75,31.91666667 -116.83333333,31.91666667 -116.91666667,31.91666667 -116.91666667,32.0 -116.91666667,32.08333333 -116.91666667,32.16666667 -117.0,32.16666667 -117.0,32.25 -117.08333333,32.25 -117.08333333,32.33333333 -117.16666667,32.33333333 -117.25,32.33333333 -117.25,32.41666667 -117.16666667,32.41666667 -117.16666667,32.5 -117.16666667,32.58333333 -117.16666667,32.66666667 -117.25,32.66666667 -117.33333333,32.66666667 -117.33333333,32.75 -117.33333333,32.83333333 -117.33333333,32.91666667 -117.33333333,33.0 -117.33333333,33.08333333 -117.41666667,33.08333333 -117.41666667,33.16666667 -117.5,33.16666667 -117.5,33.25 -117.5,33.33333333 -117.58333333,33.33333333 -117.66666667,33.33333333 -117.66666667,33.41666667 -117.75,33.41666667 -117.75,33.5 -117.83333333,33.5 -117.91666667,33.5 -117.91666667,33.58333333 -118.0,33.58333333 -118.08333333,33.58333333 -118.08333333,33.66666667 -118.16666667,33.66666667 -118.25,33.66666667 -118.33333333,33.66666667 -118.41666667,33.66666667 -118.41666667,33.75 -118.5,33.75 -118.5,33.83333333 -118.5,33.91666667 -118.5,34.0 -118.58333333,34.0 -118.66666667,34.0 -118.75,34.0 -118.83333333,34.0 -118.91666667,34.0 -119,34 -119.08333333,34.0 -119.08333333,34.08333333 -119.16666667,34.08333333 -119.25,34.08333333 -119.25,34.16666667 -119.33333333,34.16666667 -119.33333333,34.25 -119.41666667,34.25 -119.41666667,34.33333333 -119.5,34.33333333 -119.58333333,34.33333333 -119.58333333,34.41666667 -119.66666667,34.41666667 -119.66666667,34.33333333 -119.75,34.33333333 -119.83333333,34.33333333 -119.91666667,34.33333333 -119.91666667,34.41666667 -120.0,34.41666667 -120.08333333,34.41666667 -120.16666667,34.41666667 -120.25,34.41666667 -120.33333333,34.41666667 -120.41666667,34.41666667 -120.5,34.41666667 -120.5,34.5 -120.58333333,34.5 -120.66666667,34.5 -120.66666667,34.58333333 -120.66666667,34.66666667 -120.66666667,34.75 -120.66666667,34.83333333 -120.66666667,34.91666667 -120.66666667,35.0 -120.66666667,35.08333333 -120.75,35.08333333 -120.75,35.16666667 -120.83333333,35.16666667 -120.91666667,35.16666667 -120.91666667,35.25 -120.91666667,35.33333333 -120.91666667,35.41666667 -121.0,35.41666667 -121.08333333,35.41666667 -121.08333333,35.5 -121.16666667,35.5 -121.16666667,35.58333333 -121.25,35.58333333 -121.25,35.66666667 -121.33333333,35.66666667 -121.33333333,35.75 -121.41666667,35.75 -121.41666667,35.83333333 -121.5,35.83333333 -121.5,35.91666667 -121.5,36.0 -121.58333333,36.0 -121.66666667,36.0 -121.66666667,36.08333333 -121.75,36.08333333 -121.75,36.16666667 -121.83333333,36.16666667 -121.83333333,36.25 -121.91666667,36.25 -121.91666667,36.33333333 -121.91666667,36.41666667 -122.0,36.41666667 -122.0,36.5 -122.0,36.58333333 -122.0,36.66666667 -121.91666667,36.66666667 -121.83333333,36.66666667 -121.83333333,36.75 -121.83333333,36.83333333 -121.91666667,36.83333333 -121.91666667,36.91666667 -122.0,36.91666667 -122.08333333,36.91666667 -122.16666667,36.91666667 -122.25,36.91666667 -122.25,37.0 -122.33333333,37.0 -122.33333333,37.08333333 -122.41666667,37.08333333 -122.41666667,37.16666667 -122.41666667,37.25 -122.41666667,37.33333333 -122.5,37.33333333 -122.5,37.41666667 -122.5,37.5 -122.58333333,37.5 -122.58333333,37.58333333 -122.58333333,37.66666667 -122.58333333,37.75 -122.58333333,37.83333333 -122.66666667,37.83333333 -122.75,37.83333333 -122.75,37.91666667 -122.83333333,37.91666667 -122.83333333,38.0 -122.91666667,38.0 -122.91666667,37.91666667 -123.0,37.91666667 -123.08333333,37.91666667 -123.08333333,38.0 -123.08333333,38.08333333 -123.0,38.08333333 -123.0,38.16666667 -123.0,38.25 -123.08333333,38.25 -123.08333333,38.33333333 -123.16666667,38.33333333 -123.16666667,38.41666667 -123.25,38.41666667 -123.25,38.5 -123.33333333,38.5 -123.41666667,38.5 -123.41666667,38.58333333 -123.41666667,38.66666667 -123.5,38.66666667 -123.58333333,38.66666667 -123.58333333,38.75 -123.66666667,38.75 -123.66666667,38.83333333 -123.75,38.83333333 -123.75,38.91666667 -123.75,39.0 -123.75,39.08333333 -123.75,39.16666667 -123.83333333,39.16666667 -123.83333333,39.25 -123.83333333,39.33333333 -123.83333333,39.41666667 -123.83333333,39.5 -123.83333333,39.58333333 -123.83333333,39.66666667 -123.83333333,39.75 -123.91666667,39.75 -123.91666667,39.83333333 -124.0,39.83333333 -124.0,39.91666667 -124.08333333,39.91666667 -124.08333333,40.0 -124.08333333,40.08333333 -124.16666667,40.08333333 -124.25,40.08333333 -124.25,40.16666667 -124.33333333,40.16666667 -124.41666667,40.16666667 -124.41666667,40.25 -124.41666667,40.33333333 -124.41666667,40.41666667 -124.41666667,40.5 -124.41666667,40.58333333 -124.41666667,40.66666667 -124.33333333,40.66666667 -124.33333333,40.75 -124.25,40.75 -124.25,40.83333333 -124.25,40.91666667 -124.16666667,40.91666667 -124.16666667,41.0 -124.16666667,41.08333333 -124.16666667,41.16666667 -124.16666667,41.25 -124.16666667,41.33333333 -124.08333333,41.33333333 -124.08333333,41.41666667 -124.08333333,41.5 -124.16666667,41.5 -124.16666667,41.58333333 -124.16666667,41.66666667 -124.25,41.66666667 -124.25,41.75 -124.25,41.83333333 -124.25,41.91666667 -124.25,42.0 -124.33333333,42.0 -124.33333333,42.08333333 -124.41666667,42.08333333 -124.41666667,42.16666667 -124.41666667,42.25 -124.5,42.25 -124.5,42.33333333 -124.5,42.41666667 -124.5,42.5 -124.41666667,42.5 -124.41666667,42.58333333 -124.41666667,42.66666667 -124.5,42.66666667 -124.58333333,42.66666667 -124.58333333,42.75 -124.58333333,42.83333333 -124.58333333,42.91666667 -124.5,42.91666667 -124.5,43.0 -124.5,43.08333333 -124.5,43.16666667 -124.41666667,43.16666667 -124.41666667,43.25 -124.41666667,43.33333333 -124.41666667,43.41666667 -124.33333333,43.41666667 -124.33333333,43.5 -124.25,43.5 -124.25,43.58333333 -124.25,43.66666667 -124.25,43.75 -124.25,43.83333333 -124.16666667,43.83333333 -124.16666667,43.91666667 -124.16666667,44.0 -124.16666667,44.08333333 -124.16666667,44.16666667 -124.16666667,44.25 -124.16666667,44.33333333 -124.16666667,44.41666667 -124.08333333,44.41666667 -124.08333333,44.5 -124.08333333,44.58333333 -124.08333333,44.66666667 -124.08333333,44.75 -124.08333333,44.83333333 -124.08333333,44.91666667 -124.08333333,45.0 -124.08333333,45.08333333 -124.0,45.08333333 -124.0,45.16666667 -124.0,45.25 -124.0,45.33333333 -124.0,45.41666667 -124.0,45.5 -124.0,45.58333333 -124.0,45.66666667 -124.0,45.75 -124.0,45.83333333 -124.0,45.91666667 -124,46 -124.0,46.08333333 -124.0,46.16666667 -124.08333333,46.16666667 -124.08333333,46.25 -124.08333333,46.33333333 -124.08333333,46.41666667 -124.08333333,46.5 -124.08333333,46.58333333 -124.08333333,46.66666667 -124.16666667,46.66666667 -124.16666667,46.75 -124.16666667,46.83333333 -124.16666667,46.91666667 -124.25,46.91666667 -124.25,47.0 -124.25,47.08333333 -124.25,47.16666667 -124.25,47.25 -124.33333333,47.25 -124.33333333,47.33333333 -124.33333333,47.41666667 -124.25,47.41666667 -124.25,47.33333333 -124.16666667,47.33333333 -124.16666667,47.25 -124.08333333,47.25 -124.0,47.25 -123.91666667,47.25 -123.83333333,47.25 -123.75,47.25 -123.66666667,47.25 -123.58333333,47.25 -123.5,47.25 -123.41666667,47.25 -123.33333333,47.25 -123.33333333,47.33333333 -123.33333333,47.41666667 -123.25,47.41666667 -123.16666667,47.41666667 -123.16666667,47.5 -123.08333333,47.5 -123.08333333,47.58333333 -123.0,47.58333333 -123.0,47.66666667 -122.91666667,47.66666667 -122.91666667,47.75 -122.91666667,47.83333333 -122.91666667,47.91666667 -122.91666667,48.0 -123,48 -123.08333333,48.0 -123.16666667,48.0 -123.25,48.0 -123.25,48.08333333 -123.33333333,48.08333333 -123.41666667,48.08333333 -123.5,48.08333333 -123.58333333,48.08333333 -123.66666667,48.08333333 -123.75,48.08333333 -123.83333333,48.08333333 -123.83333333,48.16666667 -123.75,48.16666667 -123.66666667,48.16666667 -123.58333333,48.16666667 -123.5,48.16666667 -123.41666667,48.16666667 -123.33333333,48.16666667 -123.25,48.16666667 -123.16666667,48.16666667 -123.16666667,48.25 -123.08333333,48.25 -123.08333333,48.16666667 -123.0,48.16666667 -122.91666667,48.16666667 -122.83333333,48.16666667 -122.83333333,48.25 -122.83333333,48.33333333 -122.75,48.33333333 -122.75,48.41666667 -122.83333333,48.41666667 -122.91666667,48.41666667 -123.0,48.41666667 -123.08333333,48.41666667 -123.16666667,48.41666667 -123.25,48.41666667 -123.25,48.33333333 -123.33333333,48.33333333 -123.41666667,48.33333333 -123.5,48.33333333 -123.5,48.25 -123.58333333,48.25 -123.66666667,48.25 -123.75,48.25 -123.75,48.33333333 -123.83333333,48.33333333 -123.91666667,48.33333333 -124.0,48.33333333 -124.08333333,48.33333333 -124.08333333,48.41666667 -124.0,48.41666667 -123.91666667,48.41666667 -123.83333333,48.41666667 -123.75,48.41666667 -123.75,48.5 -123.66666667,48.5 -123.66666667,48.41666667 -123.58333333,48.41666667 -123.58333333,48.5 -123.58333333,48.58333333 -123.66666667,48.58333333 -123.66666667,48.66666667 -123.75,48.66666667 -123.75,48.75 -123.83333333,48.75 -123.83333333,48.83333333 -123.75,48.83333333 -123.75,48.91666667 -123.83333333,48.91666667 -123.83333333,49.0 -123.91666667,49.0 -123.91666667,49.08333333 -124.0,49.08333333 -124.0,49.16666667 -124.08333333,49.16666667 -124.08333333,49.25 -124.16666667,49.25 -124.25,49.25 -124.33333333,49.25 -124.41666667,49.25 -124.41666667,49.33333333 -124.5,49.33333333 -124.58333333,49.33333333 -124.66666667,49.33333333 -124.66666667,49.41666667 -124.75,49.41666667 -124.75,49.5 -124.83333333,49.5 -124.91666667,49.5 -124.91666667,49.58333333 -125.0,49.58333333 -125.0,49.66666667 -125.08333333,49.66666667 -125.08333333,49.75 -125.08333333,49.83333333 -125.16666667,49.83333333 -125.16666667,49.91666667 -125.08333333,49.91666667 -125.0,49.91666667 -125.0,49.83333333 -124.91666667,49.83333333 -124.91666667,49.75 -124.83333333,49.75 -124.83333333,49.66666667 -124.75,49.66666667 -124.75,49.58333333 -124.66666667,49.58333333 -124.58333333,49.58333333 -124.58333333,49.5 -124.58333333,49.41666667 -124.5,49.41666667 -124.41666667,49.41666667 -124.41666667,49.5 -124.41666667,49.58333333 -124.33333333,49.58333333 -124.33333333,49.5 -124.25,49.5 -124.16666667,49.5 -124.08333333,49.5 -124.08333333,49.41666667 -124.08333333,49.33333333 -124.0,49.33333333 -124.0,49.25 -123.91666667,49.25 -123.83333333,49.25 -123.75,49.25 -123.75,49.16666667 -123.66666667,49.16666667 -123.58333333,49.16666667 -123.58333333,49.08333333 -123.5,49.08333333 -123.5,49.0 -123.41666667,49.0 -123.33333333,49.0 -123.33333333,48.91666667 -123.25,48.91666667 -123.25,48.83333333 -123.16666667,48.83333333 -123.08333333,48.83333333 -123.0,48.83333333 -122.91666667,48.83333333 -122.83333333,48.83333333 -122.83333333,48.75 -122.83333333,48.66666667 -122.75,48.66666667 -122.75,48.75 -122.66666667,48.75 -122.58333333,48.75 -122.58333333,48.66666667 -122.5,48.66666667 -122.5,48.58333333 -122.5,48.5 -122.41666667,48.5 -122.41666667,48.41666667 -122.41666667,48.33333333 -122.41666667,48.25 -122.33333333,48.25 -122.33333333,48.16666667 -122.33333333,48.08333333 -122.25,48.08333333 -122.25,48.0 -122.33333333,48.0 -122.33333333,47.91666667 -122.33333333,47.83333333 -122.33333333,47.75 -122.25,47.75 -122.16666667,47.75 -122.16666667,47.66666667 -122.16666667,47.58333333 -122.16666667,47.5 -122.25,47.5 -122.25,47.41666667 -122.25,47.33333333 -122.25,47.25 -122.25,47.16666667 -122.33333333,47.16666667 -122.41666667,47.16666667 -122.41666667,47.08333333 -122.41666667,47.0 -122.5,47.0 -122.5,46.91666667 -122.5,46.83333333 -122.58333333,46.83333333 -122.66666667,46.83333333 -122.75,46.83333333 -122.75,46.75 -122.75,46.66666667 -122.75,46.58333333 -122.75,46.5 -122.66666667,46.5 -122.66666667,46.41666667 -122.75,46.41666667 -122.75,46.33333333 -122.83333333,46.33333333 -122.91666667,46.33333333 -122.91666667,46.25 -122.91666667,46.16666667 -122.83333333,46.16666667 -122.83333333,46.08333333 -122.83333333,46.0 -122.75,46.0 -122.75,45.91666667 -122.66666667,45.91666667 -122.66666667,45.83333333 -122.66666667,45.75 -122.66666667,45.66666667 -122.66666667,45.58333333 -122.66666667,45.5 -122.58333333,45.5 -122.58333333,45.41666667 -122.58333333,45.33333333 -122.58333333,45.25 -122.58333333,45.16666667 -122.58333333,45.08333333 -122.66666667,45.08333333 -122.66666667,45.0 -122.75,45.0 -122.75,44.91666667 -122.83333333,44.91666667 -122.83333333,44.83333333 -122.75,44.83333333 -122.75,44.75 -122.83333333,44.75 -122.83333333,44.66666667 -122.75,44.66666667 -122.75,44.58333333 -122.83333333,44.58333333 -122.83333333,44.5 -122.91666667,44.5 -122.91666667,44.41666667 -122.91666667,44.33333333 -123.0,44.33333333 -123.0,44.25 -123.0,44.16666667 -123.0,44.08333333 -123,44 -123.0,43.91666667 -123.0,43.83333333 -123.08333333,43.83333333 -123.08333333,43.75 -123.08333333,43.66666667 -123.08333333,43.58333333 -123.16666667,43.58333333 -123.16666667,43.5 -123.16666667,43.41666667 -123.25,43.41666667 -123.25,43.33333333 -123.16666667,43.33333333 -123.16666667,43.25 -123.25,43.25 -123.25,43.16666667 -123.33333333,43.16666667 -123.33333333,43.08333333 -123.33333333,43.0 -123.33333333,42.91666667 -123.41666667,42.91666667 -123.41666667,42.83333333 -123.5,42.83333333 -123.5,42.75 -123.58333333,42.75 -123.58333333,42.66666667 -123.58333333,42.58333333 -123.58333333,42.5 -123.66666667,42.5 -123.66666667,42.58333333 -123.75,42.58333333 -123.75,42.66666667 -123.83333333,42.66666667 -123.91666667,42.66666667 -123.91666667,42.58333333 -124.0,42.58333333 -124.0,42.5 -123.91666667,42.5 -123.83333333,42.5 -123.83333333,42.41666667 -123.91666667,42.41666667 -123.91666667,42.33333333 -123.91666667,42.25 -124.0,42.25 -124.0,42.16666667 -124.0,42.08333333 -123.91666667,42.08333333 -123.91666667,42.0 -123.83333333,42.0 -123.75,42.0 -123.75,42.08333333 -123.75,42.16666667 -123.75,42.25 -123.66666667,42.25 -123.66666667,42.33333333 -123.58333333,42.33333333 -123.58333333,42.41666667 -123.5,42.41666667 -123.5,42.5 -123.5,42.58333333 -123.41666667,42.58333333 -123.33333333,42.58333333 -123.33333333,42.5 -123.33333333,42.41666667 -123.33333333,42.33333333 -123.41666667,42.33333333 -123.5,42.33333333 -123.5,42.25 -123.58333333,42.25 -123.58333333,42.16666667 -123.5,42.16666667 -123.5,42.08333333 -123.58333333,42.08333333 -123.58333333,42.0 -123.66666667,42.0 -123.66666667,41.91666667 -123.75,41.91666667 -123.75,41.83333333 -123.83333333,41.83333333 -123.91666667,41.83333333 -123.91666667,41.75 -123.83333333,41.75 -123.83333333,41.66666667 -123.83333333,41.58333333 -123.91666667,41.58333333 -123.91666667,41.5 -123.83333333,41.5 -123.75,41.5 -123.66666667,41.5 -123.66666667,41.41666667 -123.58333333,41.41666667 -123.5,41.41666667 -123.41666667,41.41666667 -123.41666667,41.33333333 -123.5,41.33333333 -123.5,41.25 -123.5,41.16666667 -123.58333333,41.16666667 -123.58333333,41.08333333 -123.58333333,41.0 -123.58333333,40.91666667 -123.5,40.91666667 -123.5,40.83333333 -123.5,40.75 -123.5,40.66666667 -123.58333333,40.66666667 -123.58333333,40.75 -123.58333333,40.83333333 -123.66666667,40.83333333 -123.66666667,40.91666667 -123.75,40.91666667 -123.75,40.83333333 -123.83333333,40.83333333 -123.83333333,40.75 -123.83333333,40.66666667 -123.75,40.66666667 -123.66666667,40.66666667 -123.66666667,40.58333333 -123.58333333,40.58333333 -123.58333333,40.5 -123.58333333,40.41666667 -123.58333333,40.33333333 -123.58333333,40.25 -123.5,40.25 -123.5,40.16666667 -123.41666667,40.16666667 -123.33333333,40.16666667 -123.33333333,40.08333333 -123.25,40.08333333 -123.25,40.0 -123.25,39.91666667 -123.25,39.83333333 -123.16666667,39.83333333 -123.16666667,39.75 -123.08333333,39.75 -123.08333333,39.66666667 -123.08333333,39.58333333 -123.16666667,39.58333333 -123.16666667,39.5 -123.08333333,39.5 -123.08333333,39.41666667 -123.0,39.41666667 -123.0,39.5 -122.91666667,39.5 -122.91666667,39.41666667 -122.91666667,39.33333333 -123.0,39.33333333 -123.0,39.25 -122.91666667,39.25 -122.91666667,39.16666667 -122.83333333,39.16666667 -122.83333333,39.08333333 -122.75,39.08333333 -122.66666667,39.08333333 -122.58333333,39.08333333 -122.58333333,39.0 -122.5,39.0 -122.5,38.91666667 -122.5,38.83333333 -122.41666667,38.83333333 -122.33333333,38.83333333 -122.25,38.83333333 -122.25,38.91666667 -122.25,39.0 -122.25,39.08333333 -122.33333333,39.08333333 -122.33333333,39.16666667 -122.33333333,39.25 -122.41666667,39.25 -122.41666667,39.33333333 -122.41666667,39.41666667 -122.41666667,39.5 -122.41666667,39.58333333 -122.41666667,39.66666667 -122.33333333,39.66666667 -122.33333333,39.75 -122.33333333,39.83333333 -122.25,39.83333333 -122.25,39.91666667 -122.25,40.0 -122.16666667,40.0 -122.16666667,40.08333333 -122.16666667,40.16666667 -122.08333333,40.16666667 -122.08333333,40.08333333 -122.08333333,40.0 -122,40 -122.0,39.91666667 -121.91666667,39.91666667 -121.91666667,39.83333333 -121.83333333,39.83333333 -121.83333333,39.75 -121.75,39.75 -121.75,39.66666667 -121.66666667,39.66666667 -121.66666667,39.58333333 -121.58333333,39.58333333 -121.5,39.58333333 -121.41666667,39.58333333 -121.33333333,39.58333333 -121.33333333,39.5 -121.41666667,39.5 -121.41666667,39.41666667 -121.33333333,39.41666667 -121.33333333,39.33333333 -121.33333333,39.25 -121.33333333,39.16666667 -121.33333333,39.08333333 -121.25,39.08333333 -121.25,39.0 -121.16666667,39.0 -121.16666667,38.91666667 -121.16666667,38.83333333 -121.08333333,38.83333333 -121.08333333,38.75 -121.08333333,38.66666667 -121.08333333,38.58333333 -121.0,38.58333333 -121.0,38.5 -120.91666667,38.5 -120.91666667,38.41666667 -120.91666667,38.33333333 -120.83333333,38.33333333 -120.83333333,38.25 -120.83333333,38.16666667 -120.91666667,38.16666667 -121.0,38.16666667 -121.0,38.08333333 -120.91666667,38.08333333 -120.91666667,38.0 -120.91666667,37.91666667 -120.83333333,37.91666667 -120.83333333,37.83333333 -120.75,37.83333333 -120.75,37.75 -120.66666667,37.75 -120.66666667,37.66666667 -120.66666667,37.58333333 -120.58333333,37.58333333 -120.58333333,37.5 -120.5,37.5 -120.5,37.41666667 -120.58333333,37.41666667 -120.58333333,37.33333333 -120.5,37.33333333 -120.5,37.25 -120.5,37.16666667 -120.5,37.08333333 -120.41666667,37.08333333 -120.41666667,37.0 -120.41666667,36.91666667 -120.41666667,36.83333333 -120.33333333,36.83333333 -120.33333333,36.75 -120.41666667,36.75 -120.41666667,36.66666667 -120.41666667,36.58333333 -120.5,36.58333333 -120.58333333,36.58333333 -120.58333333,36.66666667 -120.66666667,36.66666667 -120.66666667,36.75 -120.75,36.75 -120.75,36.83333333 -120.75,36.91666667 -120.83333333,36.91666667 -120.83333333,37.0 -120.91666667,37.0 -120.91666667,37.08333333 -121.0,37.08333333 -121,37 -121.08333333,37.0 -121.16666667,37.0 -121.25,37.0 -121.25,36.91666667 -121.25,36.83333333 -121.16666667,36.83333333 -121.16666667,36.75 -121.16666667,36.66666667 -121.16666667,36.58333333 -121.08333333,36.58333333 -121.08333333,36.5 -121.08333333,36.41666667 -121.0,36.41666667 -121.0,36.33333333 -120.91666667,36.33333333 -120.91666667,36.25 -120.83333333,36.25 -120.83333333,36.16666667 -120.75,36.16666667 -120.75,36.08333333 -120.75,36.0 -120.66666667,36.0 -120.66666667,35.91666667 -120.58333333,35.91666667 -120.58333333,35.83333333 -120.5,35.83333333 -120.5,35.75 -120.41666667,35.75 -120.41666667,35.66666667 -120.33333333,35.66666667 -120.33333333,35.58333333 -120.41666667,35.58333333 -120.41666667,35.5 -120.33333333,35.5 -120.33333333,35.41666667 -120.33333333,35.33333333 -120.25,35.33333333 -120.25,35.25 -120.16666667,35.25 -120.16666667,35.16666667 -120.08333333,35.16666667 -120.08333333,35.08333333 -120.08333333,35.0 -120,35 -120.0,34.91666667 -119.91666667,34.91666667 -119.91666667,34.83333333 -119.91666667,34.75 -119.91666667,34.66666667 -119.83333333,34.66666667 -119.75,34.66666667 -119.75,34.58333333 -119.66666667,34.58333333 -119.58333333,34.58333333 -119.58333333,34.5 -119.5,34.5 -119.41666667,34.5 -119.33333333,34.5 -119.25,34.5 -119.16666667,34.5 -119.16666667,34.41666667 -119.08333333,34.41666667 -119.0,34.41666667 -118.91666667,34.41666667 -118.83333333,34.41666667 -118.83333333,34.5 -118.75,34.5 -118.66666667,34.5 -118.58333333,34.5 -118.5,34.5 -118.5,34.41666667 -118.5,34.33333333 -118.41666667,34.33333333 -118.33333333,34.33333333 -118.33333333,34.25 -118.25,34.25 -118.16666667,34.25 -118.16666667,34.16666667 -118.08333333,34.16666667 -118.0,34.16666667 -117.91666667,34.16666667 -117.83333333,34.16666667 -117.75,34.16666667 -117.66666667,34.16666667 -117.58333333,34.16666667 -117.5,34.16666667 -117.5,34.08333333 -117.41666667,34.08333333 -117.33333333,34.08333333 -117.33333333,34.0 -117.33333333,33.91666667 -117.41666667,33.91666667 -117.41666667,33.83333333 -117.5,33.83333333 -117.58333333,33.83333333 -117.66666667,33.83333333 -117.66666667,33.75 -117.58333333,33.75 -117.58333333,33.66666667 -117.5,33.66666667 -117.5,33.58333333 -117.41666667,33.58333333 -117.41666667,33.5 -117.41666667,33.41666667 -117.33333333,33.41666667 -117.33333333,33.5 -117.25,33.5 -117.16666667,33.5 -117.08333333,33.5 -117.08333333,33.41666667 -117.0,33.41666667 -117.0,33.33333333 -117.0,33.25 -117.0,33.16666667 -116.91666667,33.16666667 -116.91666667,33.08333333 -116.91666667,33.0 -116.83333333,33.0 -116.83333333,32.91666667 -116.83333333,32.83333333 -116.75,32.83333333 -116.75,32.75 -116.83333333,32.75 -116.83333333,32.66666667 -116.75,32.66666667 -116.75,32.58333333 -116.66666667,32.58333333 -116.66666667,32.5 -116.66666667,32.41666667 -116.58333333,32.41666667 -116.58333333,32.33333333 -116.66666667,32.33333333 -116.75,32.33333333 -116.75,32.25 -116.66666667,32.25 -116.66666667,32.16666667 -116.58333333,32.16666667 -116.58333333,32.08333333 -116.58333333,32.0 -116.5,32.0 -116.5,31.91666667 -116.41666667,31.91666667 -116.41666667,31.83333333 -116.41666667,31.75 -116.33333333,31.75 -116.33333333,31.66666667 -116.33333333,31.58333333 -116.33333333,31.5 -116.25,31.5 -116.25,31.41666667 -116.16666667,31.41666667 -116.08333333,31.41666667 -116.0,31.41666667 -116.0,31.33333333 -116.0,31.25 -116.0,31.16666667 -115.91666667,31.16666667 -115.91666667,31.08333333 -115.91666667,31.0 -115.83333333,31.0 -115.83333333,30.91666667 -115.83333333,30.83333333 -115.83333333,30.75 -115.83333333,30.66666667 -115.75,30.66666667 -115.75,30.58333333 -115.66666667,30.58333333 -115.66666667,30.5 -115.66666667,30.41666667 -115.66666667,30.33333333 -115.58333333,30.33333333 -115.58333333,30.25 -115.5,30.25 -115.5,30.16666667 -115.41666667,30.16666667 -115.41666667,30.08333333 -115.41666667,30.0 -115.33333333,30.0 -115.33333333,29.91666667 -115.33333333,29.83333333 -115.25,29.83333333 -115.25,29.75 -115.16666667,29.75 -115.08333333,29.75 -115.08333333,29.66666667 -115.0,29.66666667 -114.91666667,29.66666667 -114.91666667,29.58333333 -114.83333333,29.58333333 -114.75,29.58333333 -114.75,29.5 -114.66666667,29.5 -114.66666667,29.41666667 -114.66666667,29.33333333 -114.58333333,29.33333333 -114.58333333,29.25 -114.5,29.25 -114.41666667,29.25 -114.41666667,29.16666667 -114.33333333,29.16666667 -114.33333333,29.08333333 -114.33333333,29.0 -114.25,29.0 -114.25,29.08333333 -114.16666667,29.08333333 -114.08333333,29.08333333 -114.08333333,29.0 -114,29 -113.91666667,29.0 -113.83333333,29.0 -113.83333333,28.91666667 -113.91666667,28.91666667 -113.91666667,28.83333333 -113.83333333,28.83333333 -113.83333333,28.75 -113.83333333,28.66666667 -113.83333333,28.58333333 -113.91666667,28.58333333 -113.91666667,28.5 -113.83333333,28.5 -113.83333333,28.41666667 -113.75,28.41666667 -113.75,28.33333333 -113.66666667,28.33333333 -113.66666667,28.25 -113.66666667,28.16666667 -113.58333333,28.16666667 -113.58333333,28.08333333 -113.5,28.08333333 -113.5,28.0 -113.41666667,28.0 -113.41666667,27.91666667 -113.41666667,27.83333333 -113.33333333,27.83333333 -113.33333333,27.75 -113.33333333,27.66666667 -113.33333333,27.58333333 -113.25,27.58333333 -113.25,27.5 -113.25,27.41666667 -113.16666667,27.41666667 -113.16666667,27.33333333 -113.08333333,27.33333333 -113.08333333,27.25 -113.0,27.25 -113.0,27.16666667 -112.91666667,27.16666667 -112.91666667,27.08333333 -112.91666667,27.0 -112.91666667,26.91666667 -112.91666667,26.83333333 -112.91666667,26.75 -112.83333333,26.75 -112.83333333,26.66666667 -112.83333333,26.58333333 -112.75,26.58333333 -112.75,26.5 -112.66666667,26.5 -112.58333333,26.5 -112.58333333,26.41666667 -112.5,26.41666667 -112.5,26.33333333 -112.41666667,26.33333333 -112.41666667,26.25</coordinates></LinearRing></outerBoundaryIs><innerBoundaryIs><LinearRing><coordinates>-123.66666667,41.41666667 -123.75,41.41666667 -123.83333333,41.41666667 -123.83333333,41.33333333 -123.75,41.33333333 -123.66666667,41.33333333 -123.66666667,41.41666667</coordinates></LinearRing></innerBoundaryIs><innerBoundaryIs><LinearRing><coordinates>-123.16666667,39.58333333 -123.16666667,39.66666667 -123.25,39.66666667 -123.25,39.58333333 -123.16666667,39.58333333</coordinates></LinearRing></innerBoundaryIs><innerBoundaryIs><LinearRing><coordinates>-123.0,46.08333333 -123,46 -122.91666667,46.0 -122.91666667,46.08333333 -123.0,46.08333333</coordinates></LinearRing></innerBoundaryIs><innerBoundaryIs><LinearRing><coordinates>-123,46 -123.08333333,46.0 -123.16666667,46.0 -123.16666667,45.91666667 -123.08333333,45.91666667 -123.08333333,45.83333333 -123.16666667,45.83333333 -123.16666667,45.75 -123.08333333,45.75 -123.0,45.75 -123.0,45.83333333 -122.91666667,45.83333333 -122.91666667,45.91666667 -123.0,45.91666667 -123,46</coordinates></LinearRing></innerBoundaryIs><innerBoundaryIs><LinearRing><coordinates>-123.0,45.75 -123.0,45.66666667 -122.91666667,45.66666667 -122.91666667,45.75 -123.0,45.75</coordinates></LinearRing></innerBoundaryIs><innerBoundaryIs><LinearRing><coordinates>-123.58333333,46.0 -123.5,46.0 -123.5,46.08333333 -123.58333333,46.08333333 -123.58333333,46.0</coordinates></LinearRing></innerBoundaryIs><innerBoundaryIs><LinearRing><coordinates>-123.5,46.08333333 -123.41666667,46.08333333 -123.41666667,46.16666667 -123.5,46.16666667 -123.5,46.08333333</coordinates></LinearRing></innerBoundaryIs><innerBoundaryIs><LinearRing><coordinates>-123.41666667,45.66666667 -123.33333333,45.66666667 -123.33333333,45.75 -123.41666667,45.75 -123.41666667,45.83333333 -123.41666667,45.91666667 -123.5,45.91666667 -123.5,45.83333333 -123.58333333,45.83333333 -123.58333333,45.75 -123.58333333,45.66666667 -123.5,45.66666667 -123.5,45.58333333 -123.5,45.5 -123.41666667,45.5 -123.33333333,45.5 -123.33333333,45.58333333 -123.41666667,45.58333333 -123.41666667,45.66666667</coordinates></LinearRing></innerBoundaryIs><innerBoundaryIs><LinearRing><coordinates>-123.58333333,45.66666667 -123.66666667,45.66666667 -123.66666667,45.58333333 -123.58333333,45.58333333 -123.58333333,45.66666667</coordinates></LinearRing></innerBoundaryIs><innerBoundaryIs><LinearRing><coordinates>-123.75,46.58333333 -123.75,46.5 -123.66666667,46.5 -123.66666667,46.58333333 -123.75,46.58333333</coordinates></LinearRing></innerBoundaryIs><innerBoundaryIs><LinearRing><coordinates>-123.66666667,46.5 -123.66666667,46.41666667 -123.58333333,46.41666667 -123.5,46.41666667 -123.5,46.33333333 -123.41666667,46.33333333 -123.33333333,46.33333333 -123.25,46.33333333 -123.25,46.25 -123.16666667,46.25 -123.08333333,46.25 -123.0,46.25 -123.0,46.33333333 -123.08333333,46.33333333 -123.08333333,46.41666667 -123.08333333,46.5 -123.16666667,46.5 -123.16666667,46.58333333 -123.25,46.58333333 -123.25,46.5 -123.33333333,46.5 -123.33333333,46.58333333 -123.33333333,46.66666667 -123.25,46.66666667 -123.25,46.75 -123.33333333,46.75 -123.41666667,46.75 -123.41666667,46.66666667 -123.5,46.66666667 -123.5,46.58333333 -123.41666667,46.58333333 -123.41666667,46.5 -123.5,46.5 -123.58333333,46.5 -123.66666667,46.5</coordinates></LinearRing></innerBoundaryIs><innerBoundaryIs><LinearRing><coordinates>-123.25,46.25 -123.33333333,46.25 -123.33333333,46.16666667 -123.25,46.16666667 -123.25,46.25</coordinates></LinearRing></innerBoundaryIs><innerBoundaryIs><LinearRing><coordinates>-123.08333333,46.5 -123.0,46.5 -123.0,46.58333333 -123.08333333,46.58333333 -123.08333333,46.5</coordinates></LinearRing></innerBoundaryIs><innerBoundaryIs><LinearRing><coordinates>-118.66666667,34.33333333 -118.58333333,34.33333333 -118.58333333,34.41666667 -118.66666667,34.41666667 -118.66666667,34.33333333</coordinates></LinearRing></innerBoundaryIs><innerBoundaryIs><LinearRing><coordinates>-113.66666667,27.0 -113.58333333,27.0 -113.58333333,27.08333333 -113.58333333,27.16666667 -113.66666667,27.16666667 -113.66666667,27.08333333 -113.66666667,27.0</coordinates></LinearRing></innerBoundaryIs><innerBoundaryIs><LinearRing><coordinates>-122.25,37.58333333 -122.16666667,37.58333333 -122.16666667,37.66666667 -122.25,37.66666667 -122.25,37.58333333</coordinates></LinearRing></innerBoundaryIs><innerBoundaryIs><LinearRing><coordinates>-121.75,37.58333333 -121.75,37.5 -121.75,37.41666667 -121.66666667,37.41666667 -121.66666667,37.33333333 -121.66666667,37.25 -121.58333333,37.25 -121.58333333,37.16666667 -121.5,37.16666667 -121.41666667,37.16666667 -121.33333333,37.16666667 -121.25,37.16666667 -121.25,37.08333333 -121.16666667,37.08333333 -121.16666667,37.16666667 -121.08333333,37.16666667 -121.08333333,37.25 -121.16666667,37.25 -121.16666667,37.33333333 -121.16666667,37.41666667 -121.16666667,37.5 -121.25,37.5 -121.25,37.58333333 -121.33333333,37.58333333 -121.41666667,37.58333333 -121.41666667,37.66666667 -121.5,37.66666667 -121.58333333,37.66666667 -121.66666667,37.66666667 -121.66666667,37.58333333 -121.75,37.58333333</coordinates></LinearRing></innerBoundaryIs><innerBoundaryIs><LinearRing><coordinates>-124.08333333,42.75 -124.16666667,42.75 -124.16666667,42.66666667 -124.16666667,42.58333333 -124.08333333,42.58333333 -124.08333333,42.66666667 -124.08333333,42.75</coordinates></LinearRing></innerBoundaryIs><innerBoundaryIs><LinearRing><coordinates>-123.91666667,42.83333333 -123.83333333,42.83333333 -123.83333333,42.91666667 -123.91666667,42.91666667 -123.91666667,42.83333333</coordinates></LinearRing></innerBoundaryIs><innerBoundaryIs><LinearRing><coordinates>-124.33333333,42.33333333 -124.25,42.33333333 -124.25,42.25 -124.16666667,42.25 -124.08333333,42.25 -124.08333333,42.33333333 -124.08333333,42.41666667 -124.08333333,42.5 -124.16666667,42.5 -124.16666667,42.41666667 -124.25,42.41666667 -124.33333333,42.41666667 -124.33333333,42.33333333</coordinates></LinearRing></innerBoundaryIs><innerBoundaryIs><LinearRing><coordinates>-123.75,44.91666667 -123.75,44.83333333 -123.66666667,44.83333333 -123.58333333,44.83333333 -123.58333333,44.91666667 -123.58333333,45.0 -123.66666667,45.0 -123.75,45.0 -123.75,44.91666667</coordinates></LinearRing></innerBoundaryIs><innerBoundaryIs><LinearRing><coordinates>-123.5,45.41666667 -123.5,45.33333333 -123.41666667,45.33333333 -123.41666667,45.41666667 -123.5,45.41666667</coordinates></LinearRing></innerBoundaryIs><innerBoundaryIs><LinearRing><coordinates>-124.0,46.5 -123.91666667,46.5 -123.91666667,46.58333333 -124.0,46.58333333 -124.0,46.5</coordinates></LinearRing></innerBoundaryIs><innerBoundaryIs><LinearRing><coordinates>-123.25,47.0 -123.25,46.91666667 -123.16666667,46.91666667 -123.08333333,46.91666667 -123.08333333,47.0 -123.16666667,47.0 -123.25,47.0</coordinates></LinearRing></innerBoundaryIs><innerBoundaryIs><LinearRing><coordinates>-122.5,47.83333333 -122.41666667,47.83333333 -122.41666667,47.91666667 -122.5,47.91666667 -122.5,47.83333333</coordinates></LinearRing></innerBoundaryIs><innerBoundaryIs><LinearRing><coordinates>-124.33333333,49.41666667 -124.33333333,49.33333333 -124.25,49.33333333 -124.16666667,49.33333333 -124.16666667,49.41666667 -124.25,49.41666667 -124.33333333,49.41666667</coordinates></LinearRing></innerBoundaryIs></Polygon></MultiGeometry>
  </Placemark>
</Folder>
</Document></kml>
