# Supplementary material for: Species conservation profiles of a random sample of world spiders IV: Scytodidae to Zoropsidae
Source: Biodivers Data J. 2018 Dec 14;(6):e30842. doi: 10.3897/BDJ.6.e30842 (PMC6303285; doi:10.3897/BDJ.6.e30842)
Supplement: Supplementary material 27 — Distribution of Thymoites verus (Levi, 1959) [file bdj-06-e30842-s027.kml]

<?xml version="1.0" encoding="UTF-8"?>
<kml xmlns="http://earth.google.com/kml/2.2">
<Document>
<name></name>
<description><![CDATA[]]></description>

<Style id="1">
<LineStyle>
<width>1</width>
<color>ff0000ff</color>
</LineStyle>
<PolyStyle>
<fill>0</fill>
</PolyStyle>
</Style>

<Placemark>
<name>R Polygon</name>
<description><![CDATA[]]></description>
<styleUrl>#1</styleUrl>
<visibility>1</visibility>
<MultiGeometry>
<Polygon>
<outerBoundaryIs>
<LinearRing>
<coordinates>
-96.15,19.26
-96.1436576080343,19.2597986676472
-96.1373407546426,19.2591954812831
-96.131074875564,19.2581928697263
-96.1248852012819,19.2567948701396
-96.1187966554302,19.2550071117741
-96.112833754434,19.2528367933016
-96.1070205087911,19.2502926538287
-96.10138032639,19.247384937707
-96.0959359182544,19.2441253532831
-96.0907092070945,19.2405270257531
-96.0857212390314,19.2366044443119
-96.0809920988518,19.2323734038105
-96.0765408291342,19.2278509411557
-96.0723853535708,19.2230552667085
-96.068542404795,19.2180056909571
-96.0650274570051,19.2127225467611
-96.0618546636553,19.2072271074773
-96.0590368004646,19.2015415013002
-96.0565852139735,19.1956886221592
-96.0545097758556,19.1896920375328
-96.0528188431677,19.1835758935509
-96.0515192246988,19.1773648177667
-96.0506161535539,19.1710838199901
-96.0501132660817,19.1647581915824
-96.0500125872326,19.1584134036165
-96.0503145224048,19.1520750043143
-96.0510178558119,19.1457685161727
-96.0521197553785,19.1395193331935
-96.053615784144,19.133352618631
-96.0554999181285,19.1272932036683
-96.0577645705895,19.1213654874307
-96.0604006225709,19.1155933387394
-96.0633974596216,19.11
-96.0667430145365,19.1046079936134
-96.0704238159469,19.0994390312862
-96.0744250425646,19.0945139266055
-96.0787305828621,19.0898525112294
-96.0833230999484,19.0854735550324
-96.0881841013779,19.0813946905257
-96.0932940136137,19.077632341857
-96.0986322608427,19.0742016586765
-96.1041773478273,19.0711164551345
-96.1099069464593,19.0683891542568
-96.1157979856674,19.0660307379214
-96.1218267443159,19.0640507026385
-96.1279689467214,19.0624570213115
-96.1341998604027,19.0612561111324
-96.1404943956696,19.0604528077427
-96.1468272066502,19.0600503457617
-96.1531727933498,19.0600503457617
-96.1595056043304,19.0604528077427
-96.1658001395973,19.0612561111324
-96.1720310532787,19.0624570213115
-96.1781732556841,19.0640507026385
-96.1842020143326,19.0660307379214
-96.1900930535407,19.0683891542568
-96.1958226521728,19.0711164551345
-96.2013677391573,19.0742016586765
-96.2067059863863,19.077632341857
-96.2118158986221,19.0813946905257
-96.2166769000516,19.0854735550324
-96.2212694171379,19.0898525112294
-96.2255749574354,19.0945139266055
-96.2295761840531,19.0994390312862
-96.2332569854635,19.1046079936134
-96.2366025403785,19.11
-96.2395993774291,19.1155933387394
-96.2422354294105,19.1213654874307
-96.2445000818715,19.1272932036683
-96.246384215856,19.133352618631
-96.2478802446215,19.1395193331935
-96.2489821441881,19.1457685161727
-96.2496854775952,19.1520750043143
-96.2499874127674,19.1584134036165
-96.2498867339183,19.1647581915824
-96.2493838464461,19.1710838199901
-96.2484807753012,19.1773648177667
-96.2471811568324,19.1835758935509
-96.2454902241444,19.1896920375328
-96.2434147860265,19.1956886221592
-96.2409631995355,19.2015415013002
-96.2381453363448,19.2072271074773
-96.234972542995,19.2127225467611
-96.231457595205,19.2180056909571
-96.2276146464292,19.2230552667085
-96.2234591708658,19.2278509411557
-96.2190079011482,19.2323734038105
-96.2142787609687,19.2366044443119
-96.2092907929055,19.2405270257531
-96.2040640817456,19.2441253532831
-96.1986196736101,19.247384937707
-96.1929794912089,19.2502926538287
-96.187166245566,19.2528367933016
-96.1812033445699,19.2550071117741
-96.1751147987181,19.2567948701396
-96.168925124436,19.2581928697263
-96.1626592453574,19.2591954812831
-96.1563423919657,19.2597986676472
-96.15,19.26
</coordinates>
</LinearRing>
</outerBoundaryIs>
</Polygon>
</MultiGeometry>
</Placemark>
</Document>
</kml>
