# Supplementary material for: Species conservation profiles of a random sample of world spiders IV: Scytodidae to Zoropsidae
Source: Biodivers Data J. 2018 Dec 14;(6):e30842. doi: 10.3897/BDJ.6.e30842 (PMC6303285; doi:10.3897/BDJ.6.e30842)
Supplement: Supplementary material 28 — Distribution of Ogulnius infumatus Simon, 1897 [file bdj-06-e30842-s028.kml]

<?xml version="1.0" encoding="UTF-8"?>
<kml xmlns="http://earth.google.com/kml/2.2">
<Document>
<name></name>
<description><![CDATA[]]></description>

<Style id="1">
<LineStyle>
<width>1</width>
<color>ff0000ff</color>
</LineStyle>
<PolyStyle>
<fill>0</fill>
</PolyStyle>
</Style>

<Placemark>
<name>R Polygon</name>
<description><![CDATA[]]></description>
<styleUrl>#1</styleUrl>
<visibility>1</visibility>
<MultiGeometry>
<Polygon>
<outerBoundaryIs>
<LinearRing>
<coordinates>
-61.2,13.35
-61.1936576080343,13.3497986676472
-61.1873407546426,13.3491954812831
-61.181074875564,13.3481928697263
-61.1748852012819,13.3467948701396
-61.1687966554302,13.3450071117741
-61.162833754434,13.3428367933016
-61.1570205087911,13.3402926538287
-61.15138032639,13.337384937707
-61.1459359182544,13.3341253532831
-61.1407092070945,13.3305270257531
-61.1357212390313,13.3266044443119
-61.1309920988518,13.3223734038105
-61.1265408291342,13.3178509411557
-61.1223853535708,13.3130552667085
-61.118542404795,13.3080056909571
-61.115027457005,13.302722546761
-61.1118546636552,13.2972271074773
-61.1090368004646,13.2915415013002
-61.1065852139735,13.2856886221592
-61.1045097758556,13.2796920375328
-61.1028188431676,13.2735758935509
-61.1015192246988,13.2673648177667
-61.1006161535539,13.2610838199901
-61.1001132660817,13.2547581915824
-61.1000125872326,13.2484134036165
-61.1003145224048,13.2420750043143
-61.1010178558119,13.2357685161727
-61.1021197553785,13.2295193331935
-61.103615784144,13.223352618631
-61.1054999181285,13.2172932036683
-61.1077645705895,13.2113654874307
-61.1104006225709,13.2055933387394
-61.1133974596216,13.2
-61.1167430145365,13.1946079936134
-61.1204238159469,13.1894390312862
-61.1244250425646,13.1845139266055
-61.1287305828621,13.1798525112294
-61.1333230999484,13.1754735550324
-61.1381841013779,13.1713946905257
-61.1432940136137,13.167632341857
-61.1486322608427,13.1642016586765
-61.1541773478273,13.1611164551345
-61.1599069464593,13.1583891542568
-61.1657979856674,13.1560307379214
-61.1718267443159,13.1540507026385
-61.1779689467214,13.1524570213115
-61.1841998604027,13.1512561111324
-61.1904943956696,13.1504528077427
-61.1968272066502,13.1500503457617
-61.2031727933498,13.1500503457617
-61.2095056043304,13.1504528077427
-61.2158001395973,13.1512561111324
-61.2220310532787,13.1524570213115
-61.2281732556841,13.1540507026385
-61.2342020143326,13.1560307379214
-61.2400930535407,13.1583891542568
-61.2458226521727,13.1611164551345
-61.2513677391573,13.1642016586765
-61.2567059863863,13.167632341857
-61.2618158986221,13.1713946905257
-61.2666769000516,13.1754735550324
-61.2712694171379,13.1798525112294
-61.2755749574354,13.1845139266055
-61.2795761840531,13.1894390312862
-61.2832569854635,13.1946079936134
-61.2866025403784,13.2
-61.2895993774291,13.2055933387394
-61.2922354294105,13.2113654874307
-61.2945000818715,13.2172932036683
-61.296384215856,13.223352618631
-61.2978802446215,13.2295193331935
-61.2989821441881,13.2357685161727
-61.2996854775952,13.2420750043143
-61.2999874127674,13.2484134036165
-61.2998867339183,13.2547581915824
-61.2993838464461,13.2610838199901
-61.2984807753012,13.2673648177667
-61.2971811568324,13.2735758935509
-61.2954902241444,13.2796920375328
-61.2934147860265,13.2856886221592
-61.2909631995355,13.2915415013002
-61.2881453363448,13.2972271074773
-61.284972542995,13.302722546761
-61.281457595205,13.3080056909571
-61.2776146464292,13.3130552667085
-61.2734591708658,13.3178509411557
-61.2690079011482,13.3223734038105
-61.2642787609687,13.3266044443119
-61.2592907929055,13.3305270257531
-61.2540640817456,13.3341253532831
-61.2486196736101,13.337384937707
-61.2429794912089,13.3402926538287
-61.237166245566,13.3428367933016
-61.2312033445698,13.3450071117741
-61.2251147987181,13.3467948701396
-61.218925124436,13.3481928697263
-61.2126592453574,13.3491954812831
-61.2063423919657,13.3497986676472
-61.2,13.35
</coordinates>
</LinearRing>
</outerBoundaryIs>
</Polygon>
</MultiGeometry>
</Placemark>
</Document>
</kml>
