# Supplementary material for: Species conservation profiles of a random sample of world spiders IV: Scytodidae to Zoropsidae
Source: Biodivers Data J. 2018 Dec 14;(6):e30842. doi: 10.3897/BDJ.6.e30842 (PMC6303285; doi:10.3897/BDJ.6.e30842)
Supplement: Supplementary material 29 — Distribution of Theridiosoma concolor Keyserling, 1884 [file bdj-06-e30842-s029.kml]

<?xml version="1.0" encoding="UTF-8"?>
<kml xmlns="http://earth.google.com/kml/2.2">
<Document>
<name></name>
<description><![CDATA[]]></description>

<Style id="1">
<LineStyle>
<width>1</width>
<color>ff0000ff</color>
</LineStyle>
<PolyStyle>
<fill>0</fill>
</PolyStyle>
</Style>

<Placemark>
<name>R Polygon</name>
<description><![CDATA[]]></description>
<styleUrl>#1</styleUrl>
<visibility>1</visibility>
<MultiGeometry>
<Polygon>
<outerBoundaryIs>
<LinearRing>
<coordinates>
-71.69,-3.81
-71.6836576080343,-3.81020133235281
-71.6773407546426,-3.81080451871692
-71.671074875564,-3.81180713027373
-71.6648852012819,-3.81320512986036
-71.6587966554302,-3.81499288822591
-71.652833754434,-3.81716320669839
-71.6470205087911,-3.81970734617134
-71.6413803263899,-3.82261506229302
-71.6359359182544,-3.82587464671688
-71.6307092070945,-3.82947297424689
-71.6257212390313,-3.8333955556881
-71.6209920988518,-3.83762659618949
-71.6165408291342,-3.84214905884429
-71.6123853535708,-3.84694473329155
-71.608542404795,-3.85199430904288
-71.6050274570051,-3.85727745323895
-71.6018546636552,-3.86277289252273
-71.5990368004645,-3.86845849869981
-71.5965852139735,-3.87431137784081
-71.5945097758556,-3.88030796246717
-71.5928188431676,-3.88642410644906
-71.5915192246988,-3.89263518223331
-71.5906161535539,-3.8989161800099
-71.5901132660817,-3.90524180841763
-71.5900125872326,-3.91158659638348
-71.5903145224048,-3.91792499568568
-71.5910178558119,-3.92423148382733
-71.5921197553785,-3.93048066680652
-71.593615784144,-3.936647381369
-71.5954999181285,-3.94270679633174
-71.5977645705895,-3.94863451256931
-71.6004006225709,-3.95440666126058
-71.6033974596215,-3.96
-71.6067430145365,-3.96539200638661
-71.6104238159469,-3.97056096871377
-71.6144250425646,-3.97548607339453
-71.6187305828621,-3.98014748877063
-71.6233230999484,-3.98452644496758
-71.6281841013779,-3.98860530947428
-71.6332940136137,-3.99236765814298
-71.6386322608427,-3.9957983413235
-71.6441773478273,-3.99888354486549
-71.6499069464593,-4.00161084574321
-71.6557979856674,-4.00396926207859
-71.6618267443159,-4.00594929736145
-71.6679689467213,-4.00754297868854
-71.6741998604027,-4.00874388886764
-71.6804943956696,-4.00954719225731
-71.6868272066502,-4.00994965423832
-71.6931727933498,-4.00994965423832
-71.6995056043304,-4.00954719225731
-71.7058001395973,-4.00874388886764
-71.7120310532787,-4.00754297868854
-71.7181732556841,-4.00594929736145
-71.7242020143326,-4.00396926207859
-71.7300930535407,-4.00161084574321
-71.7358226521727,-3.99888354486549
-71.7413677391573,-3.9957983413235
-71.7467059863863,-3.99236765814298
-71.7518158986221,-3.98860530947428
-71.7566769000516,-3.98452644496758
-71.7612694171379,-3.98014748877063
-71.7655749574354,-3.97548607339453
-71.7695761840531,-3.97056096871377
-71.7732569854635,-3.96539200638661
-71.7766025403784,-3.96
-71.7795993774291,-3.95440666126058
-71.7822354294105,-3.94863451256931
-71.7845000818715,-3.94270679633174
-71.786384215856,-3.936647381369
-71.7878802446215,-3.93048066680652
-71.7889821441881,-3.92423148382733
-71.7896854775952,-3.91792499568568
-71.7899874127674,-3.91158659638348
-71.7898867339183,-3.90524180841763
-71.7893838464461,-3.8989161800099
-71.7884807753012,-3.89263518223331
-71.7871811568323,-3.88642410644906
-71.7854902241444,-3.88030796246717
-71.7834147860265,-3.87431137784081
-71.7809631995354,-3.86845849869981
-71.7781453363447,-3.86277289252273
-71.7749725429949,-3.85727745323895
-71.771457595205,-3.85199430904288
-71.7676146464292,-3.84694473329155
-71.7634591708658,-3.84214905884429
-71.7590079011482,-3.83762659618949
-71.7542787609686,-3.8333955556881
-71.7492907929055,-3.82947297424689
-71.7440640817456,-3.82587464671688
-71.73861967361,-3.82261506229302
-71.7329794912089,-3.81970734617134
-71.727166245566,-3.81716320669839
-71.7212033445698,-3.81499288822591
-71.7151147987181,-3.81320512986036
-71.708925124436,-3.81180713027373
-71.7026592453574,-3.81080451871692
-71.6963423919657,-3.81020133235281
-71.69,-3.81
</coordinates>
</LinearRing>
</outerBoundaryIs>
</Polygon>
</MultiGeometry>
</Placemark>
</Document>
</kml>
