# Supplementary material for: Species conservation profiles of a random sample of world spiders IV: Scytodidae to Zoropsidae
Source: Biodivers Data J. 2018 Dec 14;(6):e30842. doi: 10.3897/BDJ.6.e30842 (PMC6303285; doi:10.3897/BDJ.6.e30842)
Supplement: Supplementary material 30 — Distribution of Bomis bengalensis Tikader, 1962 [file bdj-06-e30842-s030.kml]

<?xml version="1.0" encoding="UTF-8"?>
<kml xmlns="http://earth.google.com/kml/2.2">
<Document>
<name></name>
<description><![CDATA[]]></description>

<Style id="1">
<LineStyle>
<width>1</width>
<color>ff0000ff</color>
</LineStyle>
<PolyStyle>
<fill>0</fill>
</PolyStyle>
</Style>

<Placemark>
<name>R Polygon</name>
<description><![CDATA[]]></description>
<styleUrl>#1</styleUrl>
<visibility>1</visibility>
<MultiGeometry>
<Polygon>
<outerBoundaryIs>
<LinearRing>
<coordinates>
88.66,22.94
88.6663423919657,22.9397986676472
88.6726592453574,22.9391954812831
88.678925124436,22.9381928697263
88.6851147987181,22.9367948701396
88.6912033445698,22.9350071117741
88.697166245566,22.9328367933016
88.7029794912089,22.9302926538287
88.70861967361,22.927384937707
88.7140640817456,22.9241253532831
88.7192907929055,22.9205270257531
88.7242787609686,22.9166044443119
88.7290079011482,22.9123734038105
88.7334591708658,22.9078509411557
88.7376146464292,22.9030552667085
88.741457595205,22.8980056909571
88.7449725429949,22.892722546761
88.7481453363447,22.8872271074773
88.7509631995354,22.8815415013002
88.7534147860265,22.8756886221592
88.7554902241444,22.8696920375328
88.7571811568323,22.8635758935509
88.7584807753012,22.8573648177667
88.7593838464461,22.8510838199901
88.7598867339183,22.8447581915824
88.7599874127674,22.8384134036165
88.7596854775952,22.8320750043143
88.7589821441881,22.8257685161727
88.7578802446215,22.8195193331935
88.756384215856,22.813352618631
88.7545000818715,22.8072932036683
88.7522354294105,22.8013654874307
88.7495993774291,22.7955933387394
88.7466025403784,22.79
88.7432569854635,22.7846079936134
88.7395761840531,22.7794390312862
88.7355749574354,22.7745139266055
88.7312694171379,22.7698525112294
88.7266769000516,22.7654735550324
88.7218158986221,22.7613946905257
88.7167059863863,22.757632341857
88.7113677391573,22.7542016586765
88.7058226521727,22.7511164551345
88.7000930535407,22.7483891542568
88.6942020143326,22.7460307379214
88.6881732556841,22.7440507026385
88.6820310532786,22.7424570213115
88.6758001395973,22.7412561111324
88.6695056043304,22.7404528077427
88.6631727933498,22.7400503457617
88.6568272066502,22.7400503457617
88.6504943956696,22.7404528077427
88.6441998604027,22.7412561111324
88.6379689467213,22.7424570213115
88.6318267443159,22.7440507026385
88.6257979856674,22.7460307379214
88.6199069464593,22.7483891542568
88.6141773478273,22.7511164551345
88.6086322608427,22.7542016586765
88.6032940136137,22.757632341857
88.5981841013779,22.7613946905257
88.5933230999484,22.7654735550324
88.5887305828621,22.7698525112294
88.5844250425646,22.7745139266055
88.5804238159469,22.7794390312862
88.5767430145365,22.7846079936134
88.5733974596215,22.79
88.5704006225709,22.7955933387394
88.5677645705895,22.8013654874307
88.5654999181285,22.8072932036683
88.563615784144,22.813352618631
88.5621197553785,22.8195193331935
88.5610178558119,22.8257685161727
88.5603145224048,22.8320750043143
88.5600125872326,22.8384134036165
88.5601132660817,22.8447581915824
88.5606161535539,22.8510838199901
88.5615192246988,22.8573648177667
88.5628188431676,22.8635758935509
88.5645097758556,22.8696920375328
88.5665852139735,22.8756886221592
88.5690368004645,22.8815415013002
88.5718546636552,22.8872271074773
88.575027457005,22.892722546761
88.578542404795,22.8980056909571
88.5823853535708,22.9030552667085
88.5865408291342,22.9078509411557
88.5909920988518,22.9123734038105
88.5957212390313,22.9166044443119
88.6007092070945,22.9205270257531
88.6059359182544,22.9241253532831
88.6113803263899,22.927384937707
88.6170205087911,22.9302926538287
88.622833754434,22.9328367933016
88.6287966554302,22.9350071117741
88.6348852012819,22.9367948701396
88.641074875564,22.9381928697263
88.6473407546426,22.9391954812831
88.6536576080343,22.9397986676472
88.66,22.94
</coordinates>
</LinearRing>
</outerBoundaryIs>
</Polygon>
<Polygon>
<outerBoundaryIs>
<LinearRing>
<coordinates>
88.37,22.61
88.3763423919657,22.6097986676472
88.3826592453574,22.6091954812831
88.388925124436,22.6081928697263
88.3951147987181,22.6067948701396
88.4012033445699,22.6050071117741
88.407166245566,22.6028367933016
88.4129794912089,22.6002926538287
88.4186196736101,22.597384937707
88.4240640817456,22.5941253532831
88.4292907929055,22.5905270257531
88.4342787609687,22.5866044443119
88.4390079011482,22.5823734038105
88.4434591708658,22.5778509411557
88.4476146464292,22.5730552667085
88.451457595205,22.5680056909571
88.454972542995,22.5627225467611
88.4581453363448,22.5572271074773
88.4609631995355,22.5515415013002
88.4634147860265,22.5456886221592
88.4654902241444,22.5396920375328
88.4671811568324,22.5335758935509
88.4684807753012,22.5273648177667
88.4693838464461,22.5210838199901
88.4698867339183,22.5147581915824
88.4699874127674,22.5084134036165
88.4696854775952,22.5020750043143
88.4689821441881,22.4957685161727
88.4678802446215,22.4895193331935
88.466384215856,22.483352618631
88.4645000818715,22.4772932036683
88.4622354294105,22.4713654874307
88.4595993774291,22.4655933387394
88.4566025403785,22.46
88.4532569854635,22.4546079936134
88.4495761840531,22.4494390312862
88.4455749574354,22.4445139266055
88.4412694171379,22.4398525112294
88.4366769000516,22.4354735550324
88.4318158986221,22.4313946905257
88.4267059863863,22.427632341857
88.4213677391573,22.4242016586765
88.4158226521727,22.4211164551345
88.4100930535407,22.4183891542568
88.4042020143326,22.4160307379214
88.3981732556841,22.4140507026386
88.3920310532787,22.4124570213115
88.3858001395973,22.4112561111324
88.3795056043304,22.4104528077427
88.3731727933498,22.4100503457617
88.3668272066502,22.4100503457617
88.3604943956696,22.4104528077427
88.3541998604027,22.4112561111324
88.3479689467214,22.4124570213115
88.3418267443159,22.4140507026386
88.3357979856674,22.4160307379214
88.3299069464593,22.4183891542568
88.3241773478273,22.4211164551345
88.3186322608427,22.4242016586765
88.3132940136137,22.427632341857
88.3081841013779,22.4313946905257
88.3033230999484,22.4354735550324
88.2987305828621,22.4398525112294
88.2944250425646,22.4445139266055
88.2904238159469,22.4494390312862
88.2867430145365,22.4546079936134
88.2833974596216,22.46
88.2804006225709,22.4655933387394
88.2777645705895,22.4713654874307
88.2754999181285,22.4772932036683
88.273615784144,22.483352618631
88.2721197553785,22.4895193331935
88.2710178558119,22.4957685161727
88.2703145224048,22.5020750043143
88.2700125872326,22.5084134036165
88.2701132660817,22.5147581915824
88.2706161535539,22.5210838199901
88.2715192246988,22.5273648177667
88.2728188431677,22.5335758935509
88.2745097758556,22.5396920375328
88.2765852139735,22.5456886221592
88.2790368004646,22.5515415013002
88.2818546636553,22.5572271074773
88.2850274570051,22.5627225467611
88.288542404795,22.5680056909571
88.2923853535708,22.5730552667085
88.2965408291342,22.5778509411557
88.3009920988518,22.5823734038105
88.3057212390314,22.5866044443119
88.3107092070945,22.5905270257531
88.3159359182544,22.5941253532831
88.32138032639,22.597384937707
88.3270205087911,22.6002926538287
88.332833754434,22.6028367933016
88.3387966554302,22.6050071117741
88.3448852012819,22.6067948701396
88.351074875564,22.6081928697263
88.3573407546426,22.6091954812831
88.3636576080343,22.6097986676472
88.37,22.61
</coordinates>
</LinearRing>
</outerBoundaryIs>
</Polygon>
</MultiGeometry>
</Placemark>
</Document>
</kml>
