# Supplementary material for: Species conservation profiles of a random sample of world spiders IV: Scytodidae to Zoropsidae
Source: Biodivers Data J. 2018 Dec 14;(6):e30842. doi: 10.3897/BDJ.6.e30842 (PMC6303285; doi:10.3897/BDJ.6.e30842)
Supplement: Supplementary material 31 — Distribution of Epicadus trituberculatus Taczanowski, 1872 [file bdj-06-e30842-s031.kml]

<?xml version="1.0" encoding="utf-8" ?>
<kml xmlns="http://www.opengis.net/kml/2.2">
<Document id="root_doc">
<Schema name="Epicadus_trituberculatus.kml" id="Epicadus_trituberculatus.kml">
	<SimpleField name="layer" type="float"></SimpleField>
</Schema>
<Folder><name>Epicadus_trituberculatus.kml</name>
  <Placemark>
	<Style><LineStyle><color>ff0000ff</color></LineStyle><PolyStyle><fill>0</fill></PolyStyle></Style>
	<ExtendedData><SchemaData schemaUrl="#Epicadus_trituberculatus.kml">
		<SimpleData name="layer">1</SimpleData>
	</SchemaData></ExtendedData>
      <MultiGeometry><Polygon><outerBoundaryIs><LinearRing><coordinates>-50.58333333,-30.91666667 -50.58333333,-31.0 -50.66666667,-31.0 -50.66666667,-30.91666667 -50.66666667,-30.83333333 -50.58333333,-30.83333333 -50.58333333,-30.91666667</coordinates></LinearRing></outerBoundaryIs></Polygon><Polygon><outerBoundaryIs><LinearRing><coordinates>-57.16666667,-29.75 -57.16666667,-29.83333333 -57.25,-29.83333333 -57.33333333,-29.83333333 -57.33333333,-29.75 -57.33333333,-29.66666667 -57.33333333,-29.58333333 -57.25,-29.58333333 -57.16666667,-29.58333333 -57.08333333,-29.58333333 -57.0,-29.58333333 -57.0,-29.66666667 -57.08333333,-29.66666667 -57.08333333,-29.75 -57.16666667,-29.75</coordinates></LinearRing></outerBoundaryIs></Polygon><Polygon><outerBoundaryIs><LinearRing><coordinates>-50.75,-29.66666667 -50.66666667,-29.66666667 -50.58333333,-29.66666667 -50.58333333,-29.75 -50.66666667,-29.75 -50.75,-29.75 -50.75,-29.66666667</coordinates></LinearRing></outerBoundaryIs></Polygon><Polygon><outerBoundaryIs><LinearRing><coordinates>-50.83333333,-29.58333333 -50.75,-29.58333333 -50.75,-29.66666667 -50.83333333,-29.66666667 -50.91666667,-29.66666667 -50.91666667,-29.58333333 -50.83333333,-29.58333333</coordinates></LinearRing></outerBoundaryIs></Polygon><Polygon><outerBoundaryIs><LinearRing><coordinates>-50.91666667,-30.0 -50.83333333,-30.0 -50.83333333,-30.08333333 -50.91666667,-30.08333333 -50.91666667,-30.0</coordinates></LinearRing></outerBoundaryIs></Polygon><Polygon><outerBoundaryIs><LinearRing><coordinates>-55.75,-27.08333333 -55.66666667,-27.08333333 -55.66666667,-27.16666667 -55.75,-27.16666667 -55.75,-27.08333333</coordinates></LinearRing></outerBoundaryIs></Polygon><Polygon><outerBoundaryIs><LinearRing><coordinates>-55.66666667,-27.16666667 -55.58333333,-27.16666667 -55.58333333,-27.25 -55.66666667,-27.25 -55.66666667,-27.16666667</coordinates></LinearRing></outerBoundaryIs></Polygon><Polygon><outerBoundaryIs><LinearRing><coordinates>-45.75,-24.08333333 -45.66666667,-24.08333333 -45.66666667,-24.16666667 -45.75,-24.16666667 -45.75,-24.08333333</coordinates></LinearRing></outerBoundaryIs></Polygon><Polygon><outerBoundaryIs><LinearRing><coordinates>-44.16666667,-20.16666667 -44.08333333,-20.16666667 -44.08333333,-20.25 -44.16666667,-20.25 -44.16666667,-20.16666667</coordinates></LinearRing></outerBoundaryIs></Polygon><Polygon><outerBoundaryIs><LinearRing><coordinates>-44.5,-19.66666667 -44.41666667,-19.66666667 -44.41666667,-19.75 -44.5,-19.75 -44.5,-19.66666667</coordinates></LinearRing></outerBoundaryIs></Polygon><Polygon><outerBoundaryIs><LinearRing><coordinates>-48.75,-19.0 -48.66666667,-19.0 -48.66666667,-19.08333333 -48.75,-19.08333333 -48.75,-19.0</coordinates></LinearRing></outerBoundaryIs></Polygon><Polygon><outerBoundaryIs><LinearRing><coordinates>-45.16666667,-19.83333333 -45.08333333,-19.83333333 -45.08333333,-19.91666667 -45.16666667,-19.91666667 -45.16666667,-19.83333333</coordinates></LinearRing></outerBoundaryIs></Polygon><Polygon><outerBoundaryIs><LinearRing><coordinates>-44.08333333,-18.58333333 -44.0,-18.58333333 -44.0,-18.66666667 -44.08333333,-18.66666667 -44.08333333,-18.58333333</coordinates></LinearRing></outerBoundaryIs></Polygon><Polygon><outerBoundaryIs><LinearRing><coordinates>-50.5,-18.5 -50.41666667,-18.5 -50.41666667,-18.58333333 -50.5,-18.58333333 -50.5,-18.5</coordinates></LinearRing></outerBoundaryIs></Polygon><Polygon><outerBoundaryIs><LinearRing><coordinates>-49.16666667,-18.5 -49.08333333,-18.5 -49.08333333,-18.58333333 -49.16666667,-18.58333333 -49.25,-18.58333333 -49.33333333,-18.58333333 -49.33333333,-18.5 -49.25,-18.5 -49.25,-18.41666667 -49.16666667,-18.41666667 -49.16666667,-18.5</coordinates></LinearRing></outerBoundaryIs></Polygon><Polygon><outerBoundaryIs><LinearRing><coordinates>-39.25,-17.91666667 -39.16666667,-17.91666667 -39.16666667,-18.0 -39.25,-18.0 -39.25,-17.91666667</coordinates></LinearRing></outerBoundaryIs></Polygon><Polygon><outerBoundaryIs><LinearRing><coordinates>-44.16666667,-18.0 -44.08333333,-18.0 -44.08333333,-18.08333333 -44.16666667,-18.08333333 -44.16666667,-18.0</coordinates></LinearRing></outerBoundaryIs></Polygon><Polygon><outerBoundaryIs><LinearRing><coordinates>-43.58333333,-17.91666667 -43.5,-17.91666667 -43.5,-18.0 -43.58333333,-18.0 -43.58333333,-17.91666667</coordinates></LinearRing></outerBoundaryIs></Polygon><Polygon><outerBoundaryIs><LinearRing><coordinates>-45.08333333,-17.91666667 -45.08333333,-18.0 -45.16666667,-18.0 -45.16666667,-17.91666667 -45.16666667,-17.83333333 -45.08333333,-17.83333333 -45.08333333,-17.91666667</coordinates></LinearRing></outerBoundaryIs></Polygon><Polygon><outerBoundaryIs><LinearRing><coordinates>-44.25,-18.33333333 -44.33333333,-18.33333333 -44.33333333,-18.25 -44.41666667,-18.25 -44.41666667,-18.16666667 -44.33333333,-18.16666667 -44.33333333,-18.08333333 -44.25,-18.08333333 -44.25,-18.16666667 -44.25,-18.25 -44.16666667,-18.25 -44.16666667,-18.33333333 -44.25,-18.33333333</coordinates></LinearRing></outerBoundaryIs></Polygon><Polygon><outerBoundaryIs><LinearRing><coordinates>-48.91666667,-18.33333333 -48.91666667,-18.41666667 -49.0,-18.41666667 -49.08333333,-18.41666667 -49.08333333,-18.33333333 -49.0,-18.33333333 -49.0,-18.25 -48.91666667,-18.25 -48.83333333,-18.25 -48.83333333,-18.33333333 -48.91666667,-18.33333333</coordinates></LinearRing></outerBoundaryIs></Polygon><Polygon><outerBoundaryIs><LinearRing><coordinates>-45.16666667,-18.08333333 -45.16666667,-18.16666667 -45.25,-18.16666667 -45.25,-18.08333333 -45.25,-18.0 -45.16666667,-18.0 -45.16666667,-18.08333333</coordinates></LinearRing></outerBoundaryIs></Polygon><Polygon><outerBoundaryIs><LinearRing><coordinates>-55.5,-16.58333333 -55.41666667,-16.58333333 -55.41666667,-16.66666667 -55.5,-16.66666667 -55.5,-16.58333333</coordinates></LinearRing></outerBoundaryIs></Polygon><Polygon><outerBoundaryIs><LinearRing><coordinates>-44.58333333,-17.08333333 -44.58333333,-17.16666667 -44.66666667,-17.16666667 -44.75,-17.16666667 -44.83333333,-17.16666667 -44.91666667,-17.16666667 -44.91666667,-17.08333333 -44.91666667,-17.0 -45,-17 -45.0,-16.91666667 -45.0,-16.83333333 -45.08333333,-16.83333333 -45.08333333,-16.75 -45.08333333,-16.66666667 -45.0,-16.66666667 -44.91666667,-16.66666667 -44.91666667,-16.75 -44.83333333,-16.75 -44.75,-16.75 -44.66666667,-16.75 -44.66666667,-16.83333333 -44.66666667,-16.91666667 -44.66666667,-17.0 -44.58333333,-17.0 -44.58333333,-17.08333333</coordinates></LinearRing></outerBoundaryIs></Polygon><Polygon><outerBoundaryIs><LinearRing><coordinates>-42.58333333,-16.16666667 -42.5,-16.16666667 -42.5,-16.25 -42.58333333,-16.25 -42.58333333,-16.16666667</coordinates></LinearRing></outerBoundaryIs></Polygon><Polygon><outerBoundaryIs><LinearRing><coordinates>-55.91666667,-16.16666667 -55.83333333,-16.16666667 -55.83333333,-16.25 -55.91666667,-16.25 -55.91666667,-16.16666667</coordinates></LinearRing></outerBoundaryIs></Polygon><Polygon><outerBoundaryIs><LinearRing><coordinates>-55.83333333,-16.08333333 -55.75,-16.08333333 -55.75,-16.16666667 -55.83333333,-16.16666667 -55.83333333,-16.08333333</coordinates></LinearRing></outerBoundaryIs></Polygon><Polygon><outerBoundaryIs><LinearRing><coordinates>-55.58333333,-16.58333333 -55.58333333,-16.66666667 -55.66666667,-16.66666667 -55.75,-16.66666667 -55.75,-16.58333333 -55.83333333,-16.58333333 -55.91666667,-16.58333333 -55.91666667,-16.5 -55.83333333,-16.5 -55.83333333,-16.41666667 -55.75,-16.41666667 -55.66666667,-16.41666667 -55.66666667,-16.5 -55.58333333,-16.5 -55.5,-16.5 -55.5,-16.58333333 -55.58333333,-16.58333333</coordinates></LinearRing></outerBoundaryIs></Polygon><Polygon><outerBoundaryIs><LinearRing><coordinates>-45.25,-16.91666667 -45.25,-17.0 -45.33333333,-17.0 -45.41666667,-17.0 -45.41666667,-16.91666667 -45.41666667,-16.83333333 -45.33333333,-16.83333333 -45.33333333,-16.75 -45.33333333,-16.66666667 -45.33333333,-16.58333333 -45.33333333,-16.5 -45.33333333,-16.41666667 -45.25,-16.41666667 -45.16666667,-16.41666667 -45.08333333,-16.41666667 -45.08333333,-16.5 -45.08333333,-16.58333333 -45.08333333,-16.66666667 -45.16666667,-16.66666667 -45.16666667,-16.75 -45.25,-16.75 -45.25,-16.83333333 -45.25,-16.91666667</coordinates></LinearRing></outerBoundaryIs></Polygon><Polygon><outerBoundaryIs><LinearRing><coordinates>-58.41666667,-17.83333333 -58.41666667,-17.91666667 -58.5,-17.91666667 -58.5,-17.83333333 -58.5,-17.75 -58.58333333,-17.75 -58.66666667,-17.75 -58.66666667,-17.83333333 -58.75,-17.83333333 -58.75,-17.91666667 -58.75,-18.0 -58.83333333,-18.0 -58.83333333,-17.91666667 -58.83333333,-17.83333333 -58.91666667,-17.83333333 -59.0,-17.83333333 -59.0,-17.75 -59.08333333,-17.75 -59.16666667,-17.75 -59.16666667,-17.66666667 -59.25,-17.66666667 -59.25,-17.58333333 -59.33333333,-17.58333333 -59.33333333,-17.66666667 -59.33333333,-17.75 -59.41666667,-17.75 -59.5,-17.75 -59.58333333,-17.75 -59.58333333,-17.83333333 -59.58333333,-17.91666667 -59.58333333,-18.0 -59.5,-18.0 -59.41666667,-18.0 -59.41666667,-18.08333333 -59.33333333,-18.08333333 -59.25,-18.08333333 -59.16666667,-18.08333333 -59.16666667,-18.16666667 -59.25,-18.16666667 -59.25,-18.25 -59.33333333,-18.25 -59.41666667,-18.25 -59.5,-18.25 -59.5,-18.16666667 -59.58333333,-18.16666667 -59.66666667,-18.16666667 -59.75,-18.16666667 -59.75,-18.08333333 -59.83333333,-18.08333333 -59.91666667,-18.08333333 -59.91666667,-18.0 -59.91666667,-17.91666667 -60.0,-17.91666667 -60.08333333,-17.91666667 -60.08333333,-17.83333333 -60.16666667,-17.83333333 -60.16666667,-17.75 -60.25,-17.75 -60.33333333,-17.75 -60.33333333,-17.66666667 -60.41666667,-17.66666667 -60.5,-17.66666667 -60.5,-17.58333333 -60.41666667,-17.58333333 -60.41666667,-17.5 -60.41666667,-17.41666667 -60.41666667,-17.33333333 -60.33333333,-17.33333333 -60.33333333,-17.25 -60.25,-17.25 -60.25,-17.16666667 -60.25,-17.08333333 -60.16666667,-17.08333333 -60.16666667,-17.0 -60.08333333,-17.0 -60.08333333,-16.91666667 -60.08333333,-16.83333333 -60.0,-16.83333333 -59.91666667,-16.83333333 -59.83333333,-16.83333333 -59.83333333,-16.75 -59.75,-16.75 -59.66666667,-16.75 -59.66666667,-16.66666667 -59.58333333,-16.66666667 -59.58333333,-16.58333333 -59.5,-16.58333333 -59.41666667,-16.58333333 -59.33333333,-16.58333333 -59.25,-16.58333333 -59.16666667,-16.58333333 -59.16666667,-16.66666667 -59.08333333,-16.66666667 -59.0,-16.66666667 -59.0,-16.75 -58.91666667,-16.75 -58.83333333,-16.75 -58.75,-16.75 -58.75,-16.83333333 -58.66666667,-16.83333333 -58.66666667,-16.91666667 -58.58333333,-16.91666667 -58.5,-16.91666667 -58.5,-17.0 -58.5,-17.08333333 -58.5,-17.16666667 -58.41666667,-17.16666667 -58.41666667,-17.25 -58.33333333,-17.25 -58.33333333,-17.33333333 -58.25,-17.33333333 -58.25,-17.41666667 -58.16666667,-17.41666667 -58.16666667,-17.5 -58.25,-17.5 -58.25,-17.58333333 -58.25,-17.66666667 -58.33333333,-17.66666667 -58.41666667,-17.66666667 -58.41666667,-17.75 -58.41666667,-17.83333333</coordinates></LinearRing></outerBoundaryIs><innerBoundaryIs><LinearRing><coordinates>-60.33333333,-17.58333333 -60.25,-17.58333333 -60.25,-17.5 -60.33333333,-17.5 -60.33333333,-17.58333333</coordinates></LinearRing></innerBoundaryIs></Polygon><Polygon><outerBoundaryIs><LinearRing><coordinates>-48.83333333,-18.91666667 -48.75,-18.91666667 -48.75,-19.0 -48.83333333,-19.0 -48.83333333,-18.91666667</coordinates></LinearRing></outerBoundaryIs></Polygon><Polygon><outerBoundaryIs><LinearRing><coordinates>-44.16666667,-19.41666667 -44.16666667,-19.5 -44.25,-19.5 -44.25,-19.41666667 -44.25,-19.33333333 -44.25,-19.25 -44.16666667,-19.25 -44.16666667,-19.16666667 -44.08333333,-19.16666667 -44.08333333,-19.08333333 -44.08333333,-19.0 -44.16666667,-19.0 -44.16666667,-18.91666667 -44.16666667,-18.83333333 -44.25,-18.83333333 -44.25,-18.75 -44.25,-18.66666667 -44.33333333,-18.66666667 -44.33333333,-18.58333333 -44.25,-18.58333333 -44.25,-18.5 -44.25,-18.41666667 -44.16666667,-18.41666667 -44.16666667,-18.5 -44.16666667,-18.58333333 -44.16666667,-18.66666667 -44.08333333,-18.66666667 -44.08333333,-18.75 -44.08333333,-18.83333333 -44.08333333,-18.91666667 -44.0,-18.91666667 -44,-19 -44.0,-19.08333333 -44.0,-19.16666667 -44.0,-19.25 -44.0,-19.33333333 -44.08333333,-19.33333333 -44.16666667,-19.33333333 -44.16666667,-19.41666667</coordinates></LinearRing></outerBoundaryIs></Polygon><Polygon><outerBoundaryIs><LinearRing><coordinates>-44.0,-18.75 -43.91666667,-18.75 -43.91666667,-18.83333333 -44.0,-18.83333333 -44.0,-18.75</coordinates></LinearRing></outerBoundaryIs></Polygon><Polygon><outerBoundaryIs><LinearRing><coordinates>-65.41666667,-15.08333333 -65.33333333,-15.08333333 -65.33333333,-15.16666667 -65.41666667,-15.16666667 -65.41666667,-15.08333333</coordinates></LinearRing></outerBoundaryIs></Polygon><Polygon><outerBoundaryIs><LinearRing><coordinates>-57.66666667,-15.16666667 -57.58333333,-15.16666667 -57.58333333,-15.25 -57.66666667,-15.25 -57.75,-15.25 -57.75,-15.16666667 -57.66666667,-15.16666667</coordinates></LinearRing></outerBoundaryIs></Polygon><Polygon><outerBoundaryIs><LinearRing><coordinates>-55.75,-15.08333333 -55.66666667,-15.08333333 -55.66666667,-15.16666667 -55.75,-15.16666667 -55.75,-15.08333333</coordinates></LinearRing></outerBoundaryIs></Polygon><Polygon><outerBoundaryIs><LinearRing><coordinates>-42.0,-14.08333333 -42.0,-14.16666667 -42.08333333,-14.16666667 -42.16666667,-14.16666667 -42.25,-14.16666667 -42.25,-14.08333333 -42.16666667,-14.08333333 -42.16666667,-14.0 -42.08333333,-14.0 -42.08333333,-13.91666667 -42.0,-13.91666667 -41.91666667,-13.91666667 -41.83333333,-13.91666667 -41.75,-13.91666667 -41.75,-13.83333333 -41.66666667,-13.83333333 -41.66666667,-13.91666667 -41.66666667,-14.0 -41.66666667,-14.08333333 -41.75,-14.08333333 -41.83333333,-14.08333333 -41.91666667,-14.08333333 -42.0,-14.08333333</coordinates></LinearRing></outerBoundaryIs></Polygon><Polygon><outerBoundaryIs><LinearRing><coordinates>-69.08333333,-13.58333333 -69.0,-13.58333333 -69.0,-13.66666667 -69.08333333,-13.66666667 -69.08333333,-13.58333333</coordinates></LinearRing></outerBoundaryIs></Polygon><Polygon><outerBoundaryIs><LinearRing><coordinates>-42.0,-13.75 -42.0,-13.83333333 -42.08333333,-13.83333333 -42.08333333,-13.75 -42.08333333,-13.66666667 -42.0,-13.66666667 -42.0,-13.75</coordinates></LinearRing></outerBoundaryIs></Polygon><Polygon><outerBoundaryIs><LinearRing><coordinates>-41.75,-13.75 -41.75,-13.83333333 -41.83333333,-13.83333333 -41.83333333,-13.75 -41.91666667,-13.75 -41.91666667,-13.66666667 -41.91666667,-13.58333333 -41.83333333,-13.58333333 -41.83333333,-13.66666667 -41.75,-13.66666667 -41.75,-13.75</coordinates></LinearRing></outerBoundaryIs></Polygon><Polygon><outerBoundaryIs><LinearRing><coordinates>-42.0,-14.33333333 -41.91666667,-14.33333333 -41.91666667,-14.25 -41.91666667,-14.16666667 -41.83333333,-14.16666667 -41.83333333,-14.25 -41.75,-14.25 -41.75,-14.33333333 -41.75,-14.41666667 -41.83333333,-14.41666667 -41.91666667,-14.41666667 -42.0,-14.41666667 -42.0,-14.33333333</coordinates></LinearRing></outerBoundaryIs></Polygon><Polygon><outerBoundaryIs><LinearRing><coordinates>-69.66666667,-13.5 -69.66666667,-13.58333333 -69.75,-13.58333333 -69.83333333,-13.58333333 -69.83333333,-13.5 -69.91666667,-13.5 -70.0,-13.5 -70.0,-13.41666667 -70.08333333,-13.41666667 -70.08333333,-13.33333333 -70.0,-13.33333333 -70.0,-13.25 -70.08333333,-13.25 -70.16666667,-13.25 -70.16666667,-13.16666667 -70.25,-13.16666667 -70.33333333,-13.16666667 -70.41666667,-13.16666667 -70.41666667,-13.08333333 -70.5,-13.08333333 -70.58333333,-13.08333333 -70.66666667,-13.08333333 -70.75,-13.08333333 -70.75,-13.0 -70.83333333,-13.0 -70.91666667,-13.0 -70.91666667,-12.91666667 -71.0,-12.91666667 -71.0,-12.83333333 -71.08333333,-12.83333333 -71.16666667,-12.83333333 -71.16666667,-12.75 -71.25,-12.75 -71.33333333,-12.75 -71.33333333,-12.66666667 -71.25,-12.66666667 -71.25,-12.58333333 -71.25,-12.5 -71.33333333,-12.5 -71.33333333,-12.41666667 -71.33333333,-12.33333333 -71.33333333,-12.25 -71.25,-12.25 -71.25,-12.16666667 -71.25,-12.08333333 -71.16666667,-12.08333333 -71.16666667,-12.0 -71.08333333,-12.0 -71.08333333,-12.08333333 -71.0,-12.08333333 -70.91666667,-12.08333333 -70.91666667,-12.0 -70.83333333,-12.0 -70.83333333,-11.91666667 -70.75,-11.91666667 -70.66666667,-11.91666667 -70.66666667,-12.0 -70.58333333,-12.0 -70.5,-12.0 -70.41666667,-12.0 -70.33333333,-12.0 -70.33333333,-12.08333333 -70.25,-12.08333333 -70.16666667,-12.08333333 -70.16666667,-12.16666667 -70.08333333,-12.16666667 -70.0,-12.16666667 -70.0,-12.25 -69.91666667,-12.25 -69.91666667,-12.33333333 -69.83333333,-12.33333333 -69.83333333,-12.41666667 -69.75,-12.41666667 -69.75,-12.5 -69.66666667,-12.5 -69.66666667,-12.58333333 -69.58333333,-12.58333333 -69.58333333,-12.66666667 -69.5,-12.66666667 -69.5,-12.75 -69.5,-12.83333333 -69.41666667,-12.83333333 -69.41666667,-12.91666667 -69.33333333,-12.91666667 -69.33333333,-13.0 -69.33333333,-13.08333333 -69.25,-13.08333333 -69.25,-13.16666667 -69.16666667,-13.16666667 -69.16666667,-13.25 -69.08333333,-13.25 -69.08333333,-13.33333333 -69.08333333,-13.41666667 -69.0,-13.41666667 -69.0,-13.5 -69.08333333,-13.5 -69.16666667,-13.5 -69.25,-13.5 -69.33333333,-13.5 -69.41666667,-13.5 -69.5,-13.5 -69.58333333,-13.5 -69.66666667,-13.5</coordinates></LinearRing></outerBoundaryIs><innerBoundaryIs><LinearRing><coordinates>-69.83333333,-13.41666667 -69.75,-13.41666667 -69.75,-13.33333333 -69.83333333,-13.33333333 -69.83333333,-13.41666667</coordinates></LinearRing></innerBoundaryIs></Polygon><Polygon><outerBoundaryIs><LinearRing><coordinates>-42.75,-11.08333333 -42.75,-11.16666667 -42.83333333,-11.16666667 -42.83333333,-11.08333333 -42.83333333,-11.0 -42.75,-11.0 -42.75,-11.08333333</coordinates></LinearRing></outerBoundaryIs></Polygon><Polygon><outerBoundaryIs><LinearRing><coordinates>-42.91666667,-10.91666667 -43.0,-10.91666667 -43.0,-10.83333333 -43.0,-10.75 -43.08333333,-10.75 -43.08333333,-10.66666667 -43.16666667,-10.66666667 -43.16666667,-10.75 -43.16666667,-10.83333333 -43.08333333,-10.83333333 -43.08333333,-10.91666667 -43.08333333,-11.0 -43.16666667,-11.0 -43.16666667,-11.08333333 -43.25,-11.08333333 -43.33333333,-11.08333333 -43.33333333,-11.0 -43.33333333,-10.91666667 -43.33333333,-10.83333333 -43.33333333,-10.75 -43.33333333,-10.66666667 -43.25,-10.66666667 -43.25,-10.58333333 -43.16666667,-10.58333333 -43.08333333,-10.58333333 -43.0,-10.58333333 -43.0,-10.66666667 -42.91666667,-10.66666667 -42.91666667,-10.75 -42.83333333,-10.75 -42.83333333,-10.83333333 -42.83333333,-10.91666667 -42.83333333,-11.0 -42.91666667,-11.0 -42.91666667,-10.91666667</coordinates></LinearRing></outerBoundaryIs></Polygon><Polygon><outerBoundaryIs><LinearRing><coordinates>-61.66666667,-7.0 -61.66666667,-7.08333333 -61.75,-7.08333333 -61.75,-7.0 -61.75,-6.91666667 -61.66666667,-6.91666667 -61.66666667,-7.0</coordinates></LinearRing></outerBoundaryIs></Polygon><Polygon><outerBoundaryIs><LinearRing><coordinates>-50.16666667,-7.25 -50.08333333,-7.25 -50.08333333,-7.33333333 -50.16666667,-7.33333333 -50.16666667,-7.25</coordinates></LinearRing></outerBoundaryIs></Polygon><Polygon><outerBoundaryIs><LinearRing><coordinates>-61.08333333,-7.16666667 -61.08333333,-7.25 -61.16666667,-7.25 -61.16666667,-7.16666667 -61.16666667,-7.08333333 -61.08333333,-7.08333333 -61.08333333,-7.16666667</coordinates></LinearRing></outerBoundaryIs></Polygon><Polygon><outerBoundaryIs><LinearRing><coordinates>-50.16666667,-7.08333333 -50.16666667,-7.16666667 -50.25,-7.16666667 -50.33333333,-7.16666667 -50.41666667,-7.16666667 -50.41666667,-7.08333333 -50.5,-7.08333333 -50.58333333,-7.08333333 -50.58333333,-7.0 -50.58333333,-6.91666667 -50.66666667,-6.91666667 -50.66666667,-6.83333333 -50.66666667,-6.75 -50.58333333,-6.75 -50.58333333,-6.66666667 -50.5,-6.66666667 -50.41666667,-6.66666667 -50.33333333,-6.66666667 -50.25,-6.66666667 -50.25,-6.75 -50.16666667,-6.75 -50.08333333,-6.75 -50.08333333,-6.83333333 -50.16666667,-6.83333333 -50.16666667,-6.91666667 -50.08333333,-6.91666667 -50.08333333,-7.0 -50.08333333,-7.08333333 -50.16666667,-7.08333333</coordinates></LinearRing></outerBoundaryIs></Polygon><Polygon><outerBoundaryIs><LinearRing><coordinates>-57.25,-15.66666667 -57.25,-15.75 -57.33333333,-15.75 -57.33333333,-15.66666667 -57.33333333,-15.58333333 -57.41666667,-15.58333333 -57.41666667,-15.66666667 -57.5,-15.66666667 -57.5,-15.58333333 -57.5,-15.5 -57.58333333,-15.5 -57.58333333,-15.41666667 -57.66666667,-15.41666667 -57.66666667,-15.33333333 -57.58333333,-15.33333333 -57.58333333,-15.25 -57.5,-15.25 -57.5,-15.16666667 -57.5,-15.08333333 -57.5,-15.0 -57.5,-14.91666667 -57.41666667,-14.91666667 -57.33333333,-14.91666667 -57.33333333,-14.83333333 -57.25,-14.83333333 -57.16666667,-14.83333333 -57.08333333,-14.83333333 -57.0,-14.83333333 -56.91666667,-14.83333333 -56.83333333,-14.83333333 -56.83333333,-14.91666667 -56.75,-14.91666667 -56.75,-14.83333333 -56.66666667,-14.83333333 -56.66666667,-14.91666667 -56.58333333,-14.91666667 -56.58333333,-14.83333333 -56.5,-14.83333333 -56.41666667,-14.83333333 -56.41666667,-14.75 -56.33333333,-14.75 -56.25,-14.75 -56.16666667,-14.75 -56.08333333,-14.75 -56.0,-14.75 -56.0,-14.83333333 -55.91666667,-14.83333333 -55.91666667,-14.91666667 -55.91666667,-15.0 -55.83333333,-15.0 -55.75,-15.0 -55.75,-15.08333333 -55.83333333,-15.08333333 -55.83333333,-15.16666667 -55.91666667,-15.16666667 -55.91666667,-15.25 -55.91666667,-15.33333333 -55.83333333,-15.33333333 -55.83333333,-15.41666667 -55.91666667,-15.41666667 -55.91666667,-15.5 -55.83333333,-15.5 -55.75,-15.5 -55.66666667,-15.5 -55.58333333,-15.5 -55.58333333,-15.58333333 -55.58333333,-15.66666667 -55.58333333,-15.75 -55.66666667,-15.75 -55.66666667,-15.83333333 -55.75,-15.83333333 -55.83333333,-15.83333333 -55.83333333,-15.91666667 -55.83333333,-16.0 -55.91666667,-16.0 -56,-16 -56.0,-16.08333333 -56.0,-16.16666667 -56.0,-16.25 -56.08333333,-16.25 -56.08333333,-16.33333333 -56.0,-16.33333333 -56.0,-16.41666667 -56.08333333,-16.41666667 -56.08333333,-16.5 -56.16666667,-16.5 -56.16666667,-16.58333333 -56.25,-16.58333333 -56.33333333,-16.58333333 -56.33333333,-16.66666667 -56.41666667,-16.66666667 -56.41666667,-16.75 -56.5,-16.75 -56.5,-16.66666667 -56.5,-16.58333333 -56.41666667,-16.58333333 -56.41666667,-16.5 -56.5,-16.5 -56.58333333,-16.5 -56.58333333,-16.58333333 -56.66666667,-16.58333333 -56.75,-16.58333333 -56.83333333,-16.58333333 -56.91666667,-16.58333333 -56.91666667,-16.5 -57.0,-16.5 -57.0,-16.41666667 -57.08333333,-16.41666667 -57.08333333,-16.33333333 -57.16666667,-16.33333333 -57.16666667,-16.25 -57.25,-16.25 -57.25,-16.16666667 -57.16666667,-16.16666667 -57.16666667,-16.08333333 -57.25,-16.08333333 -57.25,-16.0 -57.25,-15.91666667 -57.16666667,-15.91666667 -57.16666667,-15.83333333 -57.08333333,-15.83333333 -57.08333333,-15.75 -57.0,-15.75 -57.0,-15.66666667 -56.91666667,-15.66666667 -56.91666667,-15.58333333 -56.83333333,-15.58333333 -56.83333333,-15.5 -56.83333333,-15.41666667 -56.91666667,-15.41666667 -56.91666667,-15.5 -57.0,-15.5 -57.0,-15.41666667 -57.0,-15.33333333 -57.08333333,-15.33333333 -57.08333333,-15.41666667 -57.08333333,-15.5 -57.16666667,-15.5 -57.16666667,-15.58333333 -57.25,-15.58333333 -57.25,-15.66666667</coordinates></LinearRing></outerBoundaryIs><innerBoundaryIs><LinearRing><coordinates>-56.41666667,-16.5 -56.33333333,-16.5 -56.25,-16.5 -56.25,-16.41666667 -56.33333333,-16.41666667 -56.41666667,-16.41666667 -56.41666667,-16.5</coordinates></LinearRing></innerBoundaryIs><innerBoundaryIs><LinearRing><coordinates>-56.83333333,-15.41666667 -56.75,-15.41666667 -56.75,-15.33333333 -56.66666667,-15.33333333 -56.66666667,-15.25 -56.75,-15.25 -56.75,-15.16666667 -56.83333333,-15.16666667 -56.91666667,-15.16666667 -56.91666667,-15.25 -56.91666667,-15.33333333 -56.83333333,-15.33333333 -56.83333333,-15.41666667</coordinates></LinearRing></innerBoundaryIs><innerBoundaryIs><LinearRing><coordinates>-56.25,-15.08333333 -56.16666667,-15.08333333 -56.16666667,-15.16666667 -56.08333333,-15.16666667 -56.0,-15.16666667 -56.0,-15.08333333 -56,-15 -56.08333333,-15.0 -56.16666667,-15.0 -56.25,-15.0 -56.25,-15.08333333</coordinates></LinearRing></innerBoundaryIs></Polygon><Polygon><outerBoundaryIs><LinearRing><coordinates>-41.41666667,-15.58333333 -41.5,-15.58333333 -41.5,-15.5 -41.5,-15.41666667 -41.41666667,-15.41666667 -41.33333333,-15.41666667 -41.33333333,-15.5 -41.25,-15.5 -41.16666667,-15.5 -41.08333333,-15.5 -41.08333333,-15.58333333 -41.16666667,-15.58333333 -41.25,-15.58333333 -41.33333333,-15.58333333 -41.41666667,-15.58333333</coordinates></LinearRing></outerBoundaryIs></Polygon><Polygon><outerBoundaryIs><LinearRing><coordinates>-64.83333333,-17.25 -64.83333333,-17.33333333 -64.91666667,-17.33333333 -64.91666667,-17.25 -65.0,-17.25 -65.08333333,-17.25 -65.16666667,-17.25 -65.16666667,-17.16666667 -65.25,-17.16666667 -65.33333333,-17.16666667 -65.33333333,-17.08333333 -65.41666667,-17.08333333 -65.41666667,-17.16666667 -65.5,-17.16666667 -65.5,-17.08333333 -65.58333333,-17.08333333 -65.58333333,-17.0 -65.58333333,-16.91666667 -65.66666667,-16.91666667 -65.66666667,-16.83333333 -65.75,-16.83333333 -65.75,-16.75 -65.83333333,-16.75 -65.83333333,-16.66666667 -65.91666667,-16.66666667 -65.91666667,-16.58333333 -65.91666667,-16.5 -66.0,-16.5 -66.08333333,-16.5 -66.08333333,-16.41666667 -66.08333333,-16.33333333 -66.16666667,-16.33333333 -66.16666667,-16.25 -66.25,-16.25 -66.25,-16.16666667 -66.25,-16.08333333 -66.33333333,-16.08333333 -66.33333333,-16.0 -66.41666667,-16.0 -66.41666667,-15.91666667 -66.41666667,-15.83333333 -66.41666667,-15.75 -66.33333333,-15.75 -66.33333333,-15.83333333 -66.25,-15.83333333 -66.25,-15.75 -66.25,-15.66666667 -66.25,-15.58333333 -66.25,-15.5 -66.25,-15.41666667 -66.25,-15.33333333 -66.25,-15.25 -66.16666667,-15.25 -66.08333333,-15.25 -66.0,-15.25 -65.91666667,-15.25 -65.91666667,-15.33333333 -65.83333333,-15.33333333 -65.75,-15.33333333 -65.66666667,-15.33333333 -65.66666667,-15.25 -65.58333333,-15.25 -65.5,-15.25 -65.41666667,-15.25 -65.33333333,-15.25 -65.33333333,-15.33333333 -65.25,-15.33333333 -65.25,-15.25 -65.16666667,-15.25 -65.16666667,-15.33333333 -65.08333333,-15.33333333 -65.0,-15.33333333 -65.0,-15.41666667 -64.91666667,-15.41666667 -64.83333333,-15.41666667 -64.75,-15.41666667 -64.66666667,-15.41666667 -64.66666667,-15.33333333 -64.58333333,-15.33333333 -64.5,-15.33333333 -64.41666667,-15.33333333 -64.41666667,-15.41666667 -64.33333333,-15.41666667 -64.25,-15.41666667 -64.25,-15.5 -64.16666667,-15.5 -64.16666667,-15.58333333 -64.08333333,-15.58333333 -64.08333333,-15.66666667 -64.0,-15.66666667 -64.0,-15.75 -63.91666667,-15.75 -63.91666667,-15.83333333 -63.91666667,-15.91666667 -63.83333333,-15.91666667 -63.83333333,-16.0 -63.75,-16.0 -63.75,-16.08333333 -63.75,-16.16666667 -63.66666667,-16.16666667 -63.66666667,-16.25 -63.58333333,-16.25 -63.58333333,-16.33333333 -63.5,-16.33333333 -63.5,-16.41666667 -63.41666667,-16.41666667 -63.41666667,-16.5 -63.33333333,-16.5 -63.33333333,-16.58333333 -63.25,-16.58333333 -63.25,-16.66666667 -63.25,-16.75 -63.25,-16.83333333 -63.25,-16.91666667 -63.33333333,-16.91666667 -63.33333333,-17.0 -63.33333333,-17.08333333 -63.41666667,-17.08333333 -63.41666667,-17.16666667 -63.41666667,-17.25 -63.5,-17.25 -63.5,-17.33333333 -63.5,-17.41666667 -63.58333333,-17.41666667 -63.66666667,-17.41666667 -63.66666667,-17.5 -63.75,-17.5 -63.83333333,-17.5 -63.91666667,-17.5 -63.91666667,-17.41666667 -64.0,-17.41666667 -64.0,-17.5 -64.08333333,-17.5 -64.16666667,-17.5 -64.16666667,-17.41666667 -64.25,-17.41666667 -64.33333333,-17.41666667 -64.41666667,-17.41666667 -64.5,-17.41666667 -64.58333333,-17.41666667 -64.58333333,-17.33333333 -64.66666667,-17.33333333 -64.75,-17.33333333 -64.75,-17.25 -64.83333333,-17.25</coordinates></LinearRing></outerBoundaryIs><innerBoundaryIs><LinearRing><coordinates>-66.16666667,-15.5 -66.16666667,-15.58333333 -66.08333333,-15.58333333 -66.08333333,-15.5 -66.16666667,-15.5</coordinates></LinearRing></innerBoundaryIs></Polygon><Polygon><outerBoundaryIs><LinearRing><coordinates>-44.58333333,-20.58333333 -44.58333333,-20.66666667 -44.66666667,-20.66666667 -44.66666667,-20.58333333 -44.66666667,-20.5 -44.66666667,-20.41666667 -44.66666667,-20.33333333 -44.58333333,-20.33333333 -44.58333333,-20.41666667 -44.5,-20.41666667 -44.5,-20.5 -44.41666667,-20.5 -44.41666667,-20.58333333 -44.5,-20.58333333 -44.58333333,-20.58333333</coordinates></LinearRing></outerBoundaryIs></Polygon><Polygon><outerBoundaryIs><LinearRing><coordinates>-72.08333333,-5.58333333 -72.0,-5.58333333 -72.0,-5.66666667 -72.08333333,-5.66666667 -72.08333333,-5.58333333</coordinates></LinearRing></outerBoundaryIs></Polygon><Polygon><outerBoundaryIs><LinearRing><coordinates>-56.41666667,-5.83333333 -56.33333333,-5.83333333 -56.33333333,-5.91666667 -56.41666667,-5.91666667 -56.41666667,-5.83333333</coordinates></LinearRing></outerBoundaryIs></Polygon><Polygon><outerBoundaryIs><LinearRing><coordinates>-71.91666667,-5.08333333 -71.83333333,-5.08333333 -71.83333333,-5.16666667 -71.91666667,-5.16666667 -71.91666667,-5.08333333</coordinates></LinearRing></outerBoundaryIs></Polygon><Polygon><outerBoundaryIs><LinearRing><coordinates>-58.58333333,-1.66666667 -58.5,-1.66666667 -58.5,-1.75 -58.58333333,-1.75 -58.58333333,-1.66666667</coordinates></LinearRing></outerBoundaryIs></Polygon><Polygon><outerBoundaryIs><LinearRing><coordinates>-55.08333333,-0.66666667 -55.0,-0.66666667 -55.0,-0.75 -55.08333333,-0.75 -55.08333333,-0.66666667</coordinates></LinearRing></outerBoundaryIs></Polygon><Polygon><outerBoundaryIs><LinearRing><coordinates>-51.08333333,-0.16666667 -51.0,-0.16666667 -51.0,-0.25 -51.08333333,-0.25 -51.08333333,-0.16666667</coordinates></LinearRing></outerBoundaryIs></Polygon><Polygon><outerBoundaryIs><LinearRing><coordinates>-48.58333333,-1.91666667 -48.66666667,-1.91666667 -48.66666667,-1.83333333 -48.66666667,-1.75 -48.75,-1.75 -48.75,-1.66666667 -48.66666667,-1.66666667 -48.66666667,-1.58333333 -48.75,-1.58333333 -48.75,-1.5 -48.66666667,-1.5 -48.66666667,-1.41666667 -48.58333333,-1.41666667 -48.58333333,-1.33333333 -48.5,-1.33333333 -48.5,-1.25 -48.41666667,-1.25 -48.41666667,-1.33333333 -48.33333333,-1.33333333 -48.25,-1.33333333 -48.25,-1.41666667 -48.16666667,-1.41666667 -48.16666667,-1.5 -48.16666667,-1.58333333 -48.16666667,-1.66666667 -48.08333333,-1.66666667 -48.08333333,-1.75 -48.16666667,-1.75 -48.16666667,-1.83333333 -48.16666667,-1.91666667 -48.16666667,-2.0 -48.25,-2.0 -48.25,-2.08333333 -48.33333333,-2.08333333 -48.41666667,-2.08333333 -48.5,-2.08333333 -48.5,-2.0 -48.58333333,-2.0 -48.58333333,-1.91666667</coordinates></LinearRing></outerBoundaryIs></Polygon><Polygon><outerBoundaryIs><LinearRing><coordinates>-65.66666667,1.5 -65.58333333,1.5 -65.58333333,1.41666667 -65.66666667,1.41666667 -65.66666667,1.5</coordinates></LinearRing></outerBoundaryIs></Polygon><Polygon><outerBoundaryIs><LinearRing><coordinates>-63.0,2.33333333 -63.0,2.25 -63.08333333,2.25 -63.16666667,2.25 -63.16666667,2.33333333 -63.25,2.33333333 -63.25,2.41666667 -63.16666667,2.41666667 -63.08333333,2.41666667 -63.0,2.41666667 -63.0,2.33333333</coordinates></LinearRing></outerBoundaryIs></Polygon><Polygon><outerBoundaryIs><LinearRing><coordinates>-78.58333333,2.08333333 -78.58333333,2.0 -78.66666667,2.0 -78.66666667,2.08333333 -78.66666667,2.16666667 -78.66666667,2.25 -78.58333333,2.25 -78.5,2.25 -78.5,2.16666667 -78.5,2.08333333 -78.58333333,2.08333333</coordinates></LinearRing></outerBoundaryIs></Polygon><Polygon><outerBoundaryIs><LinearRing><coordinates>-63.16666667,2.16666667 -63.08333333,2.16666667 -63.08333333,2.08333333 -63.16666667,2.08333333 -63.16666667,2.16666667</coordinates></LinearRing></outerBoundaryIs></Polygon><Polygon><outerBoundaryIs><LinearRing><coordinates>-78.58333333,1.41666667 -78.58333333,1.33333333 -78.66666667,1.33333333 -78.75,1.33333333 -78.83333333,1.33333333 -78.91666667,1.33333333 -78.91666667,1.41666667 -78.91666667,1.5 -78.91666667,1.58333333 -78.91666667,1.66666667 -79.0,1.66666667 -79.0,1.75 -78.91666667,1.75 -78.91666667,1.83333333 -78.83333333,1.83333333 -78.75,1.83333333 -78.66666667,1.83333333 -78.58333333,1.83333333 -78.5,1.83333333 -78.5,1.91666667 -78.5,2.0 -78.41666667,2.0 -78.41666667,1.91666667 -78.41666667,1.83333333 -78.41666667,1.75 -78.41666667,1.66666667 -78.5,1.66666667 -78.5,1.58333333 -78.5,1.5 -78.58333333,1.5 -78.58333333,1.41666667</coordinates></LinearRing></outerBoundaryIs></Polygon><Polygon><outerBoundaryIs><LinearRing><coordinates>-63.58333333,3.16666667 -63.5,3.16666667 -63.5,3.08333333 -63.58333333,3.08333333 -63.58333333,3.16666667</coordinates></LinearRing></outerBoundaryIs></Polygon><Polygon><outerBoundaryIs><LinearRing><coordinates>-62.58333333,3.5 -62.5,3.5 -62.5,3.41666667 -62.58333333,3.41666667 -62.58333333,3.5</coordinates></LinearRing></outerBoundaryIs></Polygon><Polygon><outerBoundaryIs><LinearRing><coordinates>-66.91666667,3.5 -66.83333333,3.5 -66.83333333,3.41666667 -66.91666667,3.41666667 -66.91666667,3.5</coordinates></LinearRing></outerBoundaryIs></Polygon><Polygon><outerBoundaryIs><LinearRing><coordinates>-77.25,3.83333333 -77.16666667,3.83333333 -77.16666667,3.75 -77.25,3.75 -77.25,3.83333333</coordinates></LinearRing></outerBoundaryIs></Polygon><Polygon><outerBoundaryIs><LinearRing><coordinates>-64.08333333,3.83333333 -64.0,3.83333333 -64.0,3.75 -64.08333333,3.75 -64.08333333,3.83333333</coordinates></LinearRing></outerBoundaryIs></Polygon><Polygon><outerBoundaryIs><LinearRing><coordinates>-64.91666667,3.33333333 -64.83333333,3.33333333 -64.83333333,3.25 -64.91666667,3.25 -64.91666667,3.33333333</coordinates></LinearRing></outerBoundaryIs></Polygon><Polygon><outerBoundaryIs><LinearRing><coordinates>-62.58333333,2.5 -62.5,2.5 -62.5,2.41666667 -62.58333333,2.41666667 -62.58333333,2.5</coordinates></LinearRing></outerBoundaryIs></Polygon><Polygon><outerBoundaryIs><LinearRing><coordinates>-63.0,2.58333333 -62.91666667,2.58333333 -62.91666667,2.5 -63.0,2.5 -63.0,2.58333333</coordinates></LinearRing></outerBoundaryIs></Polygon><Polygon><outerBoundaryIs><LinearRing><coordinates>-63.0,2.66666667 -63.0,2.58333333 -63.08333333,2.58333333 -63.16666667,2.58333333 -63.16666667,2.66666667 -63.25,2.66666667 -63.25,2.75 -63.33333333,2.75 -63.41666667,2.75 -63.41666667,2.83333333 -63.41666667,2.91666667 -63.41666667,3.0 -63.33333333,3.0 -63.33333333,2.91666667 -63.25,2.91666667 -63.16666667,2.91666667 -63.08333333,2.91666667 -63.0,2.91666667 -62.91666667,2.91666667 -62.91666667,2.83333333 -62.83333333,2.83333333 -62.75,2.83333333 -62.75,2.75 -62.66666667,2.75 -62.58333333,2.75 -62.58333333,2.66666667 -62.66666667,2.66666667 -62.66666667,2.58333333 -62.75,2.58333333 -62.83333333,2.58333333 -62.83333333,2.66666667 -62.91666667,2.66666667 -63.0,2.66666667</coordinates></LinearRing></outerBoundaryIs></Polygon><Polygon><outerBoundaryIs><LinearRing><coordinates>-59.0,4.41666667 -58.91666667,4.41666667 -58.91666667,4.33333333 -59.0,4.33333333 -59.0,4.41666667</coordinates></LinearRing></outerBoundaryIs></Polygon><Polygon><outerBoundaryIs><LinearRing><coordinates>-58.91666667,4.5 -58.83333333,4.5 -58.83333333,4.41666667 -58.91666667,4.41666667 -58.91666667,4.5</coordinates></LinearRing></outerBoundaryIs></Polygon><Polygon><outerBoundaryIs><LinearRing><coordinates>-59.83333333,5.0 -59.75,5.0 -59.75,4.91666667 -59.83333333,4.91666667 -59.83333333,5.0</coordinates></LinearRing></outerBoundaryIs></Polygon><Polygon><outerBoundaryIs><LinearRing><coordinates>-65.25,4.58333333 -65.25,4.5 -65.33333333,4.5 -65.33333333,4.58333333 -65.33333333,4.66666667 -65.25,4.66666667 -65.25,4.75 -65.16666667,4.75 -65.08333333,4.75 -65.08333333,4.66666667 -65.0,4.66666667 -65.0,4.58333333 -65.0,4.5 -65.08333333,4.5 -65.16666667,4.5 -65.16666667,4.58333333 -65.25,4.58333333</coordinates></LinearRing></outerBoundaryIs></Polygon><Polygon><outerBoundaryIs><LinearRing><coordinates>-59.41666667,4.58333333 -59.41666667,4.5 -59.5,4.5 -59.5,4.58333333 -59.5,4.66666667 -59.41666667,4.66666667 -59.33333333,4.66666667 -59.33333333,4.58333333 -59.41666667,4.58333333</coordinates></LinearRing></outerBoundaryIs></Polygon><Polygon><outerBoundaryIs><LinearRing><coordinates>-77.58333333,5.5 -77.5,5.5 -77.5,5.41666667 -77.58333333,5.41666667 -77.58333333,5.5</coordinates></LinearRing></outerBoundaryIs></Polygon><Polygon><outerBoundaryIs><LinearRing><coordinates>-63.33333333,5.33333333 -63.25,5.33333333 -63.25,5.25 -63.33333333,5.25 -63.41666667,5.25 -63.41666667,5.33333333 -63.33333333,5.33333333</coordinates></LinearRing></outerBoundaryIs></Polygon><Polygon><outerBoundaryIs><LinearRing><coordinates>-61.83333333,5.91666667 -61.83333333,5.83333333 -61.91666667,5.83333333 -61.91666667,5.91666667 -61.91666667,6.0 -61.83333333,6.0 -61.83333333,5.91666667</coordinates></LinearRing></outerBoundaryIs></Polygon><Polygon><outerBoundaryIs><LinearRing><coordinates>-60.16666667,5.58333333 -60.08333333,5.58333333 -60.08333333,5.5 -60.16666667,5.5 -60.16666667,5.58333333</coordinates></LinearRing></outerBoundaryIs></Polygon><Polygon><outerBoundaryIs><LinearRing><coordinates>-77.41666667,5.66666667 -77.33333333,5.66666667 -77.33333333,5.58333333 -77.41666667,5.58333333 -77.41666667,5.66666667</coordinates></LinearRing></outerBoundaryIs></Polygon><Polygon><outerBoundaryIs><LinearRing><coordinates>-62.41666667,5.66666667 -62.33333333,5.66666667 -62.33333333,5.58333333 -62.41666667,5.58333333 -62.41666667,5.66666667</coordinates></LinearRing></outerBoundaryIs></Polygon><Polygon><outerBoundaryIs><LinearRing><coordinates>-61.83333333,5.66666667 -61.83333333,5.58333333 -61.91666667,5.58333333 -61.91666667,5.66666667 -61.91666667,5.75 -61.83333333,5.75 -61.83333333,5.66666667</coordinates></LinearRing></outerBoundaryIs></Polygon><Polygon><outerBoundaryIs><LinearRing><coordinates>-62.25,5.66666667 -62.16666667,5.66666667 -62.16666667,5.58333333 -62.25,5.58333333 -62.25,5.66666667</coordinates></LinearRing></outerBoundaryIs></Polygon><Polygon><outerBoundaryIs><LinearRing><coordinates>-77.25,5.75 -77.25,5.66666667 -77.33333333,5.66666667 -77.33333333,5.75 -77.33333333,5.83333333 -77.33333333,5.91666667 -77.25,5.91666667 -77.25,5.83333333 -77.25,5.75</coordinates></LinearRing></outerBoundaryIs></Polygon><Polygon><outerBoundaryIs><LinearRing><coordinates>-61.08333333,5.75 -61.08333333,5.66666667 -61.16666667,5.66666667 -61.16666667,5.75 -61.16666667,5.83333333 -61.08333333,5.83333333 -61.08333333,5.75</coordinates></LinearRing></outerBoundaryIs></Polygon><Polygon><outerBoundaryIs><LinearRing><coordinates>-60.5,5.08333333 -60.41666667,5.08333333 -60.41666667,5.0 -60.5,5.0 -60.5,5.08333333</coordinates></LinearRing></outerBoundaryIs></Polygon><Polygon><outerBoundaryIs><LinearRing><coordinates>-74.5,6.5 -74.41666667,6.5 -74.41666667,6.41666667 -74.5,6.41666667 -74.5,6.5</coordinates></LinearRing></outerBoundaryIs></Polygon><Polygon><outerBoundaryIs><LinearRing><coordinates>-74.25,6.5 -74.25,6.41666667 -74.33333333,6.41666667 -74.33333333,6.5 -74.33333333,6.58333333 -74.25,6.58333333 -74.25,6.5</coordinates></LinearRing></outerBoundaryIs></Polygon><Polygon><outerBoundaryIs><LinearRing><coordinates>-62.66666667,6.5 -62.58333333,6.5 -62.58333333,6.41666667 -62.66666667,6.41666667 -62.66666667,6.5</coordinates></LinearRing></outerBoundaryIs></Polygon><Polygon><outerBoundaryIs><LinearRing><coordinates>-77.33333333,7.0 -77.25,7.0 -77.25,6.91666667 -77.33333333,6.91666667 -77.33333333,7.0</coordinates></LinearRing></outerBoundaryIs></Polygon><Polygon><outerBoundaryIs><LinearRing><coordinates>-73.83333333,7.25 -73.75,7.25 -73.75,7.16666667 -73.83333333,7.16666667 -73.83333333,7.25</coordinates></LinearRing></outerBoundaryIs></Polygon><Polygon><outerBoundaryIs><LinearRing><coordinates>-62.83333333,6.66666667 -62.75,6.66666667 -62.75,6.58333333 -62.83333333,6.58333333 -62.83333333,6.66666667</coordinates></LinearRing></outerBoundaryIs></Polygon><Polygon><outerBoundaryIs><LinearRing><coordinates>-74.5,6.66666667 -74.41666667,6.66666667 -74.41666667,6.58333333 -74.5,6.58333333 -74.58333333,6.58333333 -74.58333333,6.66666667 -74.5,6.66666667</coordinates></LinearRing></outerBoundaryIs></Polygon><Polygon><outerBoundaryIs><LinearRing><coordinates>-77.5,6.75 -77.41666667,6.75 -77.41666667,6.66666667 -77.5,6.66666667 -77.5,6.75</coordinates></LinearRing></outerBoundaryIs></Polygon><Polygon><outerBoundaryIs><LinearRing><coordinates>-74.33333333,6.75 -74.33333333,6.66666667 -74.41666667,6.66666667 -74.41666667,6.75 -74.41666667,6.83333333 -74.5,6.83333333 -74.5,6.91666667 -74.5,7.0 -74.41666667,7.0 -74.41666667,6.91666667 -74.33333333,6.91666667 -74.25,6.91666667 -74.25,7.0 -74.16666667,7.0 -74.08333333,7.0 -74.08333333,6.91666667 -74.08333333,6.83333333 -74.16666667,6.83333333 -74.16666667,6.75 -74.25,6.75 -74.33333333,6.75</coordinates></LinearRing></outerBoundaryIs></Polygon><Polygon><outerBoundaryIs><LinearRing><coordinates>-77.83333333,8.0 -77.75,8.0 -77.75,7.91666667 -77.83333333,7.91666667 -77.83333333,8.0</coordinates></LinearRing></outerBoundaryIs></Polygon><Polygon><outerBoundaryIs><LinearRing><coordinates>-76.5,8.16666667 -76.41666667,8.16666667 -76.41666667,8.08333333 -76.5,8.08333333 -76.5,8.16666667</coordinates></LinearRing></outerBoundaryIs></Polygon><Polygon><outerBoundaryIs><LinearRing><coordinates>-72.5,7.91666667 -72.5,7.83333333 -72.58333333,7.83333333 -72.58333333,7.91666667 -72.58333333,8.0 -72.5,8.0 -72.5,7.91666667</coordinates></LinearRing></outerBoundaryIs></Polygon><Polygon><outerBoundaryIs><LinearRing><coordinates>-62.25,8.66666667 -62.16666667,8.66666667 -62.16666667,8.58333333 -62.25,8.58333333 -62.25,8.66666667</coordinates></LinearRing></outerBoundaryIs></Polygon><Polygon><outerBoundaryIs><LinearRing><coordinates>-73.08333333,8.66666667 -73.0,8.66666667 -73.0,8.58333333 -73.08333333,8.58333333 -73.08333333,8.66666667</coordinates></LinearRing></outerBoundaryIs></Polygon><Polygon><outerBoundaryIs><LinearRing><coordinates>-71.08333333,9.16666667 -71.08333333,9.08333333 -71.16666667,9.08333333 -71.25,9.08333333 -71.25,9.16666667 -71.16666667,9.16666667 -71.16666667,9.25 -71.08333333,9.25 -71.0,9.25 -71.0,9.16666667 -71.08333333,9.16666667</coordinates></LinearRing></outerBoundaryIs></Polygon><Polygon><outerBoundaryIs><LinearRing><coordinates>-81.58333333,9.16666667 -81.5,9.16666667 -81.5,9.08333333 -81.58333333,9.08333333 -81.58333333,9.16666667</coordinates></LinearRing></outerBoundaryIs></Polygon><Polygon><outerBoundaryIs><LinearRing><coordinates>-71.75,9.25 -71.66666667,9.25 -71.66666667,9.16666667 -71.75,9.16666667 -71.75,9.25</coordinates></LinearRing></outerBoundaryIs></Polygon><Polygon><outerBoundaryIs><LinearRing><coordinates>-76.08333333,7.5 -76.08333333,7.41666667 -76.16666667,7.41666667 -76.16666667,7.5 -76.25,7.5 -76.25,7.58333333 -76.33333333,7.58333333 -76.33333333,7.66666667 -76.33333333,7.75 -76.41666667,7.75 -76.41666667,7.83333333 -76.41666667,7.91666667 -76.41666667,8.0 -76.41666667,8.08333333 -76.33333333,8.08333333 -76.25,8.08333333 -76.25,8.0 -76.16666667,8.0 -76.16666667,7.91666667 -76.16666667,7.83333333 -76.16666667,7.75 -76.08333333,7.75 -76.08333333,7.83333333 -76.0,7.83333333 -75.91666667,7.83333333 -75.91666667,7.75 -75.83333333,7.75 -75.75,7.75 -75.66666667,7.75 -75.58333333,7.75 -75.58333333,7.66666667 -75.66666667,7.66666667 -75.75,7.66666667 -75.83333333,7.66666667 -75.83333333,7.58333333 -75.91666667,7.58333333 -75.91666667,7.5 -76.0,7.5 -76.08333333,7.5</coordinates></LinearRing></outerBoundaryIs></Polygon><Polygon><outerBoundaryIs><LinearRing><coordinates>-74.58333333,7.0 -74.58333333,6.91666667 -74.66666667,6.91666667 -74.66666667,7.0 -74.75,7.0 -74.83333333,7.0 -74.91666667,7.0 -74.91666667,7.08333333 -75.0,7.08333333 -75.0,7.16666667 -75.0,7.25 -75.08333333,7.25 -75.08333333,7.33333333 -75.16666667,7.33333333 -75.16666667,7.25 -75.25,7.25 -75.25,7.33333333 -75.33333333,7.33333333 -75.33333333,7.25 -75.41666667,7.25 -75.41666667,7.33333333 -75.41666667,7.41666667 -75.41666667,7.5 -75.5,7.5 -75.58333333,7.5 -75.58333333,7.58333333 -75.58333333,7.66666667 -75.5,7.66666667 -75.41666667,7.66666667 -75.33333333,7.66666667 -75.25,7.66666667 -75.16666667,7.66666667 -75.08333333,7.66666667 -75.0,7.66666667 -75.0,7.58333333 -74.91666667,7.58333333 -74.83333333,7.58333333 -74.83333333,7.66666667 -74.83333333,7.75 -74.75,7.75 -74.66666667,7.75 -74.66666667,7.66666667 -74.58333333,7.66666667 -74.58333333,7.58333333 -74.58333333,7.5 -74.58333333,7.41666667 -74.58333333,7.33333333 -74.58333333,7.25 -74.58333333,7.16666667 -74.58333333,7.08333333 -74.58333333,7.0</coordinates></LinearRing></outerBoundaryIs></Polygon><Polygon><outerBoundaryIs><LinearRing><coordinates>-73.41666667,7.25 -73.41666667,7.16666667 -73.5,7.16666667 -73.5,7.25 -73.58333333,7.25 -73.66666667,7.25 -73.75,7.25 -73.75,7.33333333 -73.75,7.41666667 -73.66666667,7.41666667 -73.66666667,7.5 -73.66666667,7.58333333 -73.58333333,7.58333333 -73.58333333,7.5 -73.58333333,7.41666667 -73.58333333,7.33333333 -73.5,7.33333333 -73.41666667,7.33333333 -73.41666667,7.25</coordinates></LinearRing></outerBoundaryIs></Polygon><Polygon><outerBoundaryIs><LinearRing><coordinates>-77.25,6.75 -77.16666667,6.75 -77.16666667,6.83333333 -77.16666667,6.91666667 -77.16666667,7.0 -77.25,7.0 -77.25,7.08333333 -77.25,7.16666667 -77.16666667,7.16666667 -77.16666667,7.25 -77.16666667,7.33333333 -77.08333333,7.33333333 -77.08333333,7.41666667 -77.08333333,7.5 -77.08333333,7.58333333 -77.08333333,7.66666667 -77.08333333,7.75 -77.0,7.75 -77.0,7.83333333 -76.91666667,7.83333333 -76.91666667,7.75 -76.83333333,7.75 -76.83333333,7.83333333 -76.75,7.83333333 -76.75,7.91666667 -76.75,8.0 -76.75,8.08333333 -76.75,8.16666667 -76.83333333,8.16666667 -76.83333333,8.25 -76.75,8.25 -76.75,8.33333333 -76.66666667,8.33333333 -76.66666667,8.25 -76.58333333,8.25 -76.5,8.25 -76.5,8.16666667 -76.58333333,8.16666667 -76.58333333,8.08333333 -76.5,8.08333333 -76.5,8.0 -76.58333333,8.0 -76.58333333,7.91666667 -76.58333333,7.83333333 -76.58333333,7.75 -76.58333333,7.66666667 -76.58333333,7.58333333 -76.58333333,7.5 -76.5,7.5 -76.5,7.41666667 -76.5,7.33333333 -76.41666667,7.33333333 -76.41666667,7.25 -76.41666667,7.16666667 -76.5,7.16666667 -76.58333333,7.16666667 -76.58333333,7.08333333 -76.66666667,7.08333333 -76.75,7.08333333 -76.75,7.0 -76.83333333,7.0 -76.83333333,6.91666667 -76.75,6.91666667 -76.75,6.83333333 -76.66666667,6.83333333 -76.66666667,6.75 -76.66666667,6.66666667 -76.75,6.66666667 -76.83333333,6.66666667 -76.91666667,6.66666667 -76.91666667,6.75 -77.0,6.75 -77.08333333,6.75 -77.08333333,6.66666667 -77.16666667,6.66666667 -77.25,6.66666667 -77.25,6.75</coordinates></LinearRing></outerBoundaryIs></Polygon><Polygon><outerBoundaryIs><LinearRing><coordinates>-71.83333333,7.58333333 -71.75,7.58333333 -71.75,7.5 -71.83333333,7.5 -71.83333333,7.58333333</coordinates></LinearRing></outerBoundaryIs></Polygon><Polygon><outerBoundaryIs><LinearRing><coordinates>-73.33333333,7.5 -73.33333333,7.41666667 -73.41666667,7.41666667 -73.41666667,7.5 -73.41666667,7.58333333 -73.41666667,7.66666667 -73.5,7.66666667 -73.5,7.75 -73.41666667,7.75 -73.41666667,7.83333333 -73.33333333,7.83333333 -73.33333333,7.75 -73.33333333,7.66666667 -73.33333333,7.58333333 -73.33333333,7.5</coordinates></LinearRing></outerBoundaryIs></Polygon><Polygon><outerBoundaryIs><LinearRing><coordinates>-62.66666667,6.16666667 -62.58333333,6.16666667 -62.58333333,6.08333333 -62.66666667,6.08333333 -62.66666667,6.16666667</coordinates></LinearRing></outerBoundaryIs></Polygon><Polygon><outerBoundaryIs><LinearRing><coordinates>-74.58333333,5.91666667 -74.58333333,5.83333333 -74.66666667,5.83333333 -74.66666667,5.91666667 -74.66666667,6.0 -74.66666667,6.08333333 -74.66666667,6.16666667 -74.66666667,6.25 -74.58333333,6.25 -74.5,6.25 -74.41666667,6.25 -74.41666667,6.16666667 -74.33333333,6.16666667 -74.33333333,6.08333333 -74.33333333,6.0 -74.41666667,6.0 -74.41666667,5.91666667 -74.5,5.91666667 -74.58333333,5.91666667</coordinates></LinearRing></outerBoundaryIs></Polygon><Polygon><outerBoundaryIs><LinearRing><coordinates>-77.33333333,6.0 -77.33333333,5.91666667 -77.41666667,5.91666667 -77.41666667,6.0 -77.41666667,6.08333333 -77.5,6.08333333 -77.5,6.16666667 -77.41666667,6.16666667 -77.41666667,6.25 -77.41666667,6.33333333 -77.41666667,6.41666667 -77.41666667,6.5 -77.41666667,6.58333333 -77.33333333,6.58333333 -77.33333333,6.5 -77.33333333,6.41666667 -77.33333333,6.33333333 -77.33333333,6.25 -77.33333333,6.16666667 -77.33333333,6.08333333 -77.33333333,6.0</coordinates></LinearRing></outerBoundaryIs></Polygon><Polygon><outerBoundaryIs><LinearRing><coordinates>-62.25,6.25 -62.16666667,6.25 -62.16666667,6.16666667 -62.25,6.16666667 -62.25,6.25</coordinates></LinearRing></outerBoundaryIs></Polygon><Polygon><outerBoundaryIs><LinearRing><coordinates>-82.91666667,9.58333333 -82.83333333,9.58333333 -82.83333333,9.5 -82.91666667,9.5 -83.0,9.5 -83.08333333,9.5 -83.08333333,9.58333333 -83.0,9.58333333 -83.0,9.66666667 -82.91666667,9.66666667 -82.91666667,9.58333333</coordinates></LinearRing></outerBoundaryIs></Polygon><Polygon><outerBoundaryIs><LinearRing><coordinates>-82.66666667,9.66666667 -82.58333333,9.66666667 -82.58333333,9.58333333 -82.66666667,9.58333333 -82.75,9.58333333 -82.75,9.66666667 -82.66666667,9.66666667</coordinates></LinearRing></outerBoundaryIs></Polygon><Polygon><outerBoundaryIs><LinearRing><coordinates>-83.16666667,10.08333333 -83.08333333,10.08333333 -83.0,10.08333333 -83,10 -83.08333333,10.0 -83.16666667,10.0 -83.16666667,10.08333333</coordinates></LinearRing></outerBoundaryIs></Polygon><Polygon><outerBoundaryIs><LinearRing><coordinates>-83.08333333,9.75 -83.0,9.75 -83.0,9.66666667 -83.08333333,9.66666667 -83.08333333,9.75</coordinates></LinearRing></outerBoundaryIs></Polygon><Polygon><outerBoundaryIs><LinearRing><coordinates>-82.83333333,9.75 -82.75,9.75 -82.75,9.66666667 -82.83333333,9.66666667 -82.83333333,9.75</coordinates></LinearRing></outerBoundaryIs></Polygon><Polygon><outerBoundaryIs><LinearRing><coordinates>-82.91666667,9.83333333 -82.83333333,9.83333333 -82.83333333,9.75 -82.91666667,9.75 -82.91666667,9.83333333</coordinates></LinearRing></outerBoundaryIs></Polygon><Polygon><outerBoundaryIs><LinearRing><coordinates>-82.91666667,9.91666667 -82.91666667,9.83333333 -83.0,9.83333333 -83.0,9.91666667 -83,10 -82.91666667,10.0 -82.91666667,9.91666667</coordinates></LinearRing></outerBoundaryIs></Polygon><Polygon><outerBoundaryIs><LinearRing><coordinates>-66.0,10.25 -65.91666667,10.25 -65.91666667,10.16666667 -66.0,10.16666667 -66.0,10.25</coordinates></LinearRing></outerBoundaryIs></Polygon><Polygon><outerBoundaryIs><LinearRing><coordinates>-66.08333333,10.33333333 -66.0,10.33333333 -66.0,10.25 -66.08333333,10.25 -66.16666667,10.25 -66.25,10.25 -66.33333333,10.25 -66.33333333,10.33333333 -66.33333333,10.41666667 -66.25,10.41666667 -66.25,10.5 -66.16666667,10.5 -66.16666667,10.41666667 -66.08333333,10.41666667 -66.08333333,10.33333333</coordinates></LinearRing></outerBoundaryIs></Polygon><Polygon><outerBoundaryIs><LinearRing><coordinates>-89.25,16.0 -89.16666667,16.0 -89.16666667,15.91666667 -89.25,15.91666667 -89.25,16.0</coordinates></LinearRing></outerBoundaryIs></Polygon><Polygon><outerBoundaryIs><LinearRing><coordinates>-88.0,15.91666667 -87.91666667,15.91666667 -87.91666667,15.83333333 -88.0,15.83333333 -88.0,15.91666667</coordinates></LinearRing></outerBoundaryIs></Polygon><Polygon><outerBoundaryIs><LinearRing><coordinates>-88.33333333,15.66666667 -88.33333333,15.58333333 -88.41666667,15.58333333 -88.5,15.58333333 -88.58333333,15.58333333 -88.58333333,15.66666667 -88.66666667,15.66666667 -88.66666667,15.75 -88.75,15.75 -88.75,15.83333333 -88.66666667,15.83333333 -88.58333333,15.83333333 -88.58333333,15.91666667 -88.66666667,15.91666667 -88.66666667,16.0 -88.58333333,16.0 -88.5,16.0 -88.5,15.91666667 -88.41666667,15.91666667 -88.33333333,15.91666667 -88.33333333,15.83333333 -88.25,15.83333333 -88.25,15.75 -88.16666667,15.75 -88.16666667,15.66666667 -88.25,15.66666667 -88.33333333,15.66666667</coordinates></LinearRing></outerBoundaryIs></Polygon><Polygon><outerBoundaryIs><LinearRing><coordinates>-83.41666667,14.08333333 -83.41666667,14.0 -83.5,14.0 -83.58333333,14.0 -83.58333333,14.08333333 -83.66666667,14.08333333 -83.66666667,14.16666667 -83.75,14.16666667 -83.75,14.25 -83.83333333,14.25 -83.83333333,14.33333333 -83.91666667,14.33333333 -83.91666667,14.41666667 -83.91666667,14.5 -84.0,14.5 -84.08333333,14.5 -84.08333333,14.58333333 -84.16666667,14.58333333 -84.25,14.58333333 -84.33333333,14.58333333 -84.33333333,14.5 -84.33333333,14.41666667 -84.41666667,14.41666667 -84.5,14.41666667 -84.58333333,14.41666667 -84.58333333,14.33333333 -84.66666667,14.33333333 -84.66666667,14.41666667 -84.75,14.41666667 -84.75,14.5 -84.83333333,14.5 -84.91666667,14.5 -84.91666667,14.58333333 -84.83333333,14.58333333 -84.83333333,14.66666667 -84.91666667,14.66666667 -85.0,14.66666667 -85.0,14.75 -85.0,14.83333333 -84.91666667,14.83333333 -84.91666667,14.91666667 -85.0,14.91666667 -85.08333333,14.91666667 -85.08333333,14.83333333 -85.16666667,14.83333333 -85.16666667,14.91666667 -85.16666667,15.0 -85.25,15.0 -85.25,15.08333333 -85.16666667,15.08333333 -85.16666667,15.16666667 -85.08333333,15.16666667 -85.08333333,15.25 -85.08333333,15.33333333 -85.08333333,15.41666667 -85.16666667,15.41666667 -85.16666667,15.5 -85.25,15.5 -85.33333333,15.5 -85.33333333,15.58333333 -85.25,15.58333333 -85.25,15.66666667 -85.25,15.75 -85.33333333,15.75 -85.33333333,15.66666667 -85.41666667,15.66666667 -85.41666667,15.75 -85.5,15.75 -85.5,15.83333333 -85.58333333,15.83333333 -85.66666667,15.83333333 -85.66666667,15.91666667 -85.66666667,16.0 -85.58333333,16.0 -85.58333333,15.91666667 -85.5,15.91666667 -85.41666667,15.91666667 -85.33333333,15.91666667 -85.25,15.91666667 -85.16666667,15.91666667 -85.16666667,16.0 -85.08333333,16.0 -85,16 -84.91666667,16.0 -84.83333333,16.0 -84.83333333,15.91666667 -84.75,15.91666667 -84.66666667,15.91666667 -84.58333333,15.91666667 -84.5,15.91666667 -84.5,15.83333333 -84.41666667,15.83333333 -84.33333333,15.83333333 -84.25,15.83333333 -84.16666667,15.83333333 -84.16666667,15.75 -84.08333333,15.75 -84.08333333,15.66666667 -84.0,15.66666667 -84.0,15.58333333 -83.91666667,15.58333333 -83.91666667,15.5 -83.83333333,15.5 -83.75,15.5 -83.75,15.41666667 -83.66666667,15.41666667 -83.58333333,15.41666667 -83.58333333,15.33333333 -83.5,15.33333333 -83.41666667,15.33333333 -83.33333333,15.33333333 -83.33333333,15.25 -83.33333333,15.16666667 -83.25,15.16666667 -83.25,15.08333333 -83.16666667,15.08333333 -83.08333333,15.08333333 -83.08333333,15.0 -83.08333333,14.91666667 -83.16666667,14.91666667 -83.25,14.91666667 -83.25,14.83333333 -83.25,14.75 -83.25,14.66666667 -83.25,14.58333333 -83.16666667,14.58333333 -83.16666667,14.5 -83.16666667,14.41666667 -83.16666667,14.33333333 -83.16666667,14.25 -83.16666667,14.16666667 -83.25,14.16666667 -83.25,14.08333333 -83.33333333,14.08333333 -83.41666667,14.08333333</coordinates></LinearRing></outerBoundaryIs><innerBoundaryIs><LinearRing><coordinates>-85.16666667,15.5 -85.08333333,15.5 -85.08333333,15.58333333 -85.0,15.58333333 -85.0,15.66666667 -85.08333333,15.66666667 -85.16666667,15.66666667 -85.16666667,15.58333333 -85.16666667,15.5</coordinates></LinearRing></innerBoundaryIs></Polygon><Polygon><outerBoundaryIs><LinearRing><coordinates>-83.16666667,10.16666667 -83.16666667,10.08333333 -83.25,10.08333333 -83.25,10.16666667 -83.33333333,10.16666667 -83.33333333,10.25 -83.41666667,10.25 -83.5,10.25 -83.58333333,10.25 -83.58333333,10.33333333 -83.66666667,10.33333333 -83.75,10.33333333 -83.83333333,10.33333333 -83.83333333,10.25 -83.91666667,10.25 -84.0,10.25 -84.0,10.33333333 -84.08333333,10.33333333 -84.16666667,10.33333333 -84.25,10.33333333 -84.25,10.41666667 -84.33333333,10.41666667 -84.41666667,10.41666667 -84.5,10.41666667 -84.5,10.33333333 -84.58333333,10.33333333 -84.58333333,10.41666667 -84.66666667,10.41666667 -84.66666667,10.5 -84.66666667,10.58333333 -84.58333333,10.58333333 -84.5,10.58333333 -84.5,10.66666667 -84.5,10.75 -84.41666667,10.75 -84.41666667,10.83333333 -84.41666667,10.91666667 -84.33333333,10.91666667 -84.33333333,11.0 -84.33333333,11.08333333 -84.25,11.08333333 -84.25,11.16666667 -84.16666667,11.16666667 -84.16666667,11.25 -84.25,11.25 -84.33333333,11.25 -84.41666667,11.25 -84.41666667,11.33333333 -84.41666667,11.41666667 -84.41666667,11.5 -84.33333333,11.5 -84.33333333,11.58333333 -84.33333333,11.66666667 -84.25,11.66666667 -84.16666667,11.66666667 -84.16666667,11.75 -84.08333333,11.75 -84.08333333,11.83333333 -84.08333333,11.91666667 -84.08333333,12.0 -84,12 -84.0,11.91666667 -83.91666667,11.91666667 -83.91666667,11.83333333 -83.83333333,11.83333333 -83.75,11.83333333 -83.75,11.75 -83.75,11.66666667 -83.75,11.58333333 -83.75,11.5 -83.83333333,11.5 -83.83333333,11.41666667 -83.91666667,11.41666667 -83.91666667,11.33333333 -83.91666667,11.25 -83.83333333,11.25 -83.83333333,11.16666667 -83.75,11.16666667 -83.75,11.08333333 -83.75,11.0 -83.66666667,11.0 -83.58333333,11.0 -83.58333333,10.91666667 -83.58333333,10.83333333 -83.5,10.83333333 -83.5,10.75 -83.5,10.66666667 -83.5,10.58333333 -83.41666667,10.58333333 -83.41666667,10.5 -83.41666667,10.41666667 -83.33333333,10.41666667 -83.33333333,10.33333333 -83.25,10.33333333 -83.25,10.25 -83.16666667,10.25 -83.16666667,10.16666667</coordinates></LinearRing></outerBoundaryIs></Polygon><Polygon><outerBoundaryIs><LinearRing><coordinates>-88.16666667,16.66666667 -88.08333333,16.66666667 -88.08333333,16.58333333 -88.16666667,16.58333333 -88.16666667,16.66666667</coordinates></LinearRing></outerBoundaryIs></Polygon><Polygon><outerBoundaryIs><LinearRing><coordinates>-88.16666667,16.91666667 -88.08333333,16.91666667 -88.08333333,16.83333333 -88.16666667,16.83333333 -88.16666667,16.91666667</coordinates></LinearRing></outerBoundaryIs></Polygon><Polygon><outerBoundaryIs><LinearRing><coordinates>-88,17 -88.0,16.91666667 -88.08333333,16.91666667 -88.08333333,17.0 -88.08333333,17.08333333 -88.08333333,17.16666667 -88.0,17.16666667 -88.0,17.08333333 -88,17</coordinates></LinearRing></outerBoundaryIs></Polygon><Polygon><outerBoundaryIs><LinearRing><coordinates>-88.16666667,17.25 -88.08333333,17.25 -88.08333333,17.16666667 -88.16666667,17.16666667 -88.16666667,17.25</coordinates></LinearRing></outerBoundaryIs></Polygon><Polygon><outerBoundaryIs><LinearRing><coordinates>-94.83333333,18.58333333 -94.75,18.58333333 -94.75,18.5 -94.83333333,18.5 -94.83333333,18.58333333</coordinates></LinearRing></outerBoundaryIs></Polygon><Polygon><outerBoundaryIs><LinearRing><coordinates>-92.91666667,18.16666667 -92.83333333,18.16666667 -92.83333333,18.08333333 -92.91666667,18.08333333 -92.91666667,18.16666667</coordinates></LinearRing></outerBoundaryIs></Polygon><Polygon><outerBoundaryIs><LinearRing><coordinates>-94.16666667,17.16666667 -94.16666667,17.08333333 -94.25,17.08333333 -94.25,17.16666667 -94.33333333,17.16666667 -94.41666667,17.16666667 -94.5,17.16666667 -94.58333333,17.16666667 -94.58333333,17.25 -94.58333333,17.33333333 -94.5,17.33333333 -94.5,17.41666667 -94.5,17.5 -94.58333333,17.5 -94.58333333,17.58333333 -94.58333333,17.66666667 -94.5,17.66666667 -94.5,17.75 -94.41666667,17.75 -94.33333333,17.75 -94.25,17.75 -94.16666667,17.75 -94.08333333,17.75 -94.0,17.75 -94.0,17.83333333 -94.0,17.91666667 -93.91666667,17.91666667 -93.91666667,17.83333333 -93.83333333,17.83333333 -93.75,17.83333333 -93.66666667,17.83333333 -93.58333333,17.83333333 -93.5,17.83333333 -93.41666667,17.83333333 -93.33333333,17.83333333 -93.33333333,17.91666667 -93.25,17.91666667 -93.16666667,17.91666667 -93.08333333,17.91666667 -93.0,17.91666667 -92.91666667,17.91666667 -92.83333333,17.91666667 -92.83333333,18.0 -92.75,18.0 -92.66666667,18.0 -92.58333333,18.0 -92.5,18.0 -92.41666667,18.0 -92.33333333,18.0 -92.25,18.0 -92.25,17.91666667 -92.16666667,17.91666667 -92.16666667,17.83333333 -92.08333333,17.83333333 -92.08333333,17.75 -92.0,17.75 -91.91666667,17.75 -91.83333333,17.75 -91.75,17.75 -91.75,17.66666667 -91.66666667,17.66666667 -91.58333333,17.66666667 -91.58333333,17.58333333 -91.5,17.58333333 -91.5,17.5 -91.41666667,17.5 -91.41666667,17.41666667 -91.5,17.41666667 -91.58333333,17.41666667 -91.66666667,17.41666667 -91.75,17.41666667 -91.75,17.33333333 -91.83333333,17.33333333 -91.83333333,17.25 -91.91666667,17.25 -92.0,17.25 -92.08333333,17.25 -92.16666667,17.25 -92.16666667,17.33333333 -92.25,17.33333333 -92.33333333,17.33333333 -92.33333333,17.41666667 -92.41666667,17.41666667 -92.5,17.41666667 -92.58333333,17.41666667 -92.58333333,17.33333333 -92.66666667,17.33333333 -92.75,17.33333333 -92.83333333,17.33333333 -92.83333333,17.41666667 -92.91666667,17.41666667 -93.0,17.41666667 -93.08333333,17.41666667 -93.08333333,17.33333333 -93.16666667,17.33333333 -93.16666667,17.41666667 -93.25,17.41666667 -93.25,17.33333333 -93.33333333,17.33333333 -93.33333333,17.25 -93.41666667,17.25 -93.5,17.25 -93.58333333,17.25 -93.58333333,17.33333333 -93.66666667,17.33333333 -93.66666667,17.25 -93.75,17.25 -93.83333333,17.25 -93.91666667,17.25 -93.91666667,17.33333333 -94.0,17.33333333 -94.08333333,17.33333333 -94.08333333,17.25 -94.08333333,17.16666667 -94.16666667,17.16666667</coordinates></LinearRing></outerBoundaryIs><innerBoundaryIs><LinearRing><coordinates>-94.25,17.5 -94.16666667,17.5 -94.16666667,17.58333333 -94.25,17.58333333 -94.25,17.5</coordinates></LinearRing></innerBoundaryIs><innerBoundaryIs><LinearRing><coordinates>-92.08333333,17.5 -92.16666667,17.5 -92.16666667,17.41666667 -92.08333333,17.41666667 -92.08333333,17.5</coordinates></LinearRing></innerBoundaryIs><innerBoundaryIs><LinearRing><coordinates>-94.08333333,17.66666667 -94.08333333,17.58333333 -94.0,17.58333333 -94.0,17.66666667 -94.08333333,17.66666667</coordinates></LinearRing></innerBoundaryIs></Polygon><Polygon><outerBoundaryIs><LinearRing><coordinates>-87.83333333,17.25 -87.83333333,17.16666667 -87.91666667,17.16666667 -88.0,17.16666667 -88.0,17.25 -88.0,17.33333333 -88.08333333,17.33333333 -88.08333333,17.41666667 -88.16666667,17.41666667 -88.25,17.41666667 -88.25,17.33333333 -88.25,17.25 -88.25,17.16666667 -88.25,17.08333333 -88.16666667,17.08333333 -88.16666667,17.0 -88.16666667,16.91666667 -88.25,16.91666667 -88.25,16.83333333 -88.25,16.75 -88.25,16.66666667 -88.25,16.58333333 -88.33333333,16.58333333 -88.33333333,16.5 -88.33333333,16.41666667 -88.41666667,16.41666667 -88.41666667,16.33333333 -88.5,16.33333333 -88.5,16.25 -88.58333333,16.25 -88.58333333,16.16666667 -88.66666667,16.16666667 -88.66666667,16.25 -88.75,16.25 -88.83333333,16.25 -88.83333333,16.33333333 -88.75,16.33333333 -88.75,16.41666667 -88.75,16.5 -88.66666667,16.5 -88.66666667,16.58333333 -88.58333333,16.58333333 -88.58333333,16.66666667 -88.5,16.66666667 -88.5,16.75 -88.5,16.83333333 -88.5,16.91666667 -88.5,17.0 -88.41666667,17.0 -88.41666667,17.08333333 -88.5,17.08333333 -88.58333333,17.08333333 -88.66666667,17.08333333 -88.66666667,17.16666667 -88.75,17.16666667 -88.83333333,17.16666667 -88.83333333,17.25 -88.91666667,17.25 -88.91666667,17.33333333 -88.91666667,17.41666667 -88.83333333,17.41666667 -88.83333333,17.5 -88.91666667,17.5 -88.91666667,17.58333333 -88.91666667,17.66666667 -88.83333333,17.66666667 -88.83333333,17.75 -88.75,17.75 -88.75,17.83333333 -88.66666667,17.83333333 -88.66666667,17.91666667 -88.58333333,17.91666667 -88.58333333,18.0 -88.5,18.0 -88.5,18.08333333 -88.41666667,18.08333333 -88.33333333,18.08333333 -88.25,18.08333333 -88.16666667,18.08333333 -88.16666667,18.0 -88.08333333,18.0 -88.08333333,17.91666667 -88.0,17.91666667 -88.0,17.83333333 -88.0,17.75 -88.0,17.66666667 -88.0,17.58333333 -88.0,17.5 -88.0,17.41666667 -87.91666667,17.41666667 -87.91666667,17.5 -87.83333333,17.5 -87.83333333,17.58333333 -87.75,17.58333333 -87.75,17.5 -87.75,17.41666667 -87.75,17.33333333 -87.75,17.25 -87.83333333,17.25</coordinates></LinearRing></outerBoundaryIs><innerBoundaryIs><LinearRing><coordinates>-88.08333333,17.91666667 -88.16666667,17.91666667 -88.16666667,17.83333333 -88.16666667,17.75 -88.08333333,17.75 -88.08333333,17.83333333 -88.08333333,17.91666667</coordinates></LinearRing></innerBoundaryIs></Polygon><Polygon><outerBoundaryIs><LinearRing><coordinates>-90.58333333,15.58333333 -90.58333333,15.5 -90.66666667,15.5 -90.66666667,15.58333333 -90.75,15.58333333 -90.83333333,15.58333333 -90.83333333,15.66666667 -90.91666667,15.66666667 -90.91666667,15.75 -90.91666667,15.83333333 -90.91666667,15.91666667 -90.91666667,16.0 -90.83333333,16.0 -90.83333333,16.08333333 -90.83333333,16.16666667 -90.75,16.16666667 -90.75,16.25 -90.75,16.33333333 -90.66666667,16.33333333 -90.66666667,16.41666667 -90.58333333,16.41666667 -90.5,16.41666667 -90.5,16.5 -90.41666667,16.5 -90.41666667,16.58333333 -90.33333333,16.58333333 -90.33333333,16.5 -90.25,16.5 -90.16666667,16.5 -90.16666667,16.58333333 -90.08333333,16.58333333 -90.08333333,16.5 -90.0,16.5 -89.91666667,16.5 -89.91666667,16.41666667 -89.91666667,16.33333333 -89.91666667,16.25 -89.91666667,16.16666667 -89.83333333,16.16666667 -89.83333333,16.08333333 -89.91666667,16.08333333 -89.91666667,16.0 -89.91666667,15.91666667 -90.0,15.91666667 -90.0,15.83333333 -89.91666667,15.83333333 -89.91666667,15.75 -89.91666667,15.66666667 -90.0,15.66666667 -90.08333333,15.66666667 -90.16666667,15.66666667 -90.25,15.66666667 -90.33333333,15.66666667 -90.33333333,15.58333333 -90.41666667,15.58333333 -90.5,15.58333333 -90.58333333,15.58333333</coordinates></LinearRing></outerBoundaryIs></Polygon><Polygon><outerBoundaryIs><LinearRing><coordinates>-81.5,8.83333333 -81.41666667,8.83333333 -81.33333333,8.83333333 -81.25,8.83333333 -81.16666667,8.83333333 -81.16666667,8.75 -81.25,8.75 -81.33333333,8.75 -81.41666667,8.75 -81.5,8.75 -81.58333333,8.75 -81.58333333,8.83333333 -81.66666667,8.83333333 -81.75,8.83333333 -81.83333333,8.83333333 -81.91666667,8.83333333 -82.0,8.83333333 -82.08333333,8.83333333 -82.16666667,8.83333333 -82.25,8.83333333 -82.25,8.91666667 -82.25,9.0 -82.33333333,9.0 -82.41666667,9.0 -82.41666667,9.08333333 -82.41666667,9.16666667 -82.5,9.16666667 -82.5,9.25 -82.58333333,9.25 -82.58333333,9.33333333 -82.66666667,9.33333333 -82.66666667,9.41666667 -82.66666667,9.5 -82.58333333,9.5 -82.58333333,9.58333333 -82.5,9.58333333 -82.41666667,9.58333333 -82.41666667,9.5 -82.33333333,9.5 -82.25,9.5 -82.25,9.41666667 -82.16666667,9.41666667 -82.08333333,9.41666667 -82.08333333,9.33333333 -82.08333333,9.25 -82.0,9.25 -82.0,9.16666667 -81.91666667,9.16666667 -81.91666667,9.25 -81.83333333,9.25 -81.83333333,9.16666667 -81.75,9.16666667 -81.75,9.08333333 -81.66666667,9.08333333 -81.66666667,9.0 -81.58333333,9.0 -81.58333333,8.91666667 -81.5,8.91666667 -81.5,8.83333333</coordinates></LinearRing></outerBoundaryIs><innerBoundaryIs><LinearRing><coordinates>-82.25,9.0 -82.16666667,9.0 -82.08333333,9.0 -82,9 -81.91666667,9.0 -81.91666667,9.08333333 -82.0,9.08333333 -82.08333333,9.08333333 -82.16666667,9.08333333 -82.25,9.08333333 -82.25,9.0</coordinates></LinearRing></innerBoundaryIs></Polygon><Polygon><outerBoundaryIs><LinearRing><coordinates>-72.83333333,8.25 -72.91666667,8.25 -72.91666667,8.33333333 -72.91666667,8.41666667 -72.91666667,8.5 -73.0,8.5 -73.0,8.58333333 -72.91666667,8.58333333 -72.91666667,8.66666667 -73.0,8.66666667 -73.0,8.75 -73.0,8.83333333 -73.08333333,8.83333333 -73.08333333,8.91666667 -73.08333333,9.0 -73,9 -73.0,9.08333333 -72.91666667,9.08333333 -72.91666667,9.16666667 -72.83333333,9.16666667 -72.83333333,9.08333333 -72.75,9.08333333 -72.75,9.16666667 -72.75,9.25 -72.75,9.33333333 -72.66666667,9.33333333 -72.66666667,9.25 -72.58333333,9.25 -72.58333333,9.33333333 -72.58333333,9.41666667 -72.5,9.41666667 -72.5,9.33333333 -72.41666667,9.33333333 -72.33333333,9.33333333 -72.25,9.33333333 -72.25,9.41666667 -72.16666667,9.41666667 -72.16666667,9.5 -72.08333333,9.5 -72.08333333,9.41666667 -72.0,9.41666667 -71.91666667,9.41666667 -71.91666667,9.33333333 -71.83333333,9.33333333 -71.83333333,9.25 -71.83333333,9.16666667 -71.83333333,9.08333333 -71.83333333,9.0 -71.75,9.0 -71.66666667,9.0 -71.58333333,9.0 -71.58333333,9.08333333 -71.5,9.08333333 -71.41666667,9.08333333 -71.33333333,9.08333333 -71.25,9.08333333 -71.25,9.0 -71.33333333,9.0 -71.33333333,8.91666667 -71.41666667,8.91666667 -71.5,8.91666667 -71.5,8.83333333 -71.58333333,8.83333333 -71.58333333,8.75 -71.58333333,8.66666667 -71.58333333,8.58333333 -71.66666667,8.58333333 -71.66666667,8.5 -71.75,8.5 -71.75,8.41666667 -71.83333333,8.41666667 -71.91666667,8.41666667 -72.0,8.41666667 -72.0,8.33333333 -72.08333333,8.33333333 -72.08333333,8.25 -72.16666667,8.25 -72.16666667,8.16666667 -72.25,8.16666667 -72.25,8.08333333 -72.33333333,8.08333333 -72.41666667,8.08333333 -72.5,8.08333333 -72.58333333,8.08333333 -72.58333333,8.16666667 -72.66666667,8.16666667 -72.75,8.16666667 -72.83333333,8.16666667 -72.83333333,8.25</coordinates></LinearRing></outerBoundaryIs><innerBoundaryIs><LinearRing><coordinates>-72.83333333,8.25 -72.75,8.25 -72.75,8.33333333 -72.83333333,8.33333333 -72.83333333,8.25</coordinates></LinearRing></innerBoundaryIs></Polygon><Polygon><outerBoundaryIs><LinearRing><coordinates>-71.0,9.33333333 -70.91666667,9.33333333 -70.91666667,9.25 -71.0,9.25 -71.0,9.33333333</coordinates></LinearRing></outerBoundaryIs></Polygon><Polygon><outerBoundaryIs><LinearRing><coordinates>-62.66666667,4.25 -62.66666667,4.16666667 -62.75,4.16666667 -62.83333333,4.16666667 -62.83333333,4.25 -62.91666667,4.25 -62.91666667,4.16666667 -62.91666667,4.08333333 -62.91666667,4.0 -62.91666667,3.91666667 -63.0,3.91666667 -63.0,3.83333333 -63.08333333,3.83333333 -63.16666667,3.83333333 -63.16666667,3.91666667 -63.16666667,4.0 -63.25,4.0 -63.33333333,4.0 -63.33333333,4.08333333 -63.25,4.08333333 -63.25,4.16666667 -63.16666667,4.16666667 -63.08333333,4.16666667 -63.08333333,4.25 -63.0,4.25 -63.0,4.33333333 -63.08333333,4.33333333 -63.16666667,4.33333333 -63.16666667,4.41666667 -63.25,4.41666667 -63.25,4.5 -63.25,4.58333333 -63.16666667,4.58333333 -63.16666667,4.66666667 -63.08333333,4.66666667 -63.0,4.66666667 -63.0,4.58333333 -63.0,4.5 -62.91666667,4.5 -62.91666667,4.58333333 -62.91666667,4.66666667 -62.91666667,4.75 -62.83333333,4.75 -62.83333333,4.66666667 -62.75,4.66666667 -62.75,4.58333333 -62.75,4.5 -62.66666667,4.5 -62.66666667,4.41666667 -62.58333333,4.41666667 -62.58333333,4.33333333 -62.5,4.33333333 -62.5,4.25 -62.58333333,4.25 -62.66666667,4.25</coordinates></LinearRing></outerBoundaryIs><innerBoundaryIs><LinearRing><coordinates>-63.16666667,4.0 -63.08333333,4.0 -63.08333333,4.08333333 -63.16666667,4.08333333 -63.16666667,4.0</coordinates></LinearRing></innerBoundaryIs><innerBoundaryIs><LinearRing><coordinates>-62.91666667,4.5 -62.91666667,4.41666667 -62.91666667,4.33333333 -62.83333333,4.33333333 -62.75,4.33333333 -62.75,4.41666667 -62.83333333,4.41666667 -62.83333333,4.5 -62.91666667,4.5</coordinates></LinearRing></innerBoundaryIs></Polygon><Polygon><outerBoundaryIs><LinearRing><coordinates>-64.33333333,3.91666667 -64.33333333,3.83333333 -64.41666667,3.83333333 -64.41666667,3.91666667 -64.41666667,4.0 -64.5,4.0 -64.58333333,4.0 -64.58333333,4.08333333 -64.58333333,4.16666667 -64.58333333,4.25 -64.5,4.25 -64.41666667,4.25 -64.41666667,4.33333333 -64.33333333,4.33333333 -64.25,4.33333333 -64.16666667,4.33333333 -64.16666667,4.41666667 -64.16666667,4.5 -64.08333333,4.5 -64.08333333,4.58333333 -64.08333333,4.66666667 -64.16666667,4.66666667 -64.16666667,4.75 -64.25,4.75 -64.25,4.83333333 -64.25,4.91666667 -64.16666667,4.91666667 -64.16666667,4.83333333 -64.08333333,4.83333333 -64.0,4.83333333 -64.0,4.75 -64.0,4.66666667 -63.91666667,4.66666667 -63.83333333,4.66666667 -63.83333333,4.58333333 -63.75,4.58333333 -63.75,4.66666667 -63.75,4.75 -63.75,4.83333333 -63.66666667,4.83333333 -63.66666667,4.91666667 -63.66666667,5.0 -63.58333333,5.0 -63.58333333,5.08333333 -63.66666667,5.08333333 -63.75,5.08333333 -63.75,5.16666667 -63.83333333,5.16666667 -63.91666667,5.16666667 -64.0,5.16666667 -64.0,5.25 -64.08333333,5.25 -64.08333333,5.33333333 -64.0,5.33333333 -63.91666667,5.33333333 -63.91666667,5.25 -63.83333333,5.25 -63.75,5.25 -63.66666667,5.25 -63.58333333,5.25 -63.5,5.25 -63.41666667,5.25 -63.41666667,5.16666667 -63.5,5.16666667 -63.5,5.08333333 -63.41666667,5.08333333 -63.41666667,5.0 -63.33333333,5.0 -63.33333333,4.91666667 -63.33333333,4.83333333 -63.25,4.83333333 -63.25,4.75 -63.16666667,4.75 -63.16666667,4.66666667 -63.25,4.66666667 -63.33333333,4.66666667 -63.41666667,4.66666667 -63.41666667,4.75 -63.5,4.75 -63.5,4.66666667 -63.58333333,4.66666667 -63.58333333,4.58333333 -63.66666667,4.58333333 -63.66666667,4.5 -63.75,4.5 -63.83333333,4.5 -63.83333333,4.41666667 -63.83333333,4.33333333 -63.75,4.33333333 -63.75,4.25 -63.66666667,4.25 -63.66666667,4.16666667 -63.58333333,4.16666667 -63.58333333,4.08333333 -63.66666667,4.08333333 -63.66666667,4.0 -63.58333333,4.0 -63.58333333,3.91666667 -63.58333333,3.83333333 -63.5,3.83333333 -63.41666667,3.83333333 -63.41666667,3.91666667 -63.33333333,3.91666667 -63.33333333,3.83333333 -63.25,3.83333333 -63.25,3.75 -63.25,3.66666667 -63.16666667,3.66666667 -63.16666667,3.58333333 -63.08333333,3.58333333 -63.0,3.58333333 -63.0,3.5 -62.91666667,3.5 -62.91666667,3.41666667 -62.83333333,3.41666667 -62.83333333,3.5 -62.75,3.5 -62.75,3.41666667 -62.66666667,3.41666667 -62.58333333,3.41666667 -62.58333333,3.33333333 -62.5,3.33333333 -62.41666667,3.33333333 -62.33333333,3.33333333 -62.33333333,3.41666667 -62.33333333,3.5 -62.41666667,3.5 -62.5,3.5 -62.5,3.58333333 -62.58333333,3.58333333 -62.66666667,3.58333333 -62.66666667,3.66666667 -62.66666667,3.75 -62.66666667,3.83333333 -62.75,3.83333333 -62.75,3.91666667 -62.75,4.0 -62.66666667,4.0 -62.66666667,3.91666667 -62.58333333,3.91666667 -62.5,3.91666667 -62.5,4.0 -62.5,4.08333333 -62.41666667,4.08333333 -62.41666667,4.0 -62.33333333,4.0 -62.33333333,3.91666667 -62.25,3.91666667 -62.25,3.83333333 -62.16666667,3.83333333 -62.16666667,3.75 -62.08333333,3.75 -62.08333333,3.66666667 -62.0,3.66666667 -62.0,3.58333333 -61.91666667,3.58333333 -61.83333333,3.58333333 -61.83333333,3.5 -61.75,3.5 -61.75,3.41666667 -61.75,3.33333333 -61.83333333,3.33333333 -61.83333333,3.25 -61.91666667,3.25 -62.0,3.25 -62.0,3.16666667 -62.08333333,3.16666667 -62.16666667,3.16666667 -62.16666667,3.08333333 -62.25,3.08333333 -62.33333333,3.08333333 -62.41666667,3.08333333 -62.5,3.08333333 -62.58333333,3.08333333 -62.66666667,3.08333333 -62.66666667,3.16666667 -62.75,3.16666667 -62.83333333,3.16666667 -62.91666667,3.16666667 -62.91666667,3.08333333 -62.91666667,3.0 -63,3 -63.0,3.08333333 -63.08333333,3.08333333 -63.16666667,3.08333333 -63.25,3.08333333 -63.25,3.16666667 -63.25,3.25 -63.33333333,3.25 -63.41666667,3.25 -63.5,3.25 -63.58333333,3.25 -63.58333333,3.33333333 -63.66666667,3.33333333 -63.66666667,3.25 -63.66666667,3.16666667 -63.66666667,3.08333333 -63.75,3.08333333 -63.75,3.16666667 -63.83333333,3.16666667 -63.83333333,3.25 -63.91666667,3.25 -64.0,3.25 -64.0,3.33333333 -63.91666667,3.33333333 -63.91666667,3.41666667 -63.91666667,3.5 -64.0,3.5 -64.0,3.58333333 -64.08333333,3.58333333 -64.16666667,3.58333333 -64.16666667,3.66666667 -64.08333333,3.66666667 -64.0,3.66666667 -64.0,3.75 -63.91666667,3.75 -63.83333333,3.75 -63.83333333,3.83333333 -63.83333333,3.91666667 -63.91666667,3.91666667 -63.91666667,4.0 -64,4 -64.0,4.08333333 -64.08333333,4.08333333 -64.16666667,4.08333333 -64.16666667,4.16666667 -64.25,4.16666667 -64.33333333,4.16666667 -64.41666667,4.16666667 -64.41666667,4.08333333 -64.33333333,4.08333333 -64.33333333,4.0 -64.33333333,3.91666667</coordinates></LinearRing></outerBoundaryIs><innerBoundaryIs><LinearRing><coordinates>-63.58333333,3.33333333 -63.5,3.33333333 -63.5,3.41666667 -63.41666667,3.41666667 -63.41666667,3.5 -63.5,3.5 -63.5,3.58333333 -63.58333333,3.58333333 -63.58333333,3.66666667 -63.66666667,3.66666667 -63.66666667,3.58333333 -63.66666667,3.5 -63.75,3.5 -63.75,3.41666667 -63.66666667,3.41666667 -63.58333333,3.41666667 -63.58333333,3.33333333</coordinates></LinearRing></innerBoundaryIs><innerBoundaryIs><LinearRing><coordinates>-63.83333333,3.75 -63.83333333,3.66666667 -63.83333333,3.58333333 -63.75,3.58333333 -63.75,3.66666667 -63.75,3.75 -63.83333333,3.75</coordinates></LinearRing></innerBoundaryIs><innerBoundaryIs><LinearRing><coordinates>-64.08333333,4.25 -64.08333333,4.16666667 -64.0,4.16666667 -63.91666667,4.16666667 -63.91666667,4.25 -63.91666667,4.33333333 -64.0,4.33333333 -64.0,4.25 -64.08333333,4.25</coordinates></LinearRing></innerBoundaryIs><innerBoundaryIs><LinearRing><coordinates>-62.16666667,3.33333333 -62.16666667,3.25 -62.08333333,3.25 -62.08333333,3.33333333 -62.16666667,3.33333333</coordinates></LinearRing></innerBoundaryIs><innerBoundaryIs><LinearRing><coordinates>-62.25,3.5 -62.16666667,3.5 -62.08333333,3.5 -62.08333333,3.58333333 -62.16666667,3.58333333 -62.25,3.58333333 -62.25,3.5</coordinates></LinearRing></innerBoundaryIs></Polygon><Polygon><outerBoundaryIs><LinearRing><coordinates>-58.75,4.33333333 -58.66666667,4.33333333 -58.66666667,4.25 -58.75,4.25 -58.75,4.33333333</coordinates></LinearRing></outerBoundaryIs></Polygon><Polygon><outerBoundaryIs><LinearRing><coordinates>-70.16666667,-6.16666667 -70.25,-6.16666667 -70.25,-6.25 -70.33333333,-6.25 -70.33333333,-6.33333333 -70.41666667,-6.33333333 -70.41666667,-6.41666667 -70.5,-6.41666667 -70.5,-6.5 -70.5,-6.58333333 -70.5,-6.66666667 -70.5,-6.75 -70.41666667,-6.75 -70.41666667,-6.83333333 -70.5,-6.83333333 -70.5,-6.91666667 -70.41666667,-6.91666667 -70.41666667,-7.0 -70.5,-7.0 -70.5,-7.08333333 -70.58333333,-7.08333333 -70.66666667,-7.08333333 -70.75,-7.08333333 -70.75,-7.0 -70.83333333,-7.0 -70.91666667,-7.0 -71,-7 -71.08333333,-7.0 -71.16666667,-7.0 -71.25,-7.0 -71.33333333,-7.0 -71.41666667,-7.0 -71.41666667,-6.91666667 -71.33333333,-6.91666667 -71.33333333,-6.83333333 -71.25,-6.83333333 -71.25,-6.75 -71.16666667,-6.75 -71.08333333,-6.75 -71.08333333,-6.66666667 -71.16666667,-6.66666667 -71.16666667,-6.58333333 -71.25,-6.58333333 -71.33333333,-6.58333333 -71.33333333,-6.5 -71.33333333,-6.41666667 -71.41666667,-6.41666667 -71.41666667,-6.33333333 -71.41666667,-6.25 -71.33333333,-6.25 -71.33333333,-6.16666667 -71.33333333,-6.08333333 -71.41666667,-6.08333333 -71.41666667,-6.16666667 -71.5,-6.16666667 -71.5,-6.25 -71.58333333,-6.25 -71.58333333,-6.33333333 -71.66666667,-6.33333333 -71.66666667,-6.41666667 -71.75,-6.41666667 -71.75,-6.33333333 -71.75,-6.25 -71.66666667,-6.25 -71.66666667,-6.16666667 -71.66666667,-6.08333333 -71.66666667,-6.0 -71.75,-6.0 -71.75,-5.91666667 -71.66666667,-5.91666667 -71.66666667,-5.83333333 -71.58333333,-5.83333333 -71.58333333,-5.75 -71.5,-5.75 -71.5,-5.66666667 -71.5,-5.58333333 -71.5,-5.5 -71.58333333,-5.5 -71.58333333,-5.41666667 -71.5,-5.41666667 -71.5,-5.33333333 -71.41666667,-5.33333333 -71.41666667,-5.25 -71.33333333,-5.25 -71.25,-5.25 -71.25,-5.16666667 -71.16666667,-5.16666667 -71.08333333,-5.16666667 -71.0,-5.16666667 -71.0,-5.08333333 -71,-5 -71.0,-4.91666667 -70.91666667,-4.91666667 -70.91666667,-4.83333333 -70.83333333,-4.83333333 -70.83333333,-4.75 -70.83333333,-4.66666667 -70.75,-4.66666667 -70.75,-4.58333333 -70.66666667,-4.58333333 -70.66666667,-4.5 -70.66666667,-4.41666667 -70.58333333,-4.41666667 -70.58333333,-4.33333333 -70.58333333,-4.25 -70.58333333,-4.16666667 -70.58333333,-4.08333333 -70.5,-4.08333333 -70.5,-4.0 -70.58333333,-4.0 -70.66666667,-4.0 -70.75,-4.0 -70.75,-3.91666667 -70.83333333,-3.91666667 -70.83333333,-3.83333333 -70.83333333,-3.75 -70.75,-3.75 -70.75,-3.66666667 -70.66666667,-3.66666667 -70.58333333,-3.66666667 -70.5,-3.66666667 -70.41666667,-3.66666667 -70.33333333,-3.66666667 -70.25,-3.66666667 -70.25,-3.75 -70.16666667,-3.75 -70.08333333,-3.75 -70.0,-3.75 -69.91666667,-3.75 -69.91666667,-3.66666667 -70.0,-3.66666667 -70.0,-3.58333333 -70.0,-3.5 -69.91666667,-3.5 -69.83333333,-3.5 -69.83333333,-3.41666667 -69.75,-3.41666667 -69.75,-3.33333333 -69.66666667,-3.33333333 -69.58333333,-3.33333333 -69.58333333,-3.25 -69.5,-3.25 -69.41666667,-3.25 -69.33333333,-3.25 -69.33333333,-3.16666667 -69.25,-3.16666667 -69.16666667,-3.16666667 -69.16666667,-3.25 -69.08333333,-3.25 -69.0,-3.25 -68.91666667,-3.25 -68.83333333,-3.25 -68.75,-3.25 -68.66666667,-3.25 -68.58333333,-3.25 -68.5,-3.25 -68.41666667,-3.25 -68.41666667,-3.16666667 -68.33333333,-3.16666667 -68.25,-3.16666667 -68.25,-3.08333333 -68.25,-3.0 -68.16666667,-3.0 -68.08333333,-3.0 -68,-3 -68.0,-2.91666667 -67.91666667,-2.91666667 -67.91666667,-2.83333333 -67.91666667,-2.75 -67.83333333,-2.75 -67.83333333,-2.83333333 -67.75,-2.83333333 -67.75,-2.75 -67.66666667,-2.75 -67.66666667,-2.66666667 -67.58333333,-2.66666667 -67.5,-2.66666667 -67.5,-2.58333333 -67.5,-2.5 -67.41666667,-2.5 -67.41666667,-2.41666667 -67.33333333,-2.41666667 -67.33333333,-2.33333333 -67.25,-2.33333333 -67.25,-2.25 -67.25,-2.16666667 -67.16666667,-2.16666667 -67.16666667,-2.08333333 -67.16666667,-2.0 -67.25,-2.0 -67.25,-1.91666667 -67.16666667,-1.91666667 -67.08333333,-1.91666667 -67.08333333,-1.83333333 -67.16666667,-1.83333333 -67.25,-1.83333333 -67.25,-1.75 -67.33333333,-1.75 -67.33333333,-1.66666667 -67.25,-1.66666667 -67.25,-1.58333333 -67.33333333,-1.58333333 -67.33333333,-1.5 -67.33333333,-1.41666667 -67.25,-1.41666667 -67.25,-1.33333333 -67.33333333,-1.33333333 -67.33333333,-1.25 -67.33333333,-1.16666667 -67.41666667,-1.16666667 -67.5,-1.16666667 -67.5,-1.08333333 -67.41666667,-1.08333333 -67.41666667,-1.0 -67.5,-1.0 -67.5,-0.91666667 -67.58333333,-0.91666667 -67.58333333,-0.83333333 -67.58333333,-0.75 -67.58333333,-0.66666667 -67.58333333,-0.58333333 -67.58333333,-0.5 -67.66666667,-0.5 -67.66666667,-0.41666667 -67.66666667,-0.33333333 -67.75,-0.33333333 -67.75,-0.25 -67.66666667,-0.25 -67.66666667,-0.16666667 -67.66666667,-0.08333333 -67.66666667,-0.0 -67.66666667,0.08333333 -67.75,0.08333333 -67.75,0.16666667 -67.75,0.25 -67.75,0.33333333 -67.83333333,0.33333333 -67.83333333,0.41666667 -67.83333333,0.5 -67.91666667,0.5 -67.91666667,0.58333333 -67.91666667,0.66666667 -67.91666667,0.75 -67.83333333,0.75 -67.83333333,0.83333333 -67.83333333,0.91666667 -67.75,0.91666667 -67.66666667,0.91666667 -67.58333333,0.91666667 -67.58333333,1.0 -67.5,1.0 -67.5,1.08333333 -67.41666667,1.08333333 -67.41666667,1.16666667 -67.41666667,1.25 -67.33333333,1.25 -67.33333333,1.33333333 -67.41666667,1.33333333 -67.41666667,1.41666667 -67.41666667,1.5 -67.5,1.5 -67.5,1.58333333 -67.58333333,1.58333333 -67.58333333,1.66666667 -67.66666667,1.66666667 -67.75,1.66666667 -67.75,1.75 -67.83333333,1.75 -67.83333333,1.83333333 -67.91666667,1.83333333 -68.0,1.83333333 -68.08333333,1.83333333 -68.08333333,1.91666667 -68.08333333,2.0 -68.16666667,2.0 -68.16666667,2.08333333 -68.16666667,2.16666667 -68.16666667,2.25 -68.25,2.25 -68.25,2.16666667 -68.25,2.08333333 -68.25,2.0 -68.25,1.91666667 -68.25,1.83333333 -68.25,1.75 -68.33333333,1.75 -68.41666667,1.75 -68.5,1.75 -68.5,1.66666667 -68.58333333,1.66666667 -68.58333333,1.58333333 -68.5,1.58333333 -68.5,1.5 -68.41666667,1.5 -68.33333333,1.5 -68.33333333,1.41666667 -68.41666667,1.41666667 -68.41666667,1.33333333 -68.5,1.33333333 -68.5,1.25 -68.5,1.16666667 -68.5,1.08333333 -68.58333333,1.08333333 -68.66666667,1.08333333 -68.75,1.08333333 -68.83333333,1.08333333 -68.91666667,1.08333333 -68.91666667,1.16666667 -69.0,1.16666667 -69.0,1.25 -69.0,1.33333333 -69.0,1.41666667 -69.08333333,1.41666667 -69.08333333,1.5 -69.08333333,1.58333333 -69.16666667,1.58333333 -69.25,1.58333333 -69.33333333,1.58333333 -69.33333333,1.66666667 -69.33333333,1.75 -69.25,1.75 -69.25,1.83333333 -69.25,1.91666667 -69.25,2.0 -69.16666667,2.0 -69.16666667,2.08333333 -69.08333333,2.08333333 -69.08333333,2.0 -69,2 -69.0,2.08333333 -68.91666667,2.08333333 -68.91666667,2.16666667 -68.83333333,2.16666667 -68.83333333,2.25 -68.91666667,2.25 -68.91666667,2.33333333 -69.0,2.33333333 -69.0,2.41666667 -69.0,2.5 -68.91666667,2.5 -68.91666667,2.58333333 -68.91666667,2.66666667 -68.83333333,2.66666667 -68.75,2.66666667 -68.66666667,2.66666667 -68.58333333,2.66666667 -68.58333333,2.75 -68.5,2.75 -68.5,2.83333333 -68.5,2.91666667 -68.41666667,2.91666667 -68.33333333,2.91666667 -68.33333333,3.0 -68.33333333,3.08333333 -68.25,3.08333333 -68.16666667,3.08333333 -68.08333333,3.08333333 -68.08333333,3.16666667 -68.0,3.16666667 -67.91666667,3.16666667 -67.83333333,3.16666667 -67.75,3.16666667 -67.75,3.25 -67.66666667,3.25 -67.58333333,3.25 -67.58333333,3.33333333 -67.5,3.33333333 -67.41666667,3.33333333 -67.33333333,3.33333333 -67.33333333,3.41666667 -67.25,3.41666667 -67.16666667,3.41666667 -67.08333333,3.41666667 -67.0,3.41666667 -66.91666667,3.41666667 -66.91666667,3.33333333 -66.83333333,3.33333333 -66.83333333,3.41666667 -66.75,3.41666667 -66.75,3.5 -66.83333333,3.5 -66.83333333,3.58333333 -66.91666667,3.58333333 -66.91666667,3.66666667 -66.83333333,3.66666667 -66.75,3.66666667 -66.75,3.58333333 -66.66666667,3.58333333 -66.66666667,3.66666667 -66.58333333,3.66666667 -66.58333333,3.58333333 -66.5,3.58333333 -66.41666667,3.58333333 -66.41666667,3.66666667 -66.33333333,3.66666667 -66.25,3.66666667 -66.25,3.58333333 -66.16666667,3.58333333 -66.16666667,3.66666667 -66.08333333,3.66666667 -66.08333333,3.58333333 -66.0,3.58333333 -65.91666667,3.58333333 -65.91666667,3.66666667 -65.83333333,3.66666667 -65.83333333,3.58333333 -65.83333333,3.5 -65.83333333,3.41666667 -65.83333333,3.33333333 -65.75,3.33333333 -65.75,3.25 -65.66666667,3.25 -65.58333333,3.25 -65.5,3.25 -65.5,3.33333333 -65.5,3.41666667 -65.5,3.5 -65.41666667,3.5 -65.41666667,3.58333333 -65.33333333,3.58333333 -65.25,3.58333333 -65.25,3.66666667 -65.25,3.75 -65.16666667,3.75 -65.16666667,3.66666667 -65.08333333,3.66666667 -65.0,3.66666667 -65.0,3.58333333 -65.0,3.5 -65.0,3.41666667 -64.91666667,3.41666667 -64.91666667,3.33333333 -65.0,3.33333333 -65.0,3.25 -64.91666667,3.25 -64.91666667,3.16666667 -64.91666667,3.08333333 -64.83333333,3.08333333 -64.83333333,3.0 -64.75,3.0 -64.75,3.08333333 -64.75,3.16666667 -64.66666667,3.16666667 -64.58333333,3.16666667 -64.58333333,3.25 -64.5,3.25 -64.5,3.33333333 -64.41666667,3.33333333 -64.33333333,3.33333333 -64.33333333,3.41666667 -64.33333333,3.5 -64.33333333,3.58333333 -64.25,3.58333333 -64.25,3.5 -64.25,3.41666667 -64.25,3.33333333 -64.25,3.25 -64.33333333,3.25 -64.33333333,3.16666667 -64.41666667,3.16666667 -64.5,3.16666667 -64.5,3.08333333 -64.5,3.0 -64.5,2.91666667 -64.5,2.83333333 -64.41666667,2.83333333 -64.41666667,2.75 -64.5,2.75 -64.5,2.66666667 -64.58333333,2.66666667 -64.58333333,2.58333333 -64.66666667,2.58333333 -64.66666667,2.5 -64.66666667,2.41666667 -64.58333333,2.41666667 -64.58333333,2.33333333 -64.5,2.33333333 -64.5,2.41666667 -64.5,2.5 -64.41666667,2.5 -64.41666667,2.41666667 -64.33333333,2.41666667 -64.33333333,2.5 -64.33333333,2.58333333 -64.25,2.58333333 -64.25,2.5 -64.25,2.41666667 -64.16666667,2.41666667 -64.16666667,2.33333333 -64.08333333,2.33333333 -64.0,2.33333333 -64.0,2.25 -63.91666667,2.25 -63.91666667,2.16666667 -63.83333333,2.16666667 -63.83333333,2.08333333 -63.91666667,2.08333333 -63.91666667,2.0 -64,2 -64.0,2.08333333 -64.08333333,2.08333333 -64.08333333,2.16666667 -64.16666667,2.16666667 -64.16666667,2.08333333 -64.25,2.08333333 -64.25,2.0 -64.33333333,2.0 -64.33333333,2.08333333 -64.41666667,2.08333333 -64.41666667,2.0 -64.5,2.0 -64.58333333,2.0 -64.66666667,2.0 -64.66666667,2.08333333 -64.75,2.08333333 -64.75,2.16666667 -64.83333333,2.16666667 -64.91666667,2.16666667 -64.91666667,2.08333333 -64.83333333,2.08333333 -64.83333333,2.0 -64.91666667,2.0 -64.91666667,1.91666667 -65.0,1.91666667 -65.0,1.83333333 -65.0,1.75 -65.08333333,1.75 -65.16666667,1.75 -65.16666667,1.66666667 -65.25,1.66666667 -65.25,1.58333333 -65.33333333,1.58333333 -65.33333333,1.66666667 -65.33333333,1.75 -65.41666667,1.75 -65.41666667,1.83333333 -65.33333333,1.83333333 -65.33333333,1.91666667 -65.41666667,1.91666667 -65.41666667,2.0 -65.33333333,2.0 -65.33333333,2.08333333 -65.33333333,2.16666667 -65.41666667,2.16666667 -65.5,2.16666667 -65.5,2.08333333 -65.5,2.0 -65.5,1.91666667 -65.58333333,1.91666667 -65.58333333,1.83333333 -65.58333333,1.75 -65.58333333,1.66666667 -65.66666667,1.66666667 -65.66666667,1.58333333 -65.66666667,1.5 -65.75,1.5 -65.75,1.58333333 -65.75,1.66666667 -65.83333333,1.66666667 -65.91666667,1.66666667 -65.91666667,1.58333333 -65.91666667,1.5 -65.91666667,1.41666667 -65.91666667,1.33333333 -65.91666667,1.25 -65.91666667,1.16666667 -65.91666667,1.08333333 -66.0,1.08333333 -66,1 -66.08333333,1.0 -66.16666667,1.0 -66.16666667,0.91666667 -66.16666667,0.83333333 -66.25,0.83333333 -66.25,0.75 -66.16666667,0.75 -66.16666667,0.66666667 -66.08333333,0.66666667 -66.0,0.66666667 -65.91666667,0.66666667 -65.91666667,0.75 -65.83333333,0.75 -65.83333333,0.83333333 -65.75,0.83333333 -65.75,0.91666667 -65.66666667,0.91666667 -65.58333333,0.91666667 -65.5,0.91666667 -65.5,0.83333333 -65.58333333,0.83333333 -65.58333333,0.75 -65.66666667,0.75 -65.66666667,0.66666667 -65.75,0.66666667 -65.75,0.58333333 -65.66666667,0.58333333 -65.66666667,0.5 -65.75,0.5 -65.75,0.41666667 -65.75,0.33333333 -65.66666667,0.33333333 -65.58333333,0.33333333 -65.58333333,0.41666667 -65.5,0.41666667 -65.41666667,0.41666667 -65.41666667,0.33333333 -65.33333333,0.33333333 -65.25,0.33333333 -65.25,0.41666667 -65.25,0.5 -65.25,0.58333333 -65.33333333,0.58333333 -65.33333333,0.66666667 -65.33333333,0.75 -65.33333333,0.83333333 -65.25,0.83333333 -65.16666667,0.83333333 -65.16666667,0.91666667 -65.08333333,0.91666667 -65.08333333,1.0 -65.08333333,1.08333333 -65.0,1.08333333 -64.91666667,1.08333333 -64.91666667,1.16666667 -64.91666667,1.25 -64.83333333,1.25 -64.83333333,1.16666667 -64.75,1.16666667 -64.66666667,1.16666667 -64.66666667,1.25 -64.58333333,1.25 -64.58333333,1.33333333 -64.5,1.33333333 -64.5,1.41666667 -64.41666667,1.41666667 -64.41666667,1.33333333 -64.33333333,1.33333333 -64.33333333,1.41666667 -64.25,1.41666667 -64.16666667,1.41666667 -64.16666667,1.33333333 -64.16666667,1.25 -64.08333333,1.25 -64.0,1.25 -63.91666667,1.25 -63.91666667,1.33333333 -64.0,1.33333333 -64.08333333,1.33333333 -64.08333333,1.41666667 -64.08333333,1.5 -64.16666667,1.5 -64.16666667,1.58333333 -64.08333333,1.58333333 -64.08333333,1.66666667 -64.0,1.66666667 -64.0,1.75 -64.0,1.83333333 -63.91666667,1.83333333 -63.83333333,1.83333333 -63.83333333,1.91666667 -63.75,1.91666667 -63.75,2.0 -63.66666667,2.0 -63.58333333,2.0 -63.5,2.0 -63.41666667,2.0 -63.33333333,2.0 -63.33333333,2.08333333 -63.25,2.08333333 -63.16666667,2.08333333 -63.16666667,2.0 -63.16666667,1.91666667 -63.08333333,1.91666667 -63.0,1.91666667 -62.91666667,1.91666667 -62.91666667,1.83333333 -62.91666667,1.75 -63.0,1.75 -63.0,1.66666667 -63.08333333,1.66666667 -63.08333333,1.58333333 -63.08333333,1.5 -63.08333333,1.41666667 -63.0,1.41666667 -63.0,1.33333333 -63.0,1.25 -63.0,1.16666667 -63.0,1.08333333 -63,1 -63.0,0.91666667 -63.0,0.83333333 -62.91666667,0.83333333 -62.91666667,0.75 -62.83333333,0.75 -62.83333333,0.66666667 -62.75,0.66666667 -62.75,0.58333333 -62.66666667,0.58333333 -62.66666667,0.5 -62.58333333,0.5 -62.5,0.5 -62.41666667,0.5 -62.41666667,0.41666667 -62.33333333,0.41666667 -62.25,0.41666667 -62.16666667,0.41666667 -62.16666667,0.33333333 -62.08333333,0.33333333 -62.0,0.33333333 -61.91666667,0.33333333 -61.83333333,0.33333333 -61.83333333,0.25 -61.75,0.25 -61.66666667,0.25 -61.58333333,0.25 -61.5,0.25 -61.41666667,0.25 -61.33333333,0.25 -61.25,0.25 -61.16666667,0.25 -61.08333333,0.25 -61.0,0.25 -60.91666667,0.25 -60.83333333,0.25 -60.75,0.25 -60.66666667,0.25 -60.58333333,0.25 -60.5,0.25 -60.41666667,0.25 -60.33333333,0.25 -60.25,0.25 -60.25,0.16666667 -60.16666667,0.16666667 -60.08333333,0.16666667 -60.08333333,0.25 -60.0,0.25 -59.91666667,0.25 -59.91666667,0.16666667 -59.83333333,0.16666667 -59.75,0.16666667 -59.66666667,0.16666667 -59.58333333,0.16666667 -59.5,0.16666667 -59.5,0.25 -59.41666667,0.25 -59.41666667,0.16666667 -59.33333333,0.16666667 -59.25,0.16666667 -59.16666667,0.16666667 -59.08333333,0.16666667 -59.08333333,0.08333333 -59.0,0.08333333 -58.91666667,0.08333333 -58.91666667,0.16666667 -58.83333333,0.16666667 -58.75,0.16666667 -58.75,0.08333333 -58.66666667,0.08333333 -58.66666667,0.16666667 -58.58333333,0.16666667 -58.58333333,0.25 -58.5,0.25 -58.41666667,0.25 -58.33333333,0.25 -58.33333333,0.33333333 -58.25,0.33333333 -58.16666667,0.33333333 -58.08333333,0.33333333 -58.0,0.33333333 -57.91666667,0.33333333 -57.91666667,0.41666667 -57.83333333,0.41666667 -57.75,0.41666667 -57.75,0.5 -57.66666667,0.5 -57.58333333,0.5 -57.5,0.5 -57.41666667,0.5 -57.33333333,0.5 -57.33333333,0.58333333 -57.25,0.58333333 -57.16666667,0.58333333 -57.16666667,0.5 -57.08333333,0.5 -57.0,0.5 -56.91666667,0.5 -56.83333333,0.5 -56.75,0.5 -56.66666667,0.5 -56.58333333,0.5 -56.5,0.5 -56.41666667,0.5 -56.33333333,0.5 -56.25,0.5 -56.16666667,0.5 -56.08333333,0.5 -56.0,0.5 -56.0,0.41666667 -56.0,0.33333333 -55.91666667,0.33333333 -55.83333333,0.33333333 -55.75,0.33333333 -55.66666667,0.33333333 -55.58333333,0.33333333 -55.5,0.33333333 -55.5,0.25 -55.41666667,0.25 -55.33333333,0.25 -55.25,0.25 -55.16666667,0.25 -55.16666667,0.16666667 -55.16666667,0.08333333 -55.08333333,0.08333333 -55.08333333,-0.0 -55,0 -54.91666667,-0.0 -54.83333333,-0.0 -54.75,-0.0 -54.75,0.08333333 -54.66666667,0.08333333 -54.58333333,0.08333333 -54.58333333,0.16666667 -54.58333333,0.25 -54.5,0.25 -54.5,0.33333333 -54.58333333,0.33333333 -54.58333333,0.41666667 -54.66666667,0.41666667 -54.66666667,0.5 -54.58333333,0.5 -54.5,0.5 -54.41666667,0.5 -54.33333333,0.5 -54.25,0.5 -54.25,0.58333333 -54.16666667,0.58333333 -54.08333333,0.58333333 -54.08333333,0.5 -54.08333333,0.41666667 -54.0,0.41666667 -54.0,0.5 -53.91666667,0.5 -53.83333333,0.5 -53.83333333,0.58333333 -53.83333333,0.66666667 -53.91666667,0.66666667 -53.91666667,0.75 -54.0,0.75 -54.0,0.83333333 -54.08333333,0.83333333 -54.08333333,0.91666667 -54.16666667,0.91666667 -54.16666667,1.0 -54.16666667,1.08333333 -54.16666667,1.16666667 -54.08333333,1.16666667 -54.08333333,1.08333333 -54.0,1.08333333 -54,1 -53.91666667,1.0 -53.91666667,0.91666667 -53.83333333,0.91666667 -53.75,0.91666667 -53.75,0.83333333 -53.75,0.75 -53.66666667,0.75 -53.58333333,0.75 -53.58333333,0.83333333 -53.66666667,0.83333333 -53.66666667,0.91666667 -53.66666667,1.0 -53.66666667,1.08333333 -53.75,1.08333333 -53.83333333,1.08333333 -53.83333333,1.16666667 -53.91666667,1.16666667 -53.91666667,1.25 -54.0,1.25 -54.0,1.33333333 -54.0,1.41666667 -54.0,1.5 -54.0,1.58333333 -53.91666667,1.58333333 -53.91666667,1.66666667 -54.0,1.66666667 -54.0,1.75 -54.0,1.83333333 -54.0,1.91666667 -53.91666667,1.91666667 -53.91666667,2.0 -53.91666667,2.08333333 -54.0,2.08333333 -54.0,2.16666667 -54.08333333,2.16666667 -54.16666667,2.16666667 -54.16666667,2.25 -54.25,2.25 -54.25,2.33333333 -54.33333333,2.33333333 -54.33333333,2.41666667 -54.41666667,2.41666667 -54.5,2.41666667 -54.5,2.5 -54.5,2.58333333 -54.58333333,2.58333333 -54.58333333,2.66666667 -54.66666667,2.66666667 -54.66666667,2.75 -54.75,2.75 -54.75,2.83333333 -54.83333333,2.83333333 -54.83333333,2.91666667 -54.83333333,3.0 -54.91666667,3.0 -54.91666667,3.08333333 -54.91666667,3.16666667 -55.0,3.16666667 -55.0,3.08333333 -55.08333333,3.08333333 -55.08333333,3.16666667 -55.16666667,3.16666667 -55.25,3.16666667 -55.33333333,3.16666667 -55.33333333,3.25 -55.41666667,3.25 -55.41666667,3.33333333 -55.5,3.33333333 -55.5,3.41666667 -55.58333333,3.41666667 -55.66666667,3.41666667 -55.75,3.41666667 -55.75,3.33333333 -55.83333333,3.33333333 -55.83333333,3.41666667 -55.83333333,3.5 -55.91666667,3.5 -56.0,3.5 -56.08333333,3.5 -56.16666667,3.5 -56.16666667,3.58333333 -56.16666667,3.66666667 -56.16666667,3.75 -56.25,3.75 -56.25,3.66666667 -56.33333333,3.66666667 -56.41666667,3.66666667 -56.41666667,3.75 -56.41666667,3.83333333 -56.5,3.83333333 -56.58333333,3.83333333 -56.66666667,3.83333333 -56.75,3.83333333 -56.83333333,3.83333333 -56.91666667,3.83333333 -56.91666667,3.91666667 -56.91666667,4.0 -57,4 -57.08333333,4.0 -57.16666667,4.0 -57.16666667,4.08333333 -57.25,4.08333333 -57.25,4.16666667 -57.33333333,4.16666667 -57.41666667,4.16666667 -57.5,4.16666667 -57.58333333,4.16666667 -57.66666667,4.16666667 -57.75,4.16666667 -57.83333333,4.16666667 -57.91666667,4.16666667 -57.91666667,4.25 -58.0,4.25 -58.0,4.16666667 -58.08333333,4.16666667 -58.08333333,4.25 -58.08333333,4.33333333 -58.16666667,4.33333333 -58.16666667,4.25 -58.25,4.25 -58.33333333,4.25 -58.33333333,4.33333333 -58.41666667,4.33333333 -58.5,4.33333333 -58.58333333,4.33333333 -58.58333333,4.41666667 -58.66666667,4.41666667 -58.66666667,4.5 -58.75,4.5 -58.83333333,4.5 -58.83333333,4.58333333 -58.91666667,4.58333333 -58.91666667,4.5 -59.0,4.5 -59.08333333,4.5 -59.16666667,4.5 -59.16666667,4.41666667 -59.25,4.41666667 -59.33333333,4.41666667 -59.33333333,4.5 -59.25,4.5 -59.25,4.58333333 -59.16666667,4.58333333 -59.16666667,4.66666667 -59.16666667,4.75 -59.25,4.75 -59.33333333,4.75 -59.33333333,4.83333333 -59.25,4.83333333 -59.25,4.91666667 -59.25,5.0 -59.25,5.08333333 -59.25,5.16666667 -59.33333333,5.16666667 -59.33333333,5.08333333 -59.41666667,5.08333333 -59.41666667,5.0 -59.5,5.0 -59.5,4.91666667 -59.58333333,4.91666667 -59.58333333,5.0 -59.58333333,5.08333333 -59.58333333,5.16666667 -59.5,5.16666667 -59.5,5.25 -59.41666667,5.25 -59.33333333,5.25 -59.33333333,5.33333333 -59.33333333,5.41666667 -59.41666667,5.41666667 -59.5,5.41666667 -59.5,5.33333333 -59.58333333,5.33333333 -59.58333333,5.41666667 -59.58333333,5.5 -59.66666667,5.5 -59.66666667,5.41666667 -59.75,5.41666667 -59.75,5.5 -59.75,5.58333333 -59.83333333,5.58333333 -59.83333333,5.66666667 -59.83333333,5.75 -59.91666667,5.75 -60.0,5.75 -60.0,5.83333333 -60.08333333,5.83333333 -60.08333333,5.91666667 -60.16666667,5.91666667 -60.16666667,5.83333333 -60.16666667,5.75 -60.25,5.75 -60.25,5.66666667 -60.25,5.58333333 -60.33333333,5.58333333 -60.33333333,5.5 -60.33333333,5.41666667 -60.41666667,5.41666667 -60.41666667,5.33333333 -60.41666667,5.25 -60.5,5.25 -60.5,5.33333333 -60.58333333,5.33333333 -60.66666667,5.33333333 -60.75,5.33333333 -60.83333333,5.33333333 -60.83333333,5.41666667 -60.83333333,5.5 -60.91666667,5.5 -60.91666667,5.58333333 -60.91666667,5.66666667 -60.83333333,5.66666667 -60.83333333,5.58333333 -60.75,5.58333333 -60.66666667,5.58333333 -60.66666667,5.5 -60.58333333,5.5 -60.58333333,5.58333333 -60.58333333,5.66666667 -60.66666667,5.66666667 -60.66666667,5.75 -60.75,5.75 -60.75,5.83333333 -60.83333333,5.83333333 -60.83333333,5.91666667 -60.75,5.91666667 -60.66666667,5.91666667 -60.66666667,6.0 -60.75,6.0 -60.83333333,6.0 -60.91666667,6.0 -61,6 -61.08333333,6.0 -61.16666667,6.0 -61.25,6.0 -61.33333333,6.0 -61.41666667,6.0 -61.5,6.0 -61.58333333,6.0 -61.58333333,6.08333333 -61.66666667,6.08333333 -61.66666667,6.16666667 -61.75,6.16666667 -61.83333333,6.16666667 -61.91666667,6.16666667 -61.91666667,6.08333333 -62.0,6.08333333 -62,6 -62.08333333,6.0 -62.08333333,5.91666667 -62.16666667,5.91666667 -62.16666667,5.83333333 -62.25,5.83333333 -62.33333333,5.83333333 -62.33333333,5.75 -62.41666667,5.75 -62.41666667,5.83333333 -62.41666667,5.91666667 -62.33333333,5.91666667 -62.33333333,6.0 -62.41666667,6.0 -62.41666667,6.08333333 -62.33333333,6.08333333 -62.25,6.08333333 -62.16666667,6.08333333 -62.08333333,6.08333333 -62.08333333,6.16666667 -62.08333333,6.25 -62.0,6.25 -62.0,6.33333333 -62.0,6.41666667 -62.08333333,6.41666667 -62.16666667,6.41666667 -62.25,6.41666667 -62.25,6.5 -62.16666667,6.5 -62.08333333,6.5 -62.0,6.5 -62.0,6.58333333 -62.0,6.66666667 -62.0,6.75 -61.91666667,6.75 -61.83333333,6.75 -61.75,6.75 -61.75,6.66666667 -61.66666667,6.66666667 -61.58333333,6.66666667 -61.58333333,6.75 -61.58333333,6.83333333 -61.58333333,6.91666667 -61.66666667,6.91666667 -61.75,6.91666667 -61.83333333,6.91666667 -61.83333333,7.0 -61.75,7.0 -61.66666667,7.0 -61.58333333,7.0 -61.58333333,7.08333333 -61.58333333,7.16666667 -61.5,7.16666667 -61.5,7.25 -61.58333333,7.25 -61.66666667,7.25 -61.66666667,7.33333333 -61.66666667,7.41666667 -61.66666667,7.5 -61.66666667,7.58333333 -61.66666667,7.66666667 -61.75,7.66666667 -61.75,7.75 -61.83333333,7.75 -61.83333333,7.83333333 -61.83333333,7.91666667 -61.91666667,7.91666667 -61.91666667,8.0 -61.91666667,8.08333333 -62.0,8.08333333 -62.08333333,8.08333333 -62.08333333,8.16666667 -62.16666667,8.16666667 -62.16666667,8.25 -62.16666667,8.33333333 -62.08333333,8.33333333 -62.08333333,8.41666667 -62.08333333,8.5 -62.0,8.5 -61.91666667,8.5 -61.91666667,8.58333333 -62.0,8.58333333 -62.0,8.66666667 -62.08333333,8.66666667 -62.08333333,8.75 -62.16666667,8.75 -62.16666667,8.83333333 -62.25,8.83333333 -62.33333333,8.83333333 -62.33333333,8.91666667 -62.41666667,8.91666667 -62.41666667,9.0 -62.41666667,9.08333333 -62.5,9.08333333 -62.5,9.16666667 -62.58333333,9.16666667 -62.58333333,9.25 -62.66666667,9.25 -62.75,9.25 -62.75,9.33333333 -62.83333333,9.33333333 -62.83333333,9.41666667 -62.83333333,9.5 -62.91666667,9.5 -62.91666667,9.58333333 -62.91666667,9.66666667 -63.0,9.66666667 -63.0,9.75 -63.0,9.83333333 -63.08333333,9.83333333 -63.08333333,9.91666667 -63.08333333,10.0 -63.16666667,10.0 -63.16666667,10.08333333 -63.16666667,10.16666667 -63.16666667,10.25 -63.25,10.25 -63.33333333,10.25 -63.33333333,10.33333333 -63.41666667,10.33333333 -63.41666667,10.41666667 -63.41666667,10.5 -63.5,10.5 -63.58333333,10.5 -63.58333333,10.58333333 -63.58333333,10.66666667 -63.5,10.66666667 -63.5,10.58333333 -63.41666667,10.58333333 -63.41666667,10.66666667 -63.33333333,10.66666667 -63.33333333,10.75 -63.25,10.75 -63.16666667,10.75 -63.08333333,10.75 -63.0,10.75 -62.91666667,10.75 -62.83333333,10.75 -62.75,10.75 -62.75,10.83333333 -62.66666667,10.83333333 -62.66666667,10.75 -62.58333333,10.75 -62.5,10.75 -62.41666667,10.75 -62.33333333,10.75 -62.25,10.75 -62.16666667,10.75 -62.08333333,10.75 -62.0,10.75 -61.91666667,10.75 -61.83333333,10.75 -61.75,10.75 -61.66666667,10.75 -61.58333333,10.75 -61.58333333,10.83333333 -61.5,10.83333333 -61.41666667,10.83333333 -61.33333333,10.83333333 -61.25,10.83333333 -61.16666667,10.83333333 -61.08333333,10.83333333 -61.08333333,10.91666667 -61.0,10.91666667 -60.91666667,10.91666667 -60.91666667,10.83333333 -60.91666667,10.75 -60.91666667,10.66666667 -61.0,10.66666667 -61.0,10.58333333 -61.0,10.5 -61.0,10.41666667 -60.91666667,10.41666667 -60.91666667,10.33333333 -60.91666667,10.25 -61.0,10.25 -61.0,10.16666667 -61.0,10.08333333 -61.08333333,10.08333333 -61.08333333,10.0 -61.16666667,10.0 -61.25,10.0 -61.33333333,10.0 -61.41666667,10.0 -61.5,10.0 -61.58333333,10.0 -61.66666667,10.0 -61.66666667,10.08333333 -61.75,10.08333333 -61.75,10.0 -61.83333333,10.0 -61.91666667,10.0 -61.91666667,9.91666667 -61.83333333,9.91666667 -61.83333333,9.83333333 -61.75,9.83333333 -61.66666667,9.83333333 -61.66666667,9.91666667 -61.58333333,9.91666667 -61.5,9.91666667 -61.5,9.83333333 -61.41666667,9.83333333 -61.41666667,9.75 -61.33333333,9.75 -61.25,9.75 -61.25,9.66666667 -61.16666667,9.66666667 -61.16666667,9.58333333 -61.08333333,9.58333333 -61.0,9.58333333 -60.91666667,9.58333333 -60.91666667,9.5 -60.83333333,9.5 -60.83333333,9.41666667 -60.75,9.41666667 -60.75,9.33333333 -60.75,9.25 -60.66666667,9.25 -60.66666667,9.16666667 -60.66666667,9.08333333 -60.66666667,9.0 -60.66666667,8.91666667 -60.58333333,8.91666667 -60.58333333,8.83333333 -60.58333333,8.75 -60.66666667,8.75 -60.66666667,8.66666667 -60.58333333,8.66666667 -60.58333333,8.58333333 -60.5,8.58333333 -60.41666667,8.58333333 -60.41666667,8.66666667 -60.33333333,8.66666667 -60.25,8.66666667 -60.16666667,8.66666667 -60.08333333,8.66666667 -60.08333333,8.58333333 -60.0,8.58333333 -59.91666667,8.58333333 -59.91666667,8.5 -59.83333333,8.5 -59.83333333,8.41666667 -59.75,8.41666667 -59.66666667,8.41666667 -59.58333333,8.41666667 -59.58333333,8.33333333 -59.5,8.33333333 -59.41666667,8.33333333 -59.41666667,8.25 -59.33333333,8.25 -59.33333333,8.16666667 -59.25,8.16666667 -59.16666667,8.16666667 -59.16666667,8.08333333 -59.08333333,8.08333333 -59.08333333,8.0 -59,8 -59.0,7.91666667 -58.91666667,7.91666667 -58.91666667,7.83333333 -58.83333333,7.83333333 -58.83333333,7.75 -58.75,7.75 -58.75,7.66666667 -58.66666667,7.66666667 -58.66666667,7.58333333 -58.58333333,7.58333333 -58.58333333,7.5 -58.5,7.5 -58.5,7.41666667 -58.41666667,7.41666667 -58.41666667,7.33333333 -58.41666667,7.25 -58.41666667,7.16666667 -58.41666667,7.08333333 -58.41666667,7.0 -58.33333333,7.0 -58.33333333,6.91666667 -58.25,6.91666667 -58.16666667,6.91666667 -58.16666667,6.83333333 -58.08333333,6.83333333 -58.0,6.83333333 -57.91666667,6.83333333 -57.91666667,6.75 -57.83333333,6.75 -57.83333333,6.66666667 -57.75,6.66666667 -57.75,6.58333333 -57.66666667,6.58333333 -57.66666667,6.5 -57.58333333,6.5 -57.58333333,6.41666667 -57.5,6.41666667 -57.5,6.33333333 -57.41666667,6.33333333 -57.33333333,6.33333333 -57.25,6.33333333 -57.25,6.25 -57.16666667,6.25 -57.16666667,6.16666667 -57.16666667,6.08333333 -57.08333333,6.08333333 -57.08333333,6.0 -57,6 -57.0,6.08333333 -56.91666667,6.08333333 -56.91666667,6.0 -56.83333333,6.0 -56.75,6.0 -56.66666667,6.0 -56.58333333,6.0 -56.5,6.0 -56.41666667,6.0 -56.41666667,5.91666667 -56.33333333,5.91666667 -56.25,5.91666667 -56.16666667,5.91666667 -56.08333333,5.91666667 -56.08333333,5.83333333 -56.0,5.83333333 -56.0,5.91666667 -55.91666667,5.91666667 -55.91666667,6.0 -55.83333333,6.0 -55.75,6.0 -55.66666667,6.0 -55.58333333,6.0 -55.5,6.0 -55.41666667,6.0 -55.33333333,6.0 -55.25,6.0 -55.25,5.91666667 -55.16666667,5.91666667 -55.16666667,6.0 -55.08333333,6.0 -55,6 -54.91666667,6.0 -54.83333333,6.0 -54.75,6.0 -54.66666667,6.0 -54.58333333,6.0 -54.5,6.0 -54.41666667,6.0 -54.33333333,6.0 -54.33333333,5.91666667 -54.25,5.91666667 -54.16666667,5.91666667 -54.08333333,5.91666667 -54.08333333,5.83333333 -54.0,5.83333333 -54.0,5.75 -53.91666667,5.75 -53.83333333,5.75 -53.75,5.75 -53.66666667,5.75 -53.66666667,5.66666667 -53.58333333,5.66666667 -53.5,5.66666667 -53.5,5.58333333 -53.41666667,5.58333333 -53.33333333,5.58333333 -53.25,5.58333333 -53.16666667,5.58333333 -53.16666667,5.5 -53.08333333,5.5 -53.0,5.5 -52.91666667,5.5 -52.91666667,5.41666667 -52.83333333,5.41666667 -52.75,5.41666667 -52.75,5.33333333 -52.75,5.25 -52.66666667,5.25 -52.58333333,5.25 -52.58333333,5.16666667 -52.5,5.16666667 -52.5,5.08333333 -52.41666667,5.08333333 -52.41666667,5.0 -52.33333333,5.0 -52.25,5.0 -52.16666667,5.0 -52.16666667,4.91666667 -52.16666667,4.83333333 -52.08333333,4.83333333 -52.08333333,4.75 -52.0,4.75 -52.0,4.66666667 -51.91666667,4.66666667 -51.83333333,4.66666667 -51.75,4.66666667 -51.75,4.58333333 -51.75,4.5 -51.66666667,4.5 -51.66666667,4.41666667 -51.66666667,4.33333333 -51.66666667,4.25 -51.58333333,4.25 -51.58333333,4.33333333 -51.58333333,4.41666667 -51.5,4.41666667 -51.41666667,4.41666667 -51.41666667,4.33333333 -51.33333333,4.33333333 -51.33333333,4.25 -51.25,4.25 -51.25,4.16666667 -51.16666667,4.16666667 -51.16666667,4.08333333 -51.16666667,4.0 -51.16666667,3.91666667 -51.08333333,3.91666667 -51.08333333,3.83333333 -51.08333333,3.75 -51.08333333,3.66666667 -51.08333333,3.58333333 -51.0,3.58333333 -51.0,3.5 -51.08333333,3.5 -51.08333333,3.41666667 -51.0,3.41666667 -51.0,3.33333333 -51.0,3.25 -51.0,3.16666667 -51.0,3.08333333 -51,3 -50.91666667,3.0 -50.91666667,2.91666667 -50.91666667,2.83333333 -50.91666667,2.75 -50.91666667,2.66666667 -50.83333333,2.66666667 -50.83333333,2.58333333 -50.83333333,2.5 -50.75,2.5 -50.75,2.41666667 -50.75,2.33333333 -50.75,2.25 -50.83333333,2.25 -50.83333333,2.16666667 -50.91666667,2.16666667 -50.91666667,2.08333333 -51.0,2.08333333 -51,2 -51.0,1.91666667 -51.0,1.83333333 -51.0,1.75 -51.08333333,1.75 -51.08333333,1.66666667 -51.16666667,1.66666667 -51.25,1.66666667 -51.25,1.58333333 -51.33333333,1.58333333 -51.33333333,1.5 -51.33333333,1.41666667 -51.41666667,1.41666667 -51.41666667,1.33333333 -51.41666667,1.25 -51.41666667,1.16666667 -51.5,1.16666667 -51.5,1.08333333 -51.5,1.0 -51.58333333,1.0 -51.58333333,0.91666667 -51.58333333,0.83333333 -51.66666667,0.83333333 -51.66666667,0.75 -51.66666667,0.66666667 -51.66666667,0.58333333 -51.75,0.58333333 -51.75,0.5 -51.75,0.41666667 -51.75,0.33333333 -51.66666667,0.33333333 -51.66666667,0.25 -51.66666667,0.16666667 -51.58333333,0.16666667 -51.58333333,0.25 -51.5,0.25 -51.41666667,0.25 -51.41666667,0.16666667 -51.41666667,0.08333333 -51.5,0.08333333 -51.5,-0.0 -51.41666667,-0.0 -51.33333333,-0.0 -51.33333333,-0.08333333 -51.33333333,-0.16666667 -51.33333333,-0.25 -51.25,-0.25 -51.25,-0.16666667 -51.16666667,-0.16666667 -51.16666667,-0.25 -51.08333333,-0.25 -51.08333333,-0.33333333 -51.0,-0.33333333 -51.0,-0.41666667 -50.91666667,-0.41666667 -50.83333333,-0.41666667 -50.83333333,-0.5 -50.75,-0.5 -50.75,-0.41666667 -50.75,-0.33333333 -50.66666667,-0.33333333 -50.66666667,-0.41666667 -50.66666667,-0.5 -50.58333333,-0.5 -50.58333333,-0.58333333 -50.5,-0.58333333 -50.41666667,-0.58333333 -50.41666667,-0.66666667 -50.41666667,-0.75 -50.33333333,-0.75 -50.33333333,-0.83333333 -50.25,-0.83333333 -50.25,-0.91666667 -50.25,-1.0 -50.16666667,-1.0 -50.16666667,-1.08333333 -50.16666667,-1.16666667 -50.08333333,-1.16666667 -50.08333333,-1.25 -50.08333333,-1.33333333 -50.08333333,-1.41666667 -50.08333333,-1.5 -50.08333333,-1.58333333 -50.08333333,-1.66666667 -50.08333333,-1.75 -50.16666667,-1.75 -50.16666667,-1.83333333 -50.25,-1.83333333 -50.25,-1.91666667 -50.33333333,-1.91666667 -50.33333333,-2.0 -50.33333333,-2.08333333 -50.33333333,-2.16666667 -50.41666667,-2.16666667 -50.5,-2.16666667 -50.5,-2.25 -50.58333333,-2.25 -50.58333333,-2.16666667 -50.66666667,-2.16666667 -50.75,-2.16666667 -50.75,-2.08333333 -50.83333333,-2.08333333 -50.91666667,-2.08333333 -50.91666667,-2.0 -51,-2 -51.08333333,-2.0 -51.08333333,-1.91666667 -51.16666667,-1.91666667 -51.16666667,-1.83333333 -51.16666667,-1.75 -51.25,-1.75 -51.33333333,-1.75 -51.33333333,-1.66666667 -51.41666667,-1.66666667 -51.5,-1.66666667 -51.58333333,-1.66666667 -51.66666667,-1.66666667 -51.75,-1.66666667 -51.83333333,-1.66666667 -51.91666667,-1.66666667 -52.0,-1.66666667 -52.0,-1.58333333 -52.08333333,-1.58333333 -52.16666667,-1.58333333 -52.16666667,-1.5 -52.08333333,-1.5 -52.0,-1.5 -52.0,-1.41666667 -52.08333333,-1.41666667 -52.16666667,-1.41666667 -52.16666667,-1.33333333 -52.25,-1.33333333 -52.33333333,-1.33333333 -52.33333333,-1.25 -52.33333333,-1.16666667 -52.33333333,-1.08333333 -52.41666667,-1.08333333 -52.5,-1.08333333 -52.5,-1.0 -52.5,-0.91666667 -52.58333333,-0.91666667 -52.58333333,-0.83333333 -52.66666667,-0.83333333 -52.66666667,-0.75 -52.66666667,-0.66666667 -52.75,-0.66666667 -52.75,-0.58333333 -52.66666667,-0.58333333 -52.66666667,-0.5 -52.75,-0.5 -52.75,-0.41666667 -52.83333333,-0.41666667 -52.91666667,-0.41666667 -53.0,-0.41666667 -53.0,-0.5 -53.08333333,-0.5 -53.08333333,-0.41666667 -53.16666667,-0.41666667 -53.25,-0.41666667 -53.33333333,-0.41666667 -53.33333333,-0.5 -53.41666667,-0.5 -53.5,-0.5 -53.5,-0.58333333 -53.58333333,-0.58333333 -53.66666667,-0.58333333 -53.75,-0.58333333 -53.83333333,-0.58333333 -53.83333333,-0.5 -53.91666667,-0.5 -54.0,-0.5 -54.08333333,-0.5 -54.16666667,-0.5 -54.25,-0.5 -54.25,-0.41666667 -54.33333333,-0.41666667 -54.41666667,-0.41666667 -54.5,-0.41666667 -54.58333333,-0.41666667 -54.58333333,-0.5 -54.58333333,-0.58333333 -54.66666667,-0.58333333 -54.75,-0.58333333 -54.75,-0.5 -54.75,-0.41666667 -54.83333333,-0.41666667 -54.83333333,-0.33333333 -54.91666667,-0.33333333 -54.91666667,-0.25 -54.91666667,-0.16666667 -54.91666667,-0.08333333 -55.0,-0.08333333 -55.0,-0.16666667 -55.0,-0.25 -55.0,-0.33333333 -55.0,-0.41666667 -55.0,-0.5 -55.08333333,-0.5 -55.08333333,-0.58333333 -55.08333333,-0.66666667 -55.16666667,-0.66666667 -55.16666667,-0.75 -55.16666667,-0.83333333 -55.08333333,-0.83333333 -55.0,-0.83333333 -55.0,-0.91666667 -54.91666667,-0.91666667 -54.83333333,-0.91666667 -54.83333333,-1.0 -54.91666667,-1.0 -54.91666667,-1.08333333 -54.91666667,-1.16666667 -55.0,-1.16666667 -55.0,-1.25 -55.0,-1.33333333 -54.91666667,-1.33333333 -54.91666667,-1.41666667 -54.83333333,-1.41666667 -54.83333333,-1.5 -54.83333333,-1.58333333 -54.91666667,-1.58333333 -54.91666667,-1.5 -55.0,-1.5 -55.08333333,-1.5 -55.16666667,-1.5 -55.25,-1.5 -55.33333333,-1.5 -55.41666667,-1.5 -55.5,-1.5 -55.58333333,-1.5 -55.66666667,-1.5 -55.75,-1.5 -55.83333333,-1.5 -55.91666667,-1.5 -55.91666667,-1.58333333 -56.0,-1.58333333 -56.08333333,-1.58333333 -56.16666667,-1.58333333 -56.25,-1.58333333 -56.33333333,-1.58333333 -56.33333333,-1.5 -56.41666667,-1.5 -56.5,-1.5 -56.58333333,-1.5 -56.66666667,-1.5 -56.75,-1.5 -56.83333333,-1.5 -56.91666667,-1.5 -57.0,-1.5 -57.08333333,-1.5 -57.16666667,-1.5 -57.16666667,-1.58333333 -57.25,-1.58333333 -57.25,-1.66666667 -57.33333333,-1.66666667 -57.41666667,-1.66666667 -57.5,-1.66666667 -57.58333333,-1.66666667 -57.66666667,-1.66666667 -57.66666667,-1.58333333 -57.75,-1.58333333 -57.75,-1.5 -57.83333333,-1.5 -57.91666667,-1.5 -58.0,-1.5 -58.0,-1.41666667 -58.08333333,-1.41666667 -58.08333333,-1.33333333 -58.16666667,-1.33333333 -58.25,-1.33333333 -58.25,-1.25 -58.33333333,-1.25 -58.33333333,-1.33333333 -58.41666667,-1.33333333 -58.41666667,-1.41666667 -58.41666667,-1.5 -58.5,-1.5 -58.5,-1.58333333 -58.58333333,-1.58333333 -58.66666667,-1.58333333 -58.66666667,-1.66666667 -58.75,-1.66666667 -58.83333333,-1.66666667 -58.83333333,-1.75 -58.83333333,-1.83333333 -58.83333333,-1.91666667 -58.75,-1.91666667 -58.75,-2.0 -58.75,-2.08333333 -58.66666667,-2.08333333 -58.66666667,-2.16666667 -58.58333333,-2.16666667 -58.58333333,-2.25 -58.66666667,-2.25 -58.66666667,-2.33333333 -58.66666667,-2.41666667 -58.75,-2.41666667 -58.75,-2.5 -58.75,-2.58333333 -58.75,-2.66666667 -58.66666667,-2.66666667 -58.66666667,-2.75 -58.66666667,-2.83333333 -58.75,-2.83333333 -58.75,-2.91666667 -58.75,-3.0 -58.75,-3.08333333 -58.75,-3.16666667 -58.75,-3.25 -58.75,-3.33333333 -58.75,-3.41666667 -58.66666667,-3.41666667 -58.58333333,-3.41666667 -58.5,-3.41666667 -58.41666667,-3.41666667 -58.33333333,-3.41666667 -58.33333333,-3.33333333 -58.25,-3.33333333 -58.16666667,-3.33333333 -58.16666667,-3.25 -58.08333333,-3.25 -58.08333333,-3.16666667 -58.0,-3.16666667 -58.0,-3.08333333 -57.91666667,-3.08333333 -57.83333333,-3.08333333 -57.75,-3.08333333 -57.66666667,-3.08333333 -57.66666667,-3.0 -57.58333333,-3.0 -57.5,-3.0 -57.5,-2.91666667 -57.5,-2.83333333 -57.41666667,-2.83333333 -57.41666667,-2.75 -57.41666667,-2.66666667 -57.33333333,-2.66666667 -57.33333333,-2.58333333 -57.25,-2.58333333 -57.25,-2.5 -57.33333333,-2.5 -57.33333333,-2.41666667 -57.25,-2.41666667 -57.16666667,-2.41666667 -57.08333333,-2.41666667 -57.0,-2.41666667 -57.0,-2.5 -56.91666667,-2.5 -56.91666667,-2.58333333 -56.83333333,-2.58333333 -56.75,-2.58333333 -56.66666667,-2.58333333 -56.66666667,-2.66666667 -56.66666667,-2.75 -56.66666667,-2.83333333 -56.66666667,-2.91666667 -56.58333333,-2.91666667 -56.58333333,-3.0 -56.58333333,-3.08333333 -56.66666667,-3.08333333 -56.75,-3.08333333 -56.75,-3.16666667 -56.75,-3.25 -56.75,-3.33333333 -56.66666667,-3.33333333 -56.66666667,-3.41666667 -56.66666667,-3.5 -56.66666667,-3.58333333 -56.58333333,-3.58333333 -56.58333333,-3.66666667 -56.58333333,-3.75 -56.5,-3.75 -56.41666667,-3.75 -56.41666667,-3.83333333 -56.41666667,-3.91666667 -56.33333333,-3.91666667 -56.25,-3.91666667 -56.25,-4.0 -56.16666667,-4.0 -56.08333333,-4.0 -56.08333333,-4.08333333 -56.0,-4.08333333 -56,-4 -55.91666667,-4.0 -55.91666667,-4.08333333 -55.83333333,-4.08333333 -55.83333333,-4.16666667 -55.91666667,-4.16666667 -55.91666667,-4.25 -55.83333333,-4.25 -55.75,-4.25 -55.66666667,-4.25 -55.66666667,-4.33333333 -55.66666667,-4.41666667 -55.75,-4.41666667 -55.75,-4.5 -55.66666667,-4.5 -55.66666667,-4.58333333 -55.58333333,-4.58333333 -55.58333333,-4.66666667 -55.58333333,-4.75 -55.66666667,-4.75 -55.66666667,-4.83333333 -55.58333333,-4.83333333 -55.58333333,-4.91666667 -55.5,-4.91666667 -55.5,-5.0 -55.58333333,-5.0 -55.58333333,-5.08333333 -55.58333333,-5.16666667 -55.58333333,-5.25 -55.58333333,-5.33333333 -55.66666667,-5.33333333 -55.75,-5.33333333 -55.75,-5.41666667 -55.75,-5.5 -55.83333333,-5.5 -55.83333333,-5.58333333 -55.91666667,-5.58333333 -56.0,-5.58333333 -56.08333333,-5.58333333 -56.08333333,-5.66666667 -56.16666667,-5.66666667 -56.25,-5.66666667 -56.33333333,-5.66666667 -56.33333333,-5.58333333 -56.41666667,-5.58333333 -56.41666667,-5.66666667 -56.41666667,-5.75 -56.41666667,-5.83333333 -56.5,-5.83333333 -56.58333333,-5.83333333 -56.66666667,-5.83333333 -56.75,-5.83333333 -56.75,-5.75 -56.83333333,-5.75 -56.83333333,-5.83333333 -56.91666667,-5.83333333 -56.91666667,-5.75 -57.0,-5.75 -57.0,-5.83333333 -57.08333333,-5.83333333 -57.08333333,-5.75 -57.08333333,-5.66666667 -57.16666667,-5.66666667 -57.25,-5.66666667 -57.33333333,-5.66666667 -57.33333333,-5.58333333 -57.41666667,-5.58333333 -57.5,-5.58333333 -57.5,-5.5 -57.5,-5.41666667 -57.58333333,-5.41666667 -57.66666667,-5.41666667 -57.75,-5.41666667 -57.75,-5.5 -57.83333333,-5.5 -57.91666667,-5.5 -58.0,-5.5 -58.0,-5.41666667 -58.08333333,-5.41666667 -58.16666667,-5.41666667 -58.16666667,-5.5 -58.25,-5.5 -58.25,-5.58333333 -58.33333333,-5.58333333 -58.41666667,-5.58333333 -58.41666667,-5.66666667 -58.5,-5.66666667 -58.58333333,-5.66666667 -58.58333333,-5.75 -58.66666667,-5.75 -58.75,-5.75 -58.75,-5.83333333 -58.83333333,-5.83333333 -58.91666667,-5.83333333 -58.91666667,-5.91666667 -59.0,-5.91666667 -59.08333333,-5.91666667 -59.08333333,-6.0 -59.08333333,-6.08333333 -59.16666667,-6.08333333 -59.16666667,-6.0 -59.25,-6.0 -59.25,-6.08333333 -59.33333333,-6.08333333 -59.33333333,-6.16666667 -59.41666667,-6.16666667 -59.5,-6.16666667 -59.58333333,-6.16666667 -59.58333333,-6.25 -59.66666667,-6.25 -59.75,-6.25 -59.75,-6.33333333 -59.75,-6.41666667 -59.83333333,-6.41666667 -59.91666667,-6.41666667 -59.91666667,-6.5 -60.0,-6.5 -60.0,-6.58333333 -60.0,-6.66666667 -60.08333333,-6.66666667 -60.08333333,-6.75 -60.08333333,-6.83333333 -60.16666667,-6.83333333 -60.16666667,-6.75 -60.16666667,-6.66666667 -60.25,-6.66666667 -60.25,-6.75 -60.25,-6.83333333 -60.33333333,-6.83333333 -60.33333333,-6.91666667 -60.41666667,-6.91666667 -60.41666667,-7.0 -60.41666667,-7.08333333 -60.5,-7.08333333 -60.58333333,-7.08333333 -60.66666667,-7.08333333 -60.66666667,-7.0 -60.75,-7.0 -60.75,-7.08333333 -60.83333333,-7.08333333 -60.91666667,-7.08333333 -60.91666667,-7.0 -61,-7 -61.0,-7.08333333 -61.08333333,-7.08333333 -61.08333333,-7.0 -61.16666667,-7.0 -61.16666667,-6.91666667 -61.25,-6.91666667 -61.33333333,-6.91666667 -61.41666667,-6.91666667 -61.5,-6.91666667 -61.58333333,-6.91666667 -61.66666667,-6.91666667 -61.66666667,-6.83333333 -61.75,-6.83333333 -61.75,-6.75 -61.83333333,-6.75 -61.91666667,-6.75 -61.91666667,-6.66666667 -61.91666667,-6.58333333 -61.91666667,-6.5 -61.91666667,-6.41666667 -61.83333333,-6.41666667 -61.83333333,-6.33333333 -61.75,-6.33333333 -61.75,-6.25 -61.66666667,-6.25 -61.66666667,-6.16666667 -61.66666667,-6.08333333 -61.66666667,-6.0 -61.75,-6.0 -61.75,-5.91666667 -61.83333333,-5.91666667 -61.83333333,-5.83333333 -61.91666667,-5.83333333 -62.0,-5.83333333 -62.08333333,-5.83333333 -62.08333333,-5.75 -62.16666667,-5.75 -62.16666667,-5.83333333 -62.25,-5.83333333 -62.33333333,-5.83333333 -62.41666667,-5.83333333 -62.41666667,-5.91666667 -62.5,-5.91666667 -62.58333333,-5.91666667 -62.66666667,-5.91666667 -62.66666667,-6.0 -62.58333333,-6.0 -62.58333333,-6.08333333 -62.66666667,-6.08333333 -62.75,-6.08333333 -62.75,-6.0 -62.75,-5.91666667 -62.83333333,-5.91666667 -62.91666667,-5.91666667 -63.0,-5.91666667 -63.08333333,-5.91666667 -63.16666667,-5.91666667 -63.25,-5.91666667 -63.33333333,-5.91666667 -63.41666667,-5.91666667 -63.41666667,-6.0 -63.5,-6.0 -63.5,-5.91666667 -63.58333333,-5.91666667 -63.66666667,-5.91666667 -63.66666667,-6.0 -63.75,-6.0 -63.83333333,-6.0 -63.91666667,-6.0 -64,-6 -64.08333333,-6.0 -64.08333333,-6.08333333 -64.16666667,-6.08333333 -64.16666667,-6.16666667 -64.25,-6.16666667 -64.25,-6.25 -64.33333333,-6.25 -64.33333333,-6.33333333 -64.33333333,-6.41666667 -64.41666667,-6.41666667 -64.5,-6.41666667 -64.58333333,-6.41666667 -64.58333333,-6.5 -64.5,-6.5 -64.5,-6.58333333 -64.58333333,-6.58333333 -64.58333333,-6.66666667 -64.66666667,-6.66666667 -64.66666667,-6.75 -64.66666667,-6.83333333 -64.75,-6.83333333 -64.75,-6.91666667 -64.75,-7.0 -64.83333333,-7.0 -64.83333333,-7.08333333 -64.91666667,-7.08333333 -64.91666667,-7.16666667 -65.0,-7.16666667 -65.0,-7.25 -65.0,-7.33333333 -65.08333333,-7.33333333 -65.16666667,-7.33333333 -65.16666667,-7.25 -65.25,-7.25 -65.25,-7.16666667 -65.33333333,-7.16666667 -65.41666667,-7.16666667 -65.41666667,-7.08333333 -65.5,-7.08333333 -65.58333333,-7.08333333 -65.58333333,-7.0 -65.66666667,-7.0 -65.75,-7.0 -65.75,-6.91666667 -65.83333333,-6.91666667 -65.83333333,-6.83333333 -65.91666667,-6.83333333 -66.0,-6.83333333 -66.0,-6.75 -66.08333333,-6.75 -66.16666667,-6.75 -66.16666667,-6.66666667 -66.25,-6.66666667 -66.33333333,-6.66666667 -66.33333333,-6.58333333 -66.33333333,-6.5 -66.41666667,-6.5 -66.5,-6.5 -66.5,-6.41666667 -66.5,-6.33333333 -66.58333333,-6.33333333 -66.58333333,-6.25 -66.66666667,-6.25 -66.75,-6.25 -66.75,-6.16666667 -66.83333333,-6.16666667 -66.83333333,-6.25 -66.91666667,-6.25 -67.0,-6.25 -67.0,-6.16666667 -67.0,-6.08333333 -67,-6 -67.08333333,-6.0 -67.08333333,-5.91666667 -67.16666667,-5.91666667 -67.16666667,-6.0 -67.25,-6.0 -67.33333333,-6.0 -67.33333333,-5.91666667 -67.41666667,-5.91666667 -67.41666667,-6.0 -67.5,-6.0 -67.58333333,-6.0 -67.58333333,-6.08333333 -67.66666667,-6.08333333 -67.66666667,-6.0 -67.75,-6.0 -67.83333333,-6.0 -67.91666667,-6.0 -68,-6 -68.08333333,-6.0 -68.16666667,-6.0 -68.25,-6.0 -68.33333333,-6.0 -68.41666667,-6.0 -68.41666667,-6.08333333 -68.5,-6.08333333 -68.58333333,-6.08333333 -68.66666667,-6.08333333 -68.75,-6.08333333 -68.83333333,-6.08333333 -68.91666667,-6.08333333 -69.0,-6.08333333 -69.08333333,-6.08333333 -69.16666667,-6.08333333 -69.25,-6.08333333 -69.25,-6.0 -69.33333333,-6.0 -69.41666667,-6.0 -69.41666667,-6.08333333 -69.5,-6.08333333 -69.5,-6.0 -69.58333333,-6.0 -69.66666667,-6.0 -69.75,-6.0 -69.83333333,-6.0 -69.83333333,-6.08333333 -69.91666667,-6.08333333 -70.0,-6.08333333 -70.0,-6.16666667 -70.08333333,-6.16666667 -70.16666667,-6.16666667</coordinates></LinearRing></outerBoundaryIs><innerBoundaryIs><LinearRing><coordinates>-67.16666667,-2.16666667 -67.16666667,-2.25 -67.16666667,-2.33333333 -67.08333333,-2.33333333 -67.08333333,-2.25 -67.08333333,-2.16666667 -67.16666667,-2.16666667</coordinates></LinearRing></innerBoundaryIs><innerBoundaryIs><LinearRing><coordinates>-67.08333333,-2.16666667 -67.0,-2.16666667 -67.0,-2.08333333 -67.08333333,-2.08333333 -67.08333333,-2.16666667</coordinates></LinearRing></innerBoundaryIs><innerBoundaryIs><LinearRing><coordinates>-67.25,-1.58333333 -67.16666667,-1.58333333 -67.16666667,-1.5 -67.25,-1.5 -67.25,-1.58333333</coordinates></LinearRing></innerBoundaryIs><innerBoundaryIs><LinearRing><coordinates>-67.41666667,1.5 -67.33333333,1.5 -67.25,1.5 -67.16666667,1.5 -67.08333333,1.5 -67.08333333,1.58333333 -67.0,1.58333333 -67.0,1.66666667 -67.0,1.75 -66.91666667,1.75 -66.91666667,1.83333333 -67.0,1.83333333 -67.0,1.91666667 -67,2 -67.08333333,2.0 -67.08333333,1.91666667 -67.16666667,1.91666667 -67.16666667,2.0 -67.25,2.0 -67.25,2.08333333 -67.33333333,2.08333333 -67.33333333,2.0 -67.33333333,1.91666667 -67.41666667,1.91666667 -67.41666667,1.83333333 -67.33333333,1.83333333 -67.33333333,1.75 -67.33333333,1.66666667 -67.33333333,1.58333333 -67.41666667,1.58333333 -67.41666667,1.5</coordinates></LinearRing></innerBoundaryIs><innerBoundaryIs><LinearRing><coordinates>-63.91666667,1.25 -63.91666667,1.16666667 -63.83333333,1.16666667 -63.75,1.16666667 -63.75,1.08333333 -63.66666667,1.08333333 -63.66666667,1.0 -63.58333333,1.0 -63.5,1.0 -63.5,0.91666667 -63.5,0.83333333 -63.41666667,0.83333333 -63.33333333,0.83333333 -63.25,0.83333333 -63.25,0.75 -63.16666667,0.75 -63.16666667,0.83333333 -63.16666667,0.91666667 -63.16666667,1.0 -63.25,1.0 -63.25,1.08333333 -63.33333333,1.08333333 -63.33333333,1.16666667 -63.41666667,1.16666667 -63.5,1.16666667 -63.58333333,1.16666667 -63.66666667,1.16666667 -63.66666667,1.25 -63.75,1.25 -63.83333333,1.25 -63.91666667,1.25</coordinates></LinearRing></innerBoundaryIs><innerBoundaryIs><LinearRing><coordinates>-54.25,0.5 -54.25,0.41666667 -54.16666667,0.41666667 -54.16666667,0.5 -54.25,0.5</coordinates></LinearRing></innerBoundaryIs><innerBoundaryIs><LinearRing><coordinates>-57.91666667,4.25 -57.83333333,4.25 -57.83333333,4.33333333 -57.91666667,4.33333333 -57.91666667,4.25</coordinates></LinearRing></innerBoundaryIs><innerBoundaryIs><LinearRing><coordinates>-59.25,5.16666667 -59.16666667,5.16666667 -59.16666667,5.25 -59.25,5.25 -59.25,5.16666667</coordinates></LinearRing></innerBoundaryIs><innerBoundaryIs><LinearRing><coordinates>-60.66666667,6.0 -60.58333333,6.0 -60.5,6.0 -60.5,6.08333333 -60.41666667,6.08333333 -60.41666667,6.16666667 -60.41666667,6.25 -60.5,6.25 -60.5,6.16666667 -60.58333333,6.16666667 -60.58333333,6.08333333 -60.66666667,6.08333333 -60.66666667,6.0</coordinates></LinearRing></innerBoundaryIs><innerBoundaryIs><LinearRing><coordinates>-52.66666667,-0.5 -52.58333333,-0.5 -52.58333333,-0.41666667 -52.66666667,-0.41666667 -52.66666667,-0.5</coordinates></LinearRing></innerBoundaryIs><innerBoundaryIs><LinearRing><coordinates>-62.41666667,-5.83333333 -62.41666667,-5.75 -62.5,-5.75 -62.5,-5.83333333 -62.41666667,-5.83333333</coordinates></LinearRing></innerBoundaryIs><innerBoundaryIs><LinearRing><coordinates>-66.08333333,0.5 -66.16666667,0.5 -66.16666667,0.41666667 -66.08333333,0.41666667 -66.08333333,0.33333333 -66.0,0.33333333 -66.0,0.41666667 -65.91666667,0.41666667 -65.91666667,0.5 -66.0,0.5 -66.08333333,0.5</coordinates></LinearRing></innerBoundaryIs><innerBoundaryIs><LinearRing><coordinates>-65.91666667,0.5 -65.83333333,0.5 -65.83333333,0.58333333 -65.91666667,0.58333333 -65.91666667,0.5</coordinates></LinearRing></innerBoundaryIs><innerBoundaryIs><LinearRing><coordinates>-53.91666667,0.33333333 -53.83333333,0.33333333 -53.83333333,0.41666667 -53.91666667,0.41666667 -53.91666667,0.33333333</coordinates></LinearRing></innerBoundaryIs><innerBoundaryIs><LinearRing><coordinates>-53.83333333,0.33333333 -53.83333333,0.25 -53.75,0.25 -53.75,0.33333333 -53.83333333,0.33333333</coordinates></LinearRing></innerBoundaryIs><innerBoundaryIs><LinearRing><coordinates>-66.41666667,0.58333333 -66.33333333,0.58333333 -66.33333333,0.66666667 -66.41666667,0.66666667 -66.41666667,0.58333333</coordinates></LinearRing></innerBoundaryIs><innerBoundaryIs><LinearRing><coordinates>-71.33333333,-5.41666667 -71.25,-5.41666667 -71.25,-5.33333333 -71.33333333,-5.33333333 -71.33333333,-5.41666667</coordinates></LinearRing></innerBoundaryIs><innerBoundaryIs><LinearRing><coordinates>-61.0,-3.33333333 -60.91666667,-3.33333333 -60.91666667,-3.41666667 -60.83333333,-3.41666667 -60.75,-3.41666667 -60.66666667,-3.41666667 -60.58333333,-3.41666667 -60.5,-3.41666667 -60.41666667,-3.41666667 -60.33333333,-3.41666667 -60.25,-3.41666667 -60.25,-3.33333333 -60.25,-3.25 -60.33333333,-3.25 -60.33333333,-3.16666667 -60.41666667,-3.16666667 -60.41666667,-3.08333333 -60.33333333,-3.08333333 -60.33333333,-3.0 -60.41666667,-3.0 -60.5,-3.0 -60.58333333,-3.0 -60.58333333,-3.08333333 -60.66666667,-3.08333333 -60.66666667,-3.16666667 -60.75,-3.16666667 -60.83333333,-3.16666667 -60.83333333,-3.25 -60.91666667,-3.25 -61.0,-3.25 -61.0,-3.33333333</coordinates></LinearRing></innerBoundaryIs><innerBoundaryIs><LinearRing><coordinates>-60.08333333,-3.33333333 -60.0,-3.33333333 -60.0,-3.25 -60.0,-3.16666667 -60.08333333,-3.16666667 -60.08333333,-3.25 -60.08333333,-3.33333333</coordinates></LinearRing></innerBoundaryIs><innerBoundaryIs><LinearRing><coordinates>-60.25,-3.16666667 -60.16666667,-3.16666667 -60.16666667,-3.08333333 -60.25,-3.08333333 -60.25,-3.16666667</coordinates></LinearRing></innerBoundaryIs><innerBoundaryIs><LinearRing><coordinates>-54.5,0.08333333 -54.5,-0.0 -54.5,-0.08333333 -54.58333333,-0.08333333 -54.58333333,-0.16666667 -54.5,-0.16666667 -54.41666667,-0.16666667 -54.41666667,-0.08333333 -54.41666667,-0.0 -54.41666667,0.08333333 -54.5,0.08333333</coordinates></LinearRing></innerBoundaryIs><innerBoundaryIs><LinearRing><coordinates>-58.66666667,-1.33333333 -58.66666667,-1.41666667 -58.58333333,-1.41666667 -58.58333333,-1.33333333 -58.66666667,-1.33333333</coordinates></LinearRing></innerBoundaryIs><innerBoundaryIs><LinearRing><coordinates>-51.91666667,-1.5 -51.91666667,-1.58333333 -51.83333333,-1.58333333 -51.83333333,-1.5 -51.91666667,-1.5</coordinates></LinearRing></innerBoundaryIs><innerBoundaryIs><LinearRing><coordinates>-67.16666667,1.41666667 -67.16666667,1.33333333 -67.08333333,1.33333333 -67.08333333,1.41666667 -67.16666667,1.41666667</coordinates></LinearRing></innerBoundaryIs><innerBoundaryIs><LinearRing><coordinates>-65.41666667,2.33333333 -65.33333333,2.33333333 -65.33333333,2.41666667 -65.41666667,2.41666667 -65.41666667,2.33333333</coordinates></LinearRing></innerBoundaryIs><innerBoundaryIs><LinearRing><coordinates>-65.41666667,3.16666667 -65.41666667,3.08333333 -65.33333333,3.08333333 -65.33333333,3.16666667 -65.41666667,3.16666667</coordinates></LinearRing></innerBoundaryIs><innerBoundaryIs><LinearRing><coordinates>-56.16666667,3.91666667 -56.16666667,3.83333333 -56.08333333,3.83333333 -56.08333333,3.91666667 -56.16666667,3.91666667</coordinates></LinearRing></innerBoundaryIs><innerBoundaryIs><LinearRing><coordinates>-60.91666667,6.16666667 -60.83333333,6.16666667 -60.83333333,6.25 -60.91666667,6.25 -60.91666667,6.16666667</coordinates></LinearRing></innerBoundaryIs><innerBoundaryIs><LinearRing><coordinates>-60.75,6.5 -60.75,6.41666667 -60.66666667,6.41666667 -60.66666667,6.5 -60.66666667,6.58333333 -60.75,6.58333333 -60.75,6.5</coordinates></LinearRing></innerBoundaryIs><innerBoundaryIs><LinearRing><coordinates>-62.58333333,10.25 -62.5,10.25 -62.5,10.16666667 -62.41666667,10.16666667 -62.41666667,10.08333333 -62.33333333,10.08333333 -62.25,10.08333333 -62.16666667,10.08333333 -62.08333333,10.08333333 -62.08333333,10.0 -62,10 -62.0,10.08333333 -61.91666667,10.08333333 -61.91666667,10.16666667 -61.83333333,10.16666667 -61.75,10.16666667 -61.75,10.25 -61.66666667,10.25 -61.58333333,10.25 -61.5,10.25 -61.5,10.33333333 -61.5,10.41666667 -61.5,10.5 -61.5,10.58333333 -61.58333333,10.58333333 -61.58333333,10.66666667 -61.66666667,10.66666667 -61.75,10.66666667 -61.83333333,10.66666667 -61.91666667,10.66666667 -61.91666667,10.58333333 -62.0,10.58333333 -62.08333333,10.58333333 -62.16666667,10.58333333 -62.25,10.58333333 -62.25,10.5 -62.33333333,10.5 -62.41666667,10.5 -62.5,10.5 -62.58333333,10.5 -62.66666667,10.5 -62.66666667,10.41666667 -62.58333333,10.41666667 -62.58333333,10.33333333 -62.58333333,10.25</coordinates></LinearRing></innerBoundaryIs></Polygon><Polygon><outerBoundaryIs><LinearRing><coordinates>-58.0,-28.16666667 -58.08333333,-28.16666667 -58.08333333,-28.08333333 -58.16666667,-28.08333333 -58.16666667,-28.0 -58.25,-28.0 -58.33333333,-28.0 -58.41666667,-28.0 -58.41666667,-27.91666667 -58.5,-27.91666667 -58.58333333,-27.91666667 -58.66666667,-27.91666667 -58.75,-27.91666667 -58.83333333,-27.91666667 -58.83333333,-28.0 -58.91666667,-28.0 -59,-28 -59.08333333,-28.0 -59.16666667,-28.0 -59.25,-28.0 -59.33333333,-28.0 -59.41666667,-28.0 -59.5,-28.0 -59.58333333,-28.0 -59.58333333,-27.91666667 -59.66666667,-27.91666667 -59.75,-27.91666667 -59.75,-27.83333333 -59.83333333,-27.83333333 -59.83333333,-27.75 -59.91666667,-27.75 -59.91666667,-27.66666667 -60.0,-27.66666667 -60.0,-27.58333333 -60.0,-27.5 -60.08333333,-27.5 -60.08333333,-27.41666667 -60.08333333,-27.33333333 -60.16666667,-27.33333333 -60.16666667,-27.25 -60.25,-27.25 -60.25,-27.16666667 -60.25,-27.08333333 -60.25,-27.0 -60.33333333,-27.0 -60.33333333,-26.91666667 -60.33333333,-26.83333333 -60.25,-26.83333333 -60.25,-26.75 -60.25,-26.66666667 -60.25,-26.58333333 -60.25,-26.5 -60.25,-26.41666667 -60.16666667,-26.41666667 -60.16666667,-26.33333333 -60.16666667,-26.25 -60.08333333,-26.25 -60.08333333,-26.16666667 -60.08333333,-26.08333333 -60.0,-26.08333333 -60,-26 -60.0,-25.91666667 -59.91666667,-25.91666667 -59.91666667,-25.83333333 -59.83333333,-25.83333333 -59.83333333,-25.75 -59.75,-25.75 -59.75,-25.66666667 -59.66666667,-25.66666667 -59.58333333,-25.66666667 -59.58333333,-25.58333333 -59.5,-25.58333333 -59.41666667,-25.58333333 -59.41666667,-25.5 -59.5,-25.5 -59.5,-25.41666667 -59.41666667,-25.41666667 -59.33333333,-25.41666667 -59.25,-25.41666667 -59.25,-25.33333333 -59.16666667,-25.33333333 -59.08333333,-25.33333333 -59.08333333,-25.25 -59.0,-25.25 -59.0,-25.16666667 -58.91666667,-25.16666667 -58.91666667,-25.08333333 -58.83333333,-25.08333333 -58.83333333,-25.0 -58.83333333,-24.91666667 -58.83333333,-24.83333333 -58.83333333,-24.75 -58.75,-24.75 -58.75,-24.66666667 -58.83333333,-24.66666667 -58.83333333,-24.58333333 -58.83333333,-24.5 -58.83333333,-24.41666667 -58.75,-24.41666667 -58.75,-24.33333333 -58.75,-24.25 -58.75,-24.16666667 -58.66666667,-24.16666667 -58.66666667,-24.08333333 -58.75,-24.08333333 -58.75,-24.0 -58.75,-23.91666667 -58.75,-23.83333333 -58.75,-23.75 -58.75,-23.66666667 -58.75,-23.58333333 -58.75,-23.5 -58.75,-23.41666667 -58.75,-23.33333333 -58.75,-23.25 -58.75,-23.16666667 -58.75,-23.08333333 -58.75,-23.0 -58.75,-22.91666667 -58.75,-22.83333333 -58.75,-22.75 -58.75,-22.66666667 -58.75,-22.58333333 -58.75,-22.5 -58.75,-22.41666667 -58.66666667,-22.41666667 -58.66666667,-22.33333333 -58.66666667,-22.25 -58.66666667,-22.16666667 -58.66666667,-22.08333333 -58.66666667,-22.0 -58.66666667,-21.91666667 -58.66666667,-21.83333333 -58.58333333,-21.83333333 -58.58333333,-21.75 -58.58333333,-21.66666667 -58.58333333,-21.58333333 -58.58333333,-21.5 -58.66666667,-21.5 -58.66666667,-21.41666667 -58.66666667,-21.33333333 -58.66666667,-21.25 -58.66666667,-21.16666667 -58.75,-21.16666667 -58.75,-21.08333333 -58.75,-21.0 -58.66666667,-21.0 -58.66666667,-20.91666667 -58.75,-20.91666667 -58.75,-20.83333333 -58.75,-20.75 -58.75,-20.66666667 -58.75,-20.58333333 -58.83333333,-20.58333333 -58.83333333,-20.5 -58.83333333,-20.41666667 -58.75,-20.41666667 -58.75,-20.33333333 -58.83333333,-20.33333333 -58.83333333,-20.25 -58.83333333,-20.16666667 -58.83333333,-20.08333333 -58.83333333,-20.0 -58.91666667,-20.0 -58.91666667,-19.91666667 -58.83333333,-19.91666667 -58.83333333,-19.83333333 -58.83333333,-19.75 -58.75,-19.75 -58.75,-19.66666667 -58.75,-19.58333333 -58.66666667,-19.58333333 -58.66666667,-19.5 -58.66666667,-19.41666667 -58.66666667,-19.33333333 -58.66666667,-19.25 -58.75,-19.25 -58.75,-19.16666667 -58.75,-19.08333333 -58.83333333,-19.08333333 -58.83333333,-19.0 -58.91666667,-19.0 -58.91666667,-18.91666667 -59.0,-18.91666667 -59.0,-18.83333333 -59.08333333,-18.83333333 -59.08333333,-18.75 -59.0,-18.75 -58.91666667,-18.75 -58.83333333,-18.75 -58.83333333,-18.66666667 -58.75,-18.66666667 -58.66666667,-18.66666667 -58.58333333,-18.66666667 -58.5,-18.66666667 -58.41666667,-18.66666667 -58.33333333,-18.66666667 -58.25,-18.66666667 -58.16666667,-18.66666667 -58.08333333,-18.66666667 -58.0,-18.66666667 -57.91666667,-18.66666667 -57.91666667,-18.58333333 -57.83333333,-18.58333333 -57.75,-18.58333333 -57.66666667,-18.58333333 -57.66666667,-18.5 -57.66666667,-18.41666667 -57.58333333,-18.41666667 -57.58333333,-18.33333333 -57.5,-18.33333333 -57.5,-18.25 -57.58333333,-18.25 -57.58333333,-18.16666667 -57.58333333,-18.08333333 -57.5,-18.08333333 -57.41666667,-18.08333333 -57.41666667,-18.0 -57.33333333,-18.0 -57.33333333,-17.91666667 -57.25,-17.91666667 -57.16666667,-17.91666667 -57.16666667,-17.83333333 -57.08333333,-17.83333333 -57.08333333,-17.75 -57.0,-17.75 -57.0,-17.66666667 -57.0,-17.58333333 -56.91666667,-17.58333333 -56.83333333,-17.58333333 -56.83333333,-17.5 -56.83333333,-17.41666667 -56.75,-17.41666667 -56.66666667,-17.41666667 -56.58333333,-17.41666667 -56.58333333,-17.33333333 -56.58333333,-17.25 -56.66666667,-17.25 -56.75,-17.25 -56.75,-17.16666667 -56.66666667,-17.16666667 -56.66666667,-17.08333333 -56.66666667,-17.0 -56.58333333,-17.0 -56.5,-17.0 -56.41666667,-17.0 -56.41666667,-16.91666667 -56.33333333,-16.91666667 -56.25,-16.91666667 -56.25,-17.0 -56.33333333,-17.0 -56.33333333,-17.08333333 -56.25,-17.08333333 -56.16666667,-17.08333333 -56.16666667,-17.0 -56.16666667,-16.91666667 -56.08333333,-16.91666667 -56.08333333,-16.83333333 -56.0,-16.83333333 -56.0,-16.75 -55.91666667,-16.75 -55.83333333,-16.75 -55.75,-16.75 -55.75,-16.83333333 -55.66666667,-16.83333333 -55.58333333,-16.83333333 -55.5,-16.83333333 -55.5,-16.75 -55.41666667,-16.75 -55.33333333,-16.75 -55.33333333,-16.66666667 -55.25,-16.66666667 -55.16666667,-16.66666667 -55.08333333,-16.66666667 -55.08333333,-16.75 -55.0,-16.75 -55.0,-16.83333333 -55.0,-16.91666667 -55,-17 -54.91666667,-17.0 -54.91666667,-17.08333333 -54.91666667,-17.16666667 -54.91666667,-17.25 -55.0,-17.25 -55.0,-17.33333333 -54.91666667,-17.33333333 -54.91666667,-17.41666667 -55.0,-17.41666667 -55.0,-17.5 -54.91666667,-17.5 -54.91666667,-17.58333333 -54.91666667,-17.66666667 -54.83333333,-17.66666667 -54.83333333,-17.75 -54.83333333,-17.83333333 -54.83333333,-17.91666667 -54.75,-17.91666667 -54.75,-17.83333333 -54.66666667,-17.83333333 -54.66666667,-17.75 -54.58333333,-17.75 -54.5,-17.75 -54.41666667,-17.75 -54.41666667,-17.83333333 -54.33333333,-17.83333333 -54.25,-17.83333333 -54.16666667,-17.83333333 -54.08333333,-17.83333333 -54.0,-17.83333333 -54.0,-17.75 -53.91666667,-17.75 -53.91666667,-17.83333333 -53.83333333,-17.83333333 -53.83333333,-17.91666667 -53.75,-17.91666667 -53.75,-18.0 -53.83333333,-18.0 -53.83333333,-18.08333333 -53.75,-18.08333333 -53.75,-18.16666667 -53.75,-18.25 -53.75,-18.33333333 -53.66666667,-18.33333333 -53.66666667,-18.41666667 -53.58333333,-18.41666667 -53.58333333,-18.5 -53.58333333,-18.58333333 -53.58333333,-18.66666667 -53.58333333,-18.75 -53.66666667,-18.75 -53.66666667,-18.66666667 -53.75,-18.66666667 -53.75,-18.75 -53.83333333,-18.75 -53.91666667,-18.75 -53.91666667,-18.83333333 -53.83333333,-18.83333333 -53.83333333,-18.91666667 -53.83333333,-19.0 -53.75,-19.0 -53.75,-19.08333333 -53.66666667,-19.08333333 -53.58333333,-19.08333333 -53.58333333,-19.16666667 -53.5,-19.16666667 -53.41666667,-19.16666667 -53.41666667,-19.08333333 -53.33333333,-19.08333333 -53.25,-19.08333333 -53.25,-19.0 -53.25,-18.91666667 -53.16666667,-18.91666667 -53.16666667,-19.0 -53.08333333,-19.0 -53,-19 -52.91666667,-19.0 -52.83333333,-19.0 -52.75,-19.0 -52.66666667,-19.0 -52.66666667,-18.91666667 -52.58333333,-18.91666667 -52.5,-18.91666667 -52.41666667,-18.91666667 -52.41666667,-18.83333333 -52.33333333,-18.83333333 -52.33333333,-18.75 -52.25,-18.75 -52.25,-18.66666667 -52.16666667,-18.66666667 -52.16666667,-18.75 -52.08333333,-18.75 -52.0,-18.75 -51.91666667,-18.75 -51.91666667,-18.66666667 -51.83333333,-18.66666667 -51.75,-18.66666667 -51.66666667,-18.66666667 -51.66666667,-18.58333333 -51.58333333,-18.58333333 -51.5,-18.58333333 -51.41666667,-18.58333333 -51.33333333,-18.58333333 -51.25,-18.58333333 -51.25,-18.66666667 -51.16666667,-18.66666667 -51.16666667,-18.58333333 -51.08333333,-18.58333333 -51.0,-18.58333333 -51.0,-18.66666667 -50.91666667,-18.66666667 -50.91666667,-18.75 -50.91666667,-18.83333333 -50.83333333,-18.83333333 -50.75,-18.83333333 -50.75,-18.75 -50.83333333,-18.75 -50.83333333,-18.66666667 -50.75,-18.66666667 -50.66666667,-18.66666667 -50.58333333,-18.66666667 -50.5,-18.66666667 -50.41666667,-18.66666667 -50.41666667,-18.58333333 -50.33333333,-18.58333333 -50.33333333,-18.5 -50.33333333,-18.41666667 -50.25,-18.41666667 -50.16666667,-18.41666667 -50.16666667,-18.33333333 -50.08333333,-18.33333333 -50.08333333,-18.41666667 -50.0,-18.41666667 -50.0,-18.5 -49.91666667,-18.5 -49.91666667,-18.58333333 -49.91666667,-18.66666667 -50.0,-18.66666667 -50.0,-18.75 -50.08333333,-18.75 -50.16666667,-18.75 -50.25,-18.75 -50.33333333,-18.75 -50.33333333,-18.83333333 -50.25,-18.83333333 -50.25,-18.91666667 -50.25,-19.0 -50.16666667,-19.0 -50.16666667,-19.08333333 -50.08333333,-19.08333333 -50.0,-19.08333333 -50.0,-19.16666667 -49.91666667,-19.16666667 -49.83333333,-19.16666667 -49.83333333,-19.25 -49.75,-19.25 -49.75,-19.33333333 -49.66666667,-19.33333333 -49.58333333,-19.33333333 -49.5,-19.33333333 -49.41666667,-19.33333333 -49.41666667,-19.25 -49.33333333,-19.25 -49.33333333,-19.33333333 -49.25,-19.33333333 -49.25,-19.25 -49.25,-19.16666667 -49.16666667,-19.16666667 -49.08333333,-19.16666667 -49.0,-19.16666667 -48.91666667,-19.16666667 -48.91666667,-19.08333333 -48.91666667,-19.0 -48.83333333,-19.0 -48.83333333,-19.08333333 -48.75,-19.08333333 -48.75,-19.16666667 -48.66666667,-19.16666667 -48.66666667,-19.25 -48.58333333,-19.25 -48.5,-19.25 -48.5,-19.33333333 -48.41666667,-19.33333333 -48.33333333,-19.33333333 -48.33333333,-19.41666667 -48.25,-19.41666667 -48.16666667,-19.41666667 -48.08333333,-19.41666667 -48.08333333,-19.5 -48.0,-19.5 -48.0,-19.58333333 -47.91666667,-19.58333333 -47.83333333,-19.58333333 -47.83333333,-19.66666667 -47.75,-19.66666667 -47.75,-19.75 -47.66666667,-19.75 -47.58333333,-19.75 -47.58333333,-19.83333333 -47.5,-19.83333333 -47.5,-19.91666667 -47.41666667,-19.91666667 -47.33333333,-19.91666667 -47.33333333,-20.0 -47.33333333,-20.08333333 -47.25,-20.08333333 -47.25,-20.16666667 -47.16666667,-20.16666667 -47.08333333,-20.16666667 -47.0,-20.16666667 -46.91666667,-20.16666667 -46.91666667,-20.25 -46.83333333,-20.25 -46.75,-20.25 -46.75,-20.33333333 -46.75,-20.41666667 -46.66666667,-20.41666667 -46.58333333,-20.41666667 -46.58333333,-20.5 -46.5,-20.5 -46.41666667,-20.5 -46.41666667,-20.41666667 -46.5,-20.41666667 -46.5,-20.33333333 -46.41666667,-20.33333333 -46.41666667,-20.25 -46.41666667,-20.16666667 -46.5,-20.16666667 -46.58333333,-20.16666667 -46.58333333,-20.08333333 -46.5,-20.08333333 -46.41666667,-20.08333333 -46.41666667,-20.0 -46.33333333,-20.0 -46.25,-20.0 -46.25,-19.91666667 -46.16666667,-19.91666667 -46.16666667,-19.83333333 -46.16666667,-19.75 -46.08333333,-19.75 -46.0,-19.75 -45.91666667,-19.75 -45.91666667,-19.66666667 -45.91666667,-19.58333333 -45.91666667,-19.5 -46.0,-19.5 -46.0,-19.41666667 -45.91666667,-19.41666667 -45.91666667,-19.33333333 -45.83333333,-19.33333333 -45.75,-19.33333333 -45.75,-19.25 -45.66666667,-19.25 -45.66666667,-19.16666667 -45.66666667,-19.08333333 -45.66666667,-19.0 -45.58333333,-19.0 -45.58333333,-18.91666667 -45.58333333,-18.83333333 -45.5,-18.83333333 -45.5,-18.75 -45.5,-18.66666667 -45.41666667,-18.66666667 -45.41666667,-18.75 -45.33333333,-18.75 -45.25,-18.75 -45.25,-18.83333333 -45.16666667,-18.83333333 -45.08333333,-18.83333333 -45.08333333,-18.91666667 -45.08333333,-19.0 -45.08333333,-19.08333333 -45.0,-19.08333333 -45.0,-19.16666667 -45.0,-19.25 -44.91666667,-19.25 -44.91666667,-19.33333333 -44.83333333,-19.33333333 -44.83333333,-19.41666667 -44.75,-19.41666667 -44.75,-19.33333333 -44.75,-19.25 -44.66666667,-19.25 -44.58333333,-19.25 -44.5,-19.25 -44.41666667,-19.25 -44.41666667,-19.33333333 -44.41666667,-19.41666667 -44.33333333,-19.41666667 -44.33333333,-19.5 -44.41666667,-19.5 -44.41666667,-19.58333333 -44.5,-19.58333333 -44.5,-19.66666667 -44.58333333,-19.66666667 -44.58333333,-19.58333333 -44.66666667,-19.58333333 -44.66666667,-19.5 -44.75,-19.5 -44.75,-19.58333333 -44.83333333,-19.58333333 -44.83333333,-19.66666667 -44.83333333,-19.75 -44.75,-19.75 -44.75,-19.83333333 -44.75,-19.91666667 -44.83333333,-19.91666667 -44.83333333,-20.0 -44.83333333,-20.08333333 -44.75,-20.08333333 -44.75,-20.16666667 -44.75,-20.25 -44.66666667,-20.25 -44.66666667,-20.33333333 -44.75,-20.33333333 -44.83333333,-20.33333333 -44.83333333,-20.41666667 -44.75,-20.41666667 -44.75,-20.5 -44.83333333,-20.5 -44.83333333,-20.58333333 -44.83333333,-20.66666667 -44.91666667,-20.66666667 -44.91666667,-20.75 -44.83333333,-20.75 -44.83333333,-20.83333333 -44.91666667,-20.83333333 -44.91666667,-20.91666667 -44.83333333,-20.91666667 -44.75,-20.91666667 -44.75,-21.0 -44.66666667,-21.0 -44.66666667,-20.91666667 -44.58333333,-20.91666667 -44.5,-20.91666667 -44.41666667,-20.91666667 -44.41666667,-21.0 -44.33333333,-21.0 -44.33333333,-20.91666667 -44.33333333,-20.83333333 -44.25,-20.83333333 -44.25,-20.75 -44.25,-20.66666667 -44.16666667,-20.66666667 -44.16666667,-20.58333333 -44.08333333,-20.58333333 -44.08333333,-20.5 -44.0,-20.5 -43.91666667,-20.5 -43.83333333,-20.5 -43.75,-20.5 -43.75,-20.58333333 -43.66666667,-20.58333333 -43.58333333,-20.58333333 -43.5,-20.58333333 -43.5,-20.5 -43.5,-20.41666667 -43.5,-20.33333333 -43.5,-20.25 -43.5,-20.16666667 -43.41666667,-20.16666667 -43.41666667,-20.08333333 -43.5,-20.08333333 -43.58333333,-20.08333333 -43.58333333,-20.0 -43.58333333,-19.91666667 -43.5,-19.91666667 -43.5,-19.83333333 -43.5,-19.75 -43.5,-19.66666667 -43.5,-19.58333333 -43.41666667,-19.58333333 -43.41666667,-19.5 -43.41666667,-19.41666667 -43.41666667,-19.33333333 -43.5,-19.33333333 -43.5,-19.25 -43.41666667,-19.25 -43.41666667,-19.16666667 -43.5,-19.16666667 -43.5,-19.08333333 -43.58333333,-19.08333333 -43.58333333,-19.0 -43.58333333,-18.91666667 -43.58333333,-18.83333333 -43.58333333,-18.75 -43.5,-18.75 -43.5,-18.66666667 -43.5,-18.58333333 -43.41666667,-18.58333333 -43.41666667,-18.5 -43.33333333,-18.5 -43.33333333,-18.41666667 -43.25,-18.41666667 -43.25,-18.33333333 -43.25,-18.25 -43.16666667,-18.25 -43.08333333,-18.25 -43.08333333,-18.16666667 -43.0,-18.16666667 -42.91666667,-18.16666667 -42.83333333,-18.16666667 -42.83333333,-18.08333333 -42.75,-18.08333333 -42.66666667,-18.08333333 -42.66666667,-18.0 -42.58333333,-18.0 -42.58333333,-17.91666667 -42.5,-17.91666667 -42.41666667,-17.91666667 -42.41666667,-17.83333333 -42.33333333,-17.83333333 -42.25,-17.83333333 -42.25,-17.75 -42.16666667,-17.75 -42.08333333,-17.75 -42.08333333,-17.66666667 -42.16666667,-17.66666667 -42.16666667,-17.58333333 -42.16666667,-17.5 -42.16666667,-17.41666667 -42.08333333,-17.41666667 -42.0,-17.41666667 -42.0,-17.33333333 -41.91666667,-17.33333333 -41.91666667,-17.25 -41.83333333,-17.25 -41.83333333,-17.16666667 -41.83333333,-17.08333333 -41.91666667,-17.08333333 -41.91666667,-17.16666667 -42.0,-17.16666667 -42.0,-17.25 -42.08333333,-17.25 -42.16666667,-17.25 -42.16666667,-17.33333333 -42.25,-17.33333333 -42.25,-17.41666667 -42.33333333,-17.41666667 -42.33333333,-17.33333333 -42.33333333,-17.25 -42.33333333,-17.16666667 -42.33333333,-17.08333333 -42.41666667,-17.08333333 -42.41666667,-17.0 -42.5,-17.0 -42.5,-17.08333333 -42.5,-17.16666667 -42.58333333,-17.16666667 -42.66666667,-17.16666667 -42.66666667,-17.08333333 -42.58333333,-17.08333333 -42.58333333,-17.0 -42.58333333,-16.91666667 -42.5,-16.91666667 -42.5,-16.83333333 -42.41666667,-16.83333333 -42.33333333,-16.83333333 -42.33333333,-16.75 -42.41666667,-16.75 -42.5,-16.75 -42.5,-16.66666667 -42.5,-16.58333333 -42.5,-16.5 -42.5,-16.41666667 -42.5,-16.33333333 -42.5,-16.25 -42.41666667,-16.25 -42.41666667,-16.16666667 -42.41666667,-16.08333333 -42.33333333,-16.08333333 -42.25,-16.08333333 -42.25,-16.16666667 -42.25,-16.25 -42.25,-16.33333333 -42.25,-16.41666667 -42.16666667,-16.41666667 -42.16666667,-16.5 -42.08333333,-16.5 -42.08333333,-16.58333333 -42.08333333,-16.66666667 -42.0,-16.66666667 -42.0,-16.58333333 -41.91666667,-16.58333333 -41.91666667,-16.5 -41.91666667,-16.41666667 -41.91666667,-16.33333333 -41.83333333,-16.33333333 -41.75,-16.33333333 -41.75,-16.25 -41.66666667,-16.25 -41.66666667,-16.33333333 -41.66666667,-16.41666667 -41.58333333,-16.41666667 -41.5,-16.41666667 -41.5,-16.33333333 -41.5,-16.25 -41.58333333,-16.25 -41.58333333,-16.16666667 -41.5,-16.16666667 -41.5,-16.08333333 -41.41666667,-16.08333333 -41.41666667,-16.0 -41.41666667,-15.91666667 -41.33333333,-15.91666667 -41.33333333,-15.83333333 -41.25,-15.83333333 -41.25,-15.75 -41.16666667,-15.75 -41.16666667,-15.66666667 -41.08333333,-15.66666667 -41.08333333,-15.58333333 -41.0,-15.58333333 -40.91666667,-15.58333333 -40.91666667,-15.5 -41.0,-15.5 -41.08333333,-15.5 -41.08333333,-15.41666667 -41.08333333,-15.33333333 -41.08333333,-15.25 -41.08333333,-15.16666667 -41.08333333,-15.08333333 -41.0,-15.08333333 -41,-15 -40.91666667,-15.0 -40.91666667,-14.91666667 -40.91666667,-14.83333333 -40.83333333,-14.83333333 -40.83333333,-14.75 -40.75,-14.75 -40.66666667,-14.75 -40.66666667,-14.66666667 -40.58333333,-14.66666667 -40.5,-14.66666667 -40.5,-14.58333333 -40.41666667,-14.58333333 -40.41666667,-14.5 -40.5,-14.5 -40.5,-14.41666667 -40.58333333,-14.41666667 -40.58333333,-14.33333333 -40.58333333,-14.25 -40.66666667,-14.25 -40.75,-14.25 -40.75,-14.33333333 -40.75,-14.41666667 -40.75,-14.5 -40.83333333,-14.5 -40.83333333,-14.41666667 -40.83333333,-14.33333333 -40.83333333,-14.25 -40.91666667,-14.25 -40.91666667,-14.33333333 -41.0,-14.33333333 -41.0,-14.41666667 -41.0,-14.5 -41.0,-14.58333333 -41.08333333,-14.58333333 -41.08333333,-14.66666667 -41.16666667,-14.66666667 -41.16666667,-14.75 -41.08333333,-14.75 -41.08333333,-14.83333333 -41.0,-14.83333333 -41.0,-14.91666667 -41.08333333,-14.91666667 -41.16666667,-14.91666667 -41.16666667,-14.83333333 -41.25,-14.83333333 -41.33333333,-14.83333333 -41.33333333,-14.75 -41.25,-14.75 -41.25,-14.66666667 -41.25,-14.58333333 -41.25,-14.5 -41.25,-14.41666667 -41.25,-14.33333333 -41.33333333,-14.33333333 -41.33333333,-14.25 -41.41666667,-14.25 -41.41666667,-14.16666667 -41.5,-14.16666667 -41.5,-14.08333333 -41.41666667,-14.08333333 -41.41666667,-14.0 -41.33333333,-14.0 -41.33333333,-13.91666667 -41.33333333,-13.83333333 -41.41666667,-13.83333333 -41.41666667,-13.75 -41.5,-13.75 -41.5,-13.83333333 -41.58333333,-13.83333333 -41.58333333,-13.75 -41.58333333,-13.66666667 -41.58333333,-13.58333333 -41.66666667,-13.58333333 -41.66666667,-13.5 -41.75,-13.5 -41.83333333,-13.5 -41.83333333,-13.41666667 -41.83333333,-13.33333333 -41.83333333,-13.25 -41.83333333,-13.16666667 -41.83333333,-13.08333333 -41.83333333,-13.0 -41.75,-13.0 -41.66666667,-13.0 -41.66666667,-12.91666667 -41.58333333,-12.91666667 -41.58333333,-12.83333333 -41.58333333,-12.75 -41.58333333,-12.66666667 -41.58333333,-12.58333333 -41.58333333,-12.5 -41.66666667,-12.5 -41.66666667,-12.41666667 -41.75,-12.41666667 -41.75,-12.33333333 -41.66666667,-12.33333333 -41.66666667,-12.25 -41.66666667,-12.16666667 -41.66666667,-12.08333333 -41.66666667,-12.0 -41.66666667,-11.91666667 -41.58333333,-11.91666667 -41.58333333,-11.83333333 -41.5,-11.83333333 -41.5,-11.75 -41.5,-11.66666667 -41.41666667,-11.66666667 -41.33333333,-11.66666667 -41.33333333,-11.58333333 -41.33333333,-11.5 -41.25,-11.5 -41.25,-11.41666667 -41.25,-11.33333333 -41.16666667,-11.33333333 -41.16666667,-11.25 -41.08333333,-11.25 -41.0,-11.25 -40.91666667,-11.25 -40.91666667,-11.16666667 -40.91666667,-11.08333333 -40.83333333,-11.08333333 -40.83333333,-11.0 -40.75,-11.0 -40.75,-10.91666667 -40.75,-10.83333333 -40.75,-10.75 -40.75,-10.66666667 -40.66666667,-10.66666667 -40.66666667,-10.58333333 -40.75,-10.58333333 -40.75,-10.5 -40.83333333,-10.5 -40.83333333,-10.41666667 -40.75,-10.41666667 -40.75,-10.33333333 -40.66666667,-10.33333333 -40.66666667,-10.25 -40.58333333,-10.25 -40.5,-10.25 -40.5,-10.16666667 -40.41666667,-10.16666667 -40.41666667,-10.08333333 -40.41666667,-10.0 -40.41666667,-9.91666667 -40.5,-9.91666667 -40.58333333,-9.91666667 -40.58333333,-10.0 -40.66666667,-10.0 -40.66666667,-10.08333333 -40.75,-10.08333333 -40.83333333,-10.08333333 -40.83333333,-10.0 -40.75,-10.0 -40.75,-9.91666667 -40.66666667,-9.91666667 -40.66666667,-9.83333333 -40.58333333,-9.83333333 -40.58333333,-9.75 -40.5,-9.75 -40.5,-9.66666667 -40.41666667,-9.66666667 -40.41666667,-9.58333333 -40.41666667,-9.5 -40.41666667,-9.41666667 -40.41666667,-9.33333333 -40.41666667,-9.25 -40.41666667,-9.16666667 -40.41666667,-9.08333333 -40.41666667,-9.0 -40.41666667,-8.91666667 -40.33333333,-8.91666667 -40.25,-8.91666667 -40.16666667,-8.91666667 -40.16666667,-9.0 -40.08333333,-9.0 -40.08333333,-8.91666667 -40.0,-8.91666667 -40,-9 -39.91666667,-9.0 -39.83333333,-9.0 -39.83333333,-8.91666667 -39.75,-8.91666667 -39.66666667,-8.91666667 -39.66666667,-9.0 -39.58333333,-9.0 -39.58333333,-8.91666667 -39.5,-8.91666667 -39.41666667,-8.91666667 -39.33333333,-8.91666667 -39.25,-8.91666667 -39.25,-8.83333333 -39.16666667,-8.83333333 -39.16666667,-8.75 -39.08333333,-8.75 -39.08333333,-8.66666667 -39.0,-8.66666667 -39.0,-8.58333333 -38.91666667,-8.58333333 -38.91666667,-8.5 -38.83333333,-8.5 -38.83333333,-8.41666667 -38.75,-8.41666667 -38.66666667,-8.41666667 -38.66666667,-8.33333333 -38.66666667,-8.25 -38.66666667,-8.16666667 -38.58333333,-8.16666667 -38.58333333,-8.08333333 -38.58333333,-8.0 -38.5,-8.0 -38.41666667,-8.0 -38.41666667,-8.08333333 -38.33333333,-8.08333333 -38.33333333,-8.16666667 -38.33333333,-8.25 -38.33333333,-8.33333333 -38.25,-8.33333333 -38.25,-8.41666667 -38.16666667,-8.41666667 -38.16666667,-8.5 -38.16666667,-8.58333333 -38.25,-8.58333333 -38.33333333,-8.58333333 -38.41666667,-8.58333333 -38.41666667,-8.66666667 -38.5,-8.66666667 -38.5,-8.75 -38.5,-8.83333333 -38.41666667,-8.83333333 -38.33333333,-8.83333333 -38.25,-8.83333333 -38.16666667,-8.83333333 -38.08333333,-8.83333333 -38.08333333,-8.75 -38.0,-8.75 -37.91666667,-8.75 -37.91666667,-8.66666667 -37.83333333,-8.66666667 -37.83333333,-8.58333333 -37.83333333,-8.5 -37.91666667,-8.5 -38.0,-8.5 -38.0,-8.41666667 -38.0,-8.33333333 -38.08333333,-8.33333333 -38.08333333,-8.25 -38.0,-8.25 -37.91666667,-8.25 -37.83333333,-8.25 -37.83333333,-8.33333333 -37.75,-8.33333333 -37.75,-8.25 -37.66666667,-8.25 -37.58333333,-8.25 -37.58333333,-8.33333333 -37.58333333,-8.41666667 -37.58333333,-8.5 -37.58333333,-8.58333333 -37.5,-8.58333333 -37.5,-8.66666667 -37.41666667,-8.66666667 -37.33333333,-8.66666667 -37.25,-8.66666667 -37.16666667,-8.66666667 -37.16666667,-8.75 -37.16666667,-8.83333333 -37.08333333,-8.83333333 -37.08333333,-8.91666667 -37.0,-8.91666667 -37,-9 -36.91666667,-9.0 -36.83333333,-9.0 -36.75,-9.0 -36.75,-9.08333333 -36.75,-9.16666667 -36.75,-9.25 -36.66666667,-9.25 -36.66666667,-9.33333333 -36.66666667,-9.41666667 -36.58333333,-9.41666667 -36.58333333,-9.33333333 -36.58333333,-9.25 -36.58333333,-9.16666667 -36.66666667,-9.16666667 -36.66666667,-9.08333333 -36.58333333,-9.08333333 -36.5,-9.08333333 -36.5,-9.16666667 -36.5,-9.25 -36.41666667,-9.25 -36.33333333,-9.25 -36.33333333,-9.16666667 -36.41666667,-9.16666667 -36.41666667,-9.08333333 -36.33333333,-9.08333333 -36.25,-9.08333333 -36.25,-9.0 -36.16666667,-9.0 -36.16666667,-8.91666667 -36.08333333,-8.91666667 -36.08333333,-8.83333333 -36.0,-8.83333333 -36.0,-8.75 -35.91666667,-8.75 -35.83333333,-8.75 -35.83333333,-8.66666667 -35.91666667,-8.66666667 -36.0,-8.66666667 -36.0,-8.58333333 -36.08333333,-8.58333333 -36.08333333,-8.5 -36.16666667,-8.5 -36.16666667,-8.41666667 -36.08333333,-8.41666667 -36.0,-8.41666667 -35.91666667,-8.41666667 -35.83333333,-8.41666667 -35.75,-8.41666667 -35.66666667,-8.41666667 -35.66666667,-8.33333333 -35.58333333,-8.33333333 -35.58333333,-8.25 -35.66666667,-8.25 -35.75,-8.25 -35.75,-8.16666667 -35.83333333,-8.16666667 -35.83333333,-8.08333333 -35.91666667,-8.08333333 -36.0,-8.08333333 -36,-8 -36.0,-7.91666667 -35.91666667,-7.91666667 -35.83333333,-7.91666667 -35.83333333,-7.83333333 -35.83333333,-7.75 -35.75,-7.75 -35.75,-7.66666667 -35.83333333,-7.66666667 -35.83333333,-7.58333333 -35.75,-7.58333333 -35.75,-7.5 -35.83333333,-7.5 -35.83333333,-7.41666667 -35.83333333,-7.33333333 -35.91666667,-7.33333333 -35.91666667,-7.25 -35.91666667,-7.16666667 -35.91666667,-7.08333333 -35.91666667,-7.0 -35.91666667,-6.91666667 -35.83333333,-6.91666667 -35.83333333,-6.83333333 -35.83333333,-6.75 -35.75,-6.75 -35.66666667,-6.75 -35.66666667,-6.66666667 -35.66666667,-6.58333333 -35.58333333,-6.58333333 -35.5,-6.58333333 -35.41666667,-6.58333333 -35.41666667,-6.5 -35.41666667,-6.41666667 -35.41666667,-6.33333333 -35.41666667,-6.25 -35.41666667,-6.16666667 -35.41666667,-6.08333333 -35.5,-6.08333333 -35.5,-6.0 -35.58333333,-6.0 -35.58333333,-5.91666667 -35.66666667,-5.91666667 -35.66666667,-5.83333333 -35.75,-5.83333333 -35.75,-5.75 -35.83333333,-5.75 -35.83333333,-5.66666667 -35.83333333,-5.58333333 -35.75,-5.58333333 -35.75,-5.5 -35.83333333,-5.5 -35.83333333,-5.41666667 -35.75,-5.41666667 -35.75,-5.33333333 -35.75,-5.25 -35.75,-5.16666667 -35.75,-5.08333333 -35.66666667,-5.08333333 -35.58333333,-5.08333333 -35.5,-5.08333333 -35.41666667,-5.08333333 -35.41666667,-5.16666667 -35.33333333,-5.16666667 -35.33333333,-5.25 -35.33333333,-5.33333333 -35.25,-5.33333333 -35.25,-5.41666667 -35.25,-5.5 -35.16666667,-5.5 -35.16666667,-5.58333333 -35.16666667,-5.66666667 -35.16666667,-5.75 -35.16666667,-5.83333333 -35.08333333,-5.83333333 -35.08333333,-5.91666667 -35.08333333,-6.0 -35.08333333,-6.08333333 -35.08333333,-6.16666667 -35.0,-6.16666667 -35.0,-6.25 -35.0,-6.33333333 -34.91666667,-6.33333333 -34.91666667,-6.41666667 -34.91666667,-6.5 -34.91666667,-6.58333333 -34.91666667,-6.66666667 -34.91666667,-6.75 -34.91666667,-6.83333333 -34.83333333,-6.83333333 -34.83333333,-6.91666667 -34.83333333,-7.0 -34.75,-7.0 -34.75,-7.08333333 -34.75,-7.16666667 -34.75,-7.25 -34.75,-7.33333333 -34.75,-7.41666667 -34.75,-7.5 -34.75,-7.58333333 -34.75,-7.66666667 -34.75,-7.75 -34.83333333,-7.75 -34.83333333,-7.83333333 -34.75,-7.83333333 -34.75,-7.91666667 -34.75,-8.0 -34.83333333,-8.0 -34.83333333,-8.08333333 -34.83333333,-8.16666667 -34.91666667,-8.16666667 -34.91666667,-8.25 -34.91666667,-8.33333333 -34.91666667,-8.41666667 -34.91666667,-8.5 -35.0,-8.5 -35.0,-8.58333333 -35.0,-8.66666667 -35.0,-8.75 -35.08333333,-8.75 -35.08333333,-8.83333333 -35.08333333,-8.91666667 -35.08333333,-9.0 -35.16666667,-9.0 -35.16666667,-9.08333333 -35.25,-9.08333333 -35.25,-9.16666667 -35.25,-9.25 -35.33333333,-9.25 -35.33333333,-9.33333333 -35.41666667,-9.33333333 -35.41666667,-9.41666667 -35.5,-9.41666667 -35.5,-9.5 -35.58333333,-9.5 -35.58333333,-9.58333333 -35.66666667,-9.58333333 -35.66666667,-9.66666667 -35.66666667,-9.75 -35.75,-9.75 -35.75,-9.83333333 -35.83333333,-9.83333333 -35.83333333,-9.91666667 -35.91666667,-9.91666667 -35.91666667,-10.0 -36,-10 -36.0,-10.08333333 -36.08333333,-10.08333333 -36.08333333,-10.16666667 -36.16666667,-10.16666667 -36.16666667,-10.25 -36.25,-10.25 -36.25,-10.33333333 -36.25,-10.41666667 -36.33333333,-10.41666667 -36.33333333,-10.5 -36.41666667,-10.5 -36.41666667,-10.58333333 -36.5,-10.58333333 -36.58333333,-10.58333333 -36.58333333,-10.66666667 -36.66666667,-10.66666667 -36.75,-10.66666667 -36.75,-10.75 -36.83333333,-10.75 -36.83333333,-10.83333333 -36.91666667,-10.83333333 -36.91666667,-10.91666667 -37.0,-10.91666667 -37,-11 -37.0,-11.08333333 -37.08333333,-11.08333333 -37.08333333,-11.16666667 -37.16666667,-11.16666667 -37.16666667,-11.25 -37.16666667,-11.33333333 -37.25,-11.33333333 -37.25,-11.41666667 -37.33333333,-11.41666667 -37.33333333,-11.5 -37.33333333,-11.58333333 -37.41666667,-11.58333333 -37.41666667,-11.66666667 -37.41666667,-11.75 -37.5,-11.75 -37.5,-11.83333333 -37.5,-11.91666667 -37.58333333,-11.91666667 -37.58333333,-12.0 -37.58333333,-12.08333333 -37.66666667,-12.08333333 -37.66666667,-12.16666667 -37.66666667,-12.25 -37.75,-12.25 -37.75,-12.33333333 -37.83333333,-12.33333333 -37.83333333,-12.41666667 -37.91666667,-12.41666667 -37.91666667,-12.5 -37.91666667,-12.58333333 -38.0,-12.58333333 -38.0,-12.66666667 -38.08333333,-12.66666667 -38.08333333,-12.75 -38.16666667,-12.75 -38.16666667,-12.83333333 -38.16666667,-12.91666667 -38.25,-12.91666667 -38.25,-13.0 -38.33333333,-13.0 -38.41666667,-13.0 -38.41666667,-13.08333333 -38.5,-13.08333333 -38.58333333,-13.08333333 -38.66666667,-13.08333333 -38.66666667,-13.16666667 -38.75,-13.16666667 -38.83333333,-13.16666667 -38.83333333,-13.25 -38.91666667,-13.25 -38.91666667,-13.33333333 -38.83333333,-13.33333333 -38.83333333,-13.41666667 -38.83333333,-13.5 -38.91666667,-13.5 -38.91666667,-13.58333333 -38.83333333,-13.58333333 -38.83333333,-13.66666667 -38.83333333,-13.75 -38.91666667,-13.75 -38.91666667,-13.83333333 -38.91666667,-13.91666667 -38.91666667,-14.0 -38.91666667,-14.08333333 -38.91666667,-14.16666667 -38.91666667,-14.25 -38.91666667,-14.33333333 -39.0,-14.33333333 -39.0,-14.41666667 -39.0,-14.5 -39.0,-14.58333333 -39.0,-14.66666667 -39.0,-14.75 -39.0,-14.83333333 -39.0,-14.91666667 -39,-15 -39.0,-15.08333333 -39.0,-15.16666667 -39.0,-15.25 -38.91666667,-15.25 -38.91666667,-15.33333333 -38.91666667,-15.41666667 -38.91666667,-15.5 -38.91666667,-15.58333333 -38.91666667,-15.66666667 -38.83333333,-15.66666667 -38.83333333,-15.75 -38.83333333,-15.83333333 -38.83333333,-15.91666667 -38.83333333,-16.0 -38.91666667,-16.0 -38.91666667,-16.08333333 -38.91666667,-16.16666667 -38.91666667,-16.25 -39.0,-16.25 -39.0,-16.33333333 -39.0,-16.41666667 -39.0,-16.5 -39.0,-16.58333333 -39.08333333,-16.58333333 -39.08333333,-16.66666667 -39.08333333,-16.75 -39.08333333,-16.83333333 -39.08333333,-16.91666667 -39.08333333,-17.0 -39.16666667,-17.0 -39.16666667,-17.08333333 -39.16666667,-17.16666667 -39.16666667,-17.25 -39.16666667,-17.33333333 -39.16666667,-17.41666667 -39.16666667,-17.5 -39.16666667,-17.58333333 -39.08333333,-17.58333333 -39.08333333,-17.66666667 -39.08333333,-17.75 -39.16666667,-17.75 -39.16666667,-17.83333333 -39.25,-17.83333333 -39.25,-17.91666667 -39.33333333,-17.91666667 -39.33333333,-18.0 -39.41666667,-18.0 -39.5,-18.0 -39.5,-18.08333333 -39.5,-18.16666667 -39.58333333,-18.16666667 -39.58333333,-18.25 -39.58333333,-18.33333333 -39.66666667,-18.33333333 -39.66666667,-18.41666667 -39.66666667,-18.5 -39.66666667,-18.58333333 -39.66666667,-18.66666667 -39.75,-18.66666667 -39.75,-18.75 -39.75,-18.83333333 -39.66666667,-18.83333333 -39.66666667,-18.91666667 -39.66666667,-19.0 -39.66666667,-19.08333333 -39.66666667,-19.16666667 -39.66666667,-19.25 -39.66666667,-19.33333333 -39.66666667,-19.41666667 -39.66666667,-19.5 -39.75,-19.5 -39.75,-19.58333333 -39.75,-19.66666667 -39.83333333,-19.66666667 -39.83333333,-19.75 -39.91666667,-19.75 -40.0,-19.75 -40.0,-19.83333333 -40.0,-19.91666667 -40.08333333,-19.91666667 -40.08333333,-20.0 -40.08333333,-20.08333333 -40.16666667,-20.08333333 -40.16666667,-20.16666667 -40.16666667,-20.25 -40.16666667,-20.33333333 -40.25,-20.33333333 -40.25,-20.41666667 -40.25,-20.5 -40.33333333,-20.5 -40.33333333,-20.58333333 -40.33333333,-20.66666667 -40.41666667,-20.66666667 -40.5,-20.66666667 -40.5,-20.75 -40.5,-20.83333333 -40.58333333,-20.83333333 -40.58333333,-20.91666667 -40.66666667,-20.91666667 -40.75,-20.91666667 -40.75,-21.0 -40.75,-21.08333333 -40.83333333,-21.08333333 -40.83333333,-21.16666667 -40.91666667,-21.16666667 -40.91666667,-21.25 -40.91666667,-21.33333333 -40.91666667,-21.41666667 -41.0,-21.41666667 -41.0,-21.5 -41.0,-21.58333333 -41.0,-21.66666667 -41.0,-21.75 -41.0,-21.83333333 -40.91666667,-21.83333333 -40.91666667,-21.91666667 -40.91666667,-22.0 -40.91666667,-22.08333333 -41.0,-22.08333333 -41.08333333,-22.08333333 -41.08333333,-22.16666667 -41.16666667,-22.16666667 -41.25,-22.16666667 -41.33333333,-22.16666667 -41.33333333,-22.25 -41.41666667,-22.25 -41.5,-22.25 -41.58333333,-22.25 -41.58333333,-22.33333333 -41.66666667,-22.33333333 -41.66666667,-22.41666667 -41.75,-22.41666667 -41.75,-22.5 -41.83333333,-22.5 -41.83333333,-22.58333333 -41.91666667,-22.58333333 -41.91666667,-22.66666667 -41.83333333,-22.66666667 -41.83333333,-22.75 -41.83333333,-22.83333333 -41.91666667,-22.83333333 -41.91666667,-22.91666667 -41.91666667,-23.0 -42,-23 -42.0,-23.08333333 -42.08333333,-23.08333333 -42.08333333,-23.0 -42.16666667,-23.0 -42.25,-23.0 -42.33333333,-23.0 -42.41666667,-23.0 -42.5,-23.0 -42.58333333,-23.0 -42.66666667,-23.0 -42.75,-23.0 -42.83333333,-23.0 -42.91666667,-23.0 -43,-23 -43.08333333,-23.0 -43.16666667,-23.0 -43.25,-23.0 -43.25,-23.08333333 -43.33333333,-23.08333333 -43.41666667,-23.08333333 -43.5,-23.08333333 -43.58333333,-23.08333333 -43.66666667,-23.08333333 -43.75,-23.08333333 -43.83333333,-23.08333333 -43.91666667,-23.08333333 -43.91666667,-23.16666667 -44.0,-23.16666667 -44.08333333,-23.16666667 -44.08333333,-23.25 -44.16666667,-23.25 -44.25,-23.25 -44.33333333,-23.25 -44.41666667,-23.25 -44.41666667,-23.16666667 -44.41666667,-23.08333333 -44.5,-23.08333333 -44.58333333,-23.08333333 -44.66666667,-23.08333333 -44.66666667,-23.16666667 -44.58333333,-23.16666667 -44.5,-23.16666667 -44.5,-23.25 -44.5,-23.33333333 -44.5,-23.41666667 -44.58333333,-23.41666667 -44.66666667,-23.41666667 -44.75,-23.41666667 -44.83333333,-23.41666667 -44.83333333,-23.5 -44.91666667,-23.5 -44.91666667,-23.41666667 -45.0,-23.41666667 -45.0,-23.5 -45.0,-23.58333333 -45.08333333,-23.58333333 -45.16666667,-23.58333333 -45.25,-23.58333333 -45.25,-23.66666667 -45.25,-23.75 -45.16666667,-23.75 -45.08333333,-23.75 -45.08333333,-23.83333333 -45.16666667,-23.83333333 -45.16666667,-23.91666667 -45.16666667,-24.0 -45.25,-24.0 -45.33333333,-24.0 -45.41666667,-24.0 -45.5,-24.0 -45.5,-23.91666667 -45.58333333,-23.91666667 -45.58333333,-23.83333333 -45.66666667,-23.83333333 -45.75,-23.83333333 -45.83333333,-23.83333333 -45.91666667,-23.83333333 -46.0,-23.83333333 -46.08333333,-23.83333333 -46.08333333,-23.91666667 -46.16666667,-23.91666667 -46.16666667,-24.0 -46.25,-24.0 -46.25,-24.08333333 -46.33333333,-24.08333333 -46.41666667,-24.08333333 -46.5,-24.08333333 -46.58333333,-24.08333333 -46.58333333,-24.16666667 -46.66666667,-24.16666667 -46.75,-24.16666667 -46.75,-24.25 -46.83333333,-24.25 -46.83333333,-24.33333333 -46.91666667,-24.33333333 -46.91666667,-24.41666667 -47.0,-24.41666667 -47.0,-24.5 -47.08333333,-24.5 -47.16666667,-24.5 -47.16666667,-24.58333333 -47.25,-24.58333333 -47.25,-24.66666667 -47.33333333,-24.66666667 -47.41666667,-24.66666667 -47.41666667,-24.75 -47.5,-24.75 -47.5,-24.83333333 -47.58333333,-24.83333333 -47.66666667,-24.83333333 -47.66666667,-24.91666667 -47.75,-24.91666667 -47.75,-25.0 -47.83333333,-25.0 -47.83333333,-25.08333333 -47.83333333,-25.16666667 -47.91666667,-25.16666667 -47.91666667,-25.25 -48.0,-25.25 -48.0,-25.33333333 -48.08333333,-25.33333333 -48.08333333,-25.41666667 -48.16666667,-25.41666667 -48.16666667,-25.5 -48.25,-25.5 -48.25,-25.58333333 -48.33333333,-25.58333333 -48.33333333,-25.66666667 -48.41666667,-25.66666667 -48.41666667,-25.75 -48.5,-25.75 -48.5,-25.83333333 -48.5,-25.91666667 -48.58333333,-25.91666667 -48.58333333,-26.0 -48.58333333,-26.08333333 -48.58333333,-26.16666667 -48.5,-26.16666667 -48.5,-26.25 -48.5,-26.33333333 -48.5,-26.41666667 -48.58333333,-26.41666667 -48.58333333,-26.5 -48.58333333,-26.58333333 -48.66666667,-26.58333333 -48.66666667,-26.66666667 -48.66666667,-26.75 -48.58333333,-26.75 -48.58333333,-26.83333333 -48.58333333,-26.91666667 -48.58333333,-27.0 -48.58333333,-27.08333333 -48.5,-27.08333333 -48.41666667,-27.08333333 -48.41666667,-27.16666667 -48.41666667,-27.25 -48.33333333,-27.25 -48.33333333,-27.33333333 -48.33333333,-27.41666667 -48.33333333,-27.5 -48.33333333,-27.58333333 -48.41666667,-27.58333333 -48.41666667,-27.66666667 -48.41666667,-27.75 -48.5,-27.75 -48.5,-27.83333333 -48.41666667,-27.83333333 -48.41666667,-27.91666667 -48.5,-27.91666667 -48.58333333,-27.91666667 -48.58333333,-28.0 -48.58333333,-28.08333333 -48.58333333,-28.16666667 -48.58333333,-28.25 -48.66666667,-28.25 -48.66666667,-28.33333333 -48.66666667,-28.41666667 -48.75,-28.41666667 -48.75,-28.5 -48.75,-28.58333333 -48.75,-28.66666667 -48.83333333,-28.66666667 -48.91666667,-28.66666667 -48.91666667,-28.75 -49.0,-28.75 -49.08333333,-28.75 -49.08333333,-28.83333333 -49.16666667,-28.83333333 -49.16666667,-28.91666667 -49.25,-28.91666667 -49.33333333,-28.91666667 -49.33333333,-29.0 -49.41666667,-29.0 -49.41666667,-29.08333333 -49.5,-29.08333333 -49.5,-29.16666667 -49.58333333,-29.16666667 -49.58333333,-29.25 -49.66666667,-29.25 -49.66666667,-29.33333333 -49.66666667,-29.41666667 -49.75,-29.41666667 -49.75,-29.5 -49.83333333,-29.5 -49.83333333,-29.58333333 -49.91666667,-29.58333333 -49.91666667,-29.66666667 -49.91666667,-29.75 -50.0,-29.75 -50.0,-29.83333333 -50.0,-29.91666667 -50.08333333,-29.91666667 -50.08333333,-30.0 -50.08333333,-30.08333333 -50.16666667,-30.08333333 -50.16666667,-30.16666667 -50.16666667,-30.25 -50.16666667,-30.33333333 -50.25,-30.33333333 -50.25,-30.41666667 -50.25,-30.5 -50.33333333,-30.5 -50.33333333,-30.58333333 -50.33333333,-30.66666667 -50.41666667,-30.66666667 -50.41666667,-30.75 -50.5,-30.75 -50.5,-30.83333333 -50.58333333,-30.83333333 -50.58333333,-30.75 -50.66666667,-30.75 -50.75,-30.75 -50.75,-30.66666667 -50.75,-30.58333333 -50.75,-30.5 -50.75,-30.41666667 -50.75,-30.33333333 -50.83333333,-30.33333333 -50.83333333,-30.25 -50.83333333,-30.16666667 -50.75,-30.16666667 -50.75,-30.08333333 -50.66666667,-30.08333333 -50.66666667,-30.0 -50.75,-30.0 -50.83333333,-30.0 -50.83333333,-29.91666667 -50.75,-29.91666667 -50.75,-29.83333333 -50.66666667,-29.83333333 -50.58333333,-29.83333333 -50.58333333,-29.75 -50.5,-29.75 -50.41666667,-29.75 -50.41666667,-29.83333333 -50.41666667,-29.91666667 -50.33333333,-29.91666667 -50.33333333,-29.83333333 -50.25,-29.83333333 -50.25,-29.75 -50.25,-29.66666667 -50.16666667,-29.66666667 -50.16666667,-29.58333333 -50.16666667,-29.5 -50.16666667,-29.41666667 -50.08333333,-29.41666667 -50.08333333,-29.5 -50.0,-29.5 -50.0,-29.41666667 -50.0,-29.33333333 -50.0,-29.25 -50.0,-29.16666667 -49.91666667,-29.16666667 -49.91666667,-29.08333333 -49.91666667,-29.0 -49.91666667,-28.91666667 -49.91666667,-28.83333333 -49.91666667,-28.75 -49.83333333,-28.75 -49.83333333,-28.66666667 -49.75,-28.66666667 -49.66666667,-28.66666667 -49.66666667,-28.58333333 -49.58333333,-28.58333333 -49.58333333,-28.5 -49.5,-28.5 -49.5,-28.41666667 -49.5,-28.33333333 -49.5,-28.25 -49.5,-28.16666667 -49.41666667,-28.16666667 -49.41666667,-28.08333333 -49.33333333,-28.08333333 -49.33333333,-28.0 -49.25,-28.0 -49.25,-27.91666667 -49.25,-27.83333333 -49.16666667,-27.83333333 -49.08333333,-27.83333333 -49.08333333,-27.75 -49.16666667,-27.75 -49.25,-27.75 -49.33333333,-27.75 -49.41666667,-27.75 -49.5,-27.75 -49.5,-27.66666667 -49.58333333,-27.66666667 -49.58333333,-27.58333333 -49.66666667,-27.58333333 -49.75,-27.58333333 -49.75,-27.5 -49.83333333,-27.5 -49.83333333,-27.41666667 -49.91666667,-27.41666667 -49.91666667,-27.33333333 -50.0,-27.33333333 -50.0,-27.25 -50.08333333,-27.25 -50.08333333,-27.16666667 -50.08333333,-27.08333333 -50.0,-27.08333333 -49.91666667,-27.08333333 -49.91666667,-27.0 -50,-27 -50.0,-26.91666667 -49.91666667,-26.91666667 -49.91666667,-26.83333333 -50.0,-26.83333333 -50.08333333,-26.83333333 -50.08333333,-26.75 -50.16666667,-26.75 -50.16666667,-26.66666667 -50.16666667,-26.58333333 -50.16666667,-26.5 -50.25,-26.5 -50.25,-26.41666667 -50.16666667,-26.41666667 -50.08333333,-26.41666667 -50.08333333,-26.33333333 -50.16666667,-26.33333333 -50.16666667,-26.25 -50.25,-26.25 -50.33333333,-26.25 -50.33333333,-26.16666667 -50.41666667,-26.16666667 -50.41666667,-26.08333333 -50.5,-26.08333333 -50.5,-26.0 -50.58333333,-26.0 -50.58333333,-25.91666667 -50.58333333,-25.83333333 -50.66666667,-25.83333333 -50.66666667,-25.75 -50.66666667,-25.66666667 -50.75,-25.66666667 -50.75,-25.58333333 -50.66666667,-25.58333333 -50.58333333,-25.58333333 -50.58333333,-25.5 -50.58333333,-25.41666667 -50.66666667,-25.41666667 -50.66666667,-25.33333333 -50.66666667,-25.25 -50.58333333,-25.25 -50.58333333,-25.16666667 -50.5,-25.16666667 -50.5,-25.08333333 -50.58333333,-25.08333333 -50.66666667,-25.08333333 -50.75,-25.08333333 -50.75,-25.16666667 -50.83333333,-25.16666667 -50.91666667,-25.16666667 -50.91666667,-25.25 -50.83333333,-25.25 -50.83333333,-25.33333333 -50.83333333,-25.41666667 -50.91666667,-25.41666667 -51.0,-25.41666667 -51.0,-25.33333333 -51.0,-25.25 -51.08333333,-25.25 -51.08333333,-25.16666667 -51.16666667,-25.16666667 -51.16666667,-25.08333333 -51.25,-25.08333333 -51.25,-25.0 -51.33333333,-25.0 -51.33333333,-24.91666667 -51.41666667,-24.91666667 -51.41666667,-24.83333333 -51.5,-24.83333333 -51.58333333,-24.83333333 -51.58333333,-24.91666667 -51.66666667,-24.91666667 -51.66666667,-24.83333333 -51.75,-24.83333333 -51.75,-24.75 -51.83333333,-24.75 -51.83333333,-24.66666667 -51.91666667,-24.66666667 -52.0,-24.66666667 -52.0,-24.75 -52.0,-24.83333333 -52.08333333,-24.83333333 -52.16666667,-24.83333333 -52.25,-24.83333333 -52.25,-24.91666667 -52.16666667,-24.91666667 -52.08333333,-24.91666667 -52.08333333,-25.0 -52.16666667,-25.0 -52.25,-25.0 -52.25,-25.08333333 -52.33333333,-25.08333333 -52.33333333,-25.16666667 -52.41666667,-25.16666667 -52.5,-25.16666667 -52.58333333,-25.16666667 -52.58333333,-25.08333333 -52.66666667,-25.08333333 -52.75,-25.08333333 -52.83333333,-25.08333333 -52.91666667,-25.08333333 -52.91666667,-25.0 -53,-25 -53.08333333,-25.0 -53.16666667,-25.0 -53.16666667,-24.91666667 -53.25,-24.91666667 -53.33333333,-24.91666667 -53.41666667,-24.91666667 -53.41666667,-24.83333333 -53.5,-24.83333333 -53.58333333,-24.83333333 -53.58333333,-24.75 -53.66666667,-24.75 -53.66666667,-24.83333333 -53.75,-24.83333333 -53.75,-24.91666667 -53.75,-25.0 -53.75,-25.08333333 -53.83333333,-25.08333333 -53.91666667,-25.08333333 -53.91666667,-25.16666667 -54.0,-25.16666667 -54.0,-25.25 -53.91666667,-25.25 -53.83333333,-25.25 -53.75,-25.25 -53.75,-25.33333333 -53.75,-25.41666667 -53.66666667,-25.41666667 -53.58333333,-25.41666667 -53.5,-25.41666667 -53.5,-25.5 -53.41666667,-25.5 -53.41666667,-25.41666667 -53.33333333,-25.41666667 -53.33333333,-25.33333333 -53.25,-25.33333333 -53.25,-25.25 -53.16666667,-25.25 -53.08333333,-25.25 -53.08333333,-25.16666667 -53.0,-25.16666667 -52.91666667,-25.16666667 -52.83333333,-25.16666667 -52.83333333,-25.25 -52.83333333,-25.33333333 -52.75,-25.33333333 -52.66666667,-25.33333333 -52.66666667,-25.41666667 -52.66666667,-25.5 -52.66666667,-25.58333333 -52.58333333,-25.58333333 -52.58333333,-25.5 -52.5,-25.5 -52.5,-25.58333333 -52.5,-25.66666667 -52.41666667,-25.66666667 -52.41666667,-25.75 -52.5,-25.75 -52.58333333,-25.75 -52.58333333,-25.66666667 -52.66666667,-25.66666667 -52.66666667,-25.75 -52.75,-25.75 -52.75,-25.66666667 -52.83333333,-25.66666667 -52.83333333,-25.75 -52.83333333,-25.83333333 -52.83333333,-25.91666667 -52.91666667,-25.91666667 -52.91666667,-25.83333333 -53.0,-25.83333333 -53.08333333,-25.83333333 -53.08333333,-25.75 -53.16666667,-25.75 -53.16666667,-25.83333333 -53.25,-25.83333333 -53.33333333,-25.83333333 -53.41666667,-25.83333333 -53.41666667,-25.75 -53.5,-25.75 -53.5,-25.83333333 -53.5,-25.91666667 -53.58333333,-25.91666667 -53.66666667,-25.91666667 -53.66666667,-25.83333333 -53.66666667,-25.75 -53.75,-25.75 -53.75,-25.83333333 -53.75,-25.91666667 -53.83333333,-25.91666667 -53.83333333,-25.83333333 -53.91666667,-25.83333333 -54.0,-25.83333333 -54.0,-25.75 -54.08333333,-25.75 -54.16666667,-25.75 -54.25,-25.75 -54.33333333,-25.75 -54.33333333,-25.83333333 -54.25,-25.83333333 -54.25,-25.91666667 -54.16666667,-25.91666667 -54.08333333,-25.91666667 -54.08333333,-26.0 -54.16666667,-26.0 -54.25,-26.0 -54.33333333,-26.0 -54.41666667,-26.0 -54.41666667,-26.08333333 -54.33333333,-26.08333333 -54.33333333,-26.16666667 -54.33333333,-26.25 -54.25,-26.25 -54.25,-26.33333333 -54.33333333,-26.33333333 -54.33333333,-26.41666667 -54.33333333,-26.5 -54.41666667,-26.5 -54.41666667,-26.58333333 -54.5,-26.58333333 -54.58333333,-26.58333333 -54.58333333,-26.66666667 -54.58333333,-26.75 -54.66666667,-26.75 -54.66666667,-26.83333333 -54.75,-26.83333333 -54.75,-26.75 -54.83333333,-26.75 -54.91666667,-26.75 -55.0,-26.75 -55.0,-26.66666667 -55.08333333,-26.66666667 -55.08333333,-26.58333333 -55.16666667,-26.58333333 -55.16666667,-26.5 -55.16666667,-26.41666667 -55.08333333,-26.41666667 -55.08333333,-26.5 -55.0,-26.5 -55.0,-26.41666667 -55.0,-26.33333333 -55.0,-26.25 -55.08333333,-26.25 -55.08333333,-26.16666667 -55.16666667,-26.16666667 -55.25,-26.16666667 -55.33333333,-26.16666667 -55.33333333,-26.25 -55.41666667,-26.25 -55.5,-26.25 -55.5,-26.33333333 -55.58333333,-26.33333333 -55.58333333,-26.41666667 -55.66666667,-26.41666667 -55.66666667,-26.5 -55.66666667,-26.58333333 -55.66666667,-26.66666667 -55.75,-26.66666667 -55.83333333,-26.66666667 -55.83333333,-26.75 -55.83333333,-26.83333333 -55.83333333,-26.91666667 -55.91666667,-26.91666667 -55.91666667,-27.0 -55.91666667,-27.08333333 -55.83333333,-27.08333333 -55.83333333,-27.16666667 -55.83333333,-27.25 -55.75,-27.25 -55.75,-27.33333333 -55.66666667,-27.33333333 -55.66666667,-27.41666667 -55.75,-27.41666667 -55.75,-27.5 -55.83333333,-27.5 -55.91666667,-27.5 -56.0,-27.5 -56.08333333,-27.5 -56.08333333,-27.41666667 -56.16666667,-27.41666667 -56.25,-27.41666667 -56.25,-27.5 -56.33333333,-27.5 -56.33333333,-27.58333333 -56.41666667,-27.58333333 -56.5,-27.58333333 -56.5,-27.66666667 -56.58333333,-27.66666667 -56.66666667,-27.66666667 -56.66666667,-27.75 -56.75,-27.75 -56.83333333,-27.75 -56.83333333,-27.83333333 -56.91666667,-27.83333333 -57.0,-27.83333333 -57.0,-27.91666667 -57.08333333,-27.91666667 -57.16666667,-27.91666667 -57.16666667,-28.0 -57.25,-28.0 -57.25,-28.08333333 -57.25,-28.16666667 -57.33333333,-28.16666667 -57.33333333,-28.25 -57.41666667,-28.25 -57.41666667,-28.33333333 -57.5,-28.33333333 -57.58333333,-28.33333333 -57.66666667,-28.33333333 -57.75,-28.33333333 -57.75,-28.25 -57.83333333,-28.25 -57.83333333,-28.16666667 -57.91666667,-28.16666667 -58.0,-28.16666667</coordinates></LinearRing></outerBoundaryIs><innerBoundaryIs><LinearRing><coordinates>-55.75,-16.83333333 -55.83333333,-16.83333333 -55.91666667,-16.83333333 -55.91666667,-16.91666667 -55.91666667,-17.0 -55.83333333,-17.0 -55.83333333,-16.91666667 -55.75,-16.91666667 -55.75,-16.83333333</coordinates></LinearRing></innerBoundaryIs><innerBoundaryIs><LinearRing><coordinates>-46.41666667,-20.5 -46.41666667,-20.58333333 -46.33333333,-20.58333333 -46.33333333,-20.5 -46.41666667,-20.5</coordinates></LinearRing></innerBoundaryIs><innerBoundaryIs><LinearRing><coordinates>-44.91666667,-20.66666667 -44.91666667,-20.58333333 -44.91666667,-20.5 -45.0,-20.5 -45.0,-20.58333333 -45.08333333,-20.58333333 -45.16666667,-20.58333333 -45.16666667,-20.66666667 -45.16666667,-20.75 -45.08333333,-20.75 -45.0,-20.75 -45.0,-20.66666667 -44.91666667,-20.66666667</coordinates></LinearRing></innerBoundaryIs><innerBoundaryIs><LinearRing><coordinates>-45.16666667,-20.58333333 -45.16666667,-20.5 -45.16666667,-20.41666667 -45.25,-20.41666667 -45.25,-20.33333333 -45.25,-20.25 -45.25,-20.16666667 -45.25,-20.08333333 -45.25,-20.0 -45.16666667,-20.0 -45.16666667,-20.08333333 -45.08333333,-20.08333333 -45.08333333,-20.16666667 -45.0,-20.16666667 -45.0,-20.08333333 -45,-20 -45.0,-19.91666667 -45.0,-19.83333333 -45.0,-19.75 -45.0,-19.66666667 -45.08333333,-19.66666667 -45.16666667,-19.66666667 -45.16666667,-19.58333333 -45.25,-19.58333333 -45.25,-19.66666667 -45.25,-19.75 -45.25,-19.83333333 -45.33333333,-19.83333333 -45.33333333,-19.91666667 -45.33333333,-20.0 -45.33333333,-20.08333333 -45.33333333,-20.16666667 -45.33333333,-20.25 -45.41666667,-20.25 -45.41666667,-20.33333333 -45.41666667,-20.41666667 -45.33333333,-20.41666667 -45.33333333,-20.5 -45.33333333,-20.58333333 -45.25,-20.58333333 -45.16666667,-20.58333333</coordinates></LinearRing></innerBoundaryIs><innerBoundaryIs><LinearRing><coordinates>-44.25,-20.83333333 -44.25,-20.91666667 -44.16666667,-20.91666667 -44.16666667,-20.83333333 -44.25,-20.83333333</coordinates></LinearRing></innerBoundaryIs><innerBoundaryIs><LinearRing><coordinates>-42.16666667,-16.5 -42.25,-16.5 -42.25,-16.58333333 -42.16666667,-16.58333333 -42.16666667,-16.5</coordinates></LinearRing></innerBoundaryIs><innerBoundaryIs><LinearRing><coordinates>-41.66666667,-13.5 -41.58333333,-13.5 -41.58333333,-13.41666667 -41.66666667,-13.41666667 -41.66666667,-13.5</coordinates></LinearRing></innerBoundaryIs><innerBoundaryIs><LinearRing><coordinates>-48.41666667,-27.25 -48.5,-27.25 -48.5,-27.33333333 -48.41666667,-27.33333333 -48.41666667,-27.25</coordinates></LinearRing></innerBoundaryIs><innerBoundaryIs><LinearRing><coordinates>-50.58333333,-25.58333333 -50.58333333,-25.66666667 -50.5,-25.66666667 -50.5,-25.58333333 -50.58333333,-25.58333333</coordinates></LinearRing></innerBoundaryIs><innerBoundaryIs><LinearRing><coordinates>-50.75,-25.08333333 -50.75,-25.0 -50.66666667,-25.0 -50.66666667,-24.91666667 -50.58333333,-24.91666667 -50.5,-24.91666667 -50.5,-24.83333333 -50.58333333,-24.83333333 -50.66666667,-24.83333333 -50.75,-24.83333333 -50.83333333,-24.83333333 -50.83333333,-24.91666667 -50.83333333,-25.0 -50.83333333,-25.08333333 -50.75,-25.08333333</coordinates></LinearRing></innerBoundaryIs><innerBoundaryIs><LinearRing><coordinates>-50.83333333,-24.83333333 -50.83333333,-24.75 -50.83333333,-24.66666667 -50.83333333,-24.58333333 -50.83333333,-24.5 -50.91666667,-24.5 -50.91666667,-24.58333333 -50.91666667,-24.66666667 -50.91666667,-24.75 -50.91666667,-24.83333333 -50.83333333,-24.83333333</coordinates></LinearRing></innerBoundaryIs><innerBoundaryIs><LinearRing><coordinates>-55.0,-26.5 -55.0,-26.58333333 -54.91666667,-26.58333333 -54.91666667,-26.5 -55.0,-26.5</coordinates></LinearRing></innerBoundaryIs><innerBoundaryIs><LinearRing><coordinates>-56.25,-27.41666667 -56.25,-27.33333333 -56.25,-27.25 -56.33333333,-27.25 -56.33333333,-27.16666667 -56.41666667,-27.16666667 -56.41666667,-27.25 -56.41666667,-27.33333333 -56.33333333,-27.33333333 -56.33333333,-27.41666667 -56.25,-27.41666667</coordinates></LinearRing></innerBoundaryIs><innerBoundaryIs><LinearRing><coordinates>-56.25,-27.25 -56.16666667,-27.25 -56.16666667,-27.16666667 -56.25,-27.16666667 -56.25,-27.25</coordinates></LinearRing></innerBoundaryIs><innerBoundaryIs><LinearRing><coordinates>-44.83333333,-22.16666667 -44.83333333,-22.25 -44.75,-22.25 -44.75,-22.16666667 -44.83333333,-22.16666667</coordinates></LinearRing></innerBoundaryIs><innerBoundaryIs><LinearRing><coordinates>-44.75,-22.25 -44.75,-22.33333333 -44.83333333,-22.33333333 -44.83333333,-22.41666667 -44.75,-22.41666667 -44.66666667,-22.41666667 -44.58333333,-22.41666667 -44.58333333,-22.33333333 -44.58333333,-22.25 -44.66666667,-22.25 -44.75,-22.25</coordinates></LinearRing></innerBoundaryIs><innerBoundaryIs><LinearRing><coordinates>-44.75,-22.16666667 -44.66666667,-22.16666667 -44.66666667,-22.08333333 -44.75,-22.08333333 -44.75,-22.16666667</coordinates></LinearRing></innerBoundaryIs><innerBoundaryIs><LinearRing><coordinates>-47.16666667,-20.33333333 -47.16666667,-20.41666667 -47.08333333,-20.41666667 -47.08333333,-20.33333333 -47.16666667,-20.33333333</coordinates></LinearRing></innerBoundaryIs><innerBoundaryIs><LinearRing><coordinates>-47.08333333,-20.41666667 -47.08333333,-20.5 -47.0,-20.5 -47.0,-20.41666667 -47.08333333,-20.41666667</coordinates></LinearRing></innerBoundaryIs><innerBoundaryIs><LinearRing><coordinates>-51.16666667,-24.58333333 -51.16666667,-24.66666667 -51.08333333,-24.66666667 -51.08333333,-24.58333333 -51.16666667,-24.58333333</coordinates></LinearRing></innerBoundaryIs><innerBoundaryIs><LinearRing><coordinates>-50.25,-24.58333333 -50.25,-24.66666667 -50.25,-24.75 -50.25,-24.83333333 -50.16666667,-24.83333333 -50.08333333,-24.83333333 -50.08333333,-24.75 -50.08333333,-24.66666667 -50.08333333,-24.58333333 -50.08333333,-24.5 -50.16666667,-24.5 -50.25,-24.5 -50.25,-24.58333333</coordinates></LinearRing></innerBoundaryIs><innerBoundaryIs><LinearRing><coordinates>-50.0,-26.41666667 -49.91666667,-26.41666667 -49.91666667,-26.5 -49.83333333,-26.5 -49.83333333,-26.58333333 -49.75,-26.58333333 -49.75,-26.66666667 -49.66666667,-26.66666667 -49.58333333,-26.66666667 -49.58333333,-26.58333333 -49.66666667,-26.58333333 -49.66666667,-26.5 -49.66666667,-26.41666667 -49.75,-26.41666667 -49.75,-26.33333333 -49.83333333,-26.33333333 -49.91666667,-26.33333333 -49.91666667,-26.25 -50.0,-26.25 -50.0,-26.33333333 -50.0,-26.41666667</coordinates></LinearRing></innerBoundaryIs><innerBoundaryIs><LinearRing><coordinates>-43.83333333,-21.08333333 -43.75,-21.08333333 -43.75,-21.0 -43.83333333,-21.0 -43.83333333,-21.08333333</coordinates></LinearRing></innerBoundaryIs><innerBoundaryIs><LinearRing><coordinates>-55.0,-18.91666667 -54.91666667,-18.91666667 -54.91666667,-18.83333333 -55.0,-18.83333333 -55.0,-18.91666667</coordinates></LinearRing></innerBoundaryIs><innerBoundaryIs><LinearRing><coordinates>-47.5,-20.33333333 -47.41666667,-20.33333333 -47.41666667,-20.25 -47.41666667,-20.16666667 -47.5,-20.16666667 -47.58333333,-20.16666667 -47.58333333,-20.25 -47.5,-20.25 -47.5,-20.33333333</coordinates></LinearRing></innerBoundaryIs><innerBoundaryIs><LinearRing><coordinates>-54.75,-19.41666667 -54.66666667,-19.41666667 -54.66666667,-19.5 -54.58333333,-19.5 -54.58333333,-19.58333333 -54.5,-19.58333333 -54.41666667,-19.58333333 -54.41666667,-19.5 -54.41666667,-19.41666667 -54.41666667,-19.33333333 -54.41666667,-19.25 -54.41666667,-19.16666667 -54.5,-19.16666667 -54.58333333,-19.16666667 -54.58333333,-19.08333333 -54.58333333,-19.0 -54.66666667,-19.0 -54.75,-19.0 -54.75,-19.08333333 -54.75,-19.16666667 -54.83333333,-19.16666667 -54.83333333,-19.25 -54.83333333,-19.33333333 -54.75,-19.33333333 -54.75,-19.41666667</coordinates></LinearRing></innerBoundaryIs><innerBoundaryIs><LinearRing><coordinates>-57.91666667,-19.16666667 -57.91666667,-19.25 -57.83333333,-19.25 -57.83333333,-19.16666667 -57.91666667,-19.16666667</coordinates></LinearRing></innerBoundaryIs><innerBoundaryIs><LinearRing><coordinates>-57.66666667,-19.16666667 -57.66666667,-19.25 -57.58333333,-19.25 -57.5,-19.25 -57.5,-19.16666667 -57.58333333,-19.16666667 -57.66666667,-19.16666667</coordinates></LinearRing></innerBoundaryIs><innerBoundaryIs><LinearRing><coordinates>-55.16666667,-17.58333333 -55.08333333,-17.58333333 -55.08333333,-17.5 -55.16666667,-17.5 -55.16666667,-17.58333333</coordinates></LinearRing></innerBoundaryIs><innerBoundaryIs><LinearRing><coordinates>-41.83333333,-20.41666667 -41.83333333,-20.5 -41.75,-20.5 -41.75,-20.41666667 -41.75,-20.33333333 -41.83333333,-20.33333333 -41.83333333,-20.41666667</coordinates></LinearRing></innerBoundaryIs><innerBoundaryIs><LinearRing><coordinates>-43.33333333,-19.66666667 -43.25,-19.66666667 -43.25,-19.58333333 -43.33333333,-19.58333333 -43.33333333,-19.66666667</coordinates></LinearRing></innerBoundaryIs><innerBoundaryIs><LinearRing><coordinates>-42.41666667,-16.41666667 -42.41666667,-16.5 -42.41666667,-16.58333333 -42.33333333,-16.58333333 -42.33333333,-16.5 -42.33333333,-16.41666667 -42.33333333,-16.33333333 -42.41666667,-16.33333333 -42.41666667,-16.41666667</coordinates></LinearRing></innerBoundaryIs><innerBoundaryIs><LinearRing><coordinates>-41.75,-16.91666667 -41.75,-17.0 -41.66666667,-17.0 -41.66666667,-16.91666667 -41.75,-16.91666667</coordinates></LinearRing></innerBoundaryIs><innerBoundaryIs><LinearRing><coordinates>-42.25,-16.66666667 -42.25,-16.75 -42.16666667,-16.75 -42.16666667,-16.66666667 -42.25,-16.66666667</coordinates></LinearRing></innerBoundaryIs><innerBoundaryIs><LinearRing><coordinates>-38.75,-12.75 -38.75,-12.83333333 -38.66666667,-12.83333333 -38.66666667,-12.75 -38.75,-12.75</coordinates></LinearRing></innerBoundaryIs><innerBoundaryIs><LinearRing><coordinates>-38.58333333,-12.91666667 -38.5,-12.91666667 -38.5,-12.83333333 -38.58333333,-12.83333333 -38.58333333,-12.91666667</coordinates></LinearRing></innerBoundaryIs><innerBoundaryIs><LinearRing><coordinates>-36.83333333,-9.5 -36.83333333,-9.58333333 -36.83333333,-9.66666667 -36.83333333,-9.75 -36.75,-9.75 -36.66666667,-9.75 -36.66666667,-9.66666667 -36.58333333,-9.66666667 -36.58333333,-9.58333333 -36.66666667,-9.58333333 -36.66666667,-9.5 -36.75,-9.5 -36.83333333,-9.5</coordinates></LinearRing></innerBoundaryIs></Polygon><Polygon><outerBoundaryIs><LinearRing><coordinates>-71.83333333,-6.0 -71.75,-6.0 -71.75,-6.08333333 -71.83333333,-6.08333333 -71.83333333,-6.0</coordinates></LinearRing></outerBoundaryIs></Polygon><Polygon><outerBoundaryIs><LinearRing><coordinates>-67.16666667,-6.0 -67.08333333,-6.0 -67.08333333,-6.08333333 -67.16666667,-6.08333333 -67.16666667,-6.0</coordinates></LinearRing></outerBoundaryIs></Polygon></MultiGeometry>
  </Placemark>
</Folder>
</Document></kml>
