# Supplementary material for: Species conservation profiles of a random sample of world spiders IV: Scytodidae to Zoropsidae
Source: Biodivers Data J. 2018 Dec 14;(6):e30842. doi: 10.3897/BDJ.6.e30842 (PMC6303285; doi:10.3897/BDJ.6.e30842)
Supplement: Supplementary material 32 — Distribution of Misumena picta Franganillo, 1926 [file bdj-06-e30842-s032.kml]

<?xml version="1.0" encoding="UTF-8"?>
<kml xmlns="http://earth.google.com/kml/2.2">
<Document>
<name></name>
<description><![CDATA[]]></description>

<Style id="1">
<LineStyle>
<width>1</width>
<color>ff0000ff</color>
</LineStyle>
<PolyStyle>
<fill>0</fill>
</PolyStyle>
</Style>

<Placemark>
<name>R Polygon</name>
<description><![CDATA[]]></description>
<styleUrl>#1</styleUrl>
<visibility>1</visibility>
<MultiGeometry>
<Polygon>
<outerBoundaryIs>
<LinearRing>
<coordinates>
-77.97,21.49
-77.9636576080343,21.4897986676472
-77.9573407546426,21.4891954812831
-77.951074875564,21.4881928697263
-77.9448852012819,21.4867948701396
-77.9387966554302,21.4850071117741
-77.932833754434,21.4828367933016
-77.9270205087911,21.4802926538287
-77.92138032639,21.477384937707
-77.9159359182544,21.4741253532831
-77.9107092070945,21.4705270257531
-77.9057212390314,21.4666044443119
-77.9009920988518,21.4623734038105
-77.8965408291342,21.4578509411557
-77.8923853535708,21.4530552667085
-77.888542404795,21.4480056909571
-77.8850274570051,21.4427225467611
-77.8818546636552,21.4372271074773
-77.8790368004645,21.4315415013002
-77.8765852139735,21.4256886221592
-77.8745097758556,21.4196920375328
-77.8728188431677,21.4135758935509
-77.8715192246988,21.4073648177667
-77.8706161535539,21.4010838199901
-77.8701132660817,21.3947581915824
-77.8700125872326,21.3884134036165
-77.8703145224048,21.3820750043143
-77.8710178558119,21.3757685161727
-77.8721197553785,21.3695193331935
-77.873615784144,21.363352618631
-77.8754999181285,21.3572932036683
-77.8777645705895,21.3513654874307
-77.8804006225709,21.3455933387394
-77.8833974596215,21.34
-77.8867430145365,21.3346079936134
-77.8904238159469,21.3294390312862
-77.8944250425646,21.3245139266055
-77.8987305828621,21.3198525112294
-77.9033230999484,21.3154735550324
-77.9081841013779,21.3113946905257
-77.9132940136137,21.307632341857
-77.9186322608427,21.3042016586765
-77.9241773478273,21.3011164551345
-77.9299069464593,21.2983891542568
-77.9357979856674,21.2960307379214
-77.9418267443159,21.2940507026386
-77.9479689467213,21.2924570213115
-77.9541998604027,21.2912561111324
-77.9604943956696,21.2904528077427
-77.9668272066502,21.2900503457617
-77.9731727933498,21.2900503457617
-77.9795056043304,21.2904528077427
-77.9858001395973,21.2912561111324
-77.9920310532787,21.2924570213115
-77.9981732556841,21.2940507026386
-78.0042020143326,21.2960307379214
-78.0100930535407,21.2983891542568
-78.0158226521727,21.3011164551345
-78.0213677391573,21.3042016586765
-78.0267059863863,21.307632341857
-78.0318158986221,21.3113946905257
-78.0366769000516,21.3154735550324
-78.0412694171379,21.3198525112294
-78.0455749574354,21.3245139266055
-78.0495761840531,21.3294390312862
-78.0532569854635,21.3346079936134
-78.0566025403784,21.34
-78.0595993774291,21.3455933387394
-78.0622354294105,21.3513654874307
-78.0645000818715,21.3572932036683
-78.066384215856,21.363352618631
-78.0678802446215,21.3695193331935
-78.0689821441881,21.3757685161727
-78.0696854775952,21.3820750043143
-78.0699874127674,21.3884134036165
-78.0698867339183,21.3947581915824
-78.0693838464461,21.4010838199901
-78.0684807753012,21.4073648177667
-78.0671811568323,21.4135758935509
-78.0654902241444,21.4196920375328
-78.0634147860265,21.4256886221592
-78.0609631995355,21.4315415013002
-78.0581453363448,21.4372271074773
-78.0549725429949,21.4427225467611
-78.051457595205,21.4480056909571
-78.0476146464292,21.4530552667085
-78.0434591708658,21.4578509411557
-78.0390079011482,21.4623734038105
-78.0342787609686,21.4666044443119
-78.0292907929055,21.4705270257531
-78.0240640817456,21.4741253532831
-78.01861967361,21.477384937707
-78.0129794912089,21.4802926538287
-78.007166245566,21.4828367933016
-78.0012033445698,21.4850071117741
-77.9951147987181,21.4867948701396
-77.988925124436,21.4881928697263
-77.9826592453574,21.4891954812831
-77.9763423919657,21.4897986676472
-77.97,21.49
</coordinates>
</LinearRing>
</outerBoundaryIs>
</Polygon>
<Polygon>
<outerBoundaryIs>
<LinearRing>
<coordinates>
-82.47,23.15
-82.4636576080343,23.1497986676472
-82.4573407546426,23.1491954812831
-82.451074875564,23.1481928697263
-82.4448852012819,23.1467948701396
-82.4387966554302,23.1450071117741
-82.432833754434,23.1428367933016
-82.4270205087911,23.1402926538287
-82.42138032639,23.137384937707
-82.4159359182544,23.1341253532831
-82.4107092070945,23.1305270257531
-82.4057212390314,23.1266044443119
-82.4009920988518,23.1223734038105
-82.3965408291342,23.1178509411557
-82.3923853535708,23.1130552667085
-82.388542404795,23.1080056909571
-82.3850274570051,23.1027225467611
-82.3818546636552,23.0972271074773
-82.3790368004645,23.0915415013002
-82.3765852139735,23.0856886221592
-82.3745097758556,23.0796920375328
-82.3728188431677,23.0735758935509
-82.3715192246988,23.0673648177667
-82.3706161535539,23.0610838199901
-82.3701132660817,23.0547581915824
-82.3700125872326,23.0484134036165
-82.3703145224048,23.0420750043143
-82.3710178558119,23.0357685161727
-82.3721197553785,23.0295193331935
-82.373615784144,23.023352618631
-82.3754999181285,23.0172932036683
-82.3777645705895,23.0113654874307
-82.3804006225709,23.0055933387394
-82.3833974596215,23
-82.3867430145365,22.9946079936134
-82.3904238159469,22.9894390312862
-82.3944250425646,22.9845139266055
-82.3987305828621,22.9798525112294
-82.4033230999484,22.9754735550324
-82.4081841013779,22.9713946905257
-82.4132940136137,22.967632341857
-82.4186322608427,22.9642016586765
-82.4241773478273,22.9611164551345
-82.4299069464593,22.9583891542568
-82.4357979856674,22.9560307379214
-82.4418267443159,22.9540507026386
-82.4479689467213,22.9524570213115
-82.4541998604027,22.9512561111324
-82.4604943956696,22.9504528077427
-82.4668272066502,22.9500503457617
-82.4731727933498,22.9500503457617
-82.4795056043304,22.9504528077427
-82.4858001395973,22.9512561111324
-82.4920310532787,22.9524570213115
-82.4981732556841,22.9540507026386
-82.5042020143326,22.9560307379214
-82.5100930535407,22.9583891542568
-82.5158226521727,22.9611164551345
-82.5213677391573,22.9642016586765
-82.5267059863863,22.967632341857
-82.5318158986221,22.9713946905257
-82.5366769000516,22.9754735550324
-82.5412694171379,22.9798525112294
-82.5455749574354,22.9845139266055
-82.5495761840531,22.9894390312862
-82.5532569854635,22.9946079936134
-82.5566025403784,23
-82.5595993774291,23.0055933387394
-82.5622354294105,23.0113654874307
-82.5645000818715,23.0172932036683
-82.566384215856,23.023352618631
-82.5678802446215,23.0295193331935
-82.5689821441881,23.0357685161727
-82.5696854775952,23.0420750043143
-82.5699874127674,23.0484134036165
-82.5698867339183,23.0547581915824
-82.5693838464461,23.0610838199901
-82.5684807753012,23.0673648177667
-82.5671811568323,23.0735758935509
-82.5654902241444,23.0796920375328
-82.5634147860265,23.0856886221592
-82.5609631995355,23.0915415013002
-82.5581453363448,23.0972271074773
-82.5549725429949,23.1027225467611
-82.551457595205,23.1080056909571
-82.5476146464292,23.1130552667085
-82.5434591708658,23.1178509411557
-82.5390079011482,23.1223734038105
-82.5342787609686,23.1266044443119
-82.5292907929055,23.1305270257531
-82.5240640817456,23.1341253532831
-82.51861967361,23.137384937707
-82.5129794912089,23.1402926538287
-82.507166245566,23.1428367933016
-82.5012033445698,23.1450071117741
-82.4951147987181,23.1467948701396
-82.488925124436,23.1481928697263
-82.4826592453574,23.1491954812831
-82.4763423919657,23.1497986676472
-82.47,23.15
</coordinates>
</LinearRing>
</outerBoundaryIs>
</Polygon>
</MultiGeometry>
</Placemark>
</Document>
</kml>
