# Supplementary material for: Species conservation profiles of a random sample of world spiders IV: Scytodidae to Zoropsidae
Source: Biodivers Data J. 2018 Dec 14;(6):e30842. doi: 10.3897/BDJ.6.e30842 (PMC6303285; doi:10.3897/BDJ.6.e30842)
Supplement: Supplementary material 33 — Distribution of Misumenoides gwarighatensis Gajbe, 2004 [file bdj-06-e30842-s033.kml]

<?xml version="1.0" encoding="UTF-8"?>
<kml xmlns="http://earth.google.com/kml/2.2">
<Document>
<name></name>
<description><![CDATA[]]></description>

<Style id="1">
<LineStyle>
<width>1</width>
<color>ff0000ff</color>
</LineStyle>
<PolyStyle>
<fill>0</fill>
</PolyStyle>
</Style>

<Placemark>
<name>R Polygon</name>
<description><![CDATA[]]></description>
<styleUrl>#1</styleUrl>
<visibility>1</visibility>
<MultiGeometry>
<Polygon>
<outerBoundaryIs>
<LinearRing>
<coordinates>
79.93,23.21
79.9363423919657,23.2097986676472
79.9426592453574,23.2091954812831
79.948925124436,23.2081928697263
79.9551147987181,23.2067948701396
79.9612033445699,23.2050071117741
79.967166245566,23.2028367933016
79.9729794912089,23.2002926538287
79.9786196736101,23.197384937707
79.9840640817456,23.1941253532831
79.9892907929055,23.1905270257531
79.9942787609687,23.1866044443119
79.9990079011482,23.1823734038105
80.0034591708658,23.1778509411557
80.0076146464292,23.1730552667085
80.011457595205,23.1680056909571
80.014972542995,23.162722546761
80.0181453363448,23.1572271074773
80.0209631995355,23.1515415013002
80.0234147860265,23.1456886221592
80.0254902241444,23.1396920375328
80.0271811568324,23.1335758935509
80.0284807753012,23.1273648177667
80.0293838464461,23.1210838199901
80.0298867339183,23.1147581915824
80.0299874127674,23.1084134036165
80.0296854775952,23.1020750043143
80.0289821441881,23.0957685161727
80.0278802446215,23.0895193331935
80.026384215856,23.083352618631
80.0245000818715,23.0772932036683
80.0222354294105,23.0713654874307
80.0195993774291,23.0655933387394
80.0166025403785,23.06
80.0132569854635,23.0546079936134
80.0095761840531,23.0494390312862
80.0055749574354,23.0445139266055
80.0012694171379,23.0398525112294
79.9966769000516,23.0354735550324
79.9918158986221,23.0313946905257
79.9867059863863,23.027632341857
79.9813677391573,23.0242016586765
79.9758226521728,23.0211164551345
79.9700930535407,23.0183891542568
79.9642020143326,23.0160307379214
79.9581732556841,23.0140507026385
79.9520310532787,23.0124570213115
79.9458001395973,23.0112561111324
79.9395056043304,23.0104528077427
79.9331727933498,23.0100503457617
79.9268272066502,23.0100503457617
79.9204943956696,23.0104528077427
79.9141998604027,23.0112561111324
79.9079689467214,23.0124570213115
79.9018267443159,23.0140507026385
79.8957979856674,23.0160307379214
79.8899069464593,23.0183891542568
79.8841773478273,23.0211164551345
79.8786322608427,23.0242016586765
79.8732940136137,23.027632341857
79.8681841013779,23.0313946905257
79.8633230999484,23.0354735550324
79.8587305828621,23.0398525112294
79.8544250425646,23.0445139266055
79.8504238159469,23.0494390312862
79.8467430145365,23.0546079936134
79.8433974596216,23.06
79.8404006225709,23.0655933387394
79.8377645705895,23.0713654874307
79.8354999181285,23.0772932036683
79.833615784144,23.083352618631
79.8321197553785,23.0895193331935
79.8310178558119,23.0957685161727
79.8303145224048,23.1020750043143
79.8300125872326,23.1084134036165
79.8301132660817,23.1147581915824
79.8306161535539,23.1210838199901
79.8315192246988,23.1273648177667
79.8328188431677,23.1335758935509
79.8345097758556,23.1396920375328
79.8365852139735,23.1456886221592
79.8390368004646,23.1515415013002
79.8418546636553,23.1572271074773
79.8450274570051,23.162722546761
79.848542404795,23.1680056909571
79.8523853535708,23.1730552667085
79.8565408291342,23.1778509411557
79.8609920988518,23.1823734038105
79.8657212390314,23.1866044443119
79.8707092070945,23.1905270257531
79.8759359182544,23.1941253532831
79.88138032639,23.197384937707
79.8870205087911,23.2002926538287
79.892833754434,23.2028367933016
79.8987966554302,23.2050071117741
79.9048852012819,23.2067948701396
79.911074875564,23.2081928697263
79.9173407546426,23.2091954812831
79.9236576080343,23.2097986676472
79.93,23.21
</coordinates>
</LinearRing>
</outerBoundaryIs>
</Polygon>
</MultiGeometry>
</Placemark>
</Document>
</kml>
