# Supplementary material for: Species conservation profiles of a random sample of world spiders IV: Scytodidae to Zoropsidae
Source: Biodivers Data J. 2018 Dec 14;(6):e30842. doi: 10.3897/BDJ.6.e30842 (PMC6303285; doi:10.3897/BDJ.6.e30842)
Supplement: Supplementary material 35 — Distribution of Misumenops ignobilis (Badcock, 1932) [file bdj-06-e30842-s035.kml]

<?xml version="1.0" encoding="UTF-8"?>
<kml xmlns="http://earth.google.com/kml/2.2">
<Document>
<name></name>
<description><![CDATA[]]></description>

<Style id="1">
<LineStyle>
<width>1</width>
<color>ff0000ff</color>
</LineStyle>
<PolyStyle>
<fill>0</fill>
</PolyStyle>
</Style>

<Placemark>
<name>R Polygon</name>
<description><![CDATA[]]></description>
<styleUrl>#1</styleUrl>
<visibility>1</visibility>
<MultiGeometry>
<Polygon>
<outerBoundaryIs>
<LinearRing>
<coordinates>
-62.34,-21.24
-62.3336576080343,-21.2402013323528
-62.3273407546426,-21.2408045187169
-62.321074875564,-21.2418071302737
-62.3148852012819,-21.2432051298604
-62.3087966554302,-21.2449928882259
-62.302833754434,-21.2471632066984
-62.2970205087911,-21.2497073461713
-62.29138032639,-21.252615062293
-62.2859359182544,-21.2558746467169
-62.2807092070945,-21.2594729742469
-62.2757212390313,-21.2633955556881
-62.2709920988518,-21.2676265961895
-62.2665408291343,-21.2721490588443
-62.2623853535708,-21.2769447332915
-62.258542404795,-21.2819943090429
-62.255027457005,-21.2872774532389
-62.2518546636552,-21.2927728925227
-62.2490368004646,-21.2984584986998
-62.2465852139735,-21.3043113778408
-62.2445097758556,-21.3103079624672
-62.2428188431676,-21.3164241064491
-62.2415192246988,-21.3226351822333
-62.2406161535539,-21.3289161800099
-62.2401132660817,-21.3352418084176
-62.2400125872326,-21.3415865963835
-62.2403145224048,-21.3479249956857
-62.2410178558119,-21.3542314838273
-62.2421197553785,-21.3604806668065
-62.243615784144,-21.366647381369
-62.2454999181285,-21.3727067963317
-62.2477645705895,-21.3786345125693
-62.2504006225709,-21.3844066612606
-62.2533974596216,-21.39
-62.2567430145365,-21.3953920063866
-62.2604238159469,-21.4005609687138
-62.2644250425646,-21.4054860733945
-62.2687305828621,-21.4101474887706
-62.2733230999484,-21.4145264449676
-62.2781841013779,-21.4186053094743
-62.2832940136137,-21.422367658143
-62.2886322608427,-21.4257983413235
-62.2941773478273,-21.4288835448655
-62.2999069464593,-21.4316108457432
-62.3057979856674,-21.4339692620786
-62.3118267443159,-21.4359492973615
-62.3179689467214,-21.4375429786885
-62.3241998604027,-21.4387438888676
-62.3304943956696,-21.4395471922573
-62.3368272066502,-21.4399496542383
-62.3431727933498,-21.4399496542383
-62.3495056043304,-21.4395471922573
-62.3558001395973,-21.4387438888676
-62.3620310532787,-21.4375429786885
-62.3681732556841,-21.4359492973615
-62.3742020143326,-21.4339692620786
-62.3800930535407,-21.4316108457432
-62.3858226521727,-21.4288835448655
-62.3913677391573,-21.4257983413235
-62.3967059863863,-21.422367658143
-62.4018158986221,-21.4186053094743
-62.4066769000516,-21.4145264449676
-62.4112694171379,-21.4101474887706
-62.4155749574354,-21.4054860733945
-62.4195761840531,-21.4005609687138
-62.4232569854635,-21.3953920063866
-62.4266025403784,-21.39
-62.4295993774291,-21.3844066612606
-62.4322354294105,-21.3786345125693
-62.4345000818715,-21.3727067963317
-62.436384215856,-21.366647381369
-62.4378802446215,-21.3604806668065
-62.4389821441881,-21.3542314838273
-62.4396854775952,-21.3479249956857
-62.4399874127674,-21.3415865963835
-62.4398867339183,-21.3352418084176
-62.4393838464461,-21.3289161800099
-62.4384807753012,-21.3226351822333
-62.4371811568324,-21.3164241064491
-62.4354902241444,-21.3103079624672
-62.4334147860265,-21.3043113778408
-62.4309631995355,-21.2984584986998
-62.4281453363448,-21.2927728925227
-62.424972542995,-21.2872774532389
-62.421457595205,-21.2819943090429
-62.4176146464292,-21.2769447332915
-62.4134591708658,-21.2721490588443
-62.4090079011482,-21.2676265961895
-62.4042787609687,-21.2633955556881
-62.3992907929055,-21.2594729742469
-62.3940640817456,-21.2558746467169
-62.3886196736101,-21.252615062293
-62.3829794912089,-21.2497073461713
-62.377166245566,-21.2471632066984
-62.3712033445698,-21.2449928882259
-62.3651147987181,-21.2432051298604
-62.358925124436,-21.2418071302737
-62.3526592453574,-21.2408045187169
-62.3463423919657,-21.2402013323528
-62.34,-21.24
</coordinates>
</LinearRing>
</outerBoundaryIs>
</Polygon>
<Polygon>
<outerBoundaryIs>
<LinearRing>
<coordinates>
-59.02,-27.33
-59.0136576080343,-27.3302013323528
-59.0073407546426,-27.3308045187169
-59.001074875564,-27.3318071302737
-58.9948852012819,-27.3332051298604
-58.9887966554302,-27.3349928882259
-58.982833754434,-27.3371632066984
-58.9770205087911,-27.3397073461713
-58.97138032639,-27.342615062293
-58.9659359182544,-27.3458746467169
-58.9607092070945,-27.3494729742469
-58.9557212390313,-27.3533955556881
-58.9509920988518,-27.3576265961895
-58.9465408291342,-27.3621490588443
-58.9423853535708,-27.3669447332915
-58.938542404795,-27.3719943090429
-58.935027457005,-27.3772774532389
-58.9318546636552,-27.3827728925227
-58.9290368004646,-27.3884584986998
-58.9265852139735,-27.3943113778408
-58.9245097758556,-27.4003079624672
-58.9228188431676,-27.4064241064491
-58.9215192246988,-27.4126351822333
-58.9206161535539,-27.4189161800099
-58.9201132660817,-27.4252418084176
-58.9200125872326,-27.4315865963835
-58.9203145224048,-27.4379249956857
-58.9210178558119,-27.4442314838273
-58.9221197553785,-27.4504806668065
-58.923615784144,-27.456647381369
-58.9254999181285,-27.4627067963317
-58.9277645705895,-27.4686345125693
-58.9304006225709,-27.4744066612606
-58.9333974596216,-27.48
-58.9367430145365,-27.4853920063866
-58.9404238159469,-27.4905609687138
-58.9444250425646,-27.4954860733945
-58.9487305828621,-27.5001474887706
-58.9533230999484,-27.5045264449676
-58.9581841013779,-27.5086053094743
-58.9632940136137,-27.512367658143
-58.9686322608427,-27.5157983413235
-58.9741773478273,-27.5188835448655
-58.9799069464593,-27.5216108457432
-58.9857979856674,-27.5239692620786
-58.9918267443159,-27.5259492973614
-58.9979689467214,-27.5275429786885
-59.0041998604027,-27.5287438888676
-59.0104943956696,-27.5295471922573
-59.0168272066502,-27.5299496542383
-59.0231727933498,-27.5299496542383
-59.0295056043304,-27.5295471922573
-59.0358001395973,-27.5287438888676
-59.0420310532787,-27.5275429786885
-59.0481732556841,-27.5259492973614
-59.0542020143326,-27.5239692620786
-59.0600930535407,-27.5216108457432
-59.0658226521727,-27.5188835448655
-59.0713677391573,-27.5157983413235
-59.0767059863863,-27.512367658143
-59.0818158986221,-27.5086053094743
-59.0866769000516,-27.5045264449676
-59.0912694171379,-27.5001474887706
-59.0955749574354,-27.4954860733945
-59.0995761840531,-27.4905609687138
-59.1032569854635,-27.4853920063866
-59.1066025403784,-27.48
-59.1095993774291,-27.4744066612606
-59.1122354294105,-27.4686345125693
-59.1145000818715,-27.4627067963317
-59.116384215856,-27.456647381369
-59.1178802446215,-27.4504806668065
-59.1189821441881,-27.4442314838273
-59.1196854775952,-27.4379249956857
-59.1199874127674,-27.4315865963835
-59.1198867339183,-27.4252418084176
-59.1193838464461,-27.4189161800099
-59.1184807753012,-27.4126351822333
-59.1171811568324,-27.4064241064491
-59.1154902241444,-27.4003079624672
-59.1134147860265,-27.3943113778408
-59.1109631995355,-27.3884584986998
-59.1081453363448,-27.3827728925227
-59.104972542995,-27.3772774532389
-59.101457595205,-27.3719943090429
-59.0976146464292,-27.3669447332915
-59.0934591708658,-27.3621490588443
-59.0890079011482,-27.3576265961895
-59.0842787609687,-27.3533955556881
-59.0792907929055,-27.3494729742469
-59.0740640817456,-27.3458746467169
-59.0686196736101,-27.342615062293
-59.0629794912089,-27.3397073461713
-59.057166245566,-27.3371632066984
-59.0512033445698,-27.3349928882259
-59.0451147987181,-27.3332051298604
-59.038925124436,-27.3318071302737
-59.0326592453574,-27.3308045187169
-59.0263423919657,-27.3302013323528
-59.02,-27.33
</coordinates>
</LinearRing>
</outerBoundaryIs>
</Polygon>
</MultiGeometry>
</Placemark>
</Document>
</kml>
