# Supplementary material for: Species conservation profiles of a random sample of world spiders IV: Scytodidae to Zoropsidae
Source: Biodivers Data J. 2018 Dec 14;(6):e30842. doi: 10.3897/BDJ.6.e30842 (PMC6303285; doi:10.3897/BDJ.6.e30842)
Supplement: Supplementary material 36 — Distribution of Oxytate greenae (Tikader, 1980) [file bdj-06-e30842-s036.kml]

<?xml version="1.0" encoding="utf-8" ?>
<kml xmlns="http://www.opengis.net/kml/2.2">
<Document id="root_doc">
<Schema name="Oxytate_greenae.kml" id="Oxytate_greenae.kml">
	<SimpleField name="layer" type="float"></SimpleField>
</Schema>
<Folder><name>Oxytate_greenae.kml</name>
  <Placemark>
	<Style><LineStyle><color>ff0000ff</color></LineStyle><PolyStyle><fill>0</fill></PolyStyle></Style>
	<ExtendedData><SchemaData schemaUrl="#Oxytate_greenae.kml">
		<SimpleData name="layer">1</SimpleData>
	</SchemaData></ExtendedData>
      <MultiGeometry><Polygon><outerBoundaryIs><LinearRing><coordinates>92.71666667,11.55 92.71666667,11.54166667 92.70833333,11.54166667 92.70833333,11.55 92.70833333,11.55833333 92.71666667,11.55833333 92.725,11.55833333 92.725,11.55 92.71666667,11.55</coordinates></LinearRing></outerBoundaryIs></Polygon><Polygon><outerBoundaryIs><LinearRing><coordinates>92.70833333,11.51666667 92.71666667,11.51666667 92.71666667,11.525 92.71666667,11.53333333 92.71666667,11.54166667 92.725,11.54166667 92.725,11.53333333 92.725,11.525 92.725,11.51666667 92.725,11.50833333 92.71666667,11.50833333 92.70833333,11.50833333 92.7,11.50833333 92.69166667,11.50833333 92.68333333,11.50833333 92.675,11.50833333 92.66666667,11.50833333 92.66666667,11.51666667 92.675,11.51666667 92.68333333,11.51666667 92.69166667,11.51666667 92.7,11.51666667 92.7,11.525 92.70833333,11.525 92.70833333,11.51666667</coordinates></LinearRing></outerBoundaryIs></Polygon><Polygon><outerBoundaryIs><LinearRing><coordinates>92.65,11.75 92.65,11.74166667 92.64166667,11.74166667 92.64166667,11.75 92.64166667,11.75833333 92.65,11.75833333 92.65,11.75</coordinates></LinearRing></outerBoundaryIs></Polygon><Polygon><outerBoundaryIs><LinearRing><coordinates>92.61666667,11.84166667 92.625,11.84166667 92.625,11.83333333 92.61666667,11.83333333 92.61666667,11.84166667</coordinates></LinearRing></outerBoundaryIs></Polygon><Polygon><outerBoundaryIs><LinearRing><coordinates>92.65,11.70833333 92.65833333,11.70833333 92.65833333,11.7 92.65,11.7 92.65,11.70833333</coordinates></LinearRing></outerBoundaryIs></Polygon><Polygon><outerBoundaryIs><LinearRing><coordinates>92.65833333,11.71666667 92.66666667,11.71666667 92.66666667,11.70833333 92.65833333,11.70833333 92.65833333,11.71666667</coordinates></LinearRing></outerBoundaryIs></Polygon><Polygon><outerBoundaryIs><LinearRing><coordinates>92.63333333,11.71666667 92.64166667,11.71666667 92.64166667,11.725 92.65,11.725 92.65833333,11.725 92.65833333,11.71666667 92.65,11.71666667 92.65,11.70833333 92.64166667,11.70833333 92.63333333,11.70833333 92.63333333,11.71666667</coordinates></LinearRing></outerBoundaryIs></Polygon><Polygon><outerBoundaryIs><LinearRing><coordinates>93.15,19.825 93.15833333,19.825 93.15833333,19.81666667 93.15,19.81666667 93.15,19.825</coordinates></LinearRing></outerBoundaryIs></Polygon><Polygon><outerBoundaryIs><LinearRing><coordinates>93.24166667,19.825 93.25,19.825 93.25,19.81666667 93.24166667,19.81666667 93.23333333,19.81666667 93.225,19.81666667 93.225,19.825 93.225,19.83333333 93.21666667,19.83333333 93.21666667,19.84166667 93.21666667,19.85 93.21666667,19.85833333 93.225,19.85833333 93.225,19.85 93.225,19.84166667 93.23333333,19.84166667 93.23333333,19.83333333 93.24166667,19.83333333 93.24166667,19.825</coordinates></LinearRing></outerBoundaryIs></Polygon><Polygon><outerBoundaryIs><LinearRing><coordinates>93.14166667,19.83333333 93.15,19.83333333 93.15,19.825 93.14166667,19.825 93.14166667,19.83333333</coordinates></LinearRing></outerBoundaryIs></Polygon><Polygon><outerBoundaryIs><LinearRing><coordinates>93.8,19.875 93.80833333,19.875 93.80833333,19.86666667 93.8,19.86666667 93.8,19.875</coordinates></LinearRing></outerBoundaryIs></Polygon><Polygon><outerBoundaryIs><LinearRing><coordinates>93.79166667,20.025 93.8,20.025 93.8,20.01666667 93.79166667,20.01666667 93.79166667,20.025</coordinates></LinearRing></outerBoundaryIs></Polygon><Polygon><outerBoundaryIs><LinearRing><coordinates>93.775,20.00833333 93.78333333,20.00833333 93.79166667,20.00833333 93.79166667,20.0 93.78333333,20.0 93.775,20.0 93.775,20.00833333</coordinates></LinearRing></outerBoundaryIs></Polygon><Polygon><outerBoundaryIs><LinearRing><coordinates>93.81666667,20.01666667 93.825,20.01666667 93.825,20.00833333 93.81666667,20.00833333 93.81666667,20.01666667</coordinates></LinearRing></outerBoundaryIs></Polygon><Polygon><outerBoundaryIs><LinearRing><coordinates>93.75,20.025 93.75,20.01666667 93.74166667,20.01666667 93.74166667,20.025 93.73333333,20.025 93.73333333,20.03333333 93.74166667,20.03333333 93.74166667,20.04166667 93.75,20.04166667 93.75833333,20.04166667 93.75833333,20.03333333 93.75,20.03333333 93.75,20.025</coordinates></LinearRing></outerBoundaryIs></Polygon><Polygon><outerBoundaryIs><LinearRing><coordinates>93.76666667,20.01666667 93.775,20.01666667 93.775,20.00833333 93.76666667,20.00833333 93.75833333,20.00833333 93.75833333,20.01666667 93.75833333,20.025 93.75833333,20.03333333 93.76666667,20.03333333 93.76666667,20.025 93.76666667,20.01666667</coordinates></LinearRing></outerBoundaryIs></Polygon><Polygon><outerBoundaryIs><LinearRing><coordinates>93.15,20.01666667 93.15,20.00833333 93.14166667,20.00833333 93.14166667,20.01666667 93.14166667,20.025 93.13333333,20.025 93.13333333,20.03333333 93.13333333,20.04166667 93.125,20.04166667 93.125,20.05 93.13333333,20.05 93.14166667,20.05 93.14166667,20.04166667 93.15,20.04166667 93.15,20.03333333 93.15,20.025 93.15,20.01666667</coordinates></LinearRing></outerBoundaryIs></Polygon><Polygon><outerBoundaryIs><LinearRing><coordinates>93.65833333,20.03333333 93.65833333,20.025 93.65,20.025 93.65,20.03333333 93.65,20.04166667 93.65833333,20.04166667 93.65833333,20.03333333</coordinates></LinearRing></outerBoundaryIs></Polygon><Polygon><outerBoundaryIs><LinearRing><coordinates>93.49166667,19.975 93.49166667,19.96666667 93.48333333,19.96666667 93.48333333,19.975 93.475,19.975 93.475,19.98333333 93.475,19.99166667 93.48333333,19.99166667 93.48333333,19.98333333 93.49166667,19.98333333 93.49166667,19.975</coordinates></LinearRing></outerBoundaryIs></Polygon><Polygon><outerBoundaryIs><LinearRing><coordinates>93.21666667,19.86666667 93.21666667,19.85833333 93.20833333,19.85833333 93.20833333,19.86666667 93.2,19.86666667 93.2,19.875 93.2,19.88333333 93.2,19.89166667 93.19166667,19.89166667 93.19166667,19.9 93.19166667,19.90833333 93.18333333,19.90833333 93.18333333,19.91666667 93.175,19.91666667 93.175,19.925 93.175,19.93333333 93.175,19.94166667 93.16666667,19.94166667 93.16666667,19.95 93.16666667,19.95833333 93.15833333,19.95833333 93.15833333,19.96666667 93.15833333,19.975 93.15833333,19.98333333 93.15,19.98333333 93.15,19.99166667 93.14166667,19.99166667 93.14166667,20.0 93.15,20.0 93.15,20.00833333 93.15833333,20.00833333 93.15833333,20.0 93.15833333,19.99166667 93.16666667,19.99166667 93.16666667,19.98333333 93.16666667,19.975 93.16666667,19.96666667 93.175,19.96666667 93.175,19.95833333 93.175,19.95 93.18333333,19.95 93.18333333,19.94166667 93.18333333,19.93333333 93.19166667,19.93333333 93.19166667,19.925 93.19166667,19.91666667 93.2,19.91666667 93.2,19.90833333 93.2,19.9 93.20833333,19.9 93.20833333,19.89166667 93.20833333,19.88333333 93.21666667,19.88333333 93.21666667,19.875 93.21666667,19.86666667</coordinates></LinearRing></outerBoundaryIs></Polygon><Polygon><outerBoundaryIs><LinearRing><coordinates>93.81666667,19.99166667 93.825,19.99166667 93.825,19.98333333 93.81666667,19.98333333 93.81666667,19.99166667</coordinates></LinearRing></outerBoundaryIs></Polygon><Polygon><outerBoundaryIs><LinearRing><coordinates>93.1,20.16666667 93.1,20.15833333 93.09166667,20.15833333 93.09166667,20.16666667 93.09166667,20.175 93.1,20.175 93.1,20.16666667</coordinates></LinearRing></outerBoundaryIs></Polygon><Polygon><outerBoundaryIs><LinearRing><coordinates>93.31666667,20.125 93.325,20.125 93.325,20.11666667 93.31666667,20.11666667 93.31666667,20.125</coordinates></LinearRing></outerBoundaryIs></Polygon><Polygon><outerBoundaryIs><LinearRing><coordinates>93.74166667,20.05 93.74166667,20.04166667 93.73333333,20.04166667 93.73333333,20.05 93.725,20.05 93.725,20.05833333 93.71666667,20.05833333 93.71666667,20.06666667 93.70833333,20.06666667 93.70833333,20.075 93.70833333,20.08333333 93.71666667,20.08333333 93.725,20.08333333 93.73333333,20.08333333 93.73333333,20.075 93.73333333,20.06666667 93.73333333,20.05833333 93.74166667,20.05833333 93.74166667,20.05</coordinates></LinearRing></outerBoundaryIs></Polygon><Polygon><outerBoundaryIs><LinearRing><coordinates>93.14166667,19.84166667 93.14166667,19.83333333 93.13333333,19.83333333 93.13333333,19.84166667 93.125,19.84166667 93.125,19.85 93.125,19.85833333 93.11666667,19.85833333 93.11666667,19.86666667 93.10833333,19.86666667 93.10833333,19.875 93.10833333,19.88333333 93.1,19.88333333 93.1,19.89166667 93.1,19.9 93.09166667,19.9 93.09166667,19.90833333 93.08333333,19.90833333 93.08333333,19.91666667 93.08333333,19.925 93.075,19.925 93.075,19.93333333 93.06666667,19.93333333 93.06666667,19.94166667 93.06666667,19.95 93.05833333,19.95 93.05833333,19.95833333 93.05,19.95833333 93.05,19.96666667 93.05,19.975 93.05,19.98333333 93.05,19.99166667 93.05,20.0 93.04166667,20.0 93.04166667,20.00833333 93.04166667,20.01666667 93.03333333,20.01666667 93.03333333,20.025 93.025,20.025 93.025,20.03333333 93.01666667,20.03333333 93.01666667,20.04166667 93.00833333,20.04166667 93.00833333,20.05 93.0,20.05 93.0,20.05833333 92.99166667,20.05833333 92.99166667,20.06666667 92.98333333,20.06666667 92.98333333,20.075 92.98333333,20.08333333 92.98333333,20.09166667 92.98333333,20.1 92.98333333,20.10833333 92.975,20.10833333 92.975,20.11666667 92.975,20.125 92.98333333,20.125 92.98333333,20.11666667 92.99166667,20.11666667 93.0,20.11666667 93.00833333,20.11666667 93.01666667,20.11666667 93.01666667,20.125 93.025,20.125 93.03333333,20.125 93.04166667,20.125 93.05,20.125 93.05833333,20.125 93.05833333,20.11666667 93.06666667,20.11666667 93.075,20.11666667 93.075,20.10833333 93.075,20.1 93.08333333,20.1 93.08333333,20.09166667 93.08333333,20.08333333 93.08333333,20.075 93.09166667,20.075 93.09166667,20.06666667 93.1,20.06666667 93.1,20.05833333 93.10833333,20.05833333 93.10833333,20.05 93.11666667,20.05 93.11666667,20.04166667 93.125,20.04166667 93.125,20.03333333 93.125,20.025 93.125,20.01666667 93.13333333,20.01666667 93.13333333,20.00833333 93.14166667,20.00833333 93.14166667,20.0 93.13333333,20.0 93.13333333,19.99166667 93.125,19.99166667 93.125,19.98333333 93.11666667,19.98333333 93.10833333,19.98333333 93.10833333,19.975 93.10833333,19.96666667 93.1,19.96666667 93.1,19.95833333 93.10833333,19.95833333 93.10833333,19.95 93.1,19.95 93.1,19.94166667 93.10833333,19.94166667 93.10833333,19.93333333 93.10833333,19.925 93.11666667,19.925 93.11666667,19.91666667 93.11666667,19.90833333 93.11666667,19.9 93.11666667,19.89166667 93.125,19.89166667 93.125,19.88333333 93.125,19.875 93.13333333,19.875 93.13333333,19.86666667 93.13333333,19.85833333 93.13333333,19.85 93.14166667,19.85 93.14166667,19.84166667</coordinates></LinearRing></outerBoundaryIs></Polygon><Polygon><outerBoundaryIs><LinearRing><coordinates>93.34166667,20.06666667 93.34166667,20.05833333 93.33333333,20.05833333 93.33333333,20.06666667 93.33333333,20.075 93.34166667,20.075 93.34166667,20.06666667</coordinates></LinearRing></outerBoundaryIs></Polygon><Polygon><outerBoundaryIs><LinearRing><coordinates>93.50833333,20.28333333 93.51666667,20.28333333 93.51666667,20.275 93.50833333,20.275 93.50833333,20.28333333</coordinates></LinearRing></outerBoundaryIs></Polygon><Polygon><outerBoundaryIs><LinearRing><coordinates>93.53333333,20.33333333 93.53333333,20.325 93.525,20.325 93.525,20.33333333 93.525,20.34166667 93.525,20.35 93.53333333,20.35 93.53333333,20.34166667 93.53333333,20.33333333</coordinates></LinearRing></outerBoundaryIs></Polygon><Polygon><outerBoundaryIs><LinearRing><coordinates>93.5,20.28333333 93.5,20.275 93.49166667,20.275 93.49166667,20.28333333 93.49166667,20.29166667 93.5,20.29166667 93.50833333,20.29166667 93.50833333,20.28333333 93.5,20.28333333</coordinates></LinearRing></outerBoundaryIs></Polygon><Polygon><outerBoundaryIs><LinearRing><coordinates>93.1,20.18333333 93.10833333,20.18333333 93.10833333,20.175 93.1,20.175 93.1,20.18333333</coordinates></LinearRing></outerBoundaryIs></Polygon><Polygon><outerBoundaryIs><LinearRing><coordinates>92.81666667,20.45 92.825,20.45 92.825,20.44166667 92.81666667,20.44166667 92.81666667,20.45</coordinates></LinearRing></outerBoundaryIs></Polygon><Polygon><outerBoundaryIs><LinearRing><coordinates>93.40833333,20.54166667 93.41666667,20.54166667 93.41666667,20.53333333 93.40833333,20.53333333 93.40833333,20.54166667</coordinates></LinearRing></outerBoundaryIs></Polygon><Polygon><outerBoundaryIs><LinearRing><coordinates>93.4,20.53333333 93.40833333,20.53333333 93.40833333,20.525 93.4,20.525 93.4,20.53333333</coordinates></LinearRing></outerBoundaryIs></Polygon><Polygon><outerBoundaryIs><LinearRing><coordinates>92.78333333,20.45 92.78333333,20.44166667 92.775,20.44166667 92.76666667,20.44166667 92.76666667,20.45 92.75833333,20.45 92.75833333,20.45833333 92.75833333,20.46666667 92.76666667,20.46666667 92.76666667,20.475 92.775,20.475 92.775,20.48333333 92.78333333,20.48333333 92.78333333,20.49166667 92.79166667,20.49166667 92.8,20.49166667 92.8,20.48333333 92.8,20.475 92.79166667,20.475 92.79166667,20.46666667 92.78333333,20.46666667 92.78333333,20.45833333 92.78333333,20.45</coordinates></LinearRing></outerBoundaryIs></Polygon><Polygon><outerBoundaryIs><LinearRing><coordinates>93.34166667,20.68333333 93.34166667,20.675 93.33333333,20.675 93.33333333,20.68333333 93.33333333,20.69166667 93.34166667,20.69166667 93.34166667,20.68333333</coordinates></LinearRing></outerBoundaryIs></Polygon><Polygon><outerBoundaryIs><LinearRing><coordinates>92.71666667,20.58333333 92.71666667,20.575 92.70833333,20.575 92.70833333,20.58333333 92.7,20.58333333 92.7,20.59166667 92.7,20.6 92.70833333,20.6 92.70833333,20.59166667 92.71666667,20.59166667 92.71666667,20.58333333</coordinates></LinearRing></outerBoundaryIs></Polygon><Polygon><outerBoundaryIs><LinearRing><coordinates>92.85833333,20.4 92.86666667,20.4 92.875,20.4 92.88333333,20.4 92.88333333,20.39166667 92.875,20.39166667 92.86666667,20.39166667 92.85833333,20.39166667 92.85833333,20.4</coordinates></LinearRing></outerBoundaryIs></Polygon><Polygon><outerBoundaryIs><LinearRing><coordinates>92.80833333,20.29166667 92.80833333,20.28333333 92.8,20.28333333 92.79166667,20.28333333 92.79166667,20.29166667 92.78333333,20.29166667 92.775,20.29166667 92.775,20.3 92.775,20.30833333 92.775,20.31666667 92.76666667,20.31666667 92.76666667,20.325 92.76666667,20.33333333 92.76666667,20.34166667 92.76666667,20.35 92.76666667,20.35833333 92.76666667,20.36666667 92.76666667,20.375 92.76666667,20.38333333 92.76666667,20.39166667 92.76666667,20.4 92.76666667,20.40833333 92.76666667,20.41666667 92.76666667,20.425 92.76666667,20.43333333 92.775,20.43333333 92.78333333,20.43333333 92.79166667,20.43333333 92.8,20.43333333 92.80833333,20.43333333 92.80833333,20.425 92.81666667,20.425 92.81666667,20.41666667 92.81666667,20.40833333 92.825,20.40833333 92.83333333,20.40833333 92.83333333,20.4 92.825,20.4 92.825,20.39166667 92.83333333,20.39166667 92.83333333,20.38333333 92.83333333,20.375 92.83333333,20.36666667 92.84166667,20.36666667 92.84166667,20.35833333 92.84166667,20.35 92.85,20.35 92.85,20.34166667 92.85833333,20.34166667 92.85833333,20.33333333 92.85833333,20.325 92.86666667,20.325 92.86666667,20.31666667 92.85833333,20.31666667 92.85833333,20.30833333 92.85,20.30833333 92.85,20.3 92.84166667,20.3 92.84166667,20.29166667 92.83333333,20.29166667 92.825,20.29166667 92.81666667,20.29166667 92.80833333,20.29166667</coordinates></LinearRing></outerBoundaryIs></Polygon><Polygon><outerBoundaryIs><LinearRing><coordinates>93.31666667,20.81666667 93.325,20.81666667 93.325,20.80833333 93.31666667,20.80833333 93.31666667,20.81666667</coordinates></LinearRing></outerBoundaryIs></Polygon><Polygon><outerBoundaryIs><LinearRing><coordinates>93.26666667,20.825 93.275,20.825 93.28333333,20.825 93.28333333,20.81666667 93.275,20.81666667 93.26666667,20.81666667 93.26666667,20.825</coordinates></LinearRing></outerBoundaryIs></Polygon><Polygon><outerBoundaryIs><LinearRing><coordinates>93.30833333,20.80833333 93.31666667,20.80833333 93.31666667,20.8 93.30833333,20.8 93.3,20.8 93.3,20.80833333 93.3,20.81666667 93.3,20.825 93.30833333,20.825 93.31666667,20.825 93.31666667,20.81666667 93.30833333,20.81666667 93.30833333,20.80833333</coordinates></LinearRing></outerBoundaryIs></Polygon><Polygon><outerBoundaryIs><LinearRing><coordinates>93.29166667,20.83333333 93.3,20.83333333 93.3,20.825 93.29166667,20.825 93.29166667,20.83333333</coordinates></LinearRing></outerBoundaryIs></Polygon><Polygon><outerBoundaryIs><LinearRing><coordinates>93.25833333,20.83333333 93.26666667,20.83333333 93.26666667,20.825 93.25833333,20.825 93.25833333,20.83333333</coordinates></LinearRing></outerBoundaryIs></Polygon><Polygon><outerBoundaryIs><LinearRing><coordinates>93.14166667,20.925 93.15,20.925 93.15,20.91666667 93.14166667,20.91666667 93.14166667,20.925</coordinates></LinearRing></outerBoundaryIs></Polygon><Polygon><outerBoundaryIs><LinearRing><coordinates>93.1,21.0 93.10833333,21.0 93.10833333,20.99166667 93.1,20.99166667 93.1,21.0</coordinates></LinearRing></outerBoundaryIs></Polygon><Polygon><outerBoundaryIs><LinearRing><coordinates>93.15833333,21.04166667 93.16666667,21.04166667 93.16666667,21.03333333 93.15833333,21.03333333 93.15833333,21.04166667</coordinates></LinearRing></outerBoundaryIs></Polygon><Polygon><outerBoundaryIs><LinearRing><coordinates>93.11666667,21.00833333 93.11666667,21.0 93.10833333,21.0 93.10833333,21.00833333 93.1,21.00833333 93.1,21.01666667 93.10833333,21.01666667 93.11666667,21.01666667 93.11666667,21.00833333</coordinates></LinearRing></outerBoundaryIs></Polygon><Polygon><outerBoundaryIs><LinearRing><coordinates>93.10833333,20.99166667 93.11666667,20.99166667 93.11666667,20.98333333 93.10833333,20.98333333 93.10833333,20.99166667</coordinates></LinearRing></outerBoundaryIs></Polygon><Polygon><outerBoundaryIs><LinearRing><coordinates>93.24166667,20.89166667 93.25,20.89166667 93.25,20.88333333 93.24166667,20.88333333 93.24166667,20.89166667</coordinates></LinearRing></outerBoundaryIs></Polygon><Polygon><outerBoundaryIs><LinearRing><coordinates>93.24166667,20.90833333 93.25,20.90833333 93.25,20.9 93.24166667,20.9 93.24166667,20.90833333</coordinates></LinearRing></outerBoundaryIs></Polygon><Polygon><outerBoundaryIs><LinearRing><coordinates>92.20833333,21.13333333 92.21666667,21.13333333 92.21666667,21.125 92.20833333,21.125 92.20833333,21.13333333</coordinates></LinearRing></outerBoundaryIs></Polygon><Polygon><outerBoundaryIs><LinearRing><coordinates>92.775,21.10833333 92.78333333,21.10833333 92.78333333,21.1 92.775,21.1 92.775,21.10833333</coordinates></LinearRing></outerBoundaryIs></Polygon><Polygon><outerBoundaryIs><LinearRing><coordinates>92.88333333,21.16666667 92.89166667,21.16666667 92.89166667,21.15833333 92.88333333,21.15833333 92.88333333,21.16666667</coordinates></LinearRing></outerBoundaryIs></Polygon><Polygon><outerBoundaryIs><LinearRing><coordinates>92.875,21.175 92.88333333,21.175 92.88333333,21.16666667 92.875,21.16666667 92.875,21.175</coordinates></LinearRing></outerBoundaryIs></Polygon><Polygon><outerBoundaryIs><LinearRing><coordinates>93.025,21.15 93.03333333,21.15 93.03333333,21.14166667 93.025,21.14166667 93.025,21.15</coordinates></LinearRing></outerBoundaryIs></Polygon><Polygon><outerBoundaryIs><LinearRing><coordinates>93.01666667,21.15833333 93.025,21.15833333 93.025,21.15 93.01666667,21.15 93.01666667,21.15833333</coordinates></LinearRing></outerBoundaryIs></Polygon><Polygon><outerBoundaryIs><LinearRing><coordinates>92.68333333,21.225 92.69166667,21.225 92.69166667,21.21666667 92.68333333,21.21666667 92.68333333,21.225</coordinates></LinearRing></outerBoundaryIs></Polygon><Polygon><outerBoundaryIs><LinearRing><coordinates>92.69166667,21.24166667 92.69166667,21.23333333 92.68333333,21.23333333 92.68333333,21.24166667 92.675,21.24166667 92.675,21.25 92.68333333,21.25 92.69166667,21.25 92.69166667,21.24166667</coordinates></LinearRing></outerBoundaryIs></Polygon><Polygon><outerBoundaryIs><LinearRing><coordinates>92.5,21.60833333 92.50833333,21.60833333 92.50833333,21.6 92.5,21.6 92.5,21.60833333</coordinates></LinearRing></outerBoundaryIs></Polygon><Polygon><outerBoundaryIs><LinearRing><coordinates>92.48333333,21.675 92.49166667,21.675 92.49166667,21.66666667 92.48333333,21.66666667 92.48333333,21.675</coordinates></LinearRing></outerBoundaryIs></Polygon><Polygon><outerBoundaryIs><LinearRing><coordinates>92.49166667,21.65 92.5,21.65 92.5,21.64166667 92.49166667,21.64166667 92.49166667,21.65</coordinates></LinearRing></outerBoundaryIs></Polygon><Polygon><outerBoundaryIs><LinearRing><coordinates>92.48333333,21.65833333 92.49166667,21.65833333 92.49166667,21.65 92.48333333,21.65 92.48333333,21.65833333</coordinates></LinearRing></outerBoundaryIs></Polygon><Polygon><outerBoundaryIs><LinearRing><coordinates>92.49166667,21.73333333 92.5,21.73333333 92.5,21.725 92.49166667,21.725 92.49166667,21.73333333</coordinates></LinearRing></outerBoundaryIs></Polygon><Polygon><outerBoundaryIs><LinearRing><coordinates>92.56666667,21.74166667 92.575,21.74166667 92.575,21.73333333 92.56666667,21.73333333 92.55833333,21.73333333 92.55833333,21.74166667 92.55833333,21.75 92.56666667,21.75 92.56666667,21.74166667</coordinates></LinearRing></outerBoundaryIs></Polygon><Polygon><outerBoundaryIs><LinearRing><coordinates>92.53333333,21.78333333 92.54166667,21.78333333 92.54166667,21.775 92.53333333,21.775 92.53333333,21.78333333</coordinates></LinearRing></outerBoundaryIs></Polygon><Polygon><outerBoundaryIs><LinearRing><coordinates>92.48333333,21.925 92.49166667,21.925 92.49166667,21.91666667 92.48333333,21.91666667 92.48333333,21.925</coordinates></LinearRing></outerBoundaryIs></Polygon><Polygon><outerBoundaryIs><LinearRing><coordinates>92.45833333,21.98333333 92.45833333,21.975 92.45,21.975 92.45,21.98333333 92.45,21.99166667 92.45833333,21.99166667 92.46666667,21.99166667 92.46666667,21.98333333 92.45833333,21.98333333</coordinates></LinearRing></outerBoundaryIs></Polygon><Polygon><outerBoundaryIs><LinearRing><coordinates>92.35,22.29166667 92.35833333,22.29166667 92.35833333,22.28333333 92.35,22.28333333 92.35,22.29166667</coordinates></LinearRing></outerBoundaryIs></Polygon><Polygon><outerBoundaryIs><LinearRing><coordinates>92.34166667,22.325 92.34166667,22.31666667 92.33333333,22.31666667 92.33333333,22.325 92.33333333,22.33333333 92.34166667,22.33333333 92.34166667,22.325</coordinates></LinearRing></outerBoundaryIs></Polygon><Polygon><outerBoundaryIs><LinearRing><coordinates>92.375,22.275 92.375,22.26666667 92.36666667,22.26666667 92.36666667,22.275 92.35833333,22.275 92.35833333,22.28333333 92.36666667,22.28333333 92.36666667,22.29166667 92.375,22.29166667 92.375,22.28333333 92.375,22.275</coordinates></LinearRing></outerBoundaryIs></Polygon><Polygon><outerBoundaryIs><LinearRing><coordinates>92.3,22.4 92.30833333,22.4 92.30833333,22.39166667 92.3,22.39166667 92.3,22.4</coordinates></LinearRing></outerBoundaryIs></Polygon><Polygon><outerBoundaryIs><LinearRing><coordinates>92.16666667,22.475 92.175,22.475 92.175,22.46666667 92.16666667,22.46666667 92.16666667,22.475</coordinates></LinearRing></outerBoundaryIs></Polygon><Polygon><outerBoundaryIs><LinearRing><coordinates>90.275,22.35833333 90.28333333,22.35833333 90.28333333,22.35 90.275,22.35 90.275,22.35833333</coordinates></LinearRing></outerBoundaryIs></Polygon><Polygon><outerBoundaryIs><LinearRing><coordinates>92.31666667,22.51666667 92.31666667,22.50833333 92.30833333,22.50833333 92.30833333,22.51666667 92.3,22.51666667 92.3,22.525 92.30833333,22.525 92.31666667,22.525 92.31666667,22.51666667</coordinates></LinearRing></outerBoundaryIs></Polygon><Polygon><outerBoundaryIs><LinearRing><coordinates>92.25833333,22.55833333 92.26666667,22.55833333 92.26666667,22.55 92.25833333,22.55 92.25833333,22.55833333</coordinates></LinearRing></outerBoundaryIs></Polygon><Polygon><outerBoundaryIs><LinearRing><coordinates>91.94166667,22.675 91.95,22.675 91.95,22.66666667 91.94166667,22.66666667 91.94166667,22.675</coordinates></LinearRing></outerBoundaryIs></Polygon><Polygon><outerBoundaryIs><LinearRing><coordinates>92.06666667,22.65 92.06666667,22.64166667 92.05833333,22.64166667 92.05,22.64166667 92.05,22.65 92.05,22.65833333 92.05833333,22.65833333 92.06666667,22.65833333 92.06666667,22.66666667 92.075,22.66666667 92.08333333,22.66666667 92.08333333,22.65833333 92.075,22.65833333 92.075,22.65 92.06666667,22.65</coordinates></LinearRing></outerBoundaryIs></Polygon><Polygon><outerBoundaryIs><LinearRing><coordinates>92.04166667,22.66666667 92.05,22.66666667 92.05,22.65833333 92.04166667,22.65833333 92.04166667,22.66666667</coordinates></LinearRing></outerBoundaryIs></Polygon><Polygon><outerBoundaryIs><LinearRing><coordinates>92.15833333,22.63333333 92.16666667,22.63333333 92.16666667,22.625 92.15833333,22.625 92.15833333,22.63333333</coordinates></LinearRing></outerBoundaryIs></Polygon><Polygon><outerBoundaryIs><LinearRing><coordinates>92.14166667,22.56666667 92.15,22.56666667 92.15833333,22.56666667 92.15833333,22.55833333 92.15,22.55833333 92.14166667,22.55833333 92.14166667,22.56666667</coordinates></LinearRing></outerBoundaryIs></Polygon><Polygon><outerBoundaryIs><LinearRing><coordinates>91.925,22.71666667 91.93333333,22.71666667 91.93333333,22.70833333 91.925,22.70833333 91.925,22.71666667</coordinates></LinearRing></outerBoundaryIs></Polygon><Polygon><outerBoundaryIs><LinearRing><coordinates>90.48333333,22.73333333 90.49166667,22.73333333 90.49166667,22.725 90.48333333,22.725 90.475,22.725 90.475,22.73333333 90.48333333,22.73333333</coordinates></LinearRing></outerBoundaryIs></Polygon><Polygon><outerBoundaryIs><LinearRing><coordinates>91.85,22.775 91.85833333,22.775 91.85833333,22.76666667 91.85,22.76666667 91.85,22.775</coordinates></LinearRing></outerBoundaryIs></Polygon><Polygon><outerBoundaryIs><LinearRing><coordinates>91.41666667,22.81666667 91.425,22.81666667 91.425,22.80833333 91.41666667,22.80833333 91.41666667,22.81666667</coordinates></LinearRing></outerBoundaryIs></Polygon><Polygon><outerBoundaryIs><LinearRing><coordinates>91.425,22.825 91.43333333,22.825 91.43333333,22.81666667 91.425,22.81666667 91.425,22.825</coordinates></LinearRing></outerBoundaryIs></Polygon><Polygon><outerBoundaryIs><LinearRing><coordinates>92.29166667,22.49166667 92.29166667,22.48333333 92.28333333,22.48333333 92.28333333,22.49166667 92.28333333,22.5 92.28333333,22.50833333 92.275,22.50833333 92.275,22.5 92.26666667,22.5 92.25833333,22.5 92.25833333,22.50833333 92.26666667,22.50833333 92.26666667,22.51666667 92.275,22.51666667 92.28333333,22.51666667 92.29166667,22.51666667 92.3,22.51666667 92.3,22.50833333 92.29166667,22.50833333 92.29166667,22.5 92.29166667,22.49166667</coordinates></LinearRing></outerBoundaryIs></Polygon><Polygon><outerBoundaryIs><LinearRing><coordinates>92.3,22.46666667 92.3,22.45833333 92.29166667,22.45833333 92.29166667,22.46666667 92.29166667,22.475 92.29166667,22.48333333 92.3,22.48333333 92.3,22.49166667 92.3,22.5 92.3,22.50833333 92.30833333,22.50833333 92.30833333,22.5 92.30833333,22.49166667 92.30833333,22.48333333 92.30833333,22.475 92.3,22.475 92.3,22.46666667</coordinates></LinearRing></outerBoundaryIs></Polygon><Polygon><outerBoundaryIs><LinearRing><coordinates>90.20833333,22.50833333 90.21666667,22.50833333 90.21666667,22.5 90.20833333,22.5 90.20833333,22.50833333</coordinates></LinearRing></outerBoundaryIs></Polygon><Polygon><outerBoundaryIs><LinearRing><coordinates>92.31666667,22.50833333 92.325,22.50833333 92.325,22.5 92.31666667,22.5 92.31666667,22.50833333</coordinates></LinearRing></outerBoundaryIs></Polygon><Polygon><outerBoundaryIs><LinearRing><coordinates>90.44166667,22.09166667 90.44166667,22.08333333 90.43333333,22.08333333 90.425,22.08333333 90.425,22.09166667 90.41666667,22.09166667 90.40833333,22.09166667 90.4,22.09166667 90.39166667,22.09166667 90.39166667,22.1 90.38333333,22.1 90.38333333,22.10833333 90.38333333,22.11666667 90.38333333,22.125 90.39166667,22.125 90.4,22.125 90.4,22.13333333 90.4,22.14166667 90.40833333,22.14166667 90.40833333,22.15 90.40833333,22.15833333 90.40833333,22.16666667 90.40833333,22.175 90.41666667,22.175 90.425,22.175 90.425,22.18333333 90.43333333,22.18333333 90.43333333,22.19166667 90.425,22.19166667 90.425,22.2 90.41666667,22.2 90.41666667,22.20833333 90.40833333,22.20833333 90.40833333,22.21666667 90.4,22.21666667 90.4,22.225 90.4,22.23333333 90.39166667,22.23333333 90.39166667,22.225 90.39166667,22.21666667 90.39166667,22.20833333 90.38333333,22.20833333 90.38333333,22.2 90.375,22.2 90.375,22.19166667 90.36666667,22.19166667 90.36666667,22.18333333 90.35833333,22.18333333 90.35,22.18333333 90.35,22.175 90.34166667,22.175 90.34166667,22.16666667 90.33333333,22.16666667 90.33333333,22.15833333 90.34166667,22.15833333 90.34166667,22.15 90.35,22.15 90.35,22.14166667 90.35833333,22.14166667 90.36666667,22.14166667 90.36666667,22.13333333 90.375,22.13333333 90.375,22.125 90.375,22.11666667 90.375,22.10833333 90.36666667,22.10833333 90.35833333,22.10833333 90.35833333,22.1 90.36666667,22.1 90.375,22.1 90.375,22.09166667 90.375,22.08333333 90.375,22.075 90.36666667,22.075 90.36666667,22.06666667 90.35833333,22.06666667 90.35,22.06666667 90.35,22.05833333 90.34166667,22.05833333 90.33333333,22.05833333 90.33333333,22.05 90.33333333,22.04166667 90.325,22.04166667 90.325,22.03333333 90.325,22.025 90.325,22.01666667 90.31666667,22.01666667 90.31666667,22.00833333 90.31666667,22.0 90.31666667,21.99166667 90.30833333,21.99166667 90.30833333,21.98333333 90.3,21.98333333 90.29166667,21.98333333 90.29166667,21.975 90.3,21.975 90.3,21.96666667 90.3,21.95833333 90.3,21.95 90.3,21.94166667 90.3,21.93333333 90.29166667,21.93333333 90.29166667,21.925 90.29166667,21.91666667 90.28333333,21.91666667 90.28333333,21.90833333 90.28333333,21.9 90.275,21.9 90.275,21.89166667 90.275,21.88333333 90.26666667,21.88333333 90.26666667,21.89166667 90.25833333,21.89166667 90.25,21.89166667 90.25,21.88333333 90.25833333,21.88333333 90.25833333,21.875 90.25833333,21.86666667 90.25,21.86666667 90.24166667,21.86666667 90.24166667,21.85833333 90.25,21.85833333 90.25833333,21.85833333 90.25833333,21.85 90.25833333,21.84166667 90.25,21.84166667 90.25,21.83333333 90.24166667,21.83333333 90.24166667,21.825 90.23333333,21.825 90.23333333,21.81666667 90.225,21.81666667 90.21666667,21.81666667 90.20833333,21.81666667 90.20833333,21.80833333 90.2,21.80833333 90.2,21.8 90.19166667,21.8 90.18333333,21.8 90.175,21.8 90.16666667,21.8 90.15833333,21.8 90.15,21.8 90.15,21.80833333 90.14166667,21.80833333 90.13333333,21.80833333 90.125,21.80833333 90.125,21.81666667 90.11666667,21.81666667 90.10833333,21.81666667 90.10833333,21.825 90.1,21.825 90.09166667,21.825 90.09166667,21.83333333 90.08333333,21.83333333 90.08333333,21.84166667 90.09166667,21.84166667 90.1,21.84166667 90.1,21.85 90.1,21.85833333 90.1,21.86666667 90.1,21.875 90.10833333,21.875 90.10833333,21.88333333 90.11666667,21.88333333 90.11666667,21.89166667 90.125,21.89166667 90.13333333,21.89166667 90.14166667,21.89166667 90.14166667,21.9 90.13333333,21.9 90.125,21.9 90.11666667,21.9 90.11666667,21.90833333 90.11666667,21.91666667 90.125,21.91666667 90.13333333,21.91666667 90.14166667,21.91666667 90.15,21.91666667 90.15,21.925 90.15,21.93333333 90.15,21.94166667 90.14166667,21.94166667 90.14166667,21.95 90.14166667,21.95833333 90.14166667,21.96666667 90.15,21.96666667 90.15,21.975 90.14166667,21.975 90.13333333,21.975 90.13333333,21.96666667 90.13333333,21.95833333 90.13333333,21.95 90.13333333,21.94166667 90.13333333,21.93333333 90.14166667,21.93333333 90.14166667,21.925 90.13333333,21.925 90.125,21.925 90.125,21.93333333 90.11666667,21.93333333 90.11666667,21.925 90.10833333,21.925 90.10833333,21.91666667 90.10833333,21.90833333 90.10833333,21.9 90.10833333,21.89166667 90.1,21.89166667 90.1,21.88333333 90.09166667,21.88333333 90.09166667,21.875 90.08333333,21.875 90.08333333,21.86666667 90.075,21.86666667 90.075,21.85833333 90.06666667,21.85833333 90.05833333,21.85833333 90.05833333,21.86666667 90.05,21.86666667 90.05,21.875 90.05,21.88333333 90.04166667,21.88333333 90.03333333,21.88333333 90.03333333,21.89166667 90.04166667,21.89166667 90.04166667,21.9 90.04166667,21.90833333 90.04166667,21.91666667 90.04166667,21.925 90.05,21.925 90.05,21.93333333 90.05,21.94166667 90.05,21.95 90.05,21.95833333 90.05833333,21.95833333 90.06666667,21.95833333 90.06666667,21.96666667 90.075,21.96666667 90.075,21.95833333 90.075,21.95 90.08333333,21.95 90.08333333,21.95833333 90.08333333,21.96666667 90.08333333,21.975 90.08333333,21.98333333 90.08333333,21.99166667 90.075,21.99166667 90.075,22.0 90.075,22.00833333 90.08333333,22.00833333 90.08333333,22.01666667 90.08333333,22.025 90.09166667,22.025 90.09166667,22.03333333 90.09166667,22.04166667 90.1,22.04166667 90.1,22.05 90.10833333,22.05 90.10833333,22.05833333 90.11666667,22.05833333 90.11666667,22.06666667 90.125,22.06666667 90.125,22.075 90.13333333,22.075 90.13333333,22.08333333 90.14166667,22.08333333 90.14166667,22.09166667 90.15,22.09166667 90.15,22.1 90.15833333,22.1 90.15833333,22.10833333 90.15833333,22.11666667 90.16666667,22.11666667 90.16666667,22.10833333 90.175,22.10833333 90.18333333,22.10833333 90.19166667,22.10833333 90.2,22.10833333 90.20833333,22.10833333 90.20833333,22.11666667 90.21666667,22.11666667 90.21666667,22.125 90.225,22.125 90.225,22.13333333 90.225,22.14166667 90.225,22.15 90.225,22.15833333 90.225,22.16666667 90.23333333,22.16666667 90.23333333,22.175 90.23333333,22.18333333 90.24166667,22.18333333 90.24166667,22.19166667 90.24166667,22.2 90.23333333,22.2 90.23333333,22.20833333 90.23333333,22.21666667 90.23333333,22.225 90.225,22.225 90.21666667,22.225 90.21666667,22.23333333 90.21666667,22.24166667 90.21666667,22.25 90.21666667,22.25833333 90.21666667,22.26666667 90.21666667,22.275 90.21666667,22.28333333 90.21666667,22.29166667 90.21666667,22.3 90.20833333,22.3 90.20833333,22.30833333 90.20833333,22.31666667 90.21666667,22.31666667 90.21666667,22.325 90.20833333,22.325 90.20833333,22.33333333 90.21666667,22.33333333 90.225,22.33333333 90.23333333,22.33333333 90.24166667,22.33333333 90.25,22.33333333 90.25833333,22.33333333 90.25833333,22.34166667 90.26666667,22.34166667 90.275,22.34166667 90.28333333,22.34166667 90.28333333,22.35 90.29166667,22.35 90.29166667,22.35833333 90.29166667,22.36666667 90.3,22.36666667 90.3,22.375 90.3,22.38333333 90.29166667,22.38333333 90.29166667,22.375 90.28333333,22.375 90.28333333,22.36666667 90.275,22.36666667 90.275,22.35833333 90.26666667,22.35833333 90.26666667,22.36666667 90.26666667,22.375 90.26666667,22.38333333 90.275,22.38333333 90.275,22.39166667 90.275,22.4 90.28333333,22.4 90.28333333,22.40833333 90.28333333,22.41666667 90.29166667,22.41666667 90.29166667,22.425 90.3,22.425 90.3,22.43333333 90.30833333,22.43333333 90.30833333,22.44166667 90.30833333,22.45 90.30833333,22.45833333 90.31666667,22.45833333 90.31666667,22.46666667 90.325,22.46666667 90.33333333,22.46666667 90.33333333,22.475 90.325,22.475 90.31666667,22.475 90.30833333,22.475 90.30833333,22.46666667 90.3,22.46666667 90.3,22.45833333 90.3,22.45 90.3,22.44166667 90.29166667,22.44166667 90.29166667,22.43333333 90.28333333,22.43333333 90.28333333,22.425 90.275,22.425 90.275,22.41666667 90.26666667,22.41666667 90.26666667,22.40833333 90.26666667,22.4 90.25833333,22.4 90.25833333,22.39166667 90.25833333,22.38333333 90.25833333,22.375 90.25833333,22.36666667 90.25833333,22.35833333 90.25833333,22.35 90.25,22.35 90.25,22.34166667 90.24166667,22.34166667 90.24166667,22.35 90.23333333,22.35 90.225,22.35 90.21666667,22.35 90.21666667,22.34166667 90.20833333,22.34166667 90.2,22.34166667 90.2,22.33333333 90.2,22.325 90.2,22.31666667 90.2,22.30833333 90.2,22.3 90.2,22.29166667 90.2,22.28333333 90.2,22.275 90.20833333,22.275 90.20833333,22.26666667 90.20833333,22.25833333 90.20833333,22.25 90.20833333,22.24166667 90.20833333,22.23333333 90.20833333,22.225 90.20833333,22.21666667 90.20833333,22.20833333 90.21666667,22.20833333 90.21666667,22.2 90.225,22.2 90.225,22.19166667 90.225,22.18333333 90.225,22.175 90.21666667,22.175 90.21666667,22.16666667 90.21666667,22.15833333 90.20833333,22.15833333 90.20833333,22.15 90.20833333,22.14166667 90.20833333,22.13333333 90.20833333,22.125 90.2,22.125 90.19166667,22.125 90.18333333,22.125 90.175,22.125 90.16666667,22.125 90.15833333,22.125 90.15,22.125 90.15,22.11666667 90.14166667,22.11666667 90.14166667,22.10833333 90.14166667,22.1 90.13333333,22.1 90.13333333,22.09166667 90.125,22.09166667 90.125,22.08333333 90.11666667,22.08333333 90.11666667,22.075 90.10833333,22.075 90.1,22.075 90.1,22.06666667 90.09166667,22.06666667 90.09166667,22.05833333 90.08333333,22.05833333 90.08333333,22.05 90.075,22.05 90.075,22.04166667 90.075,22.03333333 90.06666667,22.03333333 90.06666667,22.025 90.05833333,22.025 90.05833333,22.01666667 90.05833333,22.00833333 90.05833333,22.0 90.05833333,21.99166667 90.05833333,21.98333333 90.05,21.98333333 90.04166667,21.98333333 90.03333333,21.98333333 90.03333333,21.99166667 90.04166667,21.99166667 90.04166667,22.0 90.04166667,22.00833333 90.04166667,22.01666667 90.04166667,22.025 90.04166667,22.03333333 90.04166667,22.04166667 90.04166667,22.05 90.05,22.05 90.05,22.05833333 90.04166667,22.05833333 90.04166667,22.06666667 90.04166667,22.075 90.04166667,22.08333333 90.05,22.08333333 90.05,22.09166667 90.04166667,22.09166667 90.04166667,22.1 90.05,22.1 90.05,22.10833333 90.05,22.11666667 90.05,22.125 90.05833333,22.125 90.05833333,22.13333333 90.05833333,22.14166667 90.05833333,22.15 90.06666667,22.15 90.075,22.15 90.08333333,22.15 90.09166667,22.15 90.1,22.15 90.10833333,22.15 90.10833333,22.15833333 90.1,22.15833333 90.09166667,22.15833333 90.08333333,22.15833333 90.075,22.15833333 90.075,22.16666667 90.06666667,22.16666667 90.06666667,22.175 90.05833333,22.175 90.05833333,22.18333333 90.05833333,22.19166667 90.05833333,22.2 90.06666667,22.2 90.06666667,22.20833333 90.075,22.20833333 90.075,22.21666667 90.08333333,22.21666667 90.08333333,22.225 90.08333333,22.23333333 90.08333333,22.24166667 90.09166667,22.24166667 90.09166667,22.25 90.09166667,22.25833333 90.09166667,22.26666667 90.1,22.26666667 90.10833333,22.26666667 90.10833333,22.275 90.11666667,22.275 90.11666667,22.28333333 90.11666667,22.29166667 90.11666667,22.3 90.11666667,22.30833333 90.10833333,22.30833333 90.10833333,22.31666667 90.11666667,22.31666667 90.11666667,22.325 90.10833333,22.325 90.10833333,22.33333333 90.11666667,22.33333333 90.11666667,22.34166667 90.10833333,22.34166667 90.10833333,22.35 90.11666667,22.35 90.11666667,22.35833333 90.125,22.35833333 90.125,22.36666667 90.13333333,22.36666667 90.13333333,22.375 90.13333333,22.38333333 90.14166667,22.38333333 90.14166667,22.39166667 90.15,22.39166667 90.15,22.4 90.15833333,22.4 90.15833333,22.40833333 90.16666667,22.40833333 90.16666667,22.41666667 90.175,22.41666667 90.175,22.425 90.175,22.43333333 90.18333333,22.43333333 90.18333333,22.44166667 90.18333333,22.45 90.18333333,22.45833333 90.18333333,22.46666667 90.19166667,22.46666667 90.2,22.46666667 90.2,22.475 90.2,22.48333333 90.20833333,22.48333333 90.20833333,22.49166667 90.21666667,22.49166667 90.21666667,22.5 90.225,22.5 90.225,22.50833333 90.225,22.51666667 90.23333333,22.51666667 90.23333333,22.525 90.23333333,22.53333333 90.23333333,22.54166667 90.24166667,22.54166667 90.24166667,22.55 90.24166667,22.55833333 90.25,22.55833333 90.25,22.56666667 90.25833333,22.56666667 90.25833333,22.575 90.26666667,22.575 90.275,22.575 90.275,22.58333333 90.28333333,22.58333333 90.28333333,22.59166667 90.29166667,22.59166667 90.29166667,22.6 90.3,22.6 90.30833333,22.6 90.30833333,22.60833333 90.31666667,22.60833333 90.31666667,22.61666667 90.325,22.61666667 90.325,22.60833333 90.33333333,22.60833333 90.33333333,22.61666667 90.34166667,22.61666667 90.34166667,22.60833333 90.35,22.60833333 90.35,22.61666667 90.35,22.625 90.35,22.63333333 90.35833333,22.63333333 90.36666667,22.63333333 90.36666667,22.64166667 90.375,22.64166667 90.375,22.65 90.375,22.65833333 90.38333333,22.65833333 90.39166667,22.65833333 90.39166667,22.66666667 90.4,22.66666667 90.40833333,22.66666667 90.40833333,22.675 90.40833333,22.68333333 90.41666667,22.68333333 90.41666667,22.69166667 90.425,22.69166667 90.43333333,22.69166667 90.43333333,22.7 90.44166667,22.7 90.44166667,22.70833333 90.45,22.70833333 90.45,22.71666667 90.45833333,22.71666667 90.45833333,22.725 90.45833333,22.73333333 90.46666667,22.73333333 90.46666667,22.725 90.475,22.725 90.475,22.71666667 90.48333333,22.71666667 90.48333333,22.70833333 90.48333333,22.7 90.48333333,22.69166667 90.48333333,22.68333333 90.48333333,22.675 90.475,22.675 90.475,22.66666667 90.475,22.65833333 90.48333333,22.65833333 90.48333333,22.66666667 90.49166667,22.66666667 90.49166667,22.675 90.5,22.675 90.5,22.66666667 90.5,22.65833333 90.5,22.65 90.50833333,22.65 90.50833333,22.64166667 90.50833333,22.63333333 90.50833333,22.625 90.50833333,22.61666667 90.50833333,22.60833333 90.50833333,22.6 90.50833333,22.59166667 90.50833333,22.58333333 90.51666667,22.58333333 90.51666667,22.575 90.525,22.575 90.53333333,22.575 90.53333333,22.56666667 90.54166667,22.56666667 90.54166667,22.55833333 90.55,22.55833333 90.55,22.55 90.55833333,22.55 90.56666667,22.55 90.56666667,22.54166667 90.575,22.54166667 90.575,22.53333333 90.575,22.525 90.58333333,22.525 90.58333333,22.51666667 90.58333333,22.50833333 90.58333333,22.5 90.58333333,22.49166667 90.58333333,22.48333333 90.58333333,22.475 90.58333333,22.46666667 90.58333333,22.45833333 90.59166667,22.45833333 90.59166667,22.45 90.59166667,22.44166667 90.58333333,22.44166667 90.58333333,22.43333333 90.59166667,22.43333333 90.59166667,22.425 90.59166667,22.41666667 90.6,22.41666667 90.6,22.40833333 90.6,22.4 90.6,22.39166667 90.60833333,22.39166667 90.60833333,22.38333333 90.60833333,22.375 90.60833333,22.36666667 90.60833333,22.35833333 90.60833333,22.35 90.60833333,22.34166667 90.60833333,22.33333333 90.61666667,22.33333333 90.61666667,22.325 90.61666667,22.31666667 90.60833333,22.31666667 90.60833333,22.30833333 90.60833333,22.3 90.60833333,22.29166667 90.60833333,22.28333333 90.6,22.28333333 90.6,22.275 90.59166667,22.275 90.59166667,22.26666667 90.59166667,22.25833333 90.58333333,22.25833333 90.58333333,22.25 90.575,22.25 90.56666667,22.25 90.56666667,22.24166667 90.55833333,22.24166667 90.55833333,22.23333333 90.55,22.23333333 90.55,22.225 90.54166667,22.225 90.54166667,22.21666667 90.53333333,22.21666667 90.53333333,22.20833333 90.53333333,22.2 90.525,22.2 90.525,22.19166667 90.525,22.18333333 90.525,22.175 90.525,22.16666667 90.51666667,22.16666667 90.51666667,22.175 90.51666667,22.18333333 90.50833333,22.18333333 90.50833333,22.175 90.5,22.175 90.49166667,22.175 90.49166667,22.16666667 90.5,22.16666667 90.5,22.15833333 90.49166667,22.15833333 90.49166667,22.15 90.49166667,22.14166667 90.48333333,22.14166667 90.48333333,22.13333333 90.48333333,22.125 90.475,22.125 90.475,22.11666667 90.46666667,22.11666667 90.46666667,22.10833333 90.45833333,22.10833333 90.45833333,22.1 90.45,22.1 90.45,22.09166667 90.44166667,22.09166667</coordinates></LinearRing></outerBoundaryIs><innerBoundaryIs><LinearRing><coordinates>90.4,22.23333333 90.40833333,22.23333333 90.40833333,22.24166667 90.40833333,22.25 90.40833333,22.25833333 90.41666667,22.25833333 90.41666667,22.26666667 90.41666667,22.275 90.40833333,22.275 90.40833333,22.26666667 90.4,22.26666667 90.4,22.25833333 90.4,22.25 90.4,22.24166667 90.4,22.23333333</coordinates></LinearRing></innerBoundaryIs><innerBoundaryIs><LinearRing><coordinates>90.40833333,22.275 90.40833333,22.28333333 90.40833333,22.29166667 90.4,22.29166667 90.4,22.28333333 90.39166667,22.28333333 90.39166667,22.275 90.4,22.275 90.40833333,22.275</coordinates></LinearRing></innerBoundaryIs><innerBoundaryIs><LinearRing><coordinates>90.39166667,22.28333333 90.39166667,22.29166667 90.38333333,22.29166667 90.38333333,22.3 90.38333333,22.30833333 90.375,22.30833333 90.375,22.3 90.36666667,22.3 90.36666667,22.29166667 90.375,22.29166667 90.375,22.28333333 90.38333333,22.28333333 90.39166667,22.28333333</coordinates></LinearRing></innerBoundaryIs><innerBoundaryIs><LinearRing><coordinates>90.38333333,22.30833333 90.39166667,22.30833333 90.4,22.30833333 90.4,22.31666667 90.40833333,22.31666667 90.40833333,22.325 90.40833333,22.33333333 90.4,22.33333333 90.4,22.325 90.39166667,22.325 90.39166667,22.31666667 90.38333333,22.31666667 90.38333333,22.30833333</coordinates></LinearRing></innerBoundaryIs><innerBoundaryIs><LinearRing><coordinates>90.40833333,22.33333333 90.41666667,22.33333333 90.41666667,22.34166667 90.40833333,22.34166667 90.40833333,22.33333333</coordinates></LinearRing></innerBoundaryIs><innerBoundaryIs><LinearRing><coordinates>90.41666667,22.34166667 90.425,22.34166667 90.425,22.35 90.41666667,22.35 90.41666667,22.34166667</coordinates></LinearRing></innerBoundaryIs><innerBoundaryIs><LinearRing><coordinates>90.35,22.18333333 90.35,22.19166667 90.34166667,22.19166667 90.34166667,22.18333333 90.35,22.18333333</coordinates></LinearRing></innerBoundaryIs><innerBoundaryIs><LinearRing><coordinates>90.25,21.89166667 90.25,21.9 90.25,21.90833333 90.24166667,21.90833333 90.24166667,21.9 90.24166667,21.89166667 90.25,21.89166667</coordinates></LinearRing></innerBoundaryIs><innerBoundaryIs><LinearRing><coordinates>90.25,21.90833333 90.25833333,21.90833333 90.25833333,21.91666667 90.25,21.91666667 90.25,21.90833333</coordinates></LinearRing></innerBoundaryIs><innerBoundaryIs><LinearRing><coordinates>90.25833333,21.91666667 90.26666667,21.91666667 90.26666667,21.925 90.25833333,21.925 90.25833333,21.91666667</coordinates></LinearRing></innerBoundaryIs><innerBoundaryIs><LinearRing><coordinates>90.24166667,21.85833333 90.23333333,21.85833333 90.23333333,21.85 90.24166667,21.85 90.24166667,21.85833333</coordinates></LinearRing></innerBoundaryIs><innerBoundaryIs><LinearRing><coordinates>90.14166667,21.89166667 90.14166667,21.88333333 90.15,21.88333333 90.15833333,21.88333333 90.15833333,21.89166667 90.15833333,21.9 90.16666667,21.9 90.16666667,21.90833333 90.15833333,21.90833333 90.15,21.90833333 90.15,21.9 90.15,21.89166667 90.14166667,21.89166667</coordinates></LinearRing></innerBoundaryIs><innerBoundaryIs><LinearRing><coordinates>90.15833333,21.88333333 90.15833333,21.875 90.15833333,21.86666667 90.16666667,21.86666667 90.16666667,21.875 90.16666667,21.88333333 90.15833333,21.88333333</coordinates></LinearRing></innerBoundaryIs><innerBoundaryIs><LinearRing><coordinates>90.16666667,21.90833333 90.175,21.90833333 90.18333333,21.90833333 90.18333333,21.91666667 90.18333333,21.925 90.175,21.925 90.175,21.91666667 90.16666667,21.91666667 90.16666667,21.90833333</coordinates></LinearRing></innerBoundaryIs><innerBoundaryIs><LinearRing><coordinates>90.18333333,21.925 90.19166667,21.925 90.19166667,21.93333333 90.18333333,21.93333333 90.18333333,21.925</coordinates></LinearRing></innerBoundaryIs><innerBoundaryIs><LinearRing><coordinates>90.19166667,21.93333333 90.2,21.93333333 90.2,21.94166667 90.19166667,21.94166667 90.19166667,21.93333333</coordinates></LinearRing></innerBoundaryIs><innerBoundaryIs><LinearRing><coordinates>90.15,21.975 90.15833333,21.975 90.16666667,21.975 90.16666667,21.98333333 90.15833333,21.98333333 90.15,21.98333333 90.15,21.975</coordinates></LinearRing></innerBoundaryIs><innerBoundaryIs><LinearRing><coordinates>90.1,21.89166667 90.1,21.9 90.09166667,21.9 90.09166667,21.89166667 90.1,21.89166667</coordinates></LinearRing></innerBoundaryIs><innerBoundaryIs><LinearRing><coordinates>90.08333333,21.95 90.08333333,21.94166667 90.09166667,21.94166667 90.09166667,21.95 90.08333333,21.95</coordinates></LinearRing></innerBoundaryIs><innerBoundaryIs><LinearRing><coordinates>90.09166667,21.94166667 90.09166667,21.93333333 90.09166667,21.925 90.09166667,21.91666667 90.1,21.91666667 90.1,21.925 90.1,21.93333333 90.1,21.94166667 90.09166667,21.94166667</coordinates></LinearRing></innerBoundaryIs><innerBoundaryIs><LinearRing><coordinates>90.33333333,22.46666667 90.33333333,22.45833333 90.34166667,22.45833333 90.34166667,22.46666667 90.33333333,22.46666667</coordinates></LinearRing></innerBoundaryIs><innerBoundaryIs><LinearRing><coordinates>90.34166667,22.46666667 90.35,22.46666667 90.35833333,22.46666667 90.35833333,22.475 90.35833333,22.48333333 90.35833333,22.49166667 90.36666667,22.49166667 90.36666667,22.5 90.35833333,22.5 90.35,22.5 90.35,22.49166667 90.35,22.48333333 90.35,22.475 90.34166667,22.475 90.34166667,22.46666667</coordinates></LinearRing></innerBoundaryIs><innerBoundaryIs><LinearRing><coordinates>90.36666667,22.49166667 90.36666667,22.48333333 90.375,22.48333333 90.38333333,22.48333333 90.39166667,22.48333333 90.39166667,22.49166667 90.38333333,22.49166667 90.375,22.49166667 90.36666667,22.49166667</coordinates></LinearRing></innerBoundaryIs><innerBoundaryIs><LinearRing><coordinates>90.35,22.60833333 90.35,22.6 90.35,22.59166667 90.35833333,22.59166667 90.35833333,22.6 90.35833333,22.60833333 90.35,22.60833333</coordinates></LinearRing></innerBoundaryIs><innerBoundaryIs><LinearRing><coordinates>90.26666667,22.20833333 90.26666667,22.2 90.26666667,22.19166667 90.26666667,22.18333333 90.26666667,22.175 90.275,22.175 90.275,22.18333333 90.275,22.19166667 90.275,22.2 90.275,22.20833333 90.26666667,22.20833333</coordinates></LinearRing></innerBoundaryIs><innerBoundaryIs><LinearRing><coordinates>90.26666667,22.175 90.25833333,22.175 90.25833333,22.16666667 90.26666667,22.16666667 90.26666667,22.175</coordinates></LinearRing></innerBoundaryIs><innerBoundaryIs><LinearRing><coordinates>90.225,21.95833333 90.225,21.95 90.23333333,21.95 90.24166667,21.95 90.25,21.95 90.25833333,21.95 90.26666667,21.95 90.26666667,21.95833333 90.26666667,21.96666667 90.26666667,21.975 90.25833333,21.975 90.25833333,21.96666667 90.25833333,21.95833333 90.25,21.95833333 90.24166667,21.95833333 90.24166667,21.96666667 90.23333333,21.96666667 90.23333333,21.95833333 90.225,21.95833333</coordinates></LinearRing></innerBoundaryIs><innerBoundaryIs><LinearRing><coordinates>90.26666667,21.95 90.26666667,21.94166667 90.26666667,21.93333333 90.275,21.93333333 90.275,21.94166667 90.275,21.95 90.26666667,21.95</coordinates></LinearRing></innerBoundaryIs><innerBoundaryIs><LinearRing><coordinates>90.26666667,21.975 90.275,21.975 90.275,21.98333333 90.26666667,21.98333333 90.26666667,21.975</coordinates></LinearRing></innerBoundaryIs><innerBoundaryIs><LinearRing><coordinates>90.275,21.98333333 90.28333333,21.98333333 90.28333333,21.99166667 90.28333333,22.0 90.28333333,22.00833333 90.275,22.00833333 90.275,22.0 90.275,21.99166667 90.275,21.98333333</coordinates></LinearRing></innerBoundaryIs><innerBoundaryIs><LinearRing><coordinates>90.23333333,21.96666667 90.23333333,21.975 90.23333333,21.98333333 90.225,21.98333333 90.21666667,21.98333333 90.20833333,21.98333333 90.20833333,21.99166667 90.21666667,21.99166667 90.225,21.99166667 90.225,22.0 90.21666667,22.0 90.21666667,22.00833333 90.20833333,22.00833333 90.20833333,22.0 90.2,22.0 90.2,21.99166667 90.2,21.98333333 90.19166667,21.98333333 90.18333333,21.98333333 90.175,21.98333333 90.175,21.975 90.18333333,21.975 90.19166667,21.975 90.2,21.975 90.20833333,21.975 90.21666667,21.975 90.225,21.975 90.225,21.96666667 90.23333333,21.96666667</coordinates></LinearRing></innerBoundaryIs><innerBoundaryIs><LinearRing><coordinates>90.20833333,21.90833333 90.20833333,21.9 90.21666667,21.9 90.21666667,21.90833333 90.20833333,21.90833333</coordinates></LinearRing></innerBoundaryIs><innerBoundaryIs><LinearRing><coordinates>90.20833333,21.9 90.2,21.9 90.2,21.89166667 90.2,21.88333333 90.20833333,21.88333333 90.20833333,21.89166667 90.20833333,21.9</coordinates></LinearRing></innerBoundaryIs><innerBoundaryIs><LinearRing><coordinates>90.31666667,22.09166667 90.31666667,22.08333333 90.325,22.08333333 90.33333333,22.08333333 90.33333333,22.09166667 90.34166667,22.09166667 90.34166667,22.1 90.34166667,22.10833333 90.33333333,22.10833333 90.33333333,22.1 90.325,22.1 90.325,22.09166667 90.31666667,22.09166667</coordinates></LinearRing></innerBoundaryIs><innerBoundaryIs><LinearRing><coordinates>90.31666667,22.08333333 90.30833333,22.08333333 90.30833333,22.075 90.31666667,22.075 90.31666667,22.08333333</coordinates></LinearRing></innerBoundaryIs><innerBoundaryIs><LinearRing><coordinates>90.28333333,22.05833333 90.29166667,22.05833333 90.29166667,22.06666667 90.28333333,22.06666667 90.28333333,22.05833333</coordinates></LinearRing></innerBoundaryIs><innerBoundaryIs><LinearRing><coordinates>90.29166667,22.06666667 90.3,22.06666667 90.3,22.075 90.29166667,22.075 90.29166667,22.06666667</coordinates></LinearRing></innerBoundaryIs><innerBoundaryIs><LinearRing><coordinates>90.36666667,22.375 90.375,22.375 90.375,22.38333333 90.36666667,22.38333333 90.36666667,22.375</coordinates></LinearRing></innerBoundaryIs><innerBoundaryIs><LinearRing><coordinates>90.375,22.38333333 90.38333333,22.38333333 90.38333333,22.39166667 90.375,22.39166667 90.375,22.38333333</coordinates></LinearRing></innerBoundaryIs><innerBoundaryIs><LinearRing><coordinates>90.425,22.45 90.43333333,22.45 90.43333333,22.45833333 90.425,22.45833333 90.425,22.45</coordinates></LinearRing></innerBoundaryIs><innerBoundaryIs><LinearRing><coordinates>90.425,22.45833333 90.425,22.46666667 90.425,22.475 90.41666667,22.475 90.41666667,22.46666667 90.41666667,22.45833333 90.425,22.45833333</coordinates></LinearRing></innerBoundaryIs><innerBoundaryIs><LinearRing><coordinates>90.41666667,22.475 90.41666667,22.48333333 90.40833333,22.48333333 90.40833333,22.475 90.41666667,22.475</coordinates></LinearRing></innerBoundaryIs><innerBoundaryIs><LinearRing><coordinates>90.45,22.56666667 90.45,22.575 90.44166667,22.575 90.44166667,22.56666667 90.45,22.56666667</coordinates></LinearRing></innerBoundaryIs><innerBoundaryIs><LinearRing><coordinates>90.45,22.575 90.45833333,22.575 90.46666667,22.575 90.475,22.575 90.48333333,22.575 90.48333333,22.58333333 90.475,22.58333333 90.46666667,22.58333333 90.45833333,22.58333333 90.45,22.58333333 90.45,22.575</coordinates></LinearRing></innerBoundaryIs><innerBoundaryIs><LinearRing><coordinates>90.45,22.56666667 90.45,22.55833333 90.45,22.55 90.45,22.54166667 90.45833333,22.54166667 90.45833333,22.55 90.45833333,22.55833333 90.45833333,22.56666667 90.45,22.56666667</coordinates></LinearRing></innerBoundaryIs><innerBoundaryIs><LinearRing><coordinates>90.45833333,22.54166667 90.45833333,22.53333333 90.45833333,22.525 90.46666667,22.525 90.46666667,22.53333333 90.46666667,22.54166667 90.45833333,22.54166667</coordinates></LinearRing></innerBoundaryIs><innerBoundaryIs><LinearRing><coordinates>90.45833333,22.525 90.45,22.525 90.45,22.51666667 90.45833333,22.51666667 90.45833333,22.525</coordinates></LinearRing></innerBoundaryIs><innerBoundaryIs><LinearRing><coordinates>90.35,22.575 90.35,22.56666667 90.35833333,22.56666667 90.35833333,22.575 90.35,22.575</coordinates></LinearRing></innerBoundaryIs><innerBoundaryIs><LinearRing><coordinates>90.35,22.56666667 90.34166667,22.56666667 90.34166667,22.55833333 90.35,22.55833333 90.35,22.56666667</coordinates></LinearRing></innerBoundaryIs><innerBoundaryIs><LinearRing><coordinates>90.35833333,22.575 90.36666667,22.575 90.36666667,22.58333333 90.35833333,22.58333333 90.35833333,22.575</coordinates></LinearRing></innerBoundaryIs><innerBoundaryIs><LinearRing><coordinates>90.48333333,22.2 90.48333333,22.19166667 90.49166667,22.19166667 90.49166667,22.2 90.48333333,22.2</coordinates></LinearRing></innerBoundaryIs><innerBoundaryIs><LinearRing><coordinates>90.41666667,22.1 90.425,22.1 90.425,22.10833333 90.425,22.11666667 90.41666667,22.11666667 90.41666667,22.10833333 90.41666667,22.1</coordinates></LinearRing></innerBoundaryIs><innerBoundaryIs><LinearRing><coordinates>90.425,22.15 90.425,22.14166667 90.43333333,22.14166667 90.44166667,22.14166667 90.44166667,22.15 90.43333333,22.15 90.425,22.15</coordinates></LinearRing></innerBoundaryIs><innerBoundaryIs><LinearRing><coordinates>90.11666667,22.15 90.125,22.15 90.13333333,22.15 90.13333333,22.15833333 90.125,22.15833333 90.11666667,22.15833333 90.11666667,22.15</coordinates></LinearRing></innerBoundaryIs><innerBoundaryIs><LinearRing><coordinates>90.275,22.05 90.275,22.04166667 90.275,22.03333333 90.28333333,22.03333333 90.28333333,22.04166667 90.28333333,22.05 90.275,22.05</coordinates></LinearRing></innerBoundaryIs><innerBoundaryIs><LinearRing><coordinates>90.20833333,21.95833333 90.20833333,21.95 90.21666667,21.95 90.21666667,21.95833333 90.20833333,21.95833333</coordinates></LinearRing></innerBoundaryIs><innerBoundaryIs><LinearRing><coordinates>90.21666667,21.91666667 90.225,21.91666667 90.225,21.925 90.21666667,21.925 90.21666667,21.91666667</coordinates></LinearRing></innerBoundaryIs><innerBoundaryIs><LinearRing><coordinates>90.275,22.025 90.26666667,22.025 90.26666667,22.01666667 90.275,22.01666667 90.275,22.025</coordinates></LinearRing></innerBoundaryIs><innerBoundaryIs><LinearRing><coordinates>90.23333333,22.025 90.23333333,22.01666667 90.24166667,22.01666667 90.24166667,22.025 90.23333333,22.025</coordinates></LinearRing></innerBoundaryIs><innerBoundaryIs><LinearRing><coordinates>90.43333333,22.49166667 90.43333333,22.48333333 90.44166667,22.48333333 90.44166667,22.49166667 90.43333333,22.49166667</coordinates></LinearRing></innerBoundaryIs><innerBoundaryIs><LinearRing><coordinates>90.50833333,22.275 90.50833333,22.26666667 90.51666667,22.26666667 90.51666667,22.275 90.50833333,22.275</coordinates></LinearRing></innerBoundaryIs><innerBoundaryIs><LinearRing><coordinates>90.46666667,22.23333333 90.46666667,22.225 90.475,22.225 90.475,22.23333333 90.46666667,22.23333333</coordinates></LinearRing></innerBoundaryIs><innerBoundaryIs><LinearRing><coordinates>90.48333333,22.225 90.48333333,22.21666667 90.49166667,22.21666667 90.49166667,22.225 90.48333333,22.225</coordinates></LinearRing></innerBoundaryIs><innerBoundaryIs><LinearRing><coordinates>90.50833333,22.29166667 90.50833333,22.28333333 90.51666667,22.28333333 90.51666667,22.29166667 90.50833333,22.29166667</coordinates></LinearRing></innerBoundaryIs><innerBoundaryIs><LinearRing><coordinates>90.25833333,22.275 90.26666667,22.275 90.26666667,22.26666667 90.275,22.26666667 90.275,22.275 90.275,22.28333333 90.26666667,22.28333333 90.25833333,22.28333333 90.25833333,22.275</coordinates></LinearRing></innerBoundaryIs><innerBoundaryIs><LinearRing><coordinates>90.23333333,22.25 90.23333333,22.24166667 90.24166667,22.24166667 90.24166667,22.25 90.23333333,22.25</coordinates></LinearRing></innerBoundaryIs><innerBoundaryIs><LinearRing><coordinates>90.25833333,22.29166667 90.26666667,22.29166667 90.26666667,22.3 90.25833333,22.3 90.25833333,22.29166667</coordinates></LinearRing></innerBoundaryIs><innerBoundaryIs><LinearRing><coordinates>90.40833333,22.35 90.40833333,22.35833333 90.4,22.35833333 90.39166667,22.35833333 90.39166667,22.35 90.4,22.35 90.40833333,22.35</coordinates></LinearRing></innerBoundaryIs><innerBoundaryIs><LinearRing><coordinates>90.39166667,22.41666667 90.4,22.41666667 90.4,22.425 90.39166667,22.425 90.39166667,22.41666667</coordinates></LinearRing></innerBoundaryIs><innerBoundaryIs><LinearRing><coordinates>90.45,22.41666667 90.45833333,22.41666667 90.45833333,22.425 90.45,22.425 90.45,22.41666667</coordinates></LinearRing></innerBoundaryIs><innerBoundaryIs><LinearRing><coordinates>90.35,22.35833333 90.35833333,22.35833333 90.36666667,22.35833333 90.36666667,22.36666667 90.35833333,22.36666667 90.35,22.36666667 90.35,22.35833333</coordinates></LinearRing></innerBoundaryIs><innerBoundaryIs><LinearRing><coordinates>90.44166667,22.45 90.44166667,22.44166667 90.44166667,22.43333333 90.45,22.43333333 90.45,22.44166667 90.45,22.45 90.45,22.45833333 90.44166667,22.45833333 90.44166667,22.45</coordinates></LinearRing></innerBoundaryIs><innerBoundaryIs><LinearRing><coordinates>90.44166667,22.475 90.44166667,22.46666667 90.45,22.46666667 90.45,22.475 90.44166667,22.475</coordinates></LinearRing></innerBoundaryIs><innerBoundaryIs><LinearRing><coordinates>90.40833333,22.575 90.41666667,22.575 90.41666667,22.58333333 90.40833333,22.58333333 90.40833333,22.575</coordinates></LinearRing></innerBoundaryIs><innerBoundaryIs><LinearRing><coordinates>90.34166667,22.53333333 90.34166667,22.525 90.35,22.525 90.35,22.53333333 90.34166667,22.53333333</coordinates></LinearRing></innerBoundaryIs><innerBoundaryIs><LinearRing><coordinates>90.40833333,22.53333333 90.41666667,22.53333333 90.41666667,22.54166667 90.40833333,22.54166667 90.40833333,22.53333333</coordinates></LinearRing></innerBoundaryIs><innerBoundaryIs><LinearRing><coordinates>90.35833333,22.50833333 90.36666667,22.50833333 90.36666667,22.51666667 90.36666667,22.525 90.35833333,22.525 90.35833333,22.51666667 90.35833333,22.50833333</coordinates></LinearRing></innerBoundaryIs><innerBoundaryIs><LinearRing><coordinates>90.375,22.50833333 90.375,22.5 90.38333333,22.5 90.38333333,22.50833333 90.375,22.50833333</coordinates></LinearRing></innerBoundaryIs><innerBoundaryIs><LinearRing><coordinates>90.40833333,22.50833333 90.40833333,22.5 90.41666667,22.5 90.41666667,22.50833333 90.40833333,22.50833333</coordinates></LinearRing></innerBoundaryIs><innerBoundaryIs><LinearRing><coordinates>90.425,22.50833333 90.43333333,22.50833333 90.44166667,22.50833333 90.44166667,22.51666667 90.43333333,22.51666667 90.425,22.51666667 90.425,22.50833333</coordinates></LinearRing></innerBoundaryIs><innerBoundaryIs><LinearRing><coordinates>90.33333333,22.55 90.33333333,22.54166667 90.34166667,22.54166667 90.34166667,22.55 90.33333333,22.55</coordinates></LinearRing></innerBoundaryIs><innerBoundaryIs><LinearRing><coordinates>90.44166667,22.625 90.45,22.625 90.45,22.63333333 90.45,22.64166667 90.45833333,22.64166667 90.45833333,22.65 90.45,22.65 90.44166667,22.65 90.44166667,22.64166667 90.44166667,22.63333333 90.44166667,22.625</coordinates></LinearRing></innerBoundaryIs><innerBoundaryIs><LinearRing><coordinates>90.425,22.59166667 90.43333333,22.59166667 90.43333333,22.6 90.425,22.6 90.425,22.59166667</coordinates></LinearRing></innerBoundaryIs><innerBoundaryIs><LinearRing><coordinates>90.43333333,22.60833333 90.44166667,22.60833333 90.45,22.60833333 90.45,22.61666667 90.44166667,22.61666667 90.43333333,22.61666667 90.43333333,22.60833333</coordinates></LinearRing></innerBoundaryIs></Polygon><Polygon><outerBoundaryIs><LinearRing><coordinates>90.4,22.15 90.4,22.14166667 90.39166667,22.14166667 90.38333333,22.14166667 90.375,22.14166667 90.36666667,22.14166667 90.36666667,22.15 90.35833333,22.15 90.35,22.15 90.35,22.15833333 90.35,22.16666667 90.35,22.175 90.35833333,22.175 90.36666667,22.175 90.36666667,22.18333333 90.375,22.18333333 90.375,22.19166667 90.38333333,22.19166667 90.38333333,22.2 90.39166667,22.2 90.4,22.2 90.40833333,22.2 90.40833333,22.19166667 90.41666667,22.19166667 90.41666667,22.18333333 90.40833333,22.18333333 90.40833333,22.175 90.4,22.175 90.4,22.16666667 90.39166667,22.16666667 90.39166667,22.15833333 90.4,22.15833333 90.4,22.15</coordinates></LinearRing></outerBoundaryIs></Polygon><Polygon><outerBoundaryIs><LinearRing><coordinates>92.85833333,21.39166667 92.85833333,21.38333333 92.85,21.38333333 92.85,21.39166667 92.85,21.4 92.84166667,21.4 92.84166667,21.40833333 92.84166667,21.41666667 92.84166667,21.425 92.84166667,21.43333333 92.83333333,21.43333333 92.83333333,21.44166667 92.825,21.44166667 92.825,21.45 92.83333333,21.45 92.83333333,21.45833333 92.84166667,21.45833333 92.84166667,21.45 92.85,21.45 92.85833333,21.45 92.85833333,21.44166667 92.85,21.44166667 92.85,21.43333333 92.85833333,21.43333333 92.85833333,21.425 92.85833333,21.41666667 92.86666667,21.41666667 92.86666667,21.40833333 92.85833333,21.40833333 92.85833333,21.4 92.86666667,21.4 92.86666667,21.39166667 92.85833333,21.39166667</coordinates></LinearRing></outerBoundaryIs></Polygon><Polygon><outerBoundaryIs><LinearRing><coordinates>91.64166667,23.0 91.65,23.0 91.65,22.99166667 91.64166667,22.99166667 91.64166667,23.0</coordinates></LinearRing></outerBoundaryIs></Polygon><Polygon><outerBoundaryIs><LinearRing><coordinates>91.575,23.13333333 91.58333333,23.13333333 91.58333333,23.125 91.575,23.125 91.575,23.13333333</coordinates></LinearRing></outerBoundaryIs></Polygon><Polygon><outerBoundaryIs><LinearRing><coordinates>91.60833333,23.09166667 91.60833333,23.08333333 91.6,23.08333333 91.6,23.09166667 91.6,23.1 91.60833333,23.1 91.60833333,23.09166667</coordinates></LinearRing></outerBoundaryIs></Polygon><Polygon><outerBoundaryIs><LinearRing><coordinates>91.44166667,23.325 91.45,23.325 91.45,23.31666667 91.44166667,23.31666667 91.43333333,23.31666667 91.43333333,23.325 91.44166667,23.325</coordinates></LinearRing></outerBoundaryIs></Polygon><Polygon><outerBoundaryIs><LinearRing><coordinates>90.58333333,23.39166667 90.59166667,23.39166667 90.59166667,23.38333333 90.58333333,23.38333333 90.58333333,23.39166667</coordinates></LinearRing></outerBoundaryIs></Polygon><Polygon><outerBoundaryIs><LinearRing><coordinates>90.56666667,23.525 90.575,23.525 90.575,23.51666667 90.56666667,23.51666667 90.56666667,23.525</coordinates></LinearRing></outerBoundaryIs></Polygon><Polygon><outerBoundaryIs><LinearRing><coordinates>90.68333333,23.5 90.69166667,23.5 90.69166667,23.49166667 90.68333333,23.49166667 90.675,23.49166667 90.66666667,23.49166667 90.65833333,23.49166667 90.65833333,23.5 90.65,23.5 90.65,23.50833333 90.65833333,23.50833333 90.65833333,23.51666667 90.66666667,23.51666667 90.675,23.51666667 90.675,23.50833333 90.68333333,23.50833333 90.68333333,23.5</coordinates></LinearRing></outerBoundaryIs></Polygon><Polygon><outerBoundaryIs><LinearRing><coordinates>90.55833333,23.45833333 90.55833333,23.45 90.55,23.45 90.54166667,23.45 90.54166667,23.45833333 90.54166667,23.46666667 90.54166667,23.475 90.54166667,23.48333333 90.55,23.48333333 90.55833333,23.48333333 90.55833333,23.475 90.56666667,23.475 90.56666667,23.46666667 90.56666667,23.45833333 90.55833333,23.45833333</coordinates></LinearRing></outerBoundaryIs></Polygon><Polygon><outerBoundaryIs><LinearRing><coordinates>91.65833333,23.24166667 91.66666667,23.24166667 91.66666667,23.23333333 91.65833333,23.23333333 91.65833333,23.24166667</coordinates></LinearRing></outerBoundaryIs></Polygon><Polygon><outerBoundaryIs><LinearRing><coordinates>91.55,23.55833333 91.55833333,23.55833333 91.55833333,23.55 91.55,23.55 91.55,23.55833333</coordinates></LinearRing></outerBoundaryIs></Polygon><Polygon><outerBoundaryIs><LinearRing><coordinates>91.575,23.575 91.58333333,23.575 91.58333333,23.56666667 91.575,23.56666667 91.575,23.575</coordinates></LinearRing></outerBoundaryIs></Polygon><Polygon><outerBoundaryIs><LinearRing><coordinates>90.44166667,23.55833333 90.45,23.55833333 90.45,23.56666667 90.45833333,23.56666667 90.46666667,23.56666667 90.475,23.56666667 90.475,23.55833333 90.46666667,23.55833333 90.46666667,23.55 90.45833333,23.55 90.45,23.55 90.44166667,23.55 90.44166667,23.55833333</coordinates></LinearRing></outerBoundaryIs></Polygon><Polygon><outerBoundaryIs><LinearRing><coordinates>91.56666667,23.56666667 91.56666667,23.55833333 91.55833333,23.55833333 91.55833333,23.56666667 91.55,23.56666667 91.54166667,23.56666667 91.53333333,23.56666667 91.525,23.56666667 91.51666667,23.56666667 91.51666667,23.575 91.525,23.575 91.53333333,23.575 91.54166667,23.575 91.55,23.575 91.55833333,23.575 91.55833333,23.58333333 91.55833333,23.59166667 91.56666667,23.59166667 91.56666667,23.58333333 91.575,23.58333333 91.575,23.575 91.56666667,23.575 91.56666667,23.56666667</coordinates></LinearRing></outerBoundaryIs></Polygon><Polygon><outerBoundaryIs><LinearRing><coordinates>90.675,23.56666667 90.68333333,23.56666667 90.68333333,23.55833333 90.675,23.55833333 90.675,23.56666667</coordinates></LinearRing></outerBoundaryIs></Polygon><Polygon><outerBoundaryIs><LinearRing><coordinates>90.425,23.58333333 90.425,23.575 90.41666667,23.575 90.41666667,23.58333333 90.40833333,23.58333333 90.40833333,23.59166667 90.40833333,23.6 90.41666667,23.6 90.41666667,23.59166667 90.425,23.59166667 90.425,23.58333333</coordinates></LinearRing></outerBoundaryIs></Polygon><Polygon><outerBoundaryIs><LinearRing><coordinates>91.31666667,23.66666667 91.325,23.66666667 91.325,23.65833333 91.31666667,23.65833333 91.31666667,23.66666667</coordinates></LinearRing></outerBoundaryIs></Polygon><Polygon><outerBoundaryIs><LinearRing><coordinates>90.65,23.66666667 90.65833333,23.66666667 90.65833333,23.65833333 90.65,23.65833333 90.65,23.66666667</coordinates></LinearRing></outerBoundaryIs></Polygon><Polygon><outerBoundaryIs><LinearRing><coordinates>90.60833333,23.61666667 90.61666667,23.61666667 90.61666667,23.60833333 90.60833333,23.60833333 90.60833333,23.61666667</coordinates></LinearRing></outerBoundaryIs></Polygon><Polygon><outerBoundaryIs><LinearRing><coordinates>90.44166667,23.56666667 90.44166667,23.55833333 90.43333333,23.55833333 90.43333333,23.56666667 90.43333333,23.575 90.43333333,23.58333333 90.43333333,23.59166667 90.425,23.59166667 90.425,23.6 90.425,23.60833333 90.43333333,23.60833333 90.43333333,23.6 90.44166667,23.6 90.44166667,23.59166667 90.44166667,23.58333333 90.44166667,23.575 90.44166667,23.56666667</coordinates></LinearRing></outerBoundaryIs></Polygon><Polygon><outerBoundaryIs><LinearRing><coordinates>90.70833333,23.58333333 90.70833333,23.575 90.7,23.575 90.69166667,23.575 90.69166667,23.58333333 90.68333333,23.58333333 90.675,23.58333333 90.675,23.59166667 90.66666667,23.59166667 90.66666667,23.6 90.66666667,23.60833333 90.65833333,23.60833333 90.65833333,23.61666667 90.65833333,23.625 90.65833333,23.63333333 90.65833333,23.64166667 90.65833333,23.65 90.65833333,23.65833333 90.66666667,23.65833333 90.66666667,23.65 90.675,23.65 90.68333333,23.65 90.69166667,23.65 90.69166667,23.65833333 90.7,23.65833333 90.7,23.65 90.70833333,23.65 90.71666667,23.65 90.725,23.65 90.73333333,23.65 90.74166667,23.65 90.74166667,23.64166667 90.75,23.64166667 90.75833333,23.64166667 90.75833333,23.63333333 90.75,23.63333333 90.74166667,23.63333333 90.74166667,23.625 90.73333333,23.625 90.73333333,23.61666667 90.73333333,23.60833333 90.73333333,23.6 90.725,23.6 90.725,23.59166667 90.71666667,23.59166667 90.70833333,23.59166667 90.70833333,23.58333333</coordinates></LinearRing></outerBoundaryIs></Polygon><Polygon><outerBoundaryIs><LinearRing><coordinates>90.39166667,23.61666667 90.4,23.61666667 90.40833333,23.61666667 90.40833333,23.60833333 90.4,23.60833333 90.39166667,23.60833333 90.39166667,23.61666667</coordinates></LinearRing></outerBoundaryIs></Polygon><Polygon><outerBoundaryIs><LinearRing><coordinates>90.61666667,23.625 90.625,23.625 90.625,23.61666667 90.61666667,23.61666667 90.61666667,23.625</coordinates></LinearRing></outerBoundaryIs></Polygon><Polygon><outerBoundaryIs><LinearRing><coordinates>90.63333333,23.625 90.64166667,23.625 90.64166667,23.63333333 90.64166667,23.64166667 90.64166667,23.65 90.64166667,23.65833333 90.65,23.65833333 90.65,23.65 90.65,23.64166667 90.65,23.63333333 90.65,23.625 90.65,23.61666667 90.64166667,23.61666667 90.63333333,23.61666667 90.63333333,23.625</coordinates></LinearRing></outerBoundaryIs></Polygon><Polygon><outerBoundaryIs><LinearRing><coordinates>90.25833333,23.69166667 90.26666667,23.69166667 90.26666667,23.68333333 90.25833333,23.68333333 90.25833333,23.69166667</coordinates></LinearRing></outerBoundaryIs></Polygon><Polygon><outerBoundaryIs><LinearRing><coordinates>91.3,23.74166667 91.30833333,23.74166667 91.30833333,23.73333333 91.3,23.73333333 91.3,23.74166667</coordinates></LinearRing></outerBoundaryIs></Polygon><Polygon><outerBoundaryIs><LinearRing><coordinates>90.25,23.74166667 90.25,23.73333333 90.24166667,23.73333333 90.23333333,23.73333333 90.23333333,23.74166667 90.23333333,23.75 90.23333333,23.75833333 90.23333333,23.76666667 90.23333333,23.775 90.23333333,23.78333333 90.24166667,23.78333333 90.25,23.78333333 90.25,23.775 90.25,23.76666667 90.25,23.75833333 90.25,23.75 90.25,23.74166667</coordinates></LinearRing></outerBoundaryIs></Polygon><Polygon><outerBoundaryIs><LinearRing><coordinates>91.33333333,23.68333333 91.34166667,23.68333333 91.34166667,23.675 91.33333333,23.675 91.325,23.675 91.31666667,23.675 91.31666667,23.68333333 91.31666667,23.69166667 91.325,23.69166667 91.325,23.68333333 91.33333333,23.68333333</coordinates></LinearRing></outerBoundaryIs></Polygon><Polygon><outerBoundaryIs><LinearRing><coordinates>90.71666667,23.66666667 90.71666667,23.65833333 90.70833333,23.65833333 90.7,23.65833333 90.7,23.66666667 90.69166667,23.66666667 90.69166667,23.675 90.7,23.675 90.7,23.68333333 90.69166667,23.68333333 90.69166667,23.69166667 90.69166667,23.7 90.7,23.7 90.7,23.70833333 90.70833333,23.70833333 90.70833333,23.71666667 90.70833333,23.725 90.71666667,23.725 90.71666667,23.71666667 90.71666667,23.70833333 90.725,23.70833333 90.725,23.7 90.73333333,23.7 90.73333333,23.69166667 90.73333333,23.68333333 90.725,23.68333333 90.71666667,23.68333333 90.70833333,23.68333333 90.70833333,23.675 90.71666667,23.675 90.725,23.675 90.725,23.66666667 90.71666667,23.66666667</coordinates></LinearRing></outerBoundaryIs></Polygon><Polygon><outerBoundaryIs><LinearRing><coordinates>91.34166667,23.675 91.35,23.675 91.35,23.66666667 91.34166667,23.66666667 91.34166667,23.675</coordinates></LinearRing></outerBoundaryIs></Polygon><Polygon><outerBoundaryIs><LinearRing><coordinates>91.35,23.69166667 91.35,23.68333333 91.34166667,23.68333333 91.34166667,23.69166667 91.34166667,23.7 91.35,23.7 91.35833333,23.7 91.36666667,23.7 91.36666667,23.69166667 91.375,23.69166667 91.38333333,23.69166667 91.38333333,23.68333333 91.375,23.68333333 91.36666667,23.68333333 91.35833333,23.68333333 91.35833333,23.69166667 91.35,23.69166667</coordinates></LinearRing></outerBoundaryIs></Polygon><Polygon><outerBoundaryIs><LinearRing><coordinates>91.425,23.83333333 91.43333333,23.83333333 91.43333333,23.825 91.425,23.825 91.41666667,23.825 91.41666667,23.83333333 91.41666667,23.84166667 91.425,23.84166667 91.425,23.83333333</coordinates></LinearRing></outerBoundaryIs></Polygon><Polygon><outerBoundaryIs><LinearRing><coordinates>91.39166667,23.88333333 91.39166667,23.875 91.38333333,23.875 91.375,23.875 91.36666667,23.875 91.35833333,23.875 91.35,23.875 91.35,23.88333333 91.35833333,23.88333333 91.35833333,23.89166667 91.35833333,23.9 91.36666667,23.9 91.375,23.9 91.38333333,23.9 91.38333333,23.89166667 91.39166667,23.89166667 91.39166667,23.88333333</coordinates></LinearRing></outerBoundaryIs></Polygon><Polygon><outerBoundaryIs><LinearRing><coordinates>91.91666667,23.975 91.91666667,23.96666667 91.90833333,23.96666667 91.90833333,23.975 91.90833333,23.98333333 91.91666667,23.98333333 91.91666667,23.975</coordinates></LinearRing></outerBoundaryIs></Polygon><Polygon><outerBoundaryIs><LinearRing><coordinates>90.7,23.54166667 90.7,23.53333333 90.69166667,23.53333333 90.69166667,23.54166667 90.69166667,23.55 90.7,23.55 90.7,23.54166667</coordinates></LinearRing></outerBoundaryIs></Polygon><Polygon><outerBoundaryIs><LinearRing><coordinates>91.53333333,23.53333333 91.54166667,23.53333333 91.54166667,23.525 91.53333333,23.525 91.53333333,23.53333333</coordinates></LinearRing></outerBoundaryIs></Polygon><Polygon><outerBoundaryIs><LinearRing><coordinates>90.6,23.5 90.6,23.49166667 90.59166667,23.49166667 90.58333333,23.49166667 90.58333333,23.5 90.58333333,23.50833333 90.59166667,23.50833333 90.59166667,23.51666667 90.59166667,23.525 90.58333333,23.525 90.58333333,23.53333333 90.58333333,23.54166667 90.58333333,23.55 90.575,23.55 90.575,23.55833333 90.575,23.56666667 90.575,23.575 90.56666667,23.575 90.56666667,23.58333333 90.56666667,23.59166667 90.575,23.59166667 90.58333333,23.59166667 90.59166667,23.59166667 90.6,23.59166667 90.6,23.6 90.60833333,23.6 90.61666667,23.6 90.625,23.6 90.625,23.60833333 90.63333333,23.60833333 90.64166667,23.60833333 90.65,23.60833333 90.65,23.6 90.65833333,23.6 90.65833333,23.59166667 90.65833333,23.58333333 90.66666667,23.58333333 90.675,23.58333333 90.675,23.575 90.675,23.56666667 90.66666667,23.56666667 90.66666667,23.55833333 90.675,23.55833333 90.675,23.55 90.68333333,23.55 90.68333333,23.54166667 90.68333333,23.53333333 90.69166667,23.53333333 90.69166667,23.525 90.69166667,23.51666667 90.68333333,23.51666667 90.68333333,23.525 90.675,23.525 90.66666667,23.525 90.65833333,23.525 90.65833333,23.51666667 90.65,23.51666667 90.64166667,23.51666667 90.64166667,23.50833333 90.63333333,23.50833333 90.625,23.50833333 90.61666667,23.50833333 90.61666667,23.5 90.60833333,23.5 90.6,23.5</coordinates></LinearRing></outerBoundaryIs></Polygon><Polygon><outerBoundaryIs><LinearRing><coordinates>91.56666667,23.54166667 91.575,23.54166667 91.575,23.53333333 91.56666667,23.53333333 91.56666667,23.54166667</coordinates></LinearRing></outerBoundaryIs></Polygon><Polygon><outerBoundaryIs><LinearRing><coordinates>91.55,23.54166667 91.55833333,23.54166667 91.55833333,23.53333333 91.55,23.53333333 91.55,23.54166667</coordinates></LinearRing></outerBoundaryIs></Polygon><Polygon><outerBoundaryIs><LinearRing><coordinates>91.29166667,23.55 91.3,23.55 91.3,23.54166667 91.29166667,23.54166667 91.29166667,23.55</coordinates></LinearRing></outerBoundaryIs></Polygon><Polygon><outerBoundaryIs><LinearRing><coordinates>91.275,23.55 91.28333333,23.55 91.28333333,23.54166667 91.275,23.54166667 91.275,23.55</coordinates></LinearRing></outerBoundaryIs></Polygon><Polygon><outerBoundaryIs><LinearRing><coordinates>91.48333333,24.04166667 91.49166667,24.04166667 91.49166667,24.03333333 91.48333333,24.03333333 91.48333333,24.04166667</coordinates></LinearRing></outerBoundaryIs></Polygon><Polygon><outerBoundaryIs><LinearRing><coordinates>91.55833333,24.04166667 91.56666667,24.04166667 91.575,24.04166667 91.575,24.03333333 91.56666667,24.03333333 91.55833333,24.03333333 91.55833333,24.04166667</coordinates></LinearRing></outerBoundaryIs></Polygon><Polygon><outerBoundaryIs><LinearRing><coordinates>91.49166667,24.05 91.5,24.05 91.5,24.04166667 91.49166667,24.04166667 91.49166667,24.05</coordinates></LinearRing></outerBoundaryIs></Polygon><Polygon><outerBoundaryIs><LinearRing><coordinates>91.725,24.15 91.73333333,24.15 91.73333333,24.14166667 91.725,24.14166667 91.725,24.15</coordinates></LinearRing></outerBoundaryIs></Polygon><Polygon><outerBoundaryIs><LinearRing><coordinates>91.88333333,24.08333333 91.89166667,24.08333333 91.89166667,24.075 91.88333333,24.075 91.88333333,24.08333333</coordinates></LinearRing></outerBoundaryIs></Polygon><Polygon><outerBoundaryIs><LinearRing><coordinates>91.625,24.09166667 91.625,24.08333333 91.61666667,24.08333333 91.61666667,24.09166667 91.61666667,24.1 91.625,24.1 91.625,24.09166667</coordinates></LinearRing></outerBoundaryIs></Polygon><Polygon><outerBoundaryIs><LinearRing><coordinates>91.76666667,23.95 91.76666667,23.94166667 91.75833333,23.94166667 91.75833333,23.95 91.75,23.95 91.75,23.95833333 91.75,23.96666667 91.75,23.975 91.75,23.98333333 91.75,23.99166667 91.75,24.0 91.75,24.00833333 91.75,24.01666667 91.75,24.025 91.75,24.03333333 91.75,24.04166667 91.75,24.05 91.74166667,24.05 91.74166667,24.05833333 91.75,24.05833333 91.75,24.06666667 91.74166667,24.06666667 91.74166667,24.075 91.74166667,24.08333333 91.74166667,24.09166667 91.75,24.09166667 91.75,24.1 91.74166667,24.1 91.73333333,24.1 91.73333333,24.10833333 91.73333333,24.11666667 91.73333333,24.125 91.73333333,24.13333333 91.73333333,24.14166667 91.74166667,24.14166667 91.74166667,24.13333333 91.75,24.13333333 91.75,24.14166667 91.75833333,24.14166667 91.75833333,24.13333333 91.76666667,24.13333333 91.76666667,24.125 91.75833333,24.125 91.75833333,24.11666667 91.76666667,24.11666667 91.76666667,24.10833333 91.76666667,24.1 91.76666667,24.09166667 91.75833333,24.09166667 91.75833333,24.08333333 91.75833333,24.075 91.76666667,24.075 91.76666667,24.06666667 91.76666667,24.05833333 91.75833333,24.05833333 91.75833333,24.05 91.75833333,24.04166667 91.75833333,24.03333333 91.76666667,24.03333333 91.76666667,24.025 91.76666667,24.01666667 91.76666667,24.00833333 91.76666667,24.0 91.75833333,24.0 91.75833333,23.99166667 91.76666667,23.99166667 91.76666667,23.98333333 91.76666667,23.975 91.76666667,23.96666667 91.76666667,23.95833333 91.76666667,23.95</coordinates></LinearRing></outerBoundaryIs></Polygon><Polygon><outerBoundaryIs><LinearRing><coordinates>91.69166667,24.21666667 91.7,24.21666667 91.7,24.20833333 91.69166667,24.20833333 91.69166667,24.21666667</coordinates></LinearRing></outerBoundaryIs></Polygon><Polygon><outerBoundaryIs><LinearRing><coordinates>91.675,24.21666667 91.68333333,24.21666667 91.68333333,24.20833333 91.675,24.20833333 91.675,24.21666667</coordinates></LinearRing></outerBoundaryIs></Polygon><Polygon><outerBoundaryIs><LinearRing><coordinates>92.18333333,24.2 92.19166667,24.2 92.19166667,24.19166667 92.18333333,24.19166667 92.18333333,24.2</coordinates></LinearRing></outerBoundaryIs></Polygon><Polygon><outerBoundaryIs><LinearRing><coordinates>92.28333333,24.18333333 92.28333333,24.175 92.275,24.175 92.275,24.18333333 92.275,24.19166667 92.28333333,24.19166667 92.28333333,24.18333333</coordinates></LinearRing></outerBoundaryIs></Polygon><Polygon><outerBoundaryIs><LinearRing><coordinates>92.18333333,24.18333333 92.19166667,24.18333333 92.19166667,24.175 92.18333333,24.175 92.175,24.175 92.175,24.18333333 92.175,24.19166667 92.18333333,24.19166667 92.18333333,24.18333333</coordinates></LinearRing></outerBoundaryIs></Polygon><Polygon><outerBoundaryIs><LinearRing><coordinates>91.78333333,24.19166667 91.79166667,24.19166667 91.79166667,24.18333333 91.78333333,24.18333333 91.78333333,24.19166667</coordinates></LinearRing></outerBoundaryIs></Polygon><Polygon><outerBoundaryIs><LinearRing><coordinates>92.525,24.24166667 92.53333333,24.24166667 92.53333333,24.23333333 92.525,24.23333333 92.525,24.24166667</coordinates></LinearRing></outerBoundaryIs></Polygon><Polygon><outerBoundaryIs><LinearRing><coordinates>92.65,24.29166667 92.65833333,24.29166667 92.65833333,24.28333333 92.65,24.28333333 92.64166667,24.28333333 92.64166667,24.29166667 92.65,24.29166667</coordinates></LinearRing></outerBoundaryIs></Polygon><Polygon><outerBoundaryIs><LinearRing><coordinates>92.69166667,24.33333333 92.69166667,24.325 92.68333333,24.325 92.675,24.325 92.675,24.33333333 92.675,24.34166667 92.68333333,24.34166667 92.69166667,24.34166667 92.69166667,24.33333333</coordinates></LinearRing></outerBoundaryIs></Polygon><Polygon><outerBoundaryIs><LinearRing><coordinates>89.825,24.34166667 89.83333333,24.34166667 89.83333333,24.33333333 89.825,24.33333333 89.825,24.34166667</coordinates></LinearRing></outerBoundaryIs></Polygon><Polygon><outerBoundaryIs><LinearRing><coordinates>92.625,24.28333333 92.625,24.275 92.61666667,24.275 92.61666667,24.28333333 92.60833333,24.28333333 92.60833333,24.29166667 92.6,24.29166667 92.6,24.3 92.60833333,24.3 92.61666667,24.3 92.61666667,24.29166667 92.625,24.29166667 92.625,24.28333333</coordinates></LinearRing></outerBoundaryIs></Polygon><Polygon><outerBoundaryIs><LinearRing><coordinates>92.6,24.28333333 92.60833333,24.28333333 92.60833333,24.275 92.6,24.275 92.6,24.28333333</coordinates></LinearRing></outerBoundaryIs></Polygon><Polygon><outerBoundaryIs><LinearRing><coordinates>89.79166667,24.40833333 89.8,24.40833333 89.8,24.4 89.79166667,24.4 89.79166667,24.40833333</coordinates></LinearRing></outerBoundaryIs></Polygon><Polygon><outerBoundaryIs><LinearRing><coordinates>92.78333333,24.45833333 92.79166667,24.45833333 92.79166667,24.45 92.78333333,24.45 92.78333333,24.45833333</coordinates></LinearRing></outerBoundaryIs></Polygon><Polygon><outerBoundaryIs><LinearRing><coordinates>89.7,24.50833333 89.70833333,24.50833333 89.70833333,24.5 89.7,24.5 89.7,24.50833333</coordinates></LinearRing></outerBoundaryIs></Polygon><Polygon><outerBoundaryIs><LinearRing><coordinates>89.65,24.54166667 89.65833333,24.54166667 89.65833333,24.53333333 89.65,24.53333333 89.65,24.54166667</coordinates></LinearRing></outerBoundaryIs></Polygon><Polygon><outerBoundaryIs><LinearRing><coordinates>92.88333333,24.55 92.89166667,24.55 92.89166667,24.54166667 92.88333333,24.54166667 92.88333333,24.55</coordinates></LinearRing></outerBoundaryIs></Polygon><Polygon><outerBoundaryIs><LinearRing><coordinates>92.89166667,24.55833333 92.9,24.55833333 92.9,24.55 92.89166667,24.55 92.89166667,24.55833333</coordinates></LinearRing></outerBoundaryIs></Polygon><Polygon><outerBoundaryIs><LinearRing><coordinates>92.85833333,24.51666667 92.85833333,24.50833333 92.85,24.50833333 92.84166667,24.50833333 92.84166667,24.51666667 92.84166667,24.525 92.85,24.525 92.85833333,24.525 92.85833333,24.51666667</coordinates></LinearRing></outerBoundaryIs></Polygon><Polygon><outerBoundaryIs><LinearRing><coordinates>89.69166667,24.51666667 89.7,24.51666667 89.7,24.50833333 89.69166667,24.50833333 89.69166667,24.51666667</coordinates></LinearRing></outerBoundaryIs></Polygon><Polygon><outerBoundaryIs><LinearRing><coordinates>92.7,24.35833333 92.7,24.35 92.69166667,24.35 92.68333333,24.35 92.68333333,24.35833333 92.68333333,24.36666667 92.69166667,24.36666667 92.69166667,24.375 92.69166667,24.38333333 92.7,24.38333333 92.7,24.375 92.70833333,24.375 92.70833333,24.36666667 92.7,24.36666667 92.7,24.35833333</coordinates></LinearRing></outerBoundaryIs></Polygon><Polygon><outerBoundaryIs><LinearRing><coordinates>89.21666667,24.76666667 89.225,24.76666667 89.225,24.75833333 89.21666667,24.75833333 89.21666667,24.76666667</coordinates></LinearRing></outerBoundaryIs></Polygon><Polygon><outerBoundaryIs><LinearRing><coordinates>93.0,24.76666667 93.00833333,24.76666667 93.00833333,24.75833333 93.0,24.75833333 93.0,24.76666667</coordinates></LinearRing></outerBoundaryIs></Polygon><Polygon><outerBoundaryIs><LinearRing><coordinates>93.0,24.71666667 93.0,24.70833333 92.99166667,24.70833333 92.99166667,24.71666667 92.98333333,24.71666667 92.975,24.71666667 92.975,24.725 92.975,24.73333333 92.98333333,24.73333333 92.98333333,24.74166667 92.99166667,24.74166667 93.0,24.74166667 93.0,24.75 93.00833333,24.75 93.00833333,24.75833333 93.01666667,24.75833333 93.025,24.75833333 93.025,24.75 93.01666667,24.75 93.01666667,24.74166667 93.01666667,24.73333333 93.00833333,24.73333333 93.00833333,24.725 93.01666667,24.725 93.01666667,24.71666667 93.00833333,24.71666667 93.0,24.71666667</coordinates></LinearRing></outerBoundaryIs></Polygon><Polygon><outerBoundaryIs><LinearRing><coordinates>92.9,24.56666667 92.90833333,24.56666667 92.90833333,24.55833333 92.9,24.55833333 92.9,24.56666667</coordinates></LinearRing></outerBoundaryIs></Polygon><Polygon><outerBoundaryIs><LinearRing><coordinates>92.89166667,24.575 92.9,24.575 92.9,24.56666667 92.89166667,24.56666667 92.89166667,24.575</coordinates></LinearRing></outerBoundaryIs></Polygon><Polygon><outerBoundaryIs><LinearRing><coordinates>93.01666667,24.91666667 93.025,24.91666667 93.03333333,24.91666667 93.03333333,24.90833333 93.025,24.90833333 93.01666667,24.90833333 93.01666667,24.91666667</coordinates></LinearRing></outerBoundaryIs></Polygon><Polygon><outerBoundaryIs><LinearRing><coordinates>93.00833333,24.91666667 93.00833333,24.90833333 93.0,24.90833333 93.0,24.91666667 93.0,24.925 93.00833333,24.925 93.00833333,24.91666667</coordinates></LinearRing></outerBoundaryIs></Polygon><Polygon><outerBoundaryIs><LinearRing><coordinates>92.975,24.96666667 92.98333333,24.96666667 92.98333333,24.95833333 92.975,24.95833333 92.975,24.96666667</coordinates></LinearRing></outerBoundaryIs></Polygon><Polygon><outerBoundaryIs><LinearRing><coordinates>92.925,24.96666667 92.925,24.95833333 92.91666667,24.95833333 92.90833333,24.95833333 92.90833333,24.96666667 92.91666667,24.96666667 92.91666667,24.975 92.925,24.975 92.93333333,24.975 92.93333333,24.96666667 92.925,24.96666667</coordinates></LinearRing></outerBoundaryIs></Polygon><Polygon><outerBoundaryIs><LinearRing><coordinates>92.84166667,24.98333333 92.85,24.98333333 92.85,24.975 92.84166667,24.975 92.84166667,24.98333333</coordinates></LinearRing></outerBoundaryIs></Polygon><Polygon><outerBoundaryIs><LinearRing><coordinates>92.575,25.21666667 92.58333333,25.21666667 92.58333333,25.20833333 92.575,25.20833333 92.575,25.21666667</coordinates></LinearRing></outerBoundaryIs></Polygon><Polygon><outerBoundaryIs><LinearRing><coordinates>91.75833333,25.50833333 91.76666667,25.50833333 91.76666667,25.5 91.75833333,25.5 91.75833333,25.50833333</coordinates></LinearRing></outerBoundaryIs></Polygon><Polygon><outerBoundaryIs><LinearRing><coordinates>92.09166667,25.53333333 92.1,25.53333333 92.1,25.525 92.09166667,25.525 92.09166667,25.53333333</coordinates></LinearRing></outerBoundaryIs></Polygon><Polygon><outerBoundaryIs><LinearRing><coordinates>92.08333333,25.525 92.09166667,25.525 92.09166667,25.51666667 92.08333333,25.51666667 92.08333333,25.525</coordinates></LinearRing></outerBoundaryIs></Polygon><Polygon><outerBoundaryIs><LinearRing><coordinates>92.06666667,25.51666667 92.06666667,25.50833333 92.05833333,25.50833333 92.05833333,25.51666667 92.05,25.51666667 92.05,25.525 92.05833333,25.525 92.05833333,25.53333333 92.06666667,25.53333333 92.06666667,25.525 92.06666667,25.51666667</coordinates></LinearRing></outerBoundaryIs></Polygon><Polygon><outerBoundaryIs><LinearRing><coordinates>91.775,25.4 91.78333333,25.4 91.78333333,25.39166667 91.775,25.39166667 91.775,25.4</coordinates></LinearRing></outerBoundaryIs></Polygon><Polygon><outerBoundaryIs><LinearRing><coordinates>92.125,25.39166667 92.13333333,25.39166667 92.13333333,25.38333333 92.125,25.38333333 92.125,25.39166667</coordinates></LinearRing></outerBoundaryIs></Polygon><Polygon><outerBoundaryIs><LinearRing><coordinates>92.14166667,25.59166667 92.14166667,25.58333333 92.13333333,25.58333333 92.13333333,25.59166667 92.125,25.59166667 92.125,25.6 92.13333333,25.6 92.14166667,25.6 92.14166667,25.59166667</coordinates></LinearRing></outerBoundaryIs></Polygon><Polygon><outerBoundaryIs><LinearRing><coordinates>92.16666667,25.71666667 92.175,25.71666667 92.175,25.70833333 92.16666667,25.70833333 92.16666667,25.71666667</coordinates></LinearRing></outerBoundaryIs></Polygon><Polygon><outerBoundaryIs><LinearRing><coordinates>92.19166667,25.69166667 92.2,25.69166667 92.2,25.68333333 92.19166667,25.68333333 92.19166667,25.69166667</coordinates></LinearRing></outerBoundaryIs></Polygon><Polygon><outerBoundaryIs><LinearRing><coordinates>92.13333333,25.74166667 92.13333333,25.73333333 92.125,25.73333333 92.125,25.74166667 92.125,25.75 92.13333333,25.75 92.13333333,25.74166667</coordinates></LinearRing></outerBoundaryIs></Polygon><Polygon><outerBoundaryIs><LinearRing><coordinates>87.80833333,25.825 87.80833333,25.81666667 87.8,25.81666667 87.8,25.825 87.8,25.83333333 87.8,25.84166667 87.80833333,25.84166667 87.80833333,25.83333333 87.80833333,25.825</coordinates></LinearRing></outerBoundaryIs></Polygon><Polygon><outerBoundaryIs><LinearRing><coordinates>92.13333333,25.55 92.13333333,25.54166667 92.125,25.54166667 92.11666667,25.54166667 92.10833333,25.54166667 92.10833333,25.55 92.1,25.55 92.1,25.55833333 92.10833333,25.55833333 92.11666667,25.55833333 92.125,25.55833333 92.125,25.56666667 92.125,25.575 92.125,25.58333333 92.13333333,25.58333333 92.13333333,25.575 92.14166667,25.575 92.14166667,25.56666667 92.15,25.56666667 92.15,25.55833333 92.14166667,25.55833333 92.14166667,25.55 92.13333333,25.55</coordinates></LinearRing></outerBoundaryIs></Polygon><Polygon><outerBoundaryIs><LinearRing><coordinates>91.025,25.88333333 91.03333333,25.88333333 91.03333333,25.875 91.025,25.875 91.025,25.88333333</coordinates></LinearRing></outerBoundaryIs></Polygon><Polygon><outerBoundaryIs><LinearRing><coordinates>91.0,25.9 91.00833333,25.9 91.00833333,25.89166667 91.0,25.89166667 91.0,25.9</coordinates></LinearRing></outerBoundaryIs></Polygon><Polygon><outerBoundaryIs><LinearRing><coordinates>92.01666667,25.95833333 92.025,25.95833333 92.025,25.95 92.01666667,25.95 92.01666667,25.95833333</coordinates></LinearRing></outerBoundaryIs></Polygon><Polygon><outerBoundaryIs><LinearRing><coordinates>87.825,25.94166667 87.83333333,25.94166667 87.83333333,25.93333333 87.825,25.93333333 87.825,25.94166667</coordinates></LinearRing></outerBoundaryIs></Polygon><Polygon><outerBoundaryIs><LinearRing><coordinates>91.35833333,25.94166667 91.36666667,25.94166667 91.36666667,25.93333333 91.35833333,25.93333333 91.35833333,25.94166667</coordinates></LinearRing></outerBoundaryIs></Polygon><Polygon><outerBoundaryIs><LinearRing><coordinates>90.975,25.94166667 90.975,25.93333333 90.96666667,25.93333333 90.96666667,25.94166667 90.96666667,25.95 90.975,25.95 90.98333333,25.95 90.98333333,25.94166667 90.975,25.94166667</coordinates></LinearRing></outerBoundaryIs></Polygon><Polygon><outerBoundaryIs><LinearRing><coordinates>92.00833333,25.95 92.01666667,25.95 92.01666667,25.94166667 92.00833333,25.94166667 92.00833333,25.95</coordinates></LinearRing></outerBoundaryIs></Polygon><Polygon><outerBoundaryIs><LinearRing><coordinates>91.91666667,25.98333333 91.91666667,25.975 91.90833333,25.975 91.90833333,25.98333333 91.90833333,25.99166667 91.91666667,25.99166667 91.91666667,25.98333333</coordinates></LinearRing></outerBoundaryIs></Polygon><Polygon><outerBoundaryIs><LinearRing><coordinates>91.775,25.98333333 91.78333333,25.98333333 91.78333333,25.975 91.775,25.975 91.775,25.98333333</coordinates></LinearRing></outerBoundaryIs></Polygon><Polygon><outerBoundaryIs><LinearRing><coordinates>91.85833333,25.975 91.85833333,25.96666667 91.85,25.96666667 91.84166667,25.96666667 91.84166667,25.975 91.85,25.975 91.85,25.98333333 91.85833333,25.98333333 91.85833333,25.975</coordinates></LinearRing></outerBoundaryIs></Polygon><Polygon><outerBoundaryIs><LinearRing><coordinates>91.1,25.88333333 91.10833333,25.88333333 91.11666667,25.88333333 91.11666667,25.875 91.10833333,25.875 91.1,25.875 91.09166667,25.875 91.09166667,25.88333333 91.08333333,25.88333333 91.08333333,25.875 91.075,25.875 91.075,25.88333333 91.075,25.89166667 91.06666667,25.89166667 91.05833333,25.89166667 91.05,25.89166667 91.04166667,25.89166667 91.03333333,25.89166667 91.025,25.89166667 91.01666667,25.89166667 91.01666667,25.9 91.00833333,25.9 91.00833333,25.90833333 91.0,25.90833333 91.0,25.91666667 90.99166667,25.91666667 90.99166667,25.925 90.99166667,25.93333333 90.98333333,25.93333333 90.98333333,25.94166667 90.99166667,25.94166667 91.0,25.94166667 91.0,25.95 91.0,25.95833333 91.00833333,25.95833333 91.00833333,25.95 91.01666667,25.95 91.01666667,25.94166667 91.01666667,25.93333333 91.025,25.93333333 91.025,25.925 91.03333333,25.925 91.03333333,25.91666667 91.04166667,25.91666667 91.05,25.91666667 91.05833333,25.91666667 91.06666667,25.91666667 91.06666667,25.90833333 91.06666667,25.9 91.075,25.9 91.08333333,25.9 91.09166667,25.9 91.1,25.9 91.1,25.89166667 91.1,25.88333333</coordinates></LinearRing></outerBoundaryIs><innerBoundaryIs><LinearRing><coordinates>91.01666667,25.93333333 91.00833333,25.93333333 91.00833333,25.925 91.01666667,25.925 91.01666667,25.93333333</coordinates></LinearRing></innerBoundaryIs></Polygon><Polygon><outerBoundaryIs><LinearRing><coordinates>91.29166667,25.925 91.29166667,25.91666667 91.28333333,25.91666667 91.28333333,25.925 91.28333333,25.93333333 91.29166667,25.93333333 91.3,25.93333333 91.3,25.925 91.29166667,25.925</coordinates></LinearRing></outerBoundaryIs></Polygon><Polygon><outerBoundaryIs><LinearRing><coordinates>92.00833333,25.93333333 92.01666667,25.93333333 92.01666667,25.925 92.00833333,25.925 92.00833333,25.93333333</coordinates></LinearRing></outerBoundaryIs></Polygon><Polygon><outerBoundaryIs><LinearRing><coordinates>91.8,26.05 91.8,26.04166667 91.79166667,26.04166667 91.79166667,26.05 91.79166667,26.05833333 91.8,26.05833333 91.8,26.05</coordinates></LinearRing></outerBoundaryIs></Polygon><Polygon><outerBoundaryIs><LinearRing><coordinates>91.63333333,26.05833333 91.64166667,26.05833333 91.64166667,26.05 91.63333333,26.05 91.63333333,26.05833333</coordinates></LinearRing></outerBoundaryIs></Polygon><Polygon><outerBoundaryIs><LinearRing><coordinates>87.50833333,26.65833333 87.51666667,26.65833333 87.51666667,26.65 87.50833333,26.65 87.50833333,26.65833333</coordinates></LinearRing></outerBoundaryIs></Polygon><Polygon><outerBoundaryIs><LinearRing><coordinates>91.29166667,26.81666667 91.3,26.81666667 91.3,26.80833333 91.29166667,26.80833333 91.29166667,26.81666667</coordinates></LinearRing></outerBoundaryIs></Polygon><Polygon><outerBoundaryIs><LinearRing><coordinates>87.775,26.875 87.78333333,26.875 87.78333333,26.86666667 87.775,26.86666667 87.775,26.875</coordinates></LinearRing></outerBoundaryIs></Polygon><Polygon><outerBoundaryIs><LinearRing><coordinates>87.89166667,26.875 87.9,26.875 87.9,26.86666667 87.89166667,26.86666667 87.89166667,26.875</coordinates></LinearRing></outerBoundaryIs></Polygon><Polygon><outerBoundaryIs><LinearRing><coordinates>89.6,26.85833333 89.60833333,26.85833333 89.60833333,26.85 89.6,26.85 89.6,26.85833333</coordinates></LinearRing></outerBoundaryIs></Polygon><Polygon><outerBoundaryIs><LinearRing><coordinates>90.775,26.86666667 90.78333333,26.86666667 90.78333333,26.85833333 90.775,26.85833333 90.775,26.86666667</coordinates></LinearRing></outerBoundaryIs></Polygon><Polygon><outerBoundaryIs><LinearRing><coordinates>89.775,26.83333333 89.78333333,26.83333333 89.78333333,26.825 89.775,26.825 89.775,26.83333333</coordinates></LinearRing></outerBoundaryIs></Polygon><Polygon><outerBoundaryIs><LinearRing><coordinates>89.73333333,26.825 89.74166667,26.825 89.74166667,26.81666667 89.73333333,26.81666667 89.725,26.81666667 89.725,26.825 89.73333333,26.825</coordinates></LinearRing></outerBoundaryIs></Polygon><Polygon><outerBoundaryIs><LinearRing><coordinates>88.04166667,26.825 88.04166667,26.81666667 88.03333333,26.81666667 88.03333333,26.825 88.03333333,26.83333333 88.04166667,26.83333333 88.04166667,26.825</coordinates></LinearRing></outerBoundaryIs></Polygon><Polygon><outerBoundaryIs><LinearRing><coordinates>90.11666667,26.925 90.125,26.925 90.125,26.91666667 90.11666667,26.91666667 90.11666667,26.925</coordinates></LinearRing></outerBoundaryIs></Polygon><Polygon><outerBoundaryIs><LinearRing><coordinates>91.09166667,26.925 91.1,26.925 91.10833333,26.925 91.10833333,26.91666667 91.1,26.91666667 91.09166667,26.91666667 91.09166667,26.925</coordinates></LinearRing></outerBoundaryIs></Polygon><Polygon><outerBoundaryIs><LinearRing><coordinates>88.225,26.93333333 88.225,26.925 88.21666667,26.925 88.21666667,26.93333333 88.21666667,26.94166667 88.225,26.94166667 88.225,26.93333333</coordinates></LinearRing></outerBoundaryIs></Polygon><Polygon><outerBoundaryIs><LinearRing><coordinates>91.79166667,26.9 91.8,26.9 91.8,26.89166667 91.79166667,26.89166667 91.79166667,26.9</coordinates></LinearRing></outerBoundaryIs></Polygon><Polygon><outerBoundaryIs><LinearRing><coordinates>90.90833333,26.975 90.91666667,26.975 90.91666667,26.96666667 90.90833333,26.96666667 90.90833333,26.975</coordinates></LinearRing></outerBoundaryIs></Polygon><Polygon><outerBoundaryIs><LinearRing><coordinates>90.825,27.03333333 90.83333333,27.03333333 90.83333333,27.025 90.825,27.025 90.825,27.03333333</coordinates></LinearRing></outerBoundaryIs></Polygon><Polygon><outerBoundaryIs><LinearRing><coordinates>90.81666667,27.04166667 90.825,27.04166667 90.825,27.03333333 90.81666667,27.03333333 90.81666667,27.04166667</coordinates></LinearRing></outerBoundaryIs></Polygon><Polygon><outerBoundaryIs><LinearRing><coordinates>90.88333333,27.04166667 90.89166667,27.04166667 90.9,27.04166667 90.9,27.05 90.90833333,27.05 90.91666667,27.05 90.91666667,27.04166667 90.90833333,27.04166667 90.90833333,27.03333333 90.9,27.03333333 90.89166667,27.03333333 90.88333333,27.03333333 90.88333333,27.04166667</coordinates></LinearRing></outerBoundaryIs></Polygon><Polygon><outerBoundaryIs><LinearRing><coordinates>91.21666667,27.00833333 91.21666667,27.0 91.20833333,27.0 91.20833333,27.00833333 91.20833333,27.01666667 91.21666667,27.01666667 91.21666667,27.00833333</coordinates></LinearRing></outerBoundaryIs></Polygon><Polygon><outerBoundaryIs><LinearRing><coordinates>90.075,26.975 90.075,26.96666667 90.06666667,26.96666667 90.06666667,26.975 90.06666667,26.98333333 90.075,26.98333333 90.075,26.975</coordinates></LinearRing></outerBoundaryIs></Polygon><Polygon><outerBoundaryIs><LinearRing><coordinates>88.85833333,27.16666667 88.86666667,27.16666667 88.875,27.16666667 88.875,27.15833333 88.86666667,27.15833333 88.85833333,27.15833333 88.85833333,27.16666667</coordinates></LinearRing></outerBoundaryIs></Polygon><Polygon><outerBoundaryIs><LinearRing><coordinates>88.9,27.14166667 88.90833333,27.14166667 88.90833333,27.13333333 88.9,27.13333333 88.9,27.14166667</coordinates></LinearRing></outerBoundaryIs></Polygon><Polygon><outerBoundaryIs><LinearRing><coordinates>88.44166667,27.19166667 88.45,27.19166667 88.45,27.18333333 88.44166667,27.18333333 88.44166667,27.19166667</coordinates></LinearRing></outerBoundaryIs></Polygon><Polygon><outerBoundaryIs><LinearRing><coordinates>88.71666667,27.24166667 88.71666667,27.23333333 88.70833333,27.23333333 88.70833333,27.24166667 88.70833333,27.25 88.71666667,27.25 88.71666667,27.24166667</coordinates></LinearRing></outerBoundaryIs></Polygon><Polygon><outerBoundaryIs><LinearRing><coordinates>88.275,27.20833333 88.28333333,27.20833333 88.28333333,27.2 88.275,27.2 88.275,27.20833333</coordinates></LinearRing></outerBoundaryIs></Polygon><Polygon><outerBoundaryIs><LinearRing><coordinates>88.58333333,27.3 88.59166667,27.3 88.59166667,27.29166667 88.58333333,27.29166667 88.58333333,27.3</coordinates></LinearRing></outerBoundaryIs></Polygon><Polygon><outerBoundaryIs><LinearRing><coordinates>88.53333333,27.4 88.54166667,27.4 88.55,27.4 88.55,27.39166667 88.54166667,27.39166667 88.53333333,27.39166667 88.53333333,27.4</coordinates></LinearRing></outerBoundaryIs></Polygon><Polygon><outerBoundaryIs><LinearRing><coordinates>88.525,27.46666667 88.525,27.45833333 88.51666667,27.45833333 88.51666667,27.45 88.51666667,27.44166667 88.51666667,27.43333333 88.51666667,27.425 88.51666667,27.41666667 88.51666667,27.40833333 88.50833333,27.40833333 88.50833333,27.41666667 88.50833333,27.425 88.50833333,27.43333333 88.50833333,27.44166667 88.50833333,27.45 88.50833333,27.45833333 88.50833333,27.46666667 88.51666667,27.46666667 88.51666667,27.475 88.51666667,27.48333333 88.51666667,27.49166667 88.51666667,27.5 88.525,27.5 88.525,27.49166667 88.525,27.48333333 88.53333333,27.48333333 88.53333333,27.475 88.525,27.475 88.525,27.46666667</coordinates></LinearRing></outerBoundaryIs></Polygon><Polygon><outerBoundaryIs><LinearRing><coordinates>88.25833333,27.26666667 88.25833333,27.25833333 88.25,27.25833333 88.25,27.26666667 88.24166667,27.26666667 88.23333333,27.26666667 88.23333333,27.275 88.24166667,27.275 88.25,27.275 88.25833333,27.275 88.26666667,27.275 88.26666667,27.28333333 88.275,27.28333333 88.275,27.29166667 88.28333333,27.29166667 88.28333333,27.28333333 88.28333333,27.275 88.29166667,27.275 88.29166667,27.26666667 88.28333333,27.26666667 88.275,27.26666667 88.26666667,27.26666667 88.25833333,27.26666667</coordinates></LinearRing></outerBoundaryIs></Polygon><Polygon><outerBoundaryIs><LinearRing><coordinates>92.06666667,26.95833333 92.075,26.95833333 92.075,26.95 92.06666667,26.95 92.05833333,26.95 92.05833333,26.95833333 92.06666667,26.95833333</coordinates></LinearRing></outerBoundaryIs></Polygon><Polygon><outerBoundaryIs><LinearRing><coordinates>91.10833333,26.95833333 91.11666667,26.95833333 91.11666667,26.95 91.10833333,26.95 91.10833333,26.95833333</coordinates></LinearRing></outerBoundaryIs></Polygon><Polygon><outerBoundaryIs><LinearRing><coordinates>92.09166667,26.95 92.1,26.95 92.1,26.94166667 92.09166667,26.94166667 92.08333333,26.94166667 92.075,26.94166667 92.075,26.95 92.08333333,26.95 92.09166667,26.95</coordinates></LinearRing></outerBoundaryIs></Polygon><Polygon><outerBoundaryIs><LinearRing><coordinates>90.06666667,26.95 90.06666667,26.94166667 90.05833333,26.94166667 90.05833333,26.95 90.05833333,26.95833333 90.05833333,26.96666667 90.06666667,26.96666667 90.06666667,26.95833333 90.06666667,26.95</coordinates></LinearRing></outerBoundaryIs></Polygon><Polygon><outerBoundaryIs><LinearRing><coordinates>87.93333333,26.88333333 87.93333333,26.875 87.925,26.875 87.91666667,26.875 87.91666667,26.88333333 87.925,26.88333333 87.925,26.89166667 87.93333333,26.89166667 87.94166667,26.89166667 87.95,26.89166667 87.95833333,26.89166667 87.95833333,26.88333333 87.95,26.88333333 87.94166667,26.88333333 87.93333333,26.88333333</coordinates></LinearRing></outerBoundaryIs></Polygon><Polygon><outerBoundaryIs><LinearRing><coordinates>88.3,26.88333333 88.30833333,26.88333333 88.30833333,26.875 88.3,26.875 88.3,26.88333333</coordinates></LinearRing></outerBoundaryIs></Polygon><Polygon><outerBoundaryIs><LinearRing><coordinates>91.45833333,26.86666667 91.45833333,26.85833333 91.45,26.85833333 91.45,26.86666667 91.44166667,26.86666667 91.44166667,26.875 91.43333333,26.875 91.43333333,26.88333333 91.44166667,26.88333333 91.45,26.88333333 91.45,26.875 91.45833333,26.875 91.46666667,26.875 91.46666667,26.88333333 91.46666667,26.89166667 91.475,26.89166667 91.475,26.9 91.48333333,26.9 91.48333333,26.89166667 91.48333333,26.88333333 91.475,26.88333333 91.475,26.875 91.475,26.86666667 91.46666667,26.86666667 91.45833333,26.86666667</coordinates></LinearRing></outerBoundaryIs></Polygon><Polygon><outerBoundaryIs><LinearRing><coordinates>89.60833333,26.88333333 89.61666667,26.88333333 89.61666667,26.875 89.60833333,26.875 89.60833333,26.88333333</coordinates></LinearRing></outerBoundaryIs></Polygon><Polygon><outerBoundaryIs><LinearRing><coordinates>90.125,26.89166667 90.13333333,26.89166667 90.13333333,26.88333333 90.125,26.88333333 90.125,26.89166667</coordinates></LinearRing></outerBoundaryIs></Polygon><Polygon><outerBoundaryIs><LinearRing><coordinates>91.375,26.88333333 91.375,26.875 91.36666667,26.875 91.36666667,26.88333333 91.36666667,26.89166667 91.375,26.89166667 91.375,26.9 91.38333333,26.9 91.38333333,26.89166667 91.38333333,26.88333333 91.375,26.88333333</coordinates></LinearRing></outerBoundaryIs></Polygon><Polygon><outerBoundaryIs><LinearRing><coordinates>92.03333333,26.88333333 92.03333333,26.875 92.025,26.875 92.025,26.88333333 92.025,26.89166667 92.025,26.9 92.03333333,26.9 92.03333333,26.89166667 92.03333333,26.88333333</coordinates></LinearRing></outerBoundaryIs></Polygon><Polygon><outerBoundaryIs><LinearRing><coordinates>92.06666667,26.89166667 92.06666667,26.88333333 92.05833333,26.88333333 92.05833333,26.89166667 92.05,26.89166667 92.05,26.9 92.05,26.90833333 92.05833333,26.90833333 92.05833333,26.9 92.06666667,26.9 92.06666667,26.89166667</coordinates></LinearRing></outerBoundaryIs></Polygon><Polygon><outerBoundaryIs><LinearRing><coordinates>89.60833333,26.80833333 89.61666667,26.80833333 89.61666667,26.8 89.60833333,26.8 89.60833333,26.80833333</coordinates></LinearRing></outerBoundaryIs></Polygon><Polygon><outerBoundaryIs><LinearRing><coordinates>91.675,26.54166667 91.68333333,26.54166667 91.68333333,26.53333333 91.675,26.53333333 91.675,26.54166667</coordinates></LinearRing></outerBoundaryIs></Polygon><Polygon><outerBoundaryIs><LinearRing><coordinates>92.09166667,24.15 92.09166667,24.14166667 92.08333333,24.14166667 92.08333333,24.15 92.08333333,24.15833333 92.075,24.15833333 92.075,24.16666667 92.075,24.175 92.06666667,24.175 92.05833333,24.175 92.05833333,24.18333333 92.05,24.18333333 92.05,24.19166667 92.04166667,24.19166667 92.04166667,24.2 92.03333333,24.2 92.03333333,24.20833333 92.025,24.20833333 92.025,24.21666667 92.01666667,24.21666667 92.01666667,24.20833333 92.00833333,24.20833333 92.00833333,24.2 92.0,24.2 92.0,24.20833333 91.99166667,24.20833333 91.99166667,24.2 91.99166667,24.19166667 91.98333333,24.19166667 91.98333333,24.2 91.975,24.2 91.975,24.19166667 91.96666667,24.19166667 91.96666667,24.2 91.96666667,24.20833333 91.95833333,24.20833333 91.95833333,24.2 91.95833333,24.19166667 91.95833333,24.18333333 91.95833333,24.175 91.95,24.175 91.94166667,24.175 91.93333333,24.175 91.93333333,24.16666667 91.94166667,24.16666667 91.94166667,24.15833333 91.94166667,24.15 91.93333333,24.15 91.925,24.15 91.925,24.14166667 91.925,24.13333333 91.91666667,24.13333333 91.91666667,24.125 91.91666667,24.11666667 91.925,24.11666667 91.925,24.10833333 91.91666667,24.10833333 91.91666667,24.1 91.91666667,24.09166667 91.91666667,24.08333333 91.90833333,24.08333333 91.90833333,24.075 91.90833333,24.06666667 91.90833333,24.05833333 91.90833333,24.05 91.91666667,24.05 91.91666667,24.04166667 91.91666667,24.03333333 91.90833333,24.03333333 91.90833333,24.025 91.90833333,24.01666667 91.90833333,24.00833333 91.90833333,24.0 91.90833333,23.99166667 91.90833333,23.98333333 91.9,23.98333333 91.9,23.99166667 91.9,24.0 91.9,24.00833333 91.9,24.01666667 91.9,24.025 91.9,24.03333333 91.9,24.04166667 91.9,24.05 91.9,24.05833333 91.89166667,24.05833333 91.89166667,24.06666667 91.89166667,24.075 91.9,24.075 91.9,24.08333333 91.89166667,24.08333333 91.89166667,24.09166667 91.9,24.09166667 91.9,24.1 91.89166667,24.1 91.89166667,24.10833333 91.89166667,24.11666667 91.88333333,24.11666667 91.88333333,24.125 91.89166667,24.125 91.89166667,24.13333333 91.88333333,24.13333333 91.88333333,24.14166667 91.89166667,24.14166667 91.89166667,24.15 91.89166667,24.15833333 91.89166667,24.16666667 91.89166667,24.175 91.89166667,24.18333333 91.88333333,24.18333333 91.88333333,24.19166667 91.875,24.19166667 91.875,24.2 91.86666667,24.2 91.86666667,24.20833333 91.85833333,24.20833333 91.85833333,24.2 91.85,24.2 91.85,24.20833333 91.84166667,24.20833333 91.83333333,24.20833333 91.83333333,24.21666667 91.825,24.21666667 91.825,24.20833333 91.81666667,24.20833333 91.81666667,24.2 91.80833333,24.2 91.8,24.2 91.8,24.19166667 91.79166667,24.19166667 91.79166667,24.2 91.78333333,24.2 91.78333333,24.19166667 91.775,24.19166667 91.775,24.18333333 91.775,24.175 91.76666667,24.175 91.76666667,24.16666667 91.76666667,24.15833333 91.775,24.15833333 91.775,24.15 91.76666667,24.15 91.76666667,24.14166667 91.75833333,24.14166667 91.75833333,24.15 91.75,24.15 91.75,24.14166667 91.74166667,24.14166667 91.74166667,24.15 91.73333333,24.15 91.73333333,24.15833333 91.73333333,24.16666667 91.73333333,24.175 91.725,24.175 91.725,24.18333333 91.71666667,24.18333333 91.71666667,24.19166667 91.71666667,24.2 91.725,24.2 91.725,24.20833333 91.71666667,24.20833333 91.71666667,24.21666667 91.70833333,24.21666667 91.7,24.21666667 91.7,24.225 91.69166667,24.225 91.69166667,24.21666667 91.68333333,24.21666667 91.68333333,24.225 91.675,24.225 91.675,24.21666667 91.66666667,24.21666667 91.65833333,24.21666667 91.65,24.21666667 91.65,24.20833333 91.65,24.2 91.64166667,24.2 91.63333333,24.2 91.625,24.2 91.61666667,24.2 91.61666667,24.20833333 91.60833333,24.20833333 91.6,24.20833333 91.6,24.2 91.59166667,24.2 91.59166667,24.19166667 91.6,24.19166667 91.6,24.18333333 91.6,24.175 91.6,24.16666667 91.6,24.15833333 91.60833333,24.15833333 91.60833333,24.15 91.6,24.15 91.6,24.14166667 91.6,24.13333333 91.59166667,24.13333333 91.59166667,24.125 91.6,24.125 91.6,24.11666667 91.60833333,24.11666667 91.61666667,24.11666667 91.61666667,24.10833333 91.61666667,24.1 91.60833333,24.1 91.60833333,24.09166667 91.60833333,24.08333333 91.60833333,24.075 91.60833333,24.06666667 91.60833333,24.05833333 91.61666667,24.05833333 91.61666667,24.05 91.61666667,24.04166667 91.60833333,24.04166667 91.6,24.04166667 91.59166667,24.04166667 91.59166667,24.05 91.58333333,24.05 91.575,24.05 91.56666667,24.05 91.56666667,24.05833333 91.55833333,24.05833333 91.55833333,24.05 91.55833333,24.04166667 91.55,24.04166667 91.55,24.05 91.54166667,24.05 91.54166667,24.05833333 91.53333333,24.05833333 91.53333333,24.06666667 91.525,24.06666667 91.51666667,24.06666667 91.51666667,24.075 91.51666667,24.08333333 91.50833333,24.08333333 91.5,24.08333333 91.5,24.09166667 91.49166667,24.09166667 91.49166667,24.1 91.49166667,24.10833333 91.48333333,24.10833333 91.48333333,24.1 91.48333333,24.09166667 91.475,24.09166667 91.475,24.08333333 91.48333333,24.08333333 91.49166667,24.08333333 91.49166667,24.075 91.48333333,24.075 91.48333333,24.06666667 91.49166667,24.06666667 91.49166667,24.05833333 91.49166667,24.05 91.48333333,24.05 91.475,24.05 91.475,24.05833333 91.46666667,24.05833333 91.46666667,24.05 91.45833333,24.05 91.45833333,24.05833333 91.45833333,24.06666667 91.45833333,24.075 91.45833333,24.08333333 91.45,24.08333333 91.45,24.09166667 91.44166667,24.09166667 91.43333333,24.09166667 91.43333333,24.1 91.425,24.1 91.41666667,24.1 91.41666667,24.09166667 91.41666667,24.08333333 91.41666667,24.075 91.41666667,24.06666667 91.41666667,24.05833333 91.41666667,24.05 91.41666667,24.04166667 91.425,24.04166667 91.425,24.03333333 91.425,24.025 91.425,24.01666667 91.43333333,24.01666667 91.43333333,24.00833333 91.43333333,24.0 91.43333333,23.99166667 91.425,23.99166667 91.425,23.98333333 91.425,23.975 91.41666667,23.975 91.41666667,23.96666667 91.41666667,23.95833333 91.40833333,23.95833333 91.40833333,23.96666667 91.4,23.96666667 91.4,23.95833333 91.4,23.95 91.39166667,23.95 91.39166667,23.94166667 91.38333333,23.94166667 91.38333333,23.93333333 91.375,23.93333333 91.36666667,23.93333333 91.36666667,23.925 91.35833333,23.925 91.35,23.925 91.35,23.91666667 91.34166667,23.91666667 91.33333333,23.91666667 91.325,23.91666667 91.325,23.925 91.31666667,23.925 91.31666667,23.91666667 91.31666667,23.90833333 91.325,23.90833333 91.325,23.9 91.33333333,23.9 91.33333333,23.89166667 91.33333333,23.88333333 91.33333333,23.875 91.34166667,23.875 91.34166667,23.86666667 91.35,23.86666667 91.35833333,23.86666667 91.36666667,23.86666667 91.375,23.86666667 91.375,23.85833333 91.38333333,23.85833333 91.38333333,23.86666667 91.39166667,23.86666667 91.39166667,23.875 91.4,23.875 91.4,23.88333333 91.40833333,23.88333333 91.40833333,23.89166667 91.41666667,23.89166667 91.41666667,23.9 91.425,23.9 91.43333333,23.9 91.43333333,23.89166667 91.43333333,23.88333333 91.44166667,23.88333333 91.45,23.88333333 91.45833333,23.88333333 91.46666667,23.88333333 91.475,23.88333333 91.475,23.875 91.46666667,23.875 91.46666667,23.86666667 91.475,23.86666667 91.475,23.85833333 91.475,23.85 91.48333333,23.85 91.48333333,23.84166667 91.48333333,23.83333333 91.49166667,23.83333333 91.49166667,23.825 91.48333333,23.825 91.48333333,23.81666667 91.48333333,23.80833333 91.48333333,23.8 91.475,23.8 91.475,23.79166667 91.46666667,23.79166667 91.46666667,23.8 91.46666667,23.80833333 91.45833333,23.80833333 91.45,23.80833333 91.44166667,23.80833333 91.44166667,23.81666667 91.45,23.81666667 91.45833333,23.81666667 91.46666667,23.81666667 91.475,23.81666667 91.475,23.825 91.475,23.83333333 91.46666667,23.83333333 91.45833333,23.83333333 91.45,23.83333333 91.45,23.84166667 91.45,23.85 91.45,23.85833333 91.44166667,23.85833333 91.43333333,23.85833333 91.43333333,23.85 91.425,23.85 91.41666667,23.85 91.41666667,23.84166667 91.40833333,23.84166667 91.40833333,23.83333333 91.4,23.83333333 91.39166667,23.83333333 91.39166667,23.825 91.38333333,23.825 91.375,23.825 91.36666667,23.825 91.36666667,23.81666667 91.35833333,23.81666667 91.35,23.81666667 91.35,23.80833333 91.34166667,23.80833333 91.34166667,23.81666667 91.34166667,23.825 91.33333333,23.825 91.33333333,23.81666667 91.325,23.81666667 91.325,23.80833333 91.325,23.8 91.325,23.79166667 91.31666667,23.79166667 91.31666667,23.8 91.30833333,23.8 91.30833333,23.79166667 91.30833333,23.78333333 91.30833333,23.775 91.3,23.775 91.3,23.76666667 91.29166667,23.76666667 91.29166667,23.75833333 91.28333333,23.75833333 91.28333333,23.75 91.28333333,23.74166667 91.275,23.74166667 91.26666667,23.74166667 91.26666667,23.73333333 91.275,23.73333333 91.275,23.725 91.26666667,23.725 91.25833333,23.725 91.25833333,23.71666667 91.25,23.71666667 91.25,23.70833333 91.25833333,23.70833333 91.25833333,23.7 91.26666667,23.7 91.275,23.7 91.275,23.69166667 91.28333333,23.69166667 91.29166667,23.69166667 91.29166667,23.7 91.29166667,23.70833333 91.29166667,23.71666667 91.29166667,23.725 91.29166667,23.73333333 91.3,23.73333333 91.3,23.725 91.30833333,23.725 91.30833333,23.73333333 91.31666667,23.73333333 91.31666667,23.725 91.31666667,23.71666667 91.30833333,23.71666667 91.3,23.71666667 91.3,23.70833333 91.30833333,23.70833333 91.31666667,23.70833333 91.325,23.70833333 91.33333333,23.70833333 91.34166667,23.70833333 91.34166667,23.7 91.33333333,23.7 91.325,23.7 91.31666667,23.7 91.30833333,23.7 91.30833333,23.69166667 91.3,23.69166667 91.3,23.68333333 91.3,23.675 91.30833333,23.675 91.30833333,23.66666667 91.30833333,23.65833333 91.31666667,23.65833333 91.31666667,23.65 91.31666667,23.64166667 91.31666667,23.63333333 91.325,23.63333333 91.325,23.64166667 91.33333333,23.64166667 91.33333333,23.65 91.325,23.65 91.325,23.65833333 91.33333333,23.65833333 91.34166667,23.65833333 91.35,23.65833333 91.35,23.66666667 91.35833333,23.66666667 91.35833333,23.675 91.36666667,23.675 91.36666667,23.66666667 91.36666667,23.65833333 91.375,23.65833333 91.38333333,23.65833333 91.38333333,23.66666667 91.38333333,23.675 91.39166667,23.675 91.39166667,23.68333333 91.4,23.68333333 91.4,23.69166667 91.40833333,23.69166667 91.41666667,23.69166667 91.41666667,23.7 91.425,23.7 91.425,23.69166667 91.425,23.68333333 91.41666667,23.68333333 91.41666667,23.675 91.41666667,23.66666667 91.40833333,23.66666667 91.4,23.66666667 91.39166667,23.66666667 91.39166667,23.65833333 91.39166667,23.65 91.4,23.65 91.40833333,23.65 91.40833333,23.64166667 91.40833333,23.63333333 91.40833333,23.625 91.40833333,23.61666667 91.41666667,23.61666667 91.425,23.61666667 91.425,23.60833333 91.43333333,23.60833333 91.43333333,23.61666667 91.43333333,23.625 91.44166667,23.625 91.44166667,23.61666667 91.44166667,23.60833333 91.44166667,23.6 91.45,23.6 91.45,23.60833333 91.45,23.61666667 91.45833333,23.61666667 91.45833333,23.60833333 91.45833333,23.6 91.46666667,23.6 91.475,23.6 91.48333333,23.6 91.48333333,23.59166667 91.49166667,23.59166667 91.5,23.59166667 91.50833333,23.59166667 91.50833333,23.58333333 91.51666667,23.58333333 91.51666667,23.575 91.50833333,23.575 91.5,23.575 91.49166667,23.575 91.49166667,23.56666667 91.5,23.56666667 91.50833333,23.56666667 91.51666667,23.56666667 91.51666667,23.55833333 91.525,23.55833333 91.525,23.55 91.51666667,23.55 91.51666667,23.54166667 91.525,23.54166667 91.525,23.53333333 91.51666667,23.53333333 91.51666667,23.525 91.525,23.525 91.53333333,23.525 91.53333333,23.51666667 91.54166667,23.51666667 91.54166667,23.525 91.55,23.525 91.55833333,23.525 91.55833333,23.53333333 91.56666667,23.53333333 91.56666667,23.525 91.56666667,23.51666667 91.55833333,23.51666667 91.55833333,23.50833333 91.56666667,23.50833333 91.575,23.50833333 91.575,23.5 91.58333333,23.5 91.58333333,23.49166667 91.575,23.49166667 91.56666667,23.49166667 91.56666667,23.48333333 91.56666667,23.475 91.55833333,23.475 91.55,23.475 91.54166667,23.475 91.54166667,23.46666667 91.53333333,23.46666667 91.525,23.46666667 91.525,23.45833333 91.53333333,23.45833333 91.53333333,23.45 91.54166667,23.45 91.54166667,23.44166667 91.54166667,23.43333333 91.54166667,23.425 91.54166667,23.41666667 91.54166667,23.40833333 91.54166667,23.4 91.54166667,23.39166667 91.55,23.39166667 91.55,23.38333333 91.55,23.375 91.55,23.36666667 91.55,23.35833333 91.54166667,23.35833333 91.54166667,23.35 91.55,23.35 91.55,23.34166667 91.55833333,23.34166667 91.55833333,23.35 91.56666667,23.35 91.56666667,23.34166667 91.56666667,23.33333333 91.575,23.33333333 91.575,23.325 91.575,23.31666667 91.575,23.30833333 91.575,23.3 91.58333333,23.3 91.58333333,23.30833333 91.58333333,23.31666667 91.59166667,23.31666667 91.59166667,23.30833333 91.6,23.30833333 91.6,23.3 91.60833333,23.3 91.60833333,23.29166667 91.61666667,23.29166667 91.61666667,23.28333333 91.61666667,23.275 91.625,23.275 91.63333333,23.275 91.63333333,23.26666667 91.64166667,23.26666667 91.65,23.26666667 91.65,23.25833333 91.65833333,23.25833333 91.65833333,23.25 91.65833333,23.24166667 91.65,23.24166667 91.65,23.23333333 91.65,23.225 91.65833333,23.225 91.65833333,23.21666667 91.65,23.21666667 91.65,23.20833333 91.64166667,23.20833333 91.63333333,23.20833333 91.63333333,23.2 91.63333333,23.19166667 91.625,23.19166667 91.625,23.2 91.61666667,23.2 91.61666667,23.20833333 91.625,23.20833333 91.625,23.21666667 91.63333333,23.21666667 91.63333333,23.225 91.625,23.225 91.625,23.23333333 91.625,23.24166667 91.61666667,23.24166667 91.61666667,23.23333333 91.60833333,23.23333333 91.6,23.23333333 91.6,23.225 91.6,23.21666667 91.59166667,23.21666667 91.59166667,23.225 91.58333333,23.225 91.58333333,23.23333333 91.575,23.23333333 91.575,23.225 91.575,23.21666667 91.56666667,23.21666667 91.56666667,23.20833333 91.55833333,23.20833333 91.55833333,23.21666667 91.55,23.21666667 91.55,23.225 91.54166667,23.225 91.54166667,23.21666667 91.53333333,23.21666667 91.525,23.21666667 91.525,23.20833333 91.53333333,23.20833333 91.53333333,23.2 91.53333333,23.19166667 91.54166667,23.19166667 91.54166667,23.18333333 91.55,23.18333333 91.55,23.175 91.55833333,23.175 91.56666667,23.175 91.56666667,23.18333333 91.55833333,23.18333333 91.55833333,23.19166667 91.55833333,23.2 91.56666667,23.2 91.575,23.2 91.575,23.19166667 91.575,23.18333333 91.58333333,23.18333333 91.58333333,23.175 91.58333333,23.16666667 91.575,23.16666667 91.56666667,23.16666667 91.56666667,23.15833333 91.55833333,23.15833333 91.55833333,23.15 91.56666667,23.15 91.575,23.15 91.575,23.14166667 91.575,23.13333333 91.56666667,23.13333333 91.56666667,23.125 91.575,23.125 91.575,23.11666667 91.575,23.10833333 91.58333333,23.10833333 91.58333333,23.11666667 91.59166667,23.11666667 91.6,23.11666667 91.6,23.10833333 91.59166667,23.10833333 91.59166667,23.1 91.59166667,23.09166667 91.59166667,23.08333333 91.6,23.08333333 91.6,23.075 91.6,23.06666667 91.6,23.05833333 91.60833333,23.05833333 91.60833333,23.05 91.61666667,23.05 91.61666667,23.04166667 91.60833333,23.04166667 91.60833333,23.03333333 91.60833333,23.025 91.61666667,23.025 91.61666667,23.03333333 91.625,23.03333333 91.63333333,23.03333333 91.63333333,23.025 91.625,23.025 91.625,23.01666667 91.625,23.00833333 91.63333333,23.00833333 91.63333333,23.0 91.63333333,22.99166667 91.64166667,22.99166667 91.64166667,22.98333333 91.64166667,22.975 91.64166667,22.96666667 91.64166667,22.95833333 91.65,22.95833333 91.65,22.95 91.65,22.94166667 91.65,22.93333333 91.65,22.925 91.65833333,22.925 91.65833333,22.91666667 91.66666667,22.91666667 91.66666667,22.90833333 91.66666667,22.9 91.66666667,22.89166667 91.675,22.89166667 91.675,22.9 91.68333333,22.9 91.68333333,22.89166667 91.69166667,22.89166667 91.69166667,22.88333333 91.69166667,22.875 91.7,22.875 91.70833333,22.875 91.70833333,22.86666667 91.70833333,22.85833333 91.70833333,22.85 91.71666667,22.85 91.725,22.85 91.725,22.84166667 91.73333333,22.84166667 91.73333333,22.83333333 91.73333333,22.825 91.74166667,22.825 91.75,22.825 91.75,22.83333333 91.75833333,22.83333333 91.75833333,22.825 91.75833333,22.81666667 91.76666667,22.81666667 91.775,22.81666667 91.775,22.80833333 91.775,22.8 91.775,22.79166667 91.78333333,22.79166667 91.78333333,22.8 91.79166667,22.8 91.8,22.8 91.8,22.79166667 91.80833333,22.79166667 91.80833333,22.78333333 91.81666667,22.78333333 91.81666667,22.775 91.80833333,22.775 91.80833333,22.76666667 91.81666667,22.76666667 91.825,22.76666667 91.83333333,22.76666667 91.84166667,22.76666667 91.85,22.76666667 91.85,22.75833333 91.85833333,22.75833333 91.86666667,22.75833333 91.875,22.75833333 91.88333333,22.75833333 91.88333333,22.76666667 91.89166667,22.76666667 91.89166667,22.75833333 91.89166667,22.75 91.88333333,22.75 91.875,22.75 91.875,22.74166667 91.86666667,22.74166667 91.86666667,22.73333333 91.875,22.73333333 91.88333333,22.73333333 91.89166667,22.73333333 91.89166667,22.725 91.88333333,22.725 91.875,22.725 91.875,22.71666667 91.875,22.70833333 91.88333333,22.70833333 91.88333333,22.71666667 91.89166667,22.71666667 91.9,22.71666667 91.9,22.70833333 91.9,22.7 91.9,22.69166667 91.90833333,22.69166667 91.91666667,22.69166667 91.91666667,22.68333333 91.925,22.68333333 91.925,22.69166667 91.93333333,22.69166667 91.93333333,22.7 91.93333333,22.70833333 91.94166667,22.70833333 91.94166667,22.7 91.95,22.7 91.95,22.69166667 91.95,22.68333333 91.94166667,22.68333333 91.94166667,22.675 91.93333333,22.675 91.93333333,22.66666667 91.94166667,22.66666667 91.94166667,22.65833333 91.95,22.65833333 91.95,22.65 91.95833333,22.65 91.95833333,22.65833333 91.95833333,22.66666667 91.95833333,22.675 91.96666667,22.675 91.96666667,22.66666667 91.96666667,22.65833333 91.96666667,22.65 91.975,22.65 91.975,22.64166667 91.975,22.63333333 91.98333333,22.63333333 91.98333333,22.625 91.99166667,22.625 91.99166667,22.63333333 91.99166667,22.64166667 91.99166667,22.65 92.0,22.65 92.0,22.64166667 92.00833333,22.64166667 92.00833333,22.65 92.01666667,22.65 92.025,22.65 92.03333333,22.65 92.03333333,22.64166667 92.04166667,22.64166667 92.05,22.64166667 92.05,22.63333333 92.05,22.625 92.05833333,22.625 92.05833333,22.61666667 92.06666667,22.61666667 92.06666667,22.625 92.075,22.625 92.075,22.61666667 92.08333333,22.61666667 92.08333333,22.60833333 92.08333333,22.6 92.09166667,22.6 92.1,22.6 92.1,22.60833333 92.1,22.61666667 92.10833333,22.61666667 92.11666667,22.61666667 92.11666667,22.60833333 92.10833333,22.60833333 92.10833333,22.6 92.10833333,22.59166667 92.11666667,22.59166667 92.11666667,22.58333333 92.10833333,22.58333333 92.1,22.58333333 92.1,22.59166667 92.09166667,22.59166667 92.09166667,22.58333333 92.09166667,22.575 92.1,22.575 92.1,22.56666667 92.10833333,22.56666667 92.10833333,22.575 92.11666667,22.575 92.11666667,22.56666667 92.125,22.56666667 92.13333333,22.56666667 92.13333333,22.55833333 92.125,22.55833333 92.125,22.55 92.13333333,22.55 92.14166667,22.55 92.15,22.55 92.15,22.54166667 92.14166667,22.54166667 92.13333333,22.54166667 92.13333333,22.53333333 92.14166667,22.53333333 92.15,22.53333333 92.15,22.525 92.15833333,22.525 92.15833333,22.51666667 92.15833333,22.50833333 92.16666667,22.50833333 92.16666667,22.51666667 92.175,22.51666667 92.175,22.525 92.175,22.53333333 92.175,22.54166667 92.16666667,22.54166667 92.15833333,22.54166667 92.15833333,22.55 92.16666667,22.55 92.16666667,22.55833333 92.16666667,22.56666667 92.15833333,22.56666667 92.15833333,22.575 92.15833333,22.58333333 92.15,22.58333333 92.15,22.59166667 92.15,22.6 92.15,22.60833333 92.14166667,22.60833333 92.13333333,22.60833333 92.13333333,22.61666667 92.14166667,22.61666667 92.14166667,22.625 92.15,22.625 92.15833333,22.625 92.15833333,22.61666667 92.15833333,22.60833333 92.15833333,22.6 92.16666667,22.6 92.16666667,22.60833333 92.175,22.60833333 92.175,22.6 92.175,22.59166667 92.18333333,22.59166667 92.19166667,22.59166667 92.2,22.59166667 92.2,22.58333333 92.20833333,22.58333333 92.21666667,22.58333333 92.21666667,22.575 92.225,22.575 92.225,22.56666667 92.23333333,22.56666667 92.24166667,22.56666667 92.24166667,22.55833333 92.25,22.55833333 92.25,22.55 92.25833333,22.55 92.25833333,22.54166667 92.25833333,22.53333333 92.26666667,22.53333333 92.26666667,22.54166667 92.275,22.54166667 92.28333333,22.54166667 92.28333333,22.55 92.29166667,22.55 92.29166667,22.54166667 92.29166667,22.53333333 92.29166667,22.525 92.28333333,22.525 92.275,22.525 92.26666667,22.525 92.26666667,22.51666667 92.25833333,22.51666667 92.25,22.51666667 92.24166667,22.51666667 92.24166667,22.50833333 92.25,22.50833333 92.25,22.5 92.24166667,22.5 92.24166667,22.49166667 92.24166667,22.48333333 92.25,22.48333333 92.25833333,22.48333333 92.25833333,22.475 92.25,22.475 92.25,22.46666667 92.25833333,22.46666667 92.25833333,22.45833333 92.25833333,22.45 92.26666667,22.45 92.26666667,22.44166667 92.25833333,22.44166667 92.25833333,22.43333333 92.26666667,22.43333333 92.26666667,22.425 92.25833333,22.425 92.25,22.425 92.25,22.41666667 92.25,22.40833333 92.25833333,22.40833333 92.25833333,22.41666667 92.26666667,22.41666667 92.275,22.41666667 92.28333333,22.41666667 92.28333333,22.40833333 92.28333333,22.4 92.29166667,22.4 92.29166667,22.39166667 92.3,22.39166667 92.3,22.38333333 92.30833333,22.38333333 92.30833333,22.375 92.30833333,22.36666667 92.30833333,22.35833333 92.30833333,22.35 92.30833333,22.34166667 92.31666667,22.34166667 92.31666667,22.35 92.31666667,22.35833333 92.325,22.35833333 92.325,22.35 92.325,22.34166667 92.33333333,22.34166667 92.33333333,22.33333333 92.325,22.33333333 92.31666667,22.33333333 92.30833333,22.33333333 92.30833333,22.325 92.30833333,22.31666667 92.31666667,22.31666667 92.325,22.31666667 92.33333333,22.31666667 92.33333333,22.30833333 92.33333333,22.3 92.33333333,22.29166667 92.34166667,22.29166667 92.34166667,22.28333333 92.34166667,22.275 92.35,22.275 92.35833333,22.275 92.35833333,22.26666667 92.35833333,22.25833333 92.35833333,22.25 92.35833333,22.24166667 92.36666667,22.24166667 92.375,22.24166667 92.375,22.25 92.38333333,22.25 92.39166667,22.25 92.39166667,22.24166667 92.39166667,22.23333333 92.4,22.23333333 92.4,22.225 92.39166667,22.225 92.38333333,22.225 92.38333333,22.21666667 92.38333333,22.20833333 92.38333333,22.2 92.39166667,22.2 92.39166667,22.19166667 92.39166667,22.18333333 92.4,22.18333333 92.4,22.175 92.4,22.16666667 92.4,22.15833333 92.39166667,22.15833333 92.39166667,22.15 92.4,22.15 92.4,22.14166667 92.4,22.13333333 92.39166667,22.13333333 92.39166667,22.125 92.4,22.125 92.4,22.11666667 92.39166667,22.11666667 92.39166667,22.10833333 92.4,22.10833333 92.40833333,22.10833333 92.40833333,22.11666667 92.40833333,22.125 92.41666667,22.125 92.41666667,22.13333333 92.425,22.13333333 92.43333333,22.13333333 92.44166667,22.13333333 92.44166667,22.14166667 92.45,22.14166667 92.45,22.13333333 92.45,22.125 92.44166667,22.125 92.44166667,22.11666667 92.44166667,22.10833333 92.43333333,22.10833333 92.425,22.10833333 92.425,22.1 92.41666667,22.1 92.40833333,22.1 92.40833333,22.09166667 92.4,22.09166667 92.4,22.08333333 92.4,22.075 92.40833333,22.075 92.40833333,22.06666667 92.41666667,22.06666667 92.425,22.06666667 92.425,22.075 92.425,22.08333333 92.43333333,22.08333333 92.43333333,22.075 92.43333333,22.06666667 92.44166667,22.06666667 92.45,22.06666667 92.45,22.05833333 92.44166667,22.05833333 92.43333333,22.05833333 92.425,22.05833333 92.425,22.05 92.425,22.04166667 92.43333333,22.04166667 92.44166667,22.04166667 92.44166667,22.03333333 92.45,22.03333333 92.45,22.025 92.45833333,22.025 92.45833333,22.01666667 92.45,22.01666667 92.44166667,22.01666667 92.44166667,22.025 92.43333333,22.025 92.43333333,22.01666667 92.425,22.01666667 92.425,22.00833333 92.43333333,22.00833333 92.43333333,22.0 92.44166667,22.0 92.45,22.0 92.45,21.99166667 92.44166667,21.99166667 92.43333333,21.99166667 92.43333333,21.98333333 92.44166667,21.98333333 92.44166667,21.975 92.43333333,21.975 92.43333333,21.96666667 92.43333333,21.95833333 92.425,21.95833333 92.425,21.95 92.425,21.94166667 92.43333333,21.94166667 92.43333333,21.93333333 92.43333333,21.925 92.43333333,21.91666667 92.43333333,21.90833333 92.44166667,21.90833333 92.45,21.90833333 92.45,21.91666667 92.44166667,21.91666667 92.44166667,21.925 92.44166667,21.93333333 92.44166667,21.94166667 92.44166667,21.95 92.45,21.95 92.45,21.95833333 92.45833333,21.95833333 92.45833333,21.96666667 92.45833333,21.975 92.46666667,21.975 92.46666667,21.96666667 92.475,21.96666667 92.475,21.95833333 92.48333333,21.95833333 92.48333333,21.95 92.475,21.95 92.46666667,21.95 92.46666667,21.94166667 92.45833333,21.94166667 92.45833333,21.93333333 92.46666667,21.93333333 92.46666667,21.925 92.475,21.925 92.475,21.91666667 92.48333333,21.91666667 92.48333333,21.90833333 92.475,21.90833333 92.46666667,21.90833333 92.46666667,21.9 92.46666667,21.89166667 92.475,21.89166667 92.48333333,21.89166667 92.48333333,21.9 92.49166667,21.9 92.49166667,21.89166667 92.49166667,21.88333333 92.49166667,21.875 92.49166667,21.86666667 92.5,21.86666667 92.5,21.85833333 92.49166667,21.85833333 92.49166667,21.85 92.48333333,21.85 92.48333333,21.84166667 92.48333333,21.83333333 92.475,21.83333333 92.475,21.825 92.475,21.81666667 92.48333333,21.81666667 92.49166667,21.81666667 92.5,21.81666667 92.5,21.80833333 92.49166667,21.80833333 92.49166667,21.8 92.49166667,21.79166667 92.49166667,21.78333333 92.5,21.78333333 92.50833333,21.78333333 92.51666667,21.78333333 92.51666667,21.775 92.525,21.775 92.53333333,21.775 92.53333333,21.76666667 92.54166667,21.76666667 92.54166667,21.75833333 92.54166667,21.75 92.54166667,21.74166667 92.55,21.74166667 92.55,21.73333333 92.55833333,21.73333333 92.55833333,21.725 92.56666667,21.725 92.56666667,21.71666667 92.55833333,21.71666667 92.55833333,21.70833333 92.56666667,21.70833333 92.575,21.70833333 92.575,21.7 92.575,21.69166667 92.575,21.68333333 92.575,21.675 92.575,21.66666667 92.575,21.65833333 92.575,21.65 92.56666667,21.65 92.56666667,21.65833333 92.56666667,21.66666667 92.56666667,21.675 92.56666667,21.68333333 92.55833333,21.68333333 92.55,21.68333333 92.54166667,21.68333333 92.53333333,21.68333333 92.53333333,21.675 92.53333333,21.66666667 92.53333333,21.65833333 92.54166667,21.65833333 92.54166667,21.65 92.54166667,21.64166667 92.55,21.64166667 92.55,21.65 92.55833333,21.65 92.55833333,21.64166667 92.55833333,21.63333333 92.55833333,21.625 92.56666667,21.625 92.56666667,21.63333333 92.575,21.63333333 92.575,21.64166667 92.58333333,21.64166667 92.59166667,21.64166667 92.59166667,21.63333333 92.59166667,21.625 92.58333333,21.625 92.58333333,21.61666667 92.575,21.61666667 92.56666667,21.61666667 92.55833333,21.61666667 92.55833333,21.60833333 92.56666667,21.60833333 92.575,21.60833333 92.575,21.6 92.56666667,21.6 92.56666667,21.59166667 92.575,21.59166667 92.58333333,21.59166667 92.59166667,21.59166667 92.59166667,21.6 92.6,21.6 92.6,21.59166667 92.6,21.58333333 92.59166667,21.58333333 92.59166667,21.575 92.6,21.575 92.6,21.56666667 92.6,21.55833333 92.6,21.55 92.59166667,21.55 92.59166667,21.55833333 92.59166667,21.56666667 92.58333333,21.56666667 92.58333333,21.55833333 92.58333333,21.55 92.58333333,21.54166667 92.58333333,21.53333333 92.575,21.53333333 92.56666667,21.53333333 92.55833333,21.53333333 92.55833333,21.525 92.55833333,21.51666667 92.56666667,21.51666667 92.56666667,21.525 92.575,21.525 92.575,21.51666667 92.58333333,21.51666667 92.58333333,21.525 92.59166667,21.525 92.59166667,21.53333333 92.6,21.53333333 92.6,21.525 92.6,21.51666667 92.6,21.50833333 92.60833333,21.50833333 92.60833333,21.5 92.60833333,21.49166667 92.61666667,21.49166667 92.61666667,21.48333333 92.60833333,21.48333333 92.6,21.48333333 92.6,21.475 92.60833333,21.475 92.60833333,21.46666667 92.60833333,21.45833333 92.61666667,21.45833333 92.61666667,21.45 92.60833333,21.45 92.60833333,21.44166667 92.61666667,21.44166667 92.625,21.44166667 92.625,21.43333333 92.63333333,21.43333333 92.63333333,21.425 92.625,21.425 92.625,21.41666667 92.61666667,21.41666667 92.61666667,21.425 92.61666667,21.43333333 92.60833333,21.43333333 92.60833333,21.425 92.60833333,21.41666667 92.60833333,21.40833333 92.61666667,21.40833333 92.625,21.40833333 92.63333333,21.40833333 92.63333333,21.4 92.625,21.4 92.625,21.39166667 92.63333333,21.39166667 92.63333333,21.38333333 92.64166667,21.38333333 92.64166667,21.375 92.63333333,21.375 92.63333333,21.36666667 92.64166667,21.36666667 92.64166667,21.35833333 92.64166667,21.35 92.64166667,21.34166667 92.65,21.34166667 92.65,21.33333333 92.64166667,21.33333333 92.63333333,21.33333333 92.63333333,21.325 92.63333333,21.31666667 92.63333333,21.30833333 92.64166667,21.30833333 92.64166667,21.31666667 92.64166667,21.325 92.65,21.325 92.65,21.31666667 92.65833333,21.31666667 92.65833333,21.30833333 92.65833333,21.3 92.66666667,21.3 92.66666667,21.29166667 92.66666667,21.28333333 92.65833333,21.28333333 92.65,21.28333333 92.65,21.275 92.65,21.26666667 92.65833333,21.26666667 92.65833333,21.275 92.66666667,21.275 92.66666667,21.26666667 92.675,21.26666667 92.68333333,21.26666667 92.68333333,21.25833333 92.675,21.25833333 92.675,21.25 92.66666667,21.25 92.65833333,21.25 92.65833333,21.24166667 92.66666667,21.24166667 92.675,21.24166667 92.675,21.23333333 92.66666667,21.23333333 92.65833333,21.23333333 92.65833333,21.225 92.66666667,21.225 92.66666667,21.21666667 92.675,21.21666667 92.68333333,21.21666667 92.68333333,21.20833333 92.68333333,21.2 92.69166667,21.2 92.69166667,21.19166667 92.7,21.19166667 92.7,21.2 92.7,21.20833333 92.70833333,21.20833333 92.70833333,21.2 92.70833333,21.19166667 92.70833333,21.18333333 92.71666667,21.18333333 92.71666667,21.175 92.70833333,21.175 92.7,21.175 92.7,21.16666667 92.7,21.15833333 92.70833333,21.15833333 92.70833333,21.16666667 92.71666667,21.16666667 92.71666667,21.15833333 92.725,21.15833333 92.725,21.16666667 92.725,21.175 92.725,21.18333333 92.73333333,21.18333333 92.73333333,21.175 92.73333333,21.16666667 92.73333333,21.15833333 92.73333333,21.15 92.74166667,21.15 92.75,21.15 92.75,21.14166667 92.75833333,21.14166667 92.75833333,21.13333333 92.76666667,21.13333333 92.76666667,21.14166667 92.775,21.14166667 92.775,21.15 92.775,21.15833333 92.76666667,21.15833333 92.76666667,21.16666667 92.775,21.16666667 92.78333333,21.16666667 92.79166667,21.16666667 92.79166667,21.175 92.79166667,21.18333333 92.79166667,21.19166667 92.79166667,21.2 92.78333333,21.2 92.775,21.2 92.775,21.20833333 92.775,21.21666667 92.76666667,21.21666667 92.76666667,21.225 92.76666667,21.23333333 92.75833333,21.23333333 92.75833333,21.225 92.75,21.225 92.75,21.21666667 92.75,21.20833333 92.74166667,21.20833333 92.74166667,21.21666667 92.73333333,21.21666667 92.73333333,21.225 92.74166667,21.225 92.74166667,21.23333333 92.74166667,21.24166667 92.74166667,21.25 92.73333333,21.25 92.73333333,21.24166667 92.725,21.24166667 92.71666667,21.24166667 92.71666667,21.25 92.71666667,21.25833333 92.70833333,21.25833333 92.70833333,21.26666667 92.7,21.26666667 92.69166667,21.26666667 92.69166667,21.275 92.69166667,21.28333333 92.69166667,21.29166667 92.68333333,21.29166667 92.68333333,21.3 92.68333333,21.30833333 92.675,21.30833333 92.675,21.31666667 92.675,21.325 92.66666667,21.325 92.66666667,21.33333333 92.66666667,21.34166667 92.66666667,21.35 92.65833333,21.35 92.65833333,21.35833333 92.65833333,21.36666667 92.65,21.36666667 92.65,21.375 92.65833333,21.375 92.65833333,21.38333333 92.65833333,21.39166667 92.65833333,21.4 92.65,21.4 92.65,21.40833333 92.65,21.41666667 92.65,21.425 92.65,21.43333333 92.64166667,21.43333333 92.64166667,21.44166667 92.63333333,21.44166667 92.63333333,21.45 92.64166667,21.45 92.64166667,21.45833333 92.63333333,21.45833333 92.63333333,21.46666667 92.63333333,21.475 92.63333333,21.48333333 92.63333333,21.49166667 92.63333333,21.5 92.625,21.5 92.625,21.50833333 92.63333333,21.50833333 92.63333333,21.51666667 92.63333333,21.525 92.63333333,21.53333333 92.63333333,21.54166667 92.64166667,21.54166667 92.64166667,21.53333333 92.64166667,21.525 92.65,21.525 92.65833333,21.525 92.65833333,21.51666667 92.65833333,21.50833333 92.66666667,21.50833333 92.66666667,21.5 92.66666667,21.49166667 92.675,21.49166667 92.675,21.48333333 92.675,21.475 92.68333333,21.475 92.68333333,21.46666667 92.68333333,21.45833333 92.69166667,21.45833333 92.69166667,21.45 92.69166667,21.44166667 92.7,21.44166667 92.7,21.43333333 92.70833333,21.43333333 92.70833333,21.425 92.70833333,21.41666667 92.70833333,21.40833333 92.70833333,21.4 92.70833333,21.39166667 92.7,21.39166667 92.7,21.38333333 92.7,21.375 92.69166667,21.375 92.69166667,21.36666667 92.69166667,21.35833333 92.7,21.35833333 92.70833333,21.35833333 92.71666667,21.35833333 92.725,21.35833333 92.725,21.36666667 92.71666667,21.36666667 92.71666667,21.375 92.71666667,21.38333333 92.71666667,21.39166667 92.725,21.39166667 92.725,21.38333333 92.73333333,21.38333333 92.73333333,21.375 92.73333333,21.36666667 92.74166667,21.36666667 92.74166667,21.35833333 92.74166667,21.35 92.75,21.35 92.75,21.34166667 92.74166667,21.34166667 92.73333333,21.34166667 92.73333333,21.33333333 92.74166667,21.33333333 92.74166667,21.325 92.74166667,21.31666667 92.74166667,21.30833333 92.75,21.30833333 92.75,21.3 92.75833333,21.3 92.75833333,21.29166667 92.75833333,21.28333333 92.75833333,21.275 92.75833333,21.26666667 92.76666667,21.26666667 92.76666667,21.275 92.76666667,21.28333333 92.775,21.28333333 92.78333333,21.28333333 92.79166667,21.28333333 92.8,21.28333333 92.8,21.29166667 92.8,21.3 92.8,21.30833333 92.80833333,21.30833333 92.81666667,21.30833333 92.81666667,21.31666667 92.81666667,21.325 92.80833333,21.325 92.8,21.325 92.8,21.33333333 92.8,21.34166667 92.79166667,21.34166667 92.79166667,21.35 92.78333333,21.35 92.78333333,21.35833333 92.78333333,21.36666667 92.78333333,21.375 92.775,21.375 92.775,21.38333333 92.775,21.39166667 92.775,21.4 92.775,21.40833333 92.775,21.41666667 92.76666667,21.41666667 92.75833333,21.41666667 92.75833333,21.425 92.76666667,21.425 92.76666667,21.43333333 92.75833333,21.43333333 92.75833333,21.44166667 92.75833333,21.45 92.75,21.45 92.75,21.45833333 92.75,21.46666667 92.74166667,21.46666667 92.74166667,21.475 92.74166667,21.48333333 92.73333333,21.48333333 92.73333333,21.49166667 92.73333333,21.5 92.73333333,21.50833333 92.725,21.50833333 92.725,21.51666667 92.725,21.525 92.725,21.53333333 92.725,21.54166667 92.71666667,21.54166667 92.71666667,21.55 92.725,21.55 92.725,21.55833333 92.73333333,21.55833333 92.73333333,21.56666667 92.74166667,21.56666667 92.75,21.56666667 92.75,21.55833333 92.75,21.55 92.75,21.54166667 92.75,21.53333333 92.75,21.525 92.75,21.51666667 92.75,21.50833333 92.75,21.5 92.75,21.49166667 92.75833333,21.49166667 92.75833333,21.5 92.76666667,21.5 92.76666667,21.49166667 92.76666667,21.48333333 92.775,21.48333333 92.775,21.475 92.78333333,21.475 92.78333333,21.46666667 92.78333333,21.45833333 92.79166667,21.45833333 92.79166667,21.45 92.79166667,21.44166667 92.8,21.44166667 92.8,21.43333333 92.79166667,21.43333333 92.79166667,21.425 92.8,21.425 92.8,21.41666667 92.80833333,21.41666667 92.80833333,21.40833333 92.8,21.40833333 92.8,21.4 92.80833333,21.4 92.80833333,21.39166667 92.81666667,21.39166667 92.81666667,21.4 92.81666667,21.40833333 92.81666667,21.41666667 92.81666667,21.425 92.80833333,21.425 92.80833333,21.43333333 92.80833333,21.44166667 92.80833333,21.45 92.81666667,21.45 92.81666667,21.44166667 92.81666667,21.43333333 92.825,21.43333333 92.825,21.425 92.825,21.41666667 92.83333333,21.41666667 92.83333333,21.40833333 92.83333333,21.4 92.83333333,21.39166667 92.84166667,21.39166667 92.84166667,21.38333333 92.84166667,21.375 92.84166667,21.36666667 92.85,21.36666667 92.85,21.35833333 92.85833333,21.35833333 92.85833333,21.36666667 92.85833333,21.375 92.85833333,21.38333333 92.86666667,21.38333333 92.86666667,21.375 92.86666667,21.36666667 92.86666667,21.35833333 92.86666667,21.35 92.875,21.35 92.88333333,21.35 92.88333333,21.34166667 92.88333333,21.33333333 92.89166667,21.33333333 92.89166667,21.325 92.89166667,21.31666667 92.89166667,21.30833333 92.9,21.30833333 92.9,21.3 92.90833333,21.3 92.91666667,21.3 92.91666667,21.29166667 92.90833333,21.29166667 92.90833333,21.28333333 92.91666667,21.28333333 92.91666667,21.275 92.925,21.275 92.925,21.26666667 92.925,21.25833333 92.93333333,21.25833333 92.93333333,21.25 92.94166667,21.25 92.94166667,21.24166667 92.95,21.24166667 92.95,21.23333333 92.95833333,21.23333333 92.95833333,21.225 92.95833333,21.21666667 92.95833333,21.20833333 92.96666667,21.20833333 92.96666667,21.2 92.96666667,21.19166667 92.975,21.19166667 92.975,21.18333333 92.975,21.175 92.98333333,21.175 92.98333333,21.16666667 92.98333333,21.15833333 92.99166667,21.15833333 92.99166667,21.15 92.99166667,21.14166667 93.0,21.14166667 93.0,21.13333333 93.00833333,21.13333333 93.00833333,21.14166667 93.01666667,21.14166667 93.01666667,21.13333333 93.01666667,21.125 93.01666667,21.11666667 93.025,21.11666667 93.025,21.125 93.025,21.13333333 93.03333333,21.13333333 93.03333333,21.14166667 93.04166667,21.14166667 93.04166667,21.13333333 93.05,21.13333333 93.05,21.125 93.05833333,21.125 93.05833333,21.11666667 93.05,21.11666667 93.04166667,21.11666667 93.04166667,21.10833333 93.03333333,21.10833333 93.03333333,21.1 93.03333333,21.09166667 93.025,21.09166667 93.025,21.08333333 93.01666667,21.08333333 93.01666667,21.075 93.025,21.075 93.025,21.06666667 93.025,21.05833333 93.025,21.05 93.03333333,21.05 93.03333333,21.04166667 93.04166667,21.04166667 93.04166667,21.03333333 93.04166667,21.025 93.05,21.025 93.05,21.01666667 93.05,21.00833333 93.05,21.0 93.05833333,21.0 93.05833333,20.99166667 93.05833333,20.98333333 93.06666667,20.98333333 93.06666667,20.975 93.06666667,20.96666667 93.075,20.96666667 93.075,20.95833333 93.075,20.95 93.08333333,20.95 93.08333333,20.95833333 93.08333333,20.96666667 93.09166667,20.96666667 93.09166667,20.975 93.09166667,20.98333333 93.08333333,20.98333333 93.08333333,20.99166667 93.08333333,21.0 93.075,21.0 93.075,21.00833333 93.08333333,21.00833333 93.09166667,21.00833333 93.09166667,21.0 93.09166667,20.99166667 93.1,20.99166667 93.1,20.98333333 93.10833333,20.98333333 93.10833333,20.975 93.11666667,20.975 93.11666667,20.96666667 93.11666667,20.95833333 93.11666667,20.95 93.11666667,20.94166667 93.125,20.94166667 93.125,20.93333333 93.125,20.925 93.13333333,20.925 93.13333333,20.91666667 93.13333333,20.90833333 93.14166667,20.90833333 93.15,20.90833333 93.15,20.91666667 93.15833333,20.91666667 93.15833333,20.925 93.15833333,20.93333333 93.15833333,20.94166667 93.15833333,20.95 93.16666667,20.95 93.175,20.95 93.18333333,20.95 93.18333333,20.95833333 93.175,20.95833333 93.16666667,20.95833333 93.15833333,20.95833333 93.15833333,20.96666667 93.16666667,20.96666667 93.16666667,20.975 93.16666667,20.98333333 93.15833333,20.98333333 93.15833333,20.99166667 93.16666667,20.99166667 93.16666667,21.0 93.15833333,21.0 93.15833333,21.00833333 93.16666667,21.00833333 93.16666667,21.01666667 93.16666667,21.025 93.16666667,21.03333333 93.175,21.03333333 93.175,21.025 93.18333333,21.025 93.18333333,21.01666667 93.18333333,21.00833333 93.19166667,21.00833333 93.19166667,21.0 93.18333333,21.0 93.175,21.0 93.175,20.99166667 93.175,20.98333333 93.18333333,20.98333333 93.19166667,20.98333333 93.19166667,20.975 93.19166667,20.96666667 93.2,20.96666667 93.2,20.95833333 93.19166667,20.95833333 93.19166667,20.95 93.2,20.95 93.2,20.94166667 93.20833333,20.94166667 93.20833333,20.93333333 93.20833333,20.925 93.21666667,20.925 93.21666667,20.91666667 93.20833333,20.91666667 93.20833333,20.90833333 93.21666667,20.90833333 93.21666667,20.9 93.225,20.9 93.225,20.89166667 93.225,20.88333333 93.23333333,20.88333333 93.23333333,20.875 93.23333333,20.86666667 93.23333333,20.85833333 93.24166667,20.85833333 93.24166667,20.86666667 93.25,20.86666667 93.25,20.875 93.25,20.88333333 93.25833333,20.88333333 93.25833333,20.89166667 93.25,20.89166667 93.25,20.9 93.25833333,20.9 93.25833333,20.90833333 93.25,20.90833333 93.25,20.91666667 93.25833333,20.91666667 93.26666667,20.91666667 93.26666667,20.90833333 93.26666667,20.9 93.26666667,20.89166667 93.26666667,20.88333333 93.26666667,20.875 93.25833333,20.875 93.25833333,20.86666667 93.26666667,20.86666667 93.275,20.86666667 93.275,20.875 93.28333333,20.875 93.28333333,20.86666667 93.28333333,20.85833333 93.29166667,20.85833333 93.3,20.85833333 93.3,20.85 93.30833333,20.85 93.30833333,20.84166667 93.30833333,20.83333333 93.3,20.83333333 93.3,20.84166667 93.29166667,20.84166667 93.29166667,20.85 93.28333333,20.85 93.275,20.85 93.275,20.84166667 93.26666667,20.84166667 93.25833333,20.84166667 93.25,20.84166667 93.25,20.83333333 93.25,20.825 93.25,20.81666667 93.25833333,20.81666667 93.26666667,20.81666667 93.26666667,20.80833333 93.25833333,20.80833333 93.25,20.80833333 93.25,20.8 93.25833333,20.8 93.25833333,20.79166667 93.26666667,20.79166667 93.26666667,20.78333333 93.275,20.78333333 93.275,20.79166667 93.28333333,20.79166667 93.29166667,20.79166667 93.29166667,20.78333333 93.3,20.78333333 93.3,20.775 93.3,20.76666667 93.3,20.75833333 93.30833333,20.75833333 93.30833333,20.75 93.31666667,20.75 93.31666667,20.74166667 93.31666667,20.73333333 93.30833333,20.73333333 93.30833333,20.725 93.31666667,20.725 93.325,20.725 93.325,20.71666667 93.31666667,20.71666667 93.31666667,20.70833333 93.31666667,20.7 93.31666667,20.69166667 93.30833333,20.69166667 93.30833333,20.68333333 93.31666667,20.68333333 93.325,20.68333333 93.325,20.675 93.33333333,20.675 93.33333333,20.66666667 93.34166667,20.66666667 93.34166667,20.65833333 93.33333333,20.65833333 93.33333333,20.65 93.34166667,20.65 93.34166667,20.64166667 93.34166667,20.63333333 93.34166667,20.625 93.34166667,20.61666667 93.35,20.61666667 93.35,20.60833333 93.35833333,20.60833333 93.35833333,20.6 93.35,20.6 93.35,20.59166667 93.35,20.58333333 93.35833333,20.58333333 93.36666667,20.58333333 93.36666667,20.575 93.36666667,20.56666667 93.36666667,20.55833333 93.35833333,20.55833333 93.35,20.55833333 93.35,20.55 93.35,20.54166667 93.35833333,20.54166667 93.35833333,20.53333333 93.35833333,20.525 93.35,20.525 93.35,20.51666667 93.35833333,20.51666667 93.35833333,20.50833333 93.35833333,20.5 93.36666667,20.5 93.36666667,20.50833333 93.36666667,20.51666667 93.36666667,20.525 93.375,20.525 93.375,20.53333333 93.375,20.54166667 93.38333333,20.54166667 93.39166667,20.54166667 93.39166667,20.53333333 93.39166667,20.525 93.4,20.525 93.4,20.51666667 93.40833333,20.51666667 93.40833333,20.50833333 93.40833333,20.5 93.4,20.5 93.39166667,20.5 93.39166667,20.49166667 93.4,20.49166667 93.40833333,20.49166667 93.40833333,20.48333333 93.40833333,20.475 93.41666667,20.475 93.41666667,20.46666667 93.40833333,20.46666667 93.40833333,20.45833333 93.40833333,20.45 93.4,20.45 93.4,20.44166667 93.40833333,20.44166667 93.41666667,20.44166667 93.41666667,20.43333333 93.425,20.43333333 93.43333333,20.43333333 93.44166667,20.43333333 93.44166667,20.425 93.44166667,20.41666667 93.44166667,20.40833333 93.44166667,20.4 93.45,20.4 93.45,20.39166667 93.45833333,20.39166667 93.45833333,20.38333333 93.45833333,20.375 93.46666667,20.375 93.46666667,20.38333333 93.46666667,20.39166667 93.46666667,20.4 93.46666667,20.40833333 93.475,20.40833333 93.475,20.41666667 93.475,20.425 93.48333333,20.425 93.49166667,20.425 93.49166667,20.41666667 93.48333333,20.41666667 93.48333333,20.40833333 93.49166667,20.40833333 93.49166667,20.4 93.49166667,20.39166667 93.49166667,20.38333333 93.49166667,20.375 93.49166667,20.36666667 93.5,20.36666667 93.5,20.35833333 93.5,20.35 93.50833333,20.35 93.50833333,20.34166667 93.51666667,20.34166667 93.51666667,20.33333333 93.51666667,20.325 93.525,20.325 93.525,20.31666667 93.53333333,20.31666667 93.53333333,20.30833333 93.53333333,20.3 93.54166667,20.3 93.54166667,20.29166667 93.55,20.29166667 93.55,20.28333333 93.55833333,20.28333333 93.55833333,20.275 93.56666667,20.275 93.56666667,20.26666667 93.575,20.26666667 93.575,20.275 93.575,20.28333333 93.575,20.29166667 93.56666667,20.29166667 93.55833333,20.29166667 93.55833333,20.3 93.55833333,20.30833333 93.56666667,20.30833333 93.56666667,20.3 93.575,20.3 93.58333333,20.3 93.58333333,20.29166667 93.59166667,20.29166667 93.6,20.29166667 93.60833333,20.29166667 93.60833333,20.28333333 93.6,20.28333333 93.59166667,20.28333333 93.58333333,20.28333333 93.58333333,20.275 93.58333333,20.26666667 93.58333333,20.25833333 93.575,20.25833333 93.575,20.25 93.58333333,20.25 93.58333333,20.24166667 93.58333333,20.23333333 93.59166667,20.23333333 93.59166667,20.225 93.6,20.225 93.6,20.21666667 93.60833333,20.21666667 93.60833333,20.20833333 93.61666667,20.20833333 93.625,20.20833333 93.625,20.2 93.625,20.19166667 93.625,20.18333333 93.625,20.175 93.625,20.16666667 93.625,20.15833333 93.63333333,20.15833333 93.64166667,20.15833333 93.64166667,20.16666667 93.64166667,20.175 93.65,20.175 93.65,20.16666667 93.65,20.15833333 93.65,20.15 93.64166667,20.15 93.63333333,20.15 93.63333333,20.14166667 93.63333333,20.13333333 93.64166667,20.13333333 93.64166667,20.125 93.64166667,20.11666667 93.65,20.11666667 93.65,20.10833333 93.65,20.1 93.65833333,20.1 93.65833333,20.09166667 93.65833333,20.08333333 93.66666667,20.08333333 93.675,20.08333333 93.675,20.075 93.66666667,20.075 93.66666667,20.06666667 93.675,20.06666667 93.675,20.05833333 93.675,20.05 93.68333333,20.05 93.68333333,20.04166667 93.68333333,20.03333333 93.69166667,20.03333333 93.69166667,20.025 93.7,20.025 93.7,20.01666667 93.70833333,20.01666667 93.70833333,20.00833333 93.71666667,20.00833333 93.71666667,20.0 93.725,20.0 93.725,19.99166667 93.725,19.98333333 93.73333333,19.98333333 93.73333333,19.975 93.74166667,19.975 93.74166667,19.96666667 93.74166667,19.95833333 93.75,19.95833333 93.75,19.95 93.75,19.94166667 93.75833333,19.94166667 93.75833333,19.93333333 93.76666667,19.93333333 93.76666667,19.925 93.76666667,19.91666667 93.775,19.91666667 93.775,19.925 93.775,19.93333333 93.775,19.94166667 93.76666667,19.94166667 93.76666667,19.95 93.75833333,19.95 93.75833333,19.95833333 93.76666667,19.95833333 93.775,19.95833333 93.78333333,19.95833333 93.79166667,19.95833333 93.79166667,19.96666667 93.78333333,19.96666667 93.78333333,19.975 93.78333333,19.98333333 93.78333333,19.99166667 93.79166667,19.99166667 93.79166667,20.0 93.8,20.0 93.8,20.00833333 93.8,20.01666667 93.80833333,20.01666667 93.80833333,20.00833333 93.81666667,20.00833333 93.81666667,20.0 93.81666667,19.99166667 93.80833333,19.99166667 93.80833333,19.98333333 93.80833333,19.975 93.81666667,19.975 93.81666667,19.96666667 93.81666667,19.95833333 93.825,19.95833333 93.825,19.95 93.81666667,19.95 93.80833333,19.95 93.80833333,19.95833333 93.8,19.95833333 93.8,19.95 93.79166667,19.95 93.79166667,19.94166667 93.79166667,19.93333333 93.8,19.93333333 93.8,19.925 93.8,19.91666667 93.80833333,19.91666667 93.80833333,19.925 93.80833333,19.93333333 93.81666667,19.93333333 93.825,19.93333333 93.825,19.925 93.825,19.91666667 93.825,19.90833333 93.81666667,19.90833333 93.81666667,19.9 93.825,19.9 93.825,19.89166667 93.825,19.88333333 93.83333333,19.88333333 93.83333333,19.875 93.825,19.875 93.81666667,19.875 93.81666667,19.88333333 93.80833333,19.88333333 93.8,19.88333333 93.8,19.875 93.79166667,19.875 93.78333333,19.875 93.775,19.875 93.76666667,19.875 93.75833333,19.875 93.75833333,19.88333333 93.75,19.88333333 93.74166667,19.88333333 93.74166667,19.875 93.73333333,19.875 93.725,19.875 93.725,19.86666667 93.71666667,19.86666667 93.71666667,19.875 93.70833333,19.875 93.7,19.875 93.69166667,19.875 93.68333333,19.875 93.68333333,19.86666667 93.675,19.86666667 93.675,19.85833333 93.68333333,19.85833333 93.69166667,19.85833333 93.69166667,19.85 93.69166667,19.84166667 93.68333333,19.84166667 93.68333333,19.83333333 93.675,19.83333333 93.675,19.825 93.66666667,19.825 93.66666667,19.81666667 93.675,19.81666667 93.675,19.80833333 93.675,19.8 93.66666667,19.8 93.66666667,19.79166667 93.65833333,19.79166667 93.65833333,19.78333333 93.65,19.78333333 93.64166667,19.78333333 93.64166667,19.775 93.63333333,19.775 93.63333333,19.76666667 93.63333333,19.75833333 93.625,19.75833333 93.625,19.75 93.625,19.74166667 93.61666667,19.74166667 93.61666667,19.73333333 93.61666667,19.725 93.61666667,19.71666667 93.60833333,19.71666667 93.60833333,19.70833333 93.6,19.70833333 93.6,19.71666667 93.6,19.725 93.6,19.73333333 93.59166667,19.73333333 93.59166667,19.74166667 93.6,19.74166667 93.6,19.75 93.6,19.75833333 93.6,19.76666667 93.59166667,19.76666667 93.59166667,19.775 93.59166667,19.78333333 93.6,19.78333333 93.6,19.79166667 93.60833333,19.79166667 93.60833333,19.8 93.61666667,19.8 93.61666667,19.80833333 93.625,19.80833333 93.625,19.81666667 93.63333333,19.81666667 93.63333333,19.825 93.63333333,19.83333333 93.64166667,19.83333333 93.64166667,19.84166667 93.64166667,19.85 93.64166667,19.85833333 93.65,19.85833333 93.65833333,19.85833333 93.65833333,19.86666667 93.65833333,19.875 93.65833333,19.88333333 93.66666667,19.88333333 93.66666667,19.89166667 93.675,19.89166667 93.68333333,19.89166667 93.69166667,19.89166667 93.7,19.89166667 93.70833333,19.89166667 93.70833333,19.88333333 93.71666667,19.88333333 93.725,19.88333333 93.73333333,19.88333333 93.73333333,19.89166667 93.725,19.89166667 93.725,19.9 93.71666667,19.9 93.71666667,19.90833333 93.725,19.90833333 93.73333333,19.90833333 93.73333333,19.91666667 93.73333333,19.925 93.725,19.925 93.725,19.93333333 93.73333333,19.93333333 93.74166667,19.93333333 93.74166667,19.94166667 93.73333333,19.94166667 93.725,19.94166667 93.71666667,19.94166667 93.71666667,19.93333333 93.70833333,19.93333333 93.70833333,19.94166667 93.70833333,19.95 93.7,19.95 93.7,19.94166667 93.7,19.93333333 93.7,19.925 93.70833333,19.925 93.71666667,19.925 93.71666667,19.91666667 93.70833333,19.91666667 93.7,19.91666667 93.69166667,19.91666667 93.68333333,19.91666667 93.68333333,19.925 93.675,19.925 93.675,19.91666667 93.66666667,19.91666667 93.65833333,19.91666667 93.65,19.91666667 93.64166667,19.91666667 93.63333333,19.91666667 93.625,19.91666667 93.61666667,19.91666667 93.61666667,19.925 93.60833333,19.925 93.60833333,19.91666667 93.60833333,19.90833333 93.6,19.90833333 93.6,19.9 93.6,19.89166667 93.59166667,19.89166667 93.59166667,19.88333333 93.58333333,19.88333333 93.575,19.88333333 93.575,19.89166667 93.56666667,19.89166667 93.55833333,19.89166667 93.55,19.89166667 93.54166667,19.89166667 93.54166667,19.9 93.54166667,19.90833333 93.55,19.90833333 93.55,19.91666667 93.55833333,19.91666667 93.56666667,19.91666667 93.575,19.91666667 93.575,19.925 93.56666667,19.925 93.55833333,19.925 93.55,19.925 93.55,19.93333333 93.55,19.94166667 93.54166667,19.94166667 93.54166667,19.93333333 93.53333333,19.93333333 93.53333333,19.925 93.525,19.925 93.51666667,19.925 93.51666667,19.93333333 93.51666667,19.94166667 93.51666667,19.95 93.525,19.95 93.525,19.95833333 93.51666667,19.95833333 93.50833333,19.95833333 93.50833333,19.96666667 93.50833333,19.975 93.50833333,19.98333333 93.51666667,19.98333333 93.525,19.98333333 93.525,19.99166667 93.53333333,19.99166667 93.53333333,20.0 93.525,20.0 93.525,20.00833333 93.51666667,20.00833333 93.51666667,20.0 93.50833333,20.0 93.50833333,19.99166667 93.5,19.99166667 93.5,19.98333333 93.49166667,19.98333333 93.49166667,19.99166667 93.48333333,19.99166667 93.48333333,20.0 93.475,20.0 93.46666667,20.0 93.46666667,19.99166667 93.45833333,19.99166667 93.45833333,19.98333333 93.45833333,19.975 93.46666667,19.975 93.46666667,19.96666667 93.45833333,19.96666667 93.45,19.96666667 93.45,19.95833333 93.45,19.95 93.44166667,19.95 93.44166667,19.95833333 93.44166667,19.96666667 93.43333333,19.96666667 93.425,19.96666667 93.425,19.975 93.41666667,19.975 93.41666667,19.98333333 93.40833333,19.98333333 93.40833333,19.99166667 93.40833333,20.0 93.40833333,20.00833333 93.4,20.00833333 93.4,20.01666667 93.4,20.025 93.4,20.03333333 93.39166667,20.03333333 93.39166667,20.04166667 93.39166667,20.05 93.38333333,20.05 93.38333333,20.05833333 93.38333333,20.06666667 93.38333333,20.075 93.39166667,20.075 93.4,20.075 93.40833333,20.075 93.40833333,20.08333333 93.41666667,20.08333333 93.41666667,20.09166667 93.41666667,20.1 93.41666667,20.10833333 93.425,20.10833333 93.425,20.11666667 93.41666667,20.11666667 93.41666667,20.125 93.41666667,20.13333333 93.41666667,20.14166667 93.41666667,20.15 93.41666667,20.15833333 93.41666667,20.16666667 93.41666667,20.175 93.40833333,20.175 93.40833333,20.18333333 93.40833333,20.19166667 93.4,20.19166667 93.4,20.2 93.4,20.20833333 93.39166667,20.20833333 93.39166667,20.2 93.39166667,20.19166667 93.39166667,20.18333333 93.39166667,20.175 93.4,20.175 93.4,20.16666667 93.4,20.15833333 93.40833333,20.15833333 93.40833333,20.15 93.40833333,20.14166667 93.40833333,20.13333333 93.40833333,20.125 93.40833333,20.11666667 93.40833333,20.10833333 93.4,20.10833333 93.4,20.11666667 93.4,20.125 93.4,20.13333333 93.4,20.14166667 93.39166667,20.14166667 93.39166667,20.13333333 93.39166667,20.125 93.39166667,20.11666667 93.39166667,20.10833333 93.39166667,20.1 93.39166667,20.09166667 93.38333333,20.09166667 93.38333333,20.08333333 93.375,20.08333333 93.375,20.075 93.375,20.06666667 93.375,20.05833333 93.375,20.05 93.375,20.04166667 93.375,20.03333333 93.375,20.025 93.375,20.01666667 93.36666667,20.01666667 93.36666667,20.025 93.36666667,20.03333333 93.35833333,20.03333333 93.35833333,20.04166667 93.35833333,20.05 93.35833333,20.05833333 93.35833333,20.06666667 93.35833333,20.075 93.35,20.075 93.35,20.08333333 93.34166667,20.08333333 93.34166667,20.09166667 93.34166667,20.1 93.33333333,20.1 93.33333333,20.10833333 93.33333333,20.11666667 93.33333333,20.125 93.325,20.125 93.325,20.13333333 93.31666667,20.13333333 93.31666667,20.14166667 93.31666667,20.15 93.31666667,20.15833333 93.31666667,20.16666667 93.30833333,20.16666667 93.30833333,20.15833333 93.3,20.15833333 93.3,20.15 93.3,20.14166667 93.30833333,20.14166667 93.30833333,20.13333333 93.30833333,20.125 93.30833333,20.11666667 93.31666667,20.11666667 93.31666667,20.10833333 93.31666667,20.1 93.325,20.1 93.325,20.09166667 93.325,20.08333333 93.33333333,20.08333333 93.33333333,20.075 93.325,20.075 93.325,20.06666667 93.31666667,20.06666667 93.31666667,20.05833333 93.30833333,20.05833333 93.30833333,20.05 93.3,20.05 93.29166667,20.05 93.28333333,20.05 93.28333333,20.04166667 93.28333333,20.03333333 93.275,20.03333333 93.26666667,20.03333333 93.25833333,20.03333333 93.25,20.03333333 93.25,20.04166667 93.24166667,20.04166667 93.23333333,20.04166667 93.225,20.04166667 93.21666667,20.04166667 93.20833333,20.04166667 93.20833333,20.05 93.20833333,20.05833333 93.2,20.05833333 93.2,20.06666667 93.2,20.075 93.19166667,20.075 93.19166667,20.06666667 93.18333333,20.06666667 93.175,20.06666667 93.16666667,20.06666667 93.16666667,20.05833333 93.175,20.05833333 93.175,20.05 93.175,20.04166667 93.16666667,20.04166667 93.15833333,20.04166667 93.15833333,20.05 93.15,20.05 93.15,20.05833333 93.14166667,20.05833333 93.14166667,20.06666667 93.15,20.06666667 93.15833333,20.06666667 93.15833333,20.075 93.15,20.075 93.14166667,20.075 93.14166667,20.08333333 93.13333333,20.08333333 93.13333333,20.09166667 93.125,20.09166667 93.125,20.08333333 93.125,20.075 93.125,20.06666667 93.125,20.05833333 93.11666667,20.05833333 93.11666667,20.06666667 93.10833333,20.06666667 93.10833333,20.075 93.1,20.075 93.1,20.08333333 93.1,20.09166667 93.09166667,20.09166667 93.09166667,20.1 93.08333333,20.1 93.08333333,20.10833333 93.08333333,20.11666667 93.075,20.11666667 93.075,20.125 93.06666667,20.125 93.06666667,20.13333333 93.06666667,20.14166667 93.06666667,20.15 93.075,20.15 93.075,20.15833333 93.08333333,20.15833333 93.09166667,20.15833333 93.09166667,20.15 93.08333333,20.15 93.08333333,20.14166667 93.09166667,20.14166667 93.1,20.14166667 93.10833333,20.14166667 93.10833333,20.15 93.1,20.15 93.1,20.15833333 93.10833333,20.15833333 93.10833333,20.16666667 93.11666667,20.16666667 93.11666667,20.175 93.125,20.175 93.125,20.18333333 93.11666667,20.18333333 93.11666667,20.19166667 93.11666667,20.2 93.125,20.2 93.125,20.20833333 93.13333333,20.20833333 93.13333333,20.21666667 93.125,20.21666667 93.11666667,20.21666667 93.10833333,20.21666667 93.10833333,20.20833333 93.1,20.20833333 93.1,20.2 93.09166667,20.2 93.09166667,20.19166667 93.08333333,20.19166667 93.08333333,20.18333333 93.075,20.18333333 93.075,20.175 93.06666667,20.175 93.06666667,20.16666667 93.05833333,20.16666667 93.05833333,20.15833333 93.05,20.15833333 93.04166667,20.15833333 93.04166667,20.15 93.03333333,20.15 93.025,20.15 93.025,20.14166667 93.01666667,20.14166667 93.01666667,20.13333333 93.00833333,20.13333333 93.0,20.13333333 93.0,20.14166667 92.99166667,20.14166667 92.99166667,20.15 93.0,20.15 93.0,20.15833333 93.0,20.16666667 93.0,20.175 93.0,20.18333333 93.0,20.19166667 93.0,20.2 93.0,20.20833333 93.0,20.21666667 93.0,20.225 93.00833333,20.225 93.00833333,20.23333333 93.00833333,20.24166667 93.00833333,20.25 93.01666667,20.25 93.01666667,20.25833333 93.01666667,20.26666667 93.025,20.26666667 93.025,20.275 93.03333333,20.275 93.03333333,20.28333333 93.03333333,20.29166667 93.03333333,20.3 93.04166667,20.3 93.04166667,20.30833333 93.04166667,20.31666667 93.04166667,20.325 93.04166667,20.33333333 93.05,20.33333333 93.05833333,20.33333333 93.05833333,20.34166667 93.06666667,20.34166667 93.06666667,20.35 93.075,20.35 93.08333333,20.35 93.08333333,20.35833333 93.09166667,20.35833333 93.09166667,20.36666667 93.1,20.36666667 93.1,20.375 93.10833333,20.375 93.11666667,20.375 93.125,20.375 93.125,20.36666667 93.125,20.35833333 93.125,20.35 93.13333333,20.35 93.13333333,20.35833333 93.13333333,20.36666667 93.14166667,20.36666667 93.15,20.36666667 93.15,20.375 93.14166667,20.375 93.13333333,20.375 93.13333333,20.38333333 93.14166667,20.38333333 93.14166667,20.39166667 93.15,20.39166667 93.15,20.4 93.14166667,20.4 93.13333333,20.4 93.13333333,20.39166667 93.125,20.39166667 93.125,20.38333333 93.11666667,20.38333333 93.10833333,20.38333333 93.1,20.38333333 93.09166667,20.38333333 93.09166667,20.39166667 93.09166667,20.4 93.09166667,20.40833333 93.1,20.40833333 93.10833333,20.40833333 93.10833333,20.41666667 93.1,20.41666667 93.09166667,20.41666667 93.08333333,20.41666667 93.075,20.41666667 93.075,20.40833333 93.075,20.4 93.075,20.39166667 93.075,20.38333333 93.075,20.375 93.08333333,20.375 93.08333333,20.36666667 93.075,20.36666667 93.06666667,20.36666667 93.06666667,20.35833333 93.05833333,20.35833333 93.05,20.35833333 93.05,20.35 93.04166667,20.35 93.04166667,20.35833333 93.04166667,20.36666667 93.03333333,20.36666667 93.03333333,20.375 93.03333333,20.38333333 93.03333333,20.39166667 93.03333333,20.4 93.03333333,20.40833333 93.03333333,20.41666667 93.04166667,20.41666667 93.04166667,20.425 93.04166667,20.43333333 93.04166667,20.44166667 93.05,20.44166667 93.05,20.45 93.05,20.45833333 93.05833333,20.45833333 93.05833333,20.46666667 93.05833333,20.475 93.06666667,20.475 93.06666667,20.48333333 93.075,20.48333333 93.075,20.49166667 93.075,20.5 93.08333333,20.5 93.08333333,20.50833333 93.09166667,20.50833333 93.09166667,20.51666667 93.09166667,20.525 93.1,20.525 93.1,20.53333333 93.09166667,20.53333333 93.09166667,20.54166667 93.09166667,20.55 93.09166667,20.55833333 93.09166667,20.56666667 93.09166667,20.575 93.08333333,20.575 93.08333333,20.58333333 93.075,20.58333333 93.075,20.575 93.075,20.56666667 93.08333333,20.56666667 93.08333333,20.55833333 93.08333333,20.55 93.075,20.55 93.075,20.54166667 93.075,20.53333333 93.075,20.525 93.06666667,20.525 93.06666667,20.51666667 93.06666667,20.50833333 93.05833333,20.50833333 93.05833333,20.5 93.05833333,20.49166667 93.05833333,20.48333333 93.05,20.48333333 93.05,20.475 93.05,20.46666667 93.04166667,20.46666667 93.03333333,20.46666667 93.025,20.46666667 93.025,20.475 93.01666667,20.475 93.01666667,20.46666667 93.01666667,20.45833333 93.025,20.45833333 93.03333333,20.45833333 93.03333333,20.45 93.03333333,20.44166667 93.025,20.44166667 93.01666667,20.44166667 93.01666667,20.43333333 93.01666667,20.425 93.01666667,20.41666667 93.01666667,20.40833333 93.01666667,20.4 93.01666667,20.39166667 93.01666667,20.38333333 93.025,20.38333333 93.025,20.375 93.025,20.36666667 93.01666667,20.36666667 93.01666667,20.35833333 93.01666667,20.35 93.01666667,20.34166667 93.01666667,20.33333333 93.01666667,20.325 93.01666667,20.31666667 93.01666667,20.30833333 93.00833333,20.30833333 93.00833333,20.3 93.00833333,20.29166667 93.0,20.29166667 93.0,20.28333333 93.0,20.275 92.99166667,20.275 92.99166667,20.26666667 92.98333333,20.26666667 92.98333333,20.25833333 92.975,20.25833333 92.975,20.25 92.975,20.24166667 92.96666667,20.24166667 92.96666667,20.23333333 92.95833333,20.23333333 92.95,20.23333333 92.95,20.225 92.95,20.21666667 92.94166667,20.21666667 92.94166667,20.20833333 92.93333333,20.20833333 92.93333333,20.2 92.925,20.2 92.91666667,20.2 92.91666667,20.19166667 92.91666667,20.18333333 92.91666667,20.175 92.90833333,20.175 92.90833333,20.16666667 92.90833333,20.15833333 92.90833333,20.15 92.9,20.15 92.9,20.14166667 92.9,20.13333333 92.9,20.125 92.9,20.11666667 92.89166667,20.11666667 92.88333333,20.11666667 92.88333333,20.125 92.875,20.125 92.86666667,20.125 92.85833333,20.125 92.85833333,20.13333333 92.85,20.13333333 92.84166667,20.13333333 92.84166667,20.14166667 92.84166667,20.15 92.83333333,20.15 92.825,20.15 92.825,20.15833333 92.81666667,20.15833333 92.81666667,20.16666667 92.80833333,20.16666667 92.8,20.16666667 92.8,20.175 92.79166667,20.175 92.79166667,20.18333333 92.78333333,20.18333333 92.775,20.18333333 92.775,20.19166667 92.76666667,20.19166667 92.76666667,20.2 92.76666667,20.20833333 92.775,20.20833333 92.775,20.21666667 92.775,20.225 92.78333333,20.225 92.78333333,20.23333333 92.79166667,20.23333333 92.79166667,20.24166667 92.79166667,20.25 92.8,20.25 92.8,20.25833333 92.80833333,20.25833333 92.81666667,20.25833333 92.81666667,20.26666667 92.825,20.26666667 92.83333333,20.26666667 92.84166667,20.26666667 92.84166667,20.275 92.85,20.275 92.85,20.28333333 92.85833333,20.28333333 92.85833333,20.29166667 92.86666667,20.29166667 92.875,20.29166667 92.88333333,20.29166667 92.89166667,20.29166667 92.9,20.29166667 92.9,20.3 92.90833333,20.3 92.90833333,20.30833333 92.9,20.30833333 92.89166667,20.30833333 92.89166667,20.31666667 92.89166667,20.325 92.88333333,20.325 92.88333333,20.33333333 92.88333333,20.34166667 92.875,20.34166667 92.86666667,20.34166667 92.86666667,20.35 92.85833333,20.35 92.85833333,20.35833333 92.85833333,20.36666667 92.85,20.36666667 92.85,20.375 92.84166667,20.375 92.84166667,20.38333333 92.84166667,20.39166667 92.85,20.39166667 92.85,20.38333333 92.85833333,20.38333333 92.86666667,20.38333333 92.875,20.38333333 92.875,20.375 92.88333333,20.375 92.89166667,20.375 92.9,20.375 92.90833333,20.375 92.90833333,20.38333333 92.9,20.38333333 92.9,20.39166667 92.89166667,20.39166667 92.89166667,20.4 92.89166667,20.40833333 92.89166667,20.41666667 92.88333333,20.41666667 92.88333333,20.40833333 92.875,20.40833333 92.875,20.41666667 92.86666667,20.41666667 92.86666667,20.425 92.85833333,20.425 92.85833333,20.41666667 92.85833333,20.40833333 92.85833333,20.4 92.85,20.4 92.84166667,20.4 92.84166667,20.40833333 92.83333333,20.40833333 92.83333333,20.41666667 92.83333333,20.425 92.825,20.425 92.825,20.43333333 92.825,20.44166667 92.83333333,20.44166667 92.83333333,20.45 92.83333333,20.45833333 92.83333333,20.46666667 92.84166667,20.46666667 92.84166667,20.475 92.83333333,20.475 92.83333333,20.48333333 92.83333333,20.49166667 92.825,20.49166667 92.825,20.5 92.81666667,20.5 92.81666667,20.49166667 92.80833333,20.49166667 92.80833333,20.5 92.80833333,20.50833333 92.8,20.50833333 92.79166667,20.50833333 92.79166667,20.5 92.78333333,20.5 92.78333333,20.49166667 92.775,20.49166667 92.76666667,20.49166667 92.76666667,20.48333333 92.76666667,20.475 92.75833333,20.475 92.75,20.475 92.75,20.48333333 92.75,20.49166667 92.74166667,20.49166667 92.74166667,20.5 92.74166667,20.50833333 92.74166667,20.51666667 92.74166667,20.525 92.74166667,20.53333333 92.74166667,20.54166667 92.74166667,20.55 92.74166667,20.55833333 92.74166667,20.56666667 92.73333333,20.56666667 92.73333333,20.575 92.74166667,20.575 92.75,20.575 92.75,20.58333333 92.74166667,20.58333333 92.73333333,20.58333333 92.725,20.58333333 92.725,20.59166667 92.71666667,20.59166667 92.71666667,20.6 92.71666667,20.60833333 92.70833333,20.60833333 92.70833333,20.61666667 92.7,20.61666667 92.69166667,20.61666667 92.69166667,20.625 92.68333333,20.625 92.68333333,20.61666667 92.68333333,20.60833333 92.69166667,20.60833333 92.69166667,20.6 92.69166667,20.59166667 92.69166667,20.58333333 92.7,20.58333333 92.7,20.575 92.70833333,20.575 92.70833333,20.56666667 92.71666667,20.56666667 92.71666667,20.55833333 92.725,20.55833333 92.725,20.55 92.725,20.54166667 92.725,20.53333333 92.725,20.525 92.725,20.51666667 92.725,20.50833333 92.725,20.5 92.725,20.49166667 92.725,20.48333333 92.725,20.475 92.725,20.46666667 92.73333333,20.46666667 92.73333333,20.45833333 92.73333333,20.45 92.74166667,20.45 92.74166667,20.44166667 92.74166667,20.43333333 92.74166667,20.425 92.75,20.425 92.75,20.41666667 92.75,20.40833333 92.74166667,20.40833333 92.74166667,20.4 92.74166667,20.39166667 92.73333333,20.39166667 92.73333333,20.38333333 92.73333333,20.375 92.73333333,20.36666667 92.73333333,20.35833333 92.73333333,20.35 92.73333333,20.34166667 92.73333333,20.33333333 92.73333333,20.325 92.73333333,20.31666667 92.73333333,20.30833333 92.73333333,20.3 92.73333333,20.29166667 92.73333333,20.28333333 92.74166667,20.28333333 92.74166667,20.275 92.74166667,20.26666667 92.73333333,20.26666667 92.725,20.26666667 92.725,20.275 92.71666667,20.275 92.71666667,20.28333333 92.71666667,20.29166667 92.70833333,20.29166667 92.70833333,20.3 92.70833333,20.30833333 92.7,20.30833333 92.7,20.31666667 92.7,20.325 92.69166667,20.325 92.69166667,20.33333333 92.68333333,20.33333333 92.68333333,20.34166667 92.68333333,20.35 92.675,20.35 92.675,20.35833333 92.675,20.36666667 92.66666667,20.36666667 92.66666667,20.375 92.66666667,20.38333333 92.66666667,20.39166667 92.65833333,20.39166667 92.65833333,20.4 92.65833333,20.40833333 92.65,20.40833333 92.65,20.41666667 92.65,20.425 92.64166667,20.425 92.64166667,20.43333333 92.63333333,20.43333333 92.63333333,20.44166667 92.63333333,20.45 92.625,20.45 92.625,20.45833333 92.61666667,20.45833333 92.61666667,20.46666667 92.60833333,20.46666667 92.60833333,20.475 92.6,20.475 92.6,20.48333333 92.6,20.49166667 92.59166667,20.49166667 92.59166667,20.5 92.58333333,20.5 92.58333333,20.50833333 92.575,20.50833333 92.575,20.51666667 92.56666667,20.51666667 92.55833333,20.51666667 92.55833333,20.525 92.55,20.525 92.55,20.53333333 92.54166667,20.53333333 92.54166667,20.54166667 92.53333333,20.54166667 92.53333333,20.55 92.525,20.55 92.525,20.55833333 92.53333333,20.55833333 92.53333333,20.56666667 92.525,20.56666667 92.525,20.575 92.525,20.58333333 92.525,20.59166667 92.51666667,20.59166667 92.51666667,20.6 92.51666667,20.60833333 92.50833333,20.60833333 92.50833333,20.61666667 92.5,20.61666667 92.5,20.625 92.49166667,20.625 92.49166667,20.63333333 92.48333333,20.63333333 92.48333333,20.64166667 92.475,20.64166667 92.46666667,20.64166667 92.46666667,20.65 92.46666667,20.65833333 92.45833333,20.65833333 92.45833333,20.66666667 92.45,20.66666667 92.44166667,20.66666667 92.44166667,20.675 92.43333333,20.675 92.425,20.675 92.425,20.68333333 92.41666667,20.68333333 92.40833333,20.68333333 92.40833333,20.69166667 92.4,20.69166667 92.4,20.7 92.39166667,20.7 92.38333333,20.7 92.38333333,20.70833333 92.39166667,20.70833333 92.39166667,20.71666667 92.39166667,20.725 92.38333333,20.725 92.38333333,20.73333333 92.38333333,20.74166667 92.375,20.74166667 92.375,20.75 92.375,20.75833333 92.375,20.76666667 92.36666667,20.76666667 92.36666667,20.775 92.36666667,20.78333333 92.36666667,20.79166667 92.35833333,20.79166667 92.35833333,20.8 92.35833333,20.80833333 92.35,20.80833333 92.35,20.81666667 92.35,20.825 92.34166667,20.825 92.34166667,20.83333333 92.34166667,20.84166667 92.34166667,20.85 92.35,20.85 92.35,20.85833333 92.34166667,20.85833333 92.33333333,20.85833333 92.33333333,20.86666667 92.325,20.86666667 92.325,20.875 92.325,20.88333333 92.31666667,20.88333333 92.31666667,20.89166667 92.31666667,20.9 92.325,20.9 92.325,20.90833333 92.31666667,20.90833333 92.30833333,20.90833333 92.30833333,20.91666667 92.30833333,20.925 92.3,20.925 92.3,20.93333333 92.29166667,20.93333333 92.29166667,20.94166667 92.28333333,20.94166667 92.28333333,20.95 92.28333333,20.95833333 92.29166667,20.95833333 92.29166667,20.96666667 92.29166667,20.975 92.28333333,20.975 92.275,20.975 92.275,20.98333333 92.275,20.99166667 92.275,21.0 92.26666667,21.0 92.26666667,21.00833333 92.26666667,21.01666667 92.275,21.01666667 92.275,21.025 92.26666667,21.025 92.26666667,21.03333333 92.26666667,21.04166667 92.275,21.04166667 92.275,21.05 92.26666667,21.05 92.26666667,21.05833333 92.26666667,21.06666667 92.26666667,21.075 92.25833333,21.075 92.25833333,21.08333333 92.25,21.08333333 92.25,21.09166667 92.24166667,21.09166667 92.23333333,21.09166667 92.23333333,21.08333333 92.24166667,21.08333333 92.24166667,21.075 92.25,21.075 92.25,21.06666667 92.25,21.05833333 92.25833333,21.05833333 92.25833333,21.05 92.25,21.05 92.25,21.04166667 92.25,21.03333333 92.25,21.025 92.25,21.01666667 92.25,21.00833333 92.25833333,21.00833333 92.25833333,21.0 92.25833333,20.99166667 92.25833333,20.98333333 92.25833333,20.975 92.25833333,20.96666667 92.25833333,20.95833333 92.25833333,20.95 92.25833333,20.94166667 92.25833333,20.93333333 92.25833333,20.925 92.26666667,20.925 92.26666667,20.91666667 92.26666667,20.90833333 92.275,20.90833333 92.275,20.9 92.28333333,20.9 92.28333333,20.89166667 92.29166667,20.89166667 92.29166667,20.88333333 92.3,20.88333333 92.3,20.875 92.3,20.86666667 92.30833333,20.86666667 92.30833333,20.85833333 92.30833333,20.85 92.31666667,20.85 92.31666667,20.84166667 92.31666667,20.83333333 92.31666667,20.825 92.31666667,20.81666667 92.31666667,20.80833333 92.325,20.80833333 92.325,20.8 92.325,20.79166667 92.33333333,20.79166667 92.33333333,20.78333333 92.33333333,20.775 92.33333333,20.76666667 92.34166667,20.76666667 92.34166667,20.75833333 92.34166667,20.75 92.33333333,20.75 92.33333333,20.74166667 92.325,20.74166667 92.325,20.75 92.31666667,20.75 92.31666667,20.75833333 92.30833333,20.75833333 92.30833333,20.76666667 92.30833333,20.775 92.3,20.775 92.3,20.78333333 92.3,20.79166667 92.29166667,20.79166667 92.29166667,20.8 92.29166667,20.80833333 92.29166667,20.81666667 92.28333333,20.81666667 92.28333333,20.825 92.28333333,20.83333333 92.275,20.83333333 92.275,20.84166667 92.275,20.85 92.26666667,20.85 92.26666667,20.85833333 92.25833333,20.85833333 92.25833333,20.86666667 92.25833333,20.875 92.25,20.875 92.25,20.88333333 92.25,20.89166667 92.24166667,20.89166667 92.24166667,20.9 92.23333333,20.9 92.23333333,20.90833333 92.225,20.90833333 92.225,20.91666667 92.225,20.925 92.21666667,20.925 92.21666667,20.93333333 92.21666667,20.94166667 92.20833333,20.94166667 92.20833333,20.95 92.20833333,20.95833333 92.2,20.95833333 92.2,20.96666667 92.2,20.975 92.2,20.98333333 92.19166667,20.98333333 92.19166667,20.99166667 92.19166667,21.0 92.19166667,21.00833333 92.19166667,21.01666667 92.18333333,21.01666667 92.18333333,21.025 92.175,21.025 92.175,21.03333333 92.16666667,21.03333333 92.16666667,21.04166667 92.15833333,21.04166667 92.15833333,21.05 92.15833333,21.05833333 92.15,21.05833333 92.15,21.06666667 92.14166667,21.06666667 92.14166667,21.075 92.13333333,21.075 92.13333333,21.08333333 92.125,21.08333333 92.125,21.09166667 92.11666667,21.09166667 92.11666667,21.1 92.10833333,21.1 92.10833333,21.10833333 92.1,21.10833333 92.1,21.11666667 92.1,21.125 92.09166667,21.125 92.09166667,21.13333333 92.08333333,21.13333333 92.08333333,21.14166667 92.075,21.14166667 92.075,21.15 92.06666667,21.15 92.06666667,21.15833333 92.05833333,21.15833333 92.05833333,21.16666667 92.05833333,21.175 92.05,21.175 92.05,21.18333333 92.05,21.19166667 92.05,21.2 92.05,21.20833333 92.05,21.21666667 92.05,21.225 92.05,21.23333333 92.05,21.24166667 92.05,21.25 92.05,21.25833333 92.05,21.26666667 92.05,21.275 92.05,21.28333333 92.05,21.29166667 92.04166667,21.29166667 92.04166667,21.3 92.04166667,21.30833333 92.04166667,21.31666667 92.04166667,21.325 92.03333333,21.325 92.03333333,21.33333333 92.03333333,21.34166667 92.025,21.34166667 92.025,21.35 92.025,21.35833333 92.01666667,21.35833333 92.01666667,21.36666667 92.01666667,21.375 92.00833333,21.375 92.00833333,21.38333333 92.0,21.38333333 92.0,21.39166667 92.0,21.4 91.99166667,21.4 91.99166667,21.40833333 91.98333333,21.40833333 91.98333333,21.41666667 91.975,21.41666667 91.975,21.425 91.96666667,21.425 91.96666667,21.43333333 91.95833333,21.43333333 91.95833333,21.44166667 91.95833333,21.45 91.95833333,21.45833333 91.96666667,21.45833333 91.975,21.45833333 91.975,21.46666667 91.975,21.475 91.98333333,21.475 91.98333333,21.48333333 91.99166667,21.48333333 91.99166667,21.49166667 91.99166667,21.5 92.0,21.5 92.00833333,21.5 92.00833333,21.50833333 92.00833333,21.51666667 92.0,21.51666667 92.0,21.525 92.0,21.53333333 92.0,21.54166667 92.0,21.55 92.0,21.55833333 92.0,21.56666667 92.0,21.575 92.00833333,21.575 92.00833333,21.58333333 92.01666667,21.58333333 92.01666667,21.59166667 92.01666667,21.6 92.00833333,21.6 92.00833333,21.60833333 92.00833333,21.61666667 92.01666667,21.61666667 92.01666667,21.625 92.025,21.625 92.025,21.63333333 92.03333333,21.63333333 92.03333333,21.64166667 92.025,21.64166667 92.01666667,21.64166667 92.01666667,21.63333333 92.00833333,21.63333333 92.0,21.63333333 92.0,21.64166667 92.0,21.65 92.00833333,21.65 92.01666667,21.65 92.01666667,21.65833333 92.00833333,21.65833333 92.0,21.65833333 91.99166667,21.65833333 91.98333333,21.65833333 91.975,21.65833333 91.975,21.66666667 91.975,21.675 91.98333333,21.675 91.98333333,21.68333333 91.98333333,21.69166667 91.98333333,21.7 91.975,21.7 91.975,21.69166667 91.975,21.68333333 91.96666667,21.68333333 91.95833333,21.68333333 91.95833333,21.675 91.95833333,21.66666667 91.96666667,21.66666667 91.96666667,21.65833333 91.96666667,21.65 91.975,21.65 91.975,21.64166667 91.98333333,21.64166667 91.98333333,21.63333333 91.98333333,21.625 91.99166667,21.625 91.99166667,21.61666667 91.98333333,21.61666667 91.98333333,21.60833333 91.98333333,21.6 91.98333333,21.59166667 91.98333333,21.58333333 91.98333333,21.575 91.98333333,21.56666667 91.98333333,21.55833333 91.98333333,21.55 91.975,21.55 91.975,21.54166667 91.975,21.53333333 91.975,21.525 91.975,21.51666667 91.975,21.50833333 91.96666667,21.50833333 91.95833333,21.50833333 91.95833333,21.5 91.95,21.5 91.94166667,21.5 91.93333333,21.5 91.93333333,21.50833333 91.925,21.50833333 91.91666667,21.50833333 91.90833333,21.50833333 91.90833333,21.51666667 91.9,21.51666667 91.9,21.50833333 91.89166667,21.50833333 91.89166667,21.5 91.9,21.5 91.9,21.49166667 91.90833333,21.49166667 91.90833333,21.48333333 91.90833333,21.475 91.9,21.475 91.89166667,21.475 91.89166667,21.48333333 91.88333333,21.48333333 91.88333333,21.49166667 91.875,21.49166667 91.875,21.5 91.875,21.50833333 91.86666667,21.50833333 91.85833333,21.50833333 91.85833333,21.51666667 91.86666667,21.51666667 91.86666667,21.525 91.86666667,21.53333333 91.875,21.53333333 91.875,21.54166667 91.88333333,21.54166667 91.89166667,21.54166667 91.89166667,21.55 91.88333333,21.55 91.88333333,21.55833333 91.88333333,21.56666667 91.89166667,21.56666667 91.89166667,21.575 91.88333333,21.575 91.88333333,21.58333333 91.875,21.58333333 91.875,21.59166667 91.88333333,21.59166667 91.88333333,21.6 91.875,21.6 91.875,21.60833333 91.875,21.61666667 91.88333333,21.61666667 91.88333333,21.625 91.88333333,21.63333333 91.89166667,21.63333333 91.89166667,21.64166667 91.89166667,21.65 91.89166667,21.65833333 91.89166667,21.66666667 91.88333333,21.66666667 91.88333333,21.65833333 91.88333333,21.65 91.88333333,21.64166667 91.875,21.64166667 91.875,21.65 91.86666667,21.65 91.86666667,21.65833333 91.85833333,21.65833333 91.85833333,21.66666667 91.85833333,21.675 91.85833333,21.68333333 91.85833333,21.69166667 91.85833333,21.7 91.86666667,21.7 91.86666667,21.70833333 91.86666667,21.71666667 91.875,21.71666667 91.875,21.725 91.875,21.73333333 91.875,21.74166667 91.88333333,21.74166667 91.88333333,21.75 91.88333333,21.75833333 91.89166667,21.75833333 91.9,21.75833333 91.90833333,21.75833333 91.90833333,21.76666667 91.9,21.76666667 91.9,21.775 91.89166667,21.775 91.89166667,21.78333333 91.9,21.78333333 91.9,21.79166667 91.9,21.8 91.9,21.80833333 91.90833333,21.80833333 91.90833333,21.81666667 91.90833333,21.825 91.91666667,21.825 91.91666667,21.83333333 91.91666667,21.84166667 91.91666667,21.85 91.91666667,21.85833333 91.91666667,21.86666667 91.91666667,21.875 91.91666667,21.88333333 91.91666667,21.89166667 91.91666667,21.9 91.90833333,21.9 91.90833333,21.90833333 91.90833333,21.91666667 91.91666667,21.91666667 91.91666667,21.925 91.91666667,21.93333333 91.925,21.93333333 91.925,21.94166667 91.91666667,21.94166667 91.90833333,21.94166667 91.90833333,21.95 91.90833333,21.95833333 91.9,21.95833333 91.9,21.96666667 91.89166667,21.96666667 91.89166667,21.975 91.89166667,21.98333333 91.89166667,21.99166667 91.89166667,22.0 91.89166667,22.00833333 91.89166667,22.01666667 91.89166667,22.025 91.88333333,22.025 91.88333333,22.03333333 91.88333333,22.04166667 91.88333333,22.05 91.875,22.05 91.875,22.05833333 91.875,22.06666667 91.86666667,22.06666667 91.86666667,22.075 91.86666667,22.08333333 91.85833333,22.08333333 91.85833333,22.09166667 91.85833333,22.1 91.86666667,22.1 91.86666667,22.10833333 91.86666667,22.11666667 91.85833333,22.11666667 91.85833333,22.125 91.85,22.125 91.85,22.13333333 91.84166667,22.13333333 91.84166667,22.125 91.83333333,22.125 91.83333333,22.13333333 91.83333333,22.14166667 91.825,22.14166667 91.825,22.15 91.825,22.15833333 91.825,22.16666667 91.81666667,22.16666667 91.81666667,22.175 91.81666667,22.18333333 91.81666667,22.19166667 91.81666667,22.2 91.825,22.2 91.825,22.20833333 91.83333333,22.20833333 91.83333333,22.21666667 91.83333333,22.225 91.83333333,22.23333333 91.83333333,22.24166667 91.83333333,22.25 91.84166667,22.25 91.84166667,22.25833333 91.84166667,22.26666667 91.83333333,22.26666667 91.83333333,22.275 91.825,22.275 91.825,22.28333333 91.825,22.29166667 91.81666667,22.29166667 91.81666667,22.28333333 91.81666667,22.275 91.80833333,22.275 91.8,22.275 91.8,22.26666667 91.80833333,22.26666667 91.81666667,22.26666667 91.825,22.26666667 91.825,22.25833333 91.825,22.25 91.825,22.24166667 91.81666667,22.24166667 91.81666667,22.23333333 91.80833333,22.23333333 91.8,22.23333333 91.79166667,22.23333333 91.79166667,22.24166667 91.78333333,22.24166667 91.78333333,22.25 91.775,22.25 91.775,22.25833333 91.775,22.26666667 91.775,22.275 91.775,22.28333333 91.775,22.29166667 91.775,22.3 91.76666667,22.3 91.76666667,22.30833333 91.76666667,22.31666667 91.76666667,22.325 91.76666667,22.33333333 91.75833333,22.33333333 91.75833333,22.34166667 91.75833333,22.35 91.75833333,22.35833333 91.75833333,22.36666667 91.75833333,22.375 91.75,22.375 91.75,22.38333333 91.75,22.39166667 91.75,22.4 91.74166667,22.4 91.74166667,22.40833333 91.74166667,22.41666667 91.73333333,22.41666667 91.73333333,22.425 91.73333333,22.43333333 91.725,22.43333333 91.725,22.44166667 91.725,22.45 91.71666667,22.45 91.71666667,22.45833333 91.71666667,22.46666667 91.71666667,22.475 91.70833333,22.475 91.70833333,22.48333333 91.70833333,22.49166667 91.7,22.49166667 91.7,22.5 91.69166667,22.5 91.69166667,22.50833333 91.69166667,22.51666667 91.68333333,22.51666667 91.68333333,22.525 91.675,22.525 91.675,22.53333333 91.675,22.54166667 91.66666667,22.54166667 91.66666667,22.55 91.65833333,22.55 91.65833333,22.55833333 91.65,22.55833333 91.65,22.56666667 91.64166667,22.56666667 91.64166667,22.575 91.63333333,22.575 91.63333333,22.58333333 91.625,22.58333333 91.625,22.59166667 91.61666667,22.59166667 91.61666667,22.6 91.60833333,22.6 91.60833333,22.60833333 91.6,22.60833333 91.6,22.61666667 91.6,22.625 91.6,22.63333333 91.59166667,22.63333333 91.59166667,22.64166667 91.59166667,22.65 91.58333333,22.65 91.58333333,22.65833333 91.575,22.65833333 91.575,22.66666667 91.56666667,22.66666667 91.55833333,22.66666667 91.55833333,22.675 91.55,22.675 91.55,22.68333333 91.54166667,22.68333333 91.54166667,22.69166667 91.53333333,22.69166667 91.53333333,22.7 91.525,22.7 91.525,22.70833333 91.51666667,22.70833333 91.50833333,22.70833333 91.50833333,22.71666667 91.5,22.71666667 91.5,22.725 91.49166667,22.725 91.48333333,22.725 91.48333333,22.73333333 91.475,22.73333333 91.475,22.74166667 91.46666667,22.74166667 91.46666667,22.75 91.46666667,22.75833333 91.45833333,22.75833333 91.45,22.75833333 91.45,22.76666667 91.45,22.775 91.45,22.78333333 91.44166667,22.78333333 91.44166667,22.79166667 91.44166667,22.8 91.45,22.8 91.45,22.80833333 91.44166667,22.80833333 91.44166667,22.81666667 91.45,22.81666667 91.45,22.825 91.45833333,22.825 91.45833333,22.83333333 91.46666667,22.83333333 91.46666667,22.84166667 91.475,22.84166667 91.475,22.85 91.475,22.85833333 91.475,22.86666667 91.48333333,22.86666667 91.48333333,22.875 91.48333333,22.88333333 91.475,22.88333333 91.475,22.89166667 91.46666667,22.89166667 91.45833333,22.89166667 91.45833333,22.9 91.46666667,22.9 91.475,22.9 91.475,22.90833333 91.46666667,22.90833333 91.45833333,22.90833333 91.45,22.90833333 91.45,22.9 91.44166667,22.9 91.44166667,22.89166667 91.44166667,22.88333333 91.45,22.88333333 91.45833333,22.88333333 91.46666667,22.88333333 91.46666667,22.875 91.46666667,22.86666667 91.45833333,22.86666667 91.45833333,22.85833333 91.45833333,22.85 91.45833333,22.84166667 91.45,22.84166667 91.45,22.83333333 91.44166667,22.83333333 91.44166667,22.825 91.43333333,22.825 91.43333333,22.83333333 91.43333333,22.84166667 91.425,22.84166667 91.425,22.83333333 91.425,22.825 91.41666667,22.825 91.41666667,22.81666667 91.40833333,22.81666667 91.40833333,22.80833333 91.40833333,22.8 91.41666667,22.8 91.41666667,22.79166667 91.41666667,22.78333333 91.41666667,22.775 91.41666667,22.76666667 91.41666667,22.75833333 91.40833333,22.75833333 91.40833333,22.76666667 91.4,22.76666667 91.4,22.775 91.39166667,22.775 91.39166667,22.78333333 91.38333333,22.78333333 91.38333333,22.79166667 91.375,22.79166667 91.375,22.8 91.36666667,22.8 91.35833333,22.8 91.35,22.8 91.35,22.79166667 91.35,22.78333333 91.35,22.775 91.34166667,22.775 91.34166667,22.78333333 91.33333333,22.78333333 91.325,22.78333333 91.325,22.79166667 91.31666667,22.79166667 91.31666667,22.8 91.30833333,22.8 91.30833333,22.80833333 91.3,22.80833333 91.29166667,22.80833333 91.28333333,22.80833333 91.275,22.80833333 91.26666667,22.80833333 91.26666667,22.8 91.25833333,22.8 91.25,22.8 91.24166667,22.8 91.23333333,22.8 91.225,22.8 91.21666667,22.8 91.20833333,22.8 91.2,22.8 91.19166667,22.8 91.18333333,22.8 91.175,22.8 91.16666667,22.8 91.15833333,22.8 91.15,22.8 91.15,22.80833333 91.14166667,22.80833333 91.13333333,22.80833333 91.125,22.80833333 91.11666667,22.80833333 91.11666667,22.81666667 91.11666667,22.825 91.10833333,22.825 91.1,22.825 91.1,22.81666667 91.1,22.80833333 91.09166667,22.80833333 91.09166667,22.8 91.08333333,22.8 91.075,22.8 91.06666667,22.8 91.05833333,22.8 91.05,22.8 91.04166667,22.8 91.03333333,22.8 91.025,22.8 91.025,22.80833333 91.01666667,22.80833333 91.00833333,22.80833333 91.00833333,22.81666667 91.0,22.81666667 91.0,22.825 90.99166667,22.825 90.98333333,22.825 90.98333333,22.83333333 90.975,22.83333333 90.975,22.84166667 90.96666667,22.84166667 90.95833333,22.84166667 90.95833333,22.85 90.95,22.85 90.94166667,22.85 90.94166667,22.85833333 90.93333333,22.85833333 90.925,22.85833333 90.91666667,22.85833333 90.90833333,22.85833333 90.9,22.85833333 90.9,22.86666667 90.89166667,22.86666667 90.88333333,22.86666667 90.875,22.86666667 90.86666667,22.86666667 90.85833333,22.86666667 90.85,22.86666667 90.84166667,22.86666667 90.83333333,22.86666667 90.825,22.86666667 90.81666667,22.86666667 90.81666667,22.875 90.81666667,22.88333333 90.80833333,22.88333333 90.80833333,22.89166667 90.80833333,22.9 90.80833333,22.90833333 90.8,22.90833333 90.8,22.91666667 90.79166667,22.91666667 90.78333333,22.91666667 90.78333333,22.90833333 90.79166667,22.90833333 90.79166667,22.9 90.8,22.9 90.8,22.89166667 90.8,22.88333333 90.8,22.875 90.8,22.86666667 90.79166667,22.86666667 90.79166667,22.85833333 90.78333333,22.85833333 90.775,22.85833333 90.775,22.86666667 90.76666667,22.86666667 90.75833333,22.86666667 90.75833333,22.875 90.75,22.875 90.75,22.88333333 90.75,22.89166667 90.74166667,22.89166667 90.74166667,22.9 90.73333333,22.9 90.73333333,22.90833333 90.73333333,22.91666667 90.725,22.91666667 90.71666667,22.91666667 90.70833333,22.91666667 90.70833333,22.925 90.70833333,22.93333333 90.7,22.93333333 90.7,22.94166667 90.7,22.95 90.7,22.95833333 90.7,22.96666667 90.69166667,22.96666667 90.69166667,22.95833333 90.68333333,22.95833333 90.675,22.95833333 90.675,22.96666667 90.66666667,22.96666667 90.65833333,22.96666667 90.65833333,22.975 90.65,22.975 90.65,22.98333333 90.65833333,22.98333333 90.66666667,22.98333333 90.675,22.98333333 90.68333333,22.98333333 90.68333333,22.99166667 90.675,22.99166667 90.66666667,22.99166667 90.65833333,22.99166667 90.65,22.99166667 90.64166667,22.99166667 90.64166667,23.0 90.65,23.0 90.65,23.00833333 90.64166667,23.00833333 90.63333333,23.00833333 90.63333333,23.01666667 90.64166667,23.01666667 90.65,23.01666667 90.65,23.025 90.65833333,23.025 90.65833333,23.03333333 90.65,23.03333333 90.65,23.04166667 90.65833333,23.04166667 90.65833333,23.05 90.66666667,23.05 90.66666667,23.05833333 90.675,23.05833333 90.675,23.06666667 90.675,23.075 90.68333333,23.075 90.69166667,23.075 90.69166667,23.08333333 90.69166667,23.09166667 90.69166667,23.1 90.7,23.1 90.7,23.10833333 90.7,23.11666667 90.70833333,23.11666667 90.70833333,23.125 90.70833333,23.13333333 90.71666667,23.13333333 90.71666667,23.14166667 90.71666667,23.15 90.725,23.15 90.725,23.15833333 90.725,23.16666667 90.725,23.175 90.73333333,23.175 90.73333333,23.18333333 90.73333333,23.19166667 90.74166667,23.19166667 90.74166667,23.2 90.73333333,23.2 90.73333333,23.20833333 90.725,23.20833333 90.725,23.21666667 90.73333333,23.21666667 90.73333333,23.225 90.74166667,23.225 90.74166667,23.23333333 90.73333333,23.23333333 90.725,23.23333333 90.725,23.24166667 90.73333333,23.24166667 90.73333333,23.25 90.725,23.25 90.725,23.25833333 90.725,23.26666667 90.73333333,23.26666667 90.73333333,23.275 90.725,23.275 90.725,23.28333333 90.725,23.29166667 90.71666667,23.29166667 90.71666667,23.3 90.70833333,23.3 90.70833333,23.30833333 90.70833333,23.31666667 90.70833333,23.325 90.7,23.325 90.7,23.33333333 90.7,23.34166667 90.70833333,23.34166667 90.70833333,23.35 90.70833333,23.35833333 90.7,23.35833333 90.7,23.35 90.69166667,23.35 90.69166667,23.35833333 90.69166667,23.36666667 90.69166667,23.375 90.68333333,23.375 90.68333333,23.38333333 90.675,23.38333333 90.66666667,23.38333333 90.66666667,23.39166667 90.65833333,23.39166667 90.65833333,23.38333333 90.65,23.38333333 90.65,23.375 90.64166667,23.375 90.63333333,23.375 90.63333333,23.36666667 90.625,23.36666667 90.625,23.375 90.625,23.38333333 90.61666667,23.38333333 90.60833333,23.38333333 90.60833333,23.39166667 90.60833333,23.4 90.6,23.4 90.6,23.39166667 90.59166667,23.39166667 90.59166667,23.4 90.59166667,23.40833333 90.6,23.40833333 90.6,23.41666667 90.6,23.425 90.6,23.43333333 90.6,23.44166667 90.6,23.45 90.59166667,23.45 90.59166667,23.44166667 90.58333333,23.44166667 90.58333333,23.45 90.58333333,23.45833333 90.58333333,23.46666667 90.59166667,23.46666667 90.59166667,23.475 90.6,23.475 90.6,23.48333333 90.60833333,23.48333333 90.61666667,23.48333333 90.61666667,23.49166667 90.625,23.49166667 90.63333333,23.49166667 90.64166667,23.49166667 90.65,23.49166667 90.65,23.48333333 90.65833333,23.48333333 90.66666667,23.48333333 90.675,23.48333333 90.68333333,23.48333333 90.69166667,23.48333333 90.7,23.48333333 90.7,23.49166667 90.70833333,23.49166667 90.70833333,23.5 90.7,23.5 90.7,23.50833333 90.70833333,23.50833333 90.70833333,23.51666667 90.70833333,23.525 90.71666667,23.525 90.71666667,23.53333333 90.71666667,23.54166667 90.70833333,23.54166667 90.70833333,23.55 90.70833333,23.55833333 90.70833333,23.56666667 90.70833333,23.575 90.71666667,23.575 90.71666667,23.58333333 90.725,23.58333333 90.725,23.59166667 90.73333333,23.59166667 90.73333333,23.6 90.74166667,23.6 90.74166667,23.60833333 90.74166667,23.61666667 90.74166667,23.625 90.75,23.625 90.75833333,23.625 90.76666667,23.625 90.76666667,23.63333333 90.76666667,23.64166667 90.75833333,23.64166667 90.75833333,23.65 90.75,23.65 90.75,23.65833333 90.74166667,23.65833333 90.74166667,23.66666667 90.74166667,23.675 90.75,23.675 90.75,23.68333333 90.75,23.69166667 90.75,23.7 90.74166667,23.7 90.74166667,23.70833333 90.74166667,23.71666667 90.73333333,23.71666667 90.725,23.71666667 90.725,23.725 90.725,23.73333333 90.725,23.74166667 90.71666667,23.74166667 90.71666667,23.73333333 90.70833333,23.73333333 90.70833333,23.725 90.7,23.725 90.7,23.71666667 90.69166667,23.71666667 90.69166667,23.70833333 90.69166667,23.7 90.68333333,23.7 90.68333333,23.69166667 90.675,23.69166667 90.66666667,23.69166667 90.65833333,23.69166667 90.65,23.69166667 90.64166667,23.69166667 90.64166667,23.68333333 90.63333333,23.68333333 90.63333333,23.675 90.63333333,23.66666667 90.63333333,23.65833333 90.63333333,23.65 90.63333333,23.64166667 90.63333333,23.63333333 90.625,23.63333333 90.61666667,23.63333333 90.61666667,23.625 90.60833333,23.625 90.60833333,23.61666667 90.6,23.61666667 90.6,23.60833333 90.59166667,23.60833333 90.58333333,23.60833333 90.58333333,23.6 90.575,23.6 90.56666667,23.6 90.56666667,23.59166667 90.55833333,23.59166667 90.55833333,23.58333333 90.55833333,23.575 90.55,23.575 90.54166667,23.575 90.53333333,23.575 90.525,23.575 90.525,23.56666667 90.53333333,23.56666667 90.53333333,23.55833333 90.53333333,23.55 90.54166667,23.55 90.54166667,23.54166667 90.55,23.54166667 90.55,23.53333333 90.55833333,23.53333333 90.56666667,23.53333333 90.56666667,23.525 90.55833333,23.525 90.55833333,23.51666667 90.56666667,23.51666667 90.56666667,23.50833333 90.56666667,23.5 90.56666667,23.49166667 90.56666667,23.48333333 90.55833333,23.48333333 90.55833333,23.49166667 90.55,23.49166667 90.54166667,23.49166667 90.54166667,23.48333333 90.53333333,23.48333333 90.53333333,23.475 90.525,23.475 90.525,23.46666667 90.51666667,23.46666667 90.50833333,23.46666667 90.50833333,23.45833333 90.5,23.45833333 90.49166667,23.45833333 90.48333333,23.45833333 90.475,23.45833333 90.46666667,23.45833333 90.45833333,23.45833333 90.45,23.45833333 90.44166667,23.45833333 90.43333333,23.45833333 90.425,23.45833333 90.425,23.46666667 90.41666667,23.46666667 90.40833333,23.46666667 90.4,23.46666667 90.4,23.475 90.4,23.48333333 90.39166667,23.48333333 90.39166667,23.475 90.38333333,23.475 90.38333333,23.48333333 90.375,23.48333333 90.375,23.475 90.36666667,23.475 90.35833333,23.475 90.35833333,23.48333333 90.35,23.48333333 90.34166667,23.48333333 90.34166667,23.49166667 90.33333333,23.49166667 90.325,23.49166667 90.325,23.5 90.325,23.50833333 90.31666667,23.50833333 90.31666667,23.51666667 90.31666667,23.525 90.325,23.525 90.325,23.53333333 90.325,23.54166667 90.31666667,23.54166667 90.31666667,23.55 90.31666667,23.55833333 90.30833333,23.55833333 90.30833333,23.56666667 90.30833333,23.575 90.31666667,23.575 90.325,23.575 90.325,23.58333333 90.325,23.59166667 90.325,23.6 90.325,23.60833333 90.325,23.61666667 90.325,23.625 90.325,23.63333333 90.33333333,23.63333333 90.33333333,23.625 90.33333333,23.61666667 90.33333333,23.60833333 90.33333333,23.6 90.33333333,23.59166667 90.33333333,23.58333333 90.34166667,23.58333333 90.34166667,23.59166667 90.34166667,23.6 90.35,23.6 90.35,23.60833333 90.35,23.61666667 90.34166667,23.61666667 90.34166667,23.625 90.35,23.625 90.35833333,23.625 90.36666667,23.625 90.36666667,23.63333333 90.35833333,23.63333333 90.35,23.63333333 90.35,23.64166667 90.34166667,23.64166667 90.33333333,23.64166667 90.33333333,23.65 90.33333333,23.65833333 90.33333333,23.66666667 90.34166667,23.66666667 90.34166667,23.675 90.34166667,23.68333333 90.33333333,23.68333333 90.325,23.68333333 90.325,23.675 90.31666667,23.675 90.30833333,23.675 90.3,23.675 90.3,23.66666667 90.29166667,23.66666667 90.29166667,23.675 90.28333333,23.675 90.28333333,23.68333333 90.29166667,23.68333333 90.29166667,23.69166667 90.28333333,23.69166667 90.275,23.69166667 90.26666667,23.69166667 90.26666667,23.7 90.275,23.7 90.275,23.70833333 90.26666667,23.70833333 90.26666667,23.71666667 90.275,23.71666667 90.28333333,23.71666667 90.28333333,23.725 90.29166667,23.725 90.29166667,23.73333333 90.29166667,23.74166667 90.3,23.74166667 90.3,23.75 90.29166667,23.75 90.28333333,23.75 90.28333333,23.74166667 90.275,23.74166667 90.26666667,23.74166667 90.25833333,23.74166667 90.25833333,23.75 90.25833333,23.75833333 90.25833333,23.76666667 90.25833333,23.775 90.25833333,23.78333333 90.25,23.78333333 90.25,23.79166667 90.25,23.8 90.25,23.80833333 90.25,23.81666667 90.25,23.825 90.25,23.83333333 90.24166667,23.83333333 90.23333333,23.83333333 90.225,23.83333333 90.225,23.825 90.23333333,23.825 90.23333333,23.81666667 90.23333333,23.80833333 90.24166667,23.80833333 90.24166667,23.8 90.24166667,23.79166667 90.23333333,23.79166667 90.23333333,23.78333333 90.225,23.78333333 90.225,23.775 90.21666667,23.775 90.21666667,23.76666667 90.20833333,23.76666667 90.20833333,23.75833333 90.2,23.75833333 90.19166667,23.75833333 90.18333333,23.75833333 90.18333333,23.75 90.175,23.75 90.16666667,23.75 90.15833333,23.75 90.15,23.75 90.15,23.75833333 90.14166667,23.75833333 90.13333333,23.75833333 90.125,23.75833333 90.125,23.76666667 90.11666667,23.76666667 90.10833333,23.76666667 90.10833333,23.775 90.1,23.775 90.09166667,23.775 90.09166667,23.78333333 90.08333333,23.78333333 90.075,23.78333333 90.075,23.79166667 90.075,23.8 90.06666667,23.8 90.06666667,23.80833333 90.075,23.80833333 90.075,23.81666667 90.08333333,23.81666667 90.08333333,23.825 90.08333333,23.83333333 90.075,23.83333333 90.06666667,23.83333333 90.06666667,23.84166667 90.05833333,23.84166667 90.05833333,23.85 90.05833333,23.85833333 90.05,23.85833333 90.04166667,23.85833333 90.03333333,23.85833333 90.03333333,23.86666667 90.025,23.86666667 90.01666667,23.86666667 90.00833333,23.86666667 90.0,23.86666667 90.0,23.875 89.99166667,23.875 89.98333333,23.875 89.975,23.875 89.975,23.88333333 89.96666667,23.88333333 89.95833333,23.88333333 89.95,23.88333333 89.94166667,23.88333333 89.94166667,23.89166667 89.93333333,23.89166667 89.93333333,23.88333333 89.925,23.88333333 89.925,23.89166667 89.91666667,23.89166667 89.90833333,23.89166667 89.9,23.89166667 89.89166667,23.89166667 89.89166667,23.9 89.88333333,23.9 89.875,23.9 89.875,23.90833333 89.86666667,23.90833333 89.85833333,23.90833333 89.85833333,23.91666667 89.85833333,23.925 89.85,23.925 89.84166667,23.925 89.84166667,23.93333333 89.83333333,23.93333333 89.83333333,23.94166667 89.825,23.94166667 89.825,23.95 89.81666667,23.95 89.81666667,23.95833333 89.81666667,23.96666667 89.80833333,23.96666667 89.80833333,23.975 89.80833333,23.98333333 89.81666667,23.98333333 89.81666667,23.99166667 89.80833333,23.99166667 89.80833333,24.0 89.81666667,24.0 89.81666667,24.00833333 89.81666667,24.01666667 89.81666667,24.025 89.825,24.025 89.825,24.03333333 89.825,24.04166667 89.825,24.05 89.825,24.05833333 89.83333333,24.05833333 89.84166667,24.05833333 89.84166667,24.06666667 89.83333333,24.06666667 89.825,24.06666667 89.825,24.075 89.83333333,24.075 89.83333333,24.08333333 89.83333333,24.09166667 89.84166667,24.09166667 89.84166667,24.1 89.84166667,24.10833333 89.85,24.10833333 89.85,24.11666667 89.85,24.125 89.85833333,24.125 89.86666667,24.125 89.86666667,24.13333333 89.875,24.13333333 89.875,24.14166667 89.875,24.15 89.875,24.15833333 89.86666667,24.15833333 89.86666667,24.16666667 89.85833333,24.16666667 89.85833333,24.175 89.85,24.175 89.85,24.18333333 89.85833333,24.18333333 89.85833333,24.19166667 89.85833333,24.2 89.86666667,24.2 89.86666667,24.20833333 89.85833333,24.20833333 89.85833333,24.21666667 89.85,24.21666667 89.85,24.225 89.85,24.23333333 89.85,24.24166667 89.85,24.25 89.85833333,24.25 89.85833333,24.25833333 89.85,24.25833333 89.85,24.26666667 89.85,24.275 89.84166667,24.275 89.84166667,24.28333333 89.85,24.28333333 89.85,24.29166667 89.84166667,24.29166667 89.84166667,24.3 89.84166667,24.30833333 89.83333333,24.30833333 89.83333333,24.31666667 89.84166667,24.31666667 89.84166667,24.325 89.83333333,24.325 89.83333333,24.33333333 89.84166667,24.33333333 89.84166667,24.34166667 89.83333333,24.34166667 89.83333333,24.35 89.83333333,24.35833333 89.83333333,24.36666667 89.83333333,24.375 89.825,24.375 89.825,24.38333333 89.825,24.39166667 89.81666667,24.39166667 89.81666667,24.38333333 89.80833333,24.38333333 89.80833333,24.39166667 89.80833333,24.4 89.80833333,24.40833333 89.8,24.40833333 89.8,24.41666667 89.79166667,24.41666667 89.79166667,24.425 89.78333333,24.425 89.78333333,24.43333333 89.775,24.43333333 89.775,24.44166667 89.775,24.45 89.76666667,24.45 89.76666667,24.45833333 89.775,24.45833333 89.775,24.46666667 89.78333333,24.46666667 89.78333333,24.475 89.79166667,24.475 89.8,24.475 89.80833333,24.475 89.80833333,24.48333333 89.81666667,24.48333333 89.825,24.48333333 89.83333333,24.48333333 89.83333333,24.49166667 89.83333333,24.5 89.84166667,24.5 89.84166667,24.50833333 89.83333333,24.50833333 89.83333333,24.51666667 89.825,24.51666667 89.825,24.525 89.81666667,24.525 89.81666667,24.53333333 89.80833333,24.53333333 89.80833333,24.54166667 89.8,24.54166667 89.79166667,24.54166667 89.78333333,24.54166667 89.78333333,24.55 89.78333333,24.55833333 89.78333333,24.56666667 89.775,24.56666667 89.775,24.575 89.775,24.58333333 89.76666667,24.58333333 89.75833333,24.58333333 89.75833333,24.59166667 89.75,24.59166667 89.74166667,24.59166667 89.74166667,24.6 89.73333333,24.6 89.73333333,24.60833333 89.73333333,24.61666667 89.725,24.61666667 89.725,24.60833333 89.725,24.6 89.71666667,24.6 89.71666667,24.59166667 89.725,24.59166667 89.725,24.58333333 89.725,24.575 89.73333333,24.575 89.73333333,24.56666667 89.73333333,24.55833333 89.73333333,24.55 89.74166667,24.55 89.74166667,24.54166667 89.74166667,24.53333333 89.74166667,24.525 89.73333333,24.525 89.73333333,24.51666667 89.73333333,24.50833333 89.73333333,24.5 89.725,24.5 89.725,24.50833333 89.725,24.51666667 89.725,24.525 89.71666667,24.525 89.71666667,24.53333333 89.71666667,24.54166667 89.70833333,24.54166667 89.70833333,24.53333333 89.7,24.53333333 89.7,24.525 89.69166667,24.525 89.69166667,24.51666667 89.68333333,24.51666667 89.68333333,24.50833333 89.675,24.50833333 89.675,24.51666667 89.675,24.525 89.675,24.53333333 89.66666667,24.53333333 89.66666667,24.54166667 89.65833333,24.54166667 89.65833333,24.55 89.65,24.55 89.65,24.54166667 89.64166667,24.54166667 89.64166667,24.55 89.64166667,24.55833333 89.63333333,24.55833333 89.63333333,24.56666667 89.625,24.56666667 89.61666667,24.56666667 89.60833333,24.56666667 89.60833333,24.575 89.6,24.575 89.59166667,24.575 89.58333333,24.575 89.575,24.575 89.575,24.58333333 89.56666667,24.58333333 89.55833333,24.58333333 89.55,24.58333333 89.55,24.59166667 89.54166667,24.59166667 89.54166667,24.58333333 89.53333333,24.58333333 89.53333333,24.59166667 89.525,24.59166667 89.525,24.6 89.51666667,24.6 89.50833333,24.6 89.50833333,24.60833333 89.5,24.60833333 89.49166667,24.60833333 89.48333333,24.60833333 89.48333333,24.61666667 89.475,24.61666667 89.475,24.625 89.46666667,24.625 89.45833333,24.625 89.45833333,24.63333333 89.45,24.63333333 89.45,24.625 89.44166667,24.625 89.43333333,24.625 89.43333333,24.63333333 89.425,24.63333333 89.425,24.64166667 89.41666667,24.64166667 89.40833333,24.64166667 89.4,24.64166667 89.4,24.63333333 89.39166667,24.63333333 89.39166667,24.64166667 89.39166667,24.65 89.4,24.65 89.4,24.65833333 89.39166667,24.65833333 89.38333333,24.65833333 89.375,24.65833333 89.36666667,24.65833333 89.36666667,24.66666667 89.35833333,24.66666667 89.35,24.66666667 89.35,24.65833333 89.34166667,24.65833333 89.34166667,24.66666667 89.33333333,24.66666667 89.33333333,24.675 89.33333333,24.68333333 89.325,24.68333333 89.31666667,24.68333333 89.30833333,24.68333333 89.3,24.68333333 89.3,24.69166667 89.29166667,24.69166667 89.29166667,24.7 89.29166667,24.70833333 89.28333333,24.70833333 89.275,24.70833333 89.26666667,24.70833333 89.26666667,24.71666667 89.26666667,24.725 89.26666667,24.73333333 89.25833333,24.73333333 89.25833333,24.725 89.25,24.725 89.25,24.73333333 89.24166667,24.73333333 89.24166667,24.74166667 89.24166667,24.75 89.23333333,24.75 89.23333333,24.75833333 89.23333333,24.76666667 89.225,24.76666667 89.225,24.775 89.21666667,24.775 89.21666667,24.76666667 89.20833333,24.76666667 89.20833333,24.775 89.20833333,24.78333333 89.2,24.78333333 89.2,24.79166667 89.19166667,24.79166667 89.19166667,24.8 89.18333333,24.8 89.18333333,24.80833333 89.18333333,24.81666667 89.18333333,24.825 89.18333333,24.83333333 89.175,24.83333333 89.175,24.84166667 89.16666667,24.84166667 89.16666667,24.85 89.15833333,24.85 89.15833333,24.85833333 89.15,24.85833333 89.15,24.86666667 89.14166667,24.86666667 89.14166667,24.875 89.13333333,24.875 89.13333333,24.88333333 89.125,24.88333333 89.125,24.89166667 89.11666667,24.89166667 89.11666667,24.9 89.10833333,24.9 89.1,24.9 89.1,24.90833333 89.1,24.91666667 89.09166667,24.91666667 89.09166667,24.925 89.08333333,24.925 89.075,24.925 89.075,24.93333333 89.06666667,24.93333333 89.06666667,24.94166667 89.05833333,24.94166667 89.05833333,24.95 89.05,24.95 89.04166667,24.95 89.04166667,24.95833333 89.04166667,24.96666667 89.03333333,24.96666667 89.03333333,24.975 89.025,24.975 89.025,24.98333333 89.01666667,24.98333333 89.00833333,24.98333333 89.00833333,24.99166667 89.0,24.99166667 89,25 88.99166667,25.0 88.98333333,25.0 88.98333333,25.00833333 88.975,25.00833333 88.975,25.01666667 88.96666667,25.01666667 88.95833333,25.01666667 88.95833333,25.025 88.95,25.025 88.94166667,25.025 88.93333333,25.025 88.93333333,25.03333333 88.925,25.03333333 88.925,25.04166667 88.91666667,25.04166667 88.90833333,25.04166667 88.9,25.04166667 88.9,25.05 88.89166667,25.05 88.88333333,25.05 88.875,25.05 88.875,25.05833333 88.86666667,25.05833333 88.86666667,25.06666667 88.85833333,25.06666667 88.85,25.06666667 88.84166667,25.06666667 88.84166667,25.075 88.83333333,25.075 88.83333333,25.08333333 88.825,25.08333333 88.81666667,25.08333333 88.81666667,25.09166667 88.80833333,25.09166667 88.80833333,25.1 88.8,25.1 88.79166667,25.1 88.79166667,25.10833333 88.78333333,25.10833333 88.775,25.10833333 88.775,25.11666667 88.78333333,25.11666667 88.78333333,25.125 88.775,25.125 88.76666667,25.125 88.75833333,25.125 88.75833333,25.13333333 88.75,25.13333333 88.75,25.14166667 88.74166667,25.14166667 88.74166667,25.15 88.74166667,25.15833333 88.73333333,25.15833333 88.725,25.15833333 88.725,25.16666667 88.71666667,25.16666667 88.71666667,25.175 88.71666667,25.18333333 88.71666667,25.19166667 88.70833333,25.19166667 88.70833333,25.2 88.7,25.2 88.7,25.20833333 88.69166667,25.20833333 88.69166667,25.21666667 88.69166667,25.225 88.68333333,25.225 88.68333333,25.23333333 88.68333333,25.24166667 88.675,25.24166667 88.675,25.25 88.675,25.25833333 88.675,25.26666667 88.66666667,25.26666667 88.66666667,25.275 88.66666667,25.28333333 88.66666667,25.29166667 88.65833333,25.29166667 88.65833333,25.3 88.65,25.3 88.65,25.30833333 88.65,25.31666667 88.64166667,25.31666667 88.64166667,25.325 88.64166667,25.33333333 88.64166667,25.34166667 88.63333333,25.34166667 88.63333333,25.35 88.63333333,25.35833333 88.625,25.35833333 88.625,25.36666667 88.61666667,25.36666667 88.61666667,25.375 88.61666667,25.38333333 88.60833333,25.38333333 88.60833333,25.39166667 88.6,25.39166667 88.6,25.4 88.6,25.40833333 88.59166667,25.40833333 88.59166667,25.41666667 88.59166667,25.425 88.58333333,25.425 88.58333333,25.43333333 88.575,25.43333333 88.575,25.44166667 88.575,25.45 88.56666667,25.45 88.55833333,25.45 88.55833333,25.45833333 88.55,25.45833333 88.55,25.46666667 88.54166667,25.46666667 88.53333333,25.46666667 88.53333333,25.475 88.525,25.475 88.525,25.48333333 88.51666667,25.48333333 88.51666667,25.49166667 88.50833333,25.49166667 88.5,25.49166667 88.5,25.5 88.49166667,25.5 88.48333333,25.5 88.475,25.5 88.475,25.50833333 88.46666667,25.50833333 88.45833333,25.50833333 88.45833333,25.51666667 88.45,25.51666667 88.44166667,25.51666667 88.43333333,25.51666667 88.43333333,25.525 88.425,25.525 88.425,25.53333333 88.41666667,25.53333333 88.40833333,25.53333333 88.4,25.53333333 88.39166667,25.53333333 88.39166667,25.54166667 88.38333333,25.54166667 88.375,25.54166667 88.375,25.55 88.36666667,25.55 88.35833333,25.55 88.35,25.55 88.34166667,25.55 88.34166667,25.55833333 88.33333333,25.55833333 88.33333333,25.56666667 88.325,25.56666667 88.325,25.55833333 88.31666667,25.55833333 88.31666667,25.56666667 88.30833333,25.56666667 88.3,25.56666667 88.29166667,25.56666667 88.28333333,25.56666667 88.275,25.56666667 88.275,25.575 88.26666667,25.575 88.26666667,25.56666667 88.25833333,25.56666667 88.25833333,25.575 88.25,25.575 88.25,25.58333333 88.24166667,25.58333333 88.23333333,25.58333333 88.225,25.58333333 88.225,25.59166667 88.21666667,25.59166667 88.20833333,25.59166667 88.20833333,25.6 88.2,25.6 88.19166667,25.6 88.19166667,25.60833333 88.18333333,25.60833333 88.175,25.60833333 88.175,25.61666667 88.16666667,25.61666667 88.16666667,25.60833333 88.15833333,25.60833333 88.15833333,25.61666667 88.15833333,25.625 88.15833333,25.63333333 88.15,25.63333333 88.15,25.625 88.14166667,25.625 88.13333333,25.625 88.13333333,25.63333333 88.125,25.63333333 88.11666667,25.63333333 88.11666667,25.64166667 88.10833333,25.64166667 88.1,25.64166667 88.1,25.65 88.09166667,25.65 88.08333333,25.65 88.075,25.65 88.06666667,25.65 88.06666667,25.65833333 88.05833333,25.65833333 88.05,25.65833333 88.05,25.66666667 88.04166667,25.66666667 88.03333333,25.66666667 88.025,25.66666667 88.025,25.675 88.01666667,25.675 88.00833333,25.675 88.00833333,25.68333333 88.0,25.68333333 87.99166667,25.68333333 87.98333333,25.68333333 87.98333333,25.69166667 87.975,25.69166667 87.96666667,25.69166667 87.96666667,25.7 87.95833333,25.7 87.95833333,25.70833333 87.95,25.70833333 87.94166667,25.70833333 87.94166667,25.71666667 87.93333333,25.71666667 87.925,25.71666667 87.925,25.725 87.91666667,25.725 87.90833333,25.725 87.9,25.725 87.9,25.73333333 87.89166667,25.73333333 87.89166667,25.74166667 87.88333333,25.74166667 87.875,25.74166667 87.875,25.75 87.86666667,25.75 87.85833333,25.75 87.85833333,25.75833333 87.85,25.75833333 87.84166667,25.75833333 87.83333333,25.75833333 87.825,25.75833333 87.825,25.76666667 87.825,25.775 87.81666667,25.775 87.81666667,25.78333333 87.825,25.78333333 87.825,25.79166667 87.83333333,25.79166667 87.83333333,25.8 87.825,25.8 87.81666667,25.8 87.80833333,25.8 87.80833333,25.80833333 87.80833333,25.81666667 87.81666667,25.81666667 87.825,25.81666667 87.83333333,25.81666667 87.83333333,25.825 87.83333333,25.83333333 87.825,25.83333333 87.825,25.84166667 87.81666667,25.84166667 87.80833333,25.84166667 87.80833333,25.85 87.80833333,25.85833333 87.81666667,25.85833333 87.81666667,25.86666667 87.80833333,25.86666667 87.80833333,25.875 87.8,25.875 87.8,25.88333333 87.79166667,25.88333333 87.79166667,25.89166667 87.8,25.89166667 87.8,25.9 87.80833333,25.9 87.80833333,25.90833333 87.8,25.90833333 87.8,25.91666667 87.79166667,25.91666667 87.78333333,25.91666667 87.78333333,25.925 87.78333333,25.93333333 87.79166667,25.93333333 87.8,25.93333333 87.8,25.925 87.80833333,25.925 87.81666667,25.925 87.825,25.925 87.83333333,25.925 87.83333333,25.93333333 87.84166667,25.93333333 87.84166667,25.94166667 87.84166667,25.95 87.84166667,25.95833333 87.84166667,25.96666667 87.84166667,25.975 87.84166667,25.98333333 87.84166667,25.99166667 87.83333333,25.99166667 87.83333333,26.0 87.825,26.0 87.81666667,26.0 87.81666667,25.99166667 87.80833333,25.99166667 87.8,25.99166667 87.79166667,25.99166667 87.79166667,25.98333333 87.78333333,25.98333333 87.78333333,25.975 87.775,25.975 87.775,25.96666667 87.775,25.95833333 87.76666667,25.95833333 87.76666667,25.95 87.75833333,25.95 87.75833333,25.94166667 87.75,25.94166667 87.75,25.93333333 87.74166667,25.93333333 87.74166667,25.94166667 87.73333333,25.94166667 87.73333333,25.95 87.74166667,25.95 87.74166667,25.95833333 87.75,25.95833333 87.75,25.96666667 87.75,25.975 87.75833333,25.975 87.75833333,25.98333333 87.75833333,25.99166667 87.75833333,26.0 87.76666667,26.0 87.775,26.0 87.78333333,26.0 87.78333333,26.00833333 87.775,26.00833333 87.76666667,26.00833333 87.75833333,26.00833333 87.75833333,26.01666667 87.75833333,26.025 87.75833333,26.03333333 87.75833333,26.04166667 87.75833333,26.05 87.75,26.05 87.75,26.05833333 87.75,26.06666667 87.75,26.075 87.74166667,26.075 87.73333333,26.075 87.725,26.075 87.725,26.08333333 87.71666667,26.08333333 87.70833333,26.08333333 87.70833333,26.09166667 87.7,26.09166667 87.69166667,26.09166667 87.68333333,26.09166667 87.68333333,26.1 87.675,26.1 87.66666667,26.1 87.65833333,26.1 87.65833333,26.10833333 87.65,26.10833333 87.64166667,26.10833333 87.63333333,26.10833333 87.63333333,26.11666667 87.625,26.11666667 87.61666667,26.11666667 87.61666667,26.125 87.60833333,26.125 87.6,26.125 87.6,26.13333333 87.59166667,26.13333333 87.58333333,26.13333333 87.575,26.13333333 87.575,26.14166667 87.56666667,26.14166667 87.55833333,26.14166667 87.55833333,26.15 87.55,26.15 87.55,26.15833333 87.54166667,26.15833333 87.53333333,26.15833333 87.53333333,26.16666667 87.525,26.16666667 87.51666667,26.16666667 87.51666667,26.175 87.50833333,26.175 87.50833333,26.18333333 87.5,26.18333333 87.49166667,26.18333333 87.49166667,26.19166667 87.48333333,26.19166667 87.475,26.19166667 87.475,26.2 87.46666667,26.2 87.46666667,26.20833333 87.45833333,26.20833333 87.45,26.20833333 87.45,26.21666667 87.44166667,26.21666667 87.44166667,26.225 87.43333333,26.225 87.43333333,26.23333333 87.425,26.23333333 87.41666667,26.23333333 87.41666667,26.24166667 87.40833333,26.24166667 87.40833333,26.25 87.4,26.25 87.4,26.25833333 87.4,26.26666667 87.39166667,26.26666667 87.38333333,26.26666667 87.38333333,26.275 87.375,26.275 87.375,26.28333333 87.36666667,26.28333333 87.36666667,26.29166667 87.35833333,26.29166667 87.35833333,26.3 87.35833333,26.30833333 87.35,26.30833333 87.34166667,26.30833333 87.34166667,26.31666667 87.34166667,26.325 87.33333333,26.325 87.33333333,26.33333333 87.325,26.33333333 87.325,26.34166667 87.31666667,26.34166667 87.31666667,26.35 87.30833333,26.35 87.30833333,26.35833333 87.30833333,26.36666667 87.3,26.36666667 87.3,26.375 87.3,26.38333333 87.29166667,26.38333333 87.29166667,26.39166667 87.29166667,26.4 87.28333333,26.4 87.28333333,26.40833333 87.275,26.40833333 87.275,26.41666667 87.275,26.425 87.275,26.43333333 87.26666667,26.43333333 87.26666667,26.44166667 87.26666667,26.45 87.25833333,26.45 87.25833333,26.45833333 87.25833333,26.46666667 87.25833333,26.475 87.25833333,26.48333333 87.25833333,26.49166667 87.25,26.49166667 87.25,26.5 87.25,26.50833333 87.25,26.51666667 87.25833333,26.51666667 87.25833333,26.525 87.25,26.525 87.25,26.53333333 87.25,26.54166667 87.25,26.55 87.25,26.55833333 87.25833333,26.55833333 87.25833333,26.56666667 87.25833333,26.575 87.25833333,26.58333333 87.26666667,26.58333333 87.26666667,26.59166667 87.26666667,26.6 87.26666667,26.60833333 87.275,26.60833333 87.275,26.61666667 87.275,26.625 87.28333333,26.625 87.28333333,26.63333333 87.29166667,26.63333333 87.29166667,26.64166667 87.29166667,26.65 87.29166667,26.65833333 87.3,26.65833333 87.3,26.66666667 87.30833333,26.66666667 87.30833333,26.675 87.31666667,26.675 87.325,26.675 87.325,26.66666667 87.33333333,26.66666667 87.34166667,26.66666667 87.35,26.66666667 87.35833333,26.66666667 87.36666667,26.66666667 87.375,26.66666667 87.375,26.65833333 87.38333333,26.65833333 87.39166667,26.65833333 87.4,26.65833333 87.40833333,26.65833333 87.40833333,26.65 87.41666667,26.65 87.425,26.65 87.425,26.65833333 87.43333333,26.65833333 87.44166667,26.65833333 87.45,26.65833333 87.45,26.65 87.45833333,26.65 87.45833333,26.65833333 87.45833333,26.66666667 87.46666667,26.66666667 87.46666667,26.65833333 87.46666667,26.65 87.475,26.65 87.475,26.65833333 87.475,26.66666667 87.48333333,26.66666667 87.48333333,26.65833333 87.48333333,26.65 87.49166667,26.65 87.5,26.65 87.50833333,26.65 87.50833333,26.64166667 87.51666667,26.64166667 87.51666667,26.65 87.525,26.65 87.525,26.65833333 87.51666667,26.65833333 87.51666667,26.66666667 87.50833333,26.66666667 87.50833333,26.675 87.5,26.675 87.5,26.68333333 87.49166667,26.68333333 87.49166667,26.69166667 87.48333333,26.69166667 87.48333333,26.68333333 87.475,26.68333333 87.475,26.675 87.46666667,26.675 87.45833333,26.675 87.45833333,26.68333333 87.46666667,26.68333333 87.46666667,26.69166667 87.45833333,26.69166667 87.45833333,26.7 87.45,26.7 87.45,26.70833333 87.44166667,26.70833333 87.44166667,26.71666667 87.43333333,26.71666667 87.43333333,26.725 87.43333333,26.73333333 87.44166667,26.73333333 87.45,26.73333333 87.45833333,26.73333333 87.46666667,26.73333333 87.475,26.73333333 87.48333333,26.73333333 87.49166667,26.73333333 87.5,26.73333333 87.5,26.725 87.50833333,26.725 87.51666667,26.725 87.51666667,26.73333333 87.525,26.73333333 87.525,26.74166667 87.53333333,26.74166667 87.54166667,26.74166667 87.55,26.74166667 87.55833333,26.74166667 87.56666667,26.74166667 87.56666667,26.75 87.575,26.75 87.58333333,26.75 87.59166667,26.75 87.6,26.75 87.6,26.75833333 87.60833333,26.75833333 87.61666667,26.75833333 87.625,26.75833333 87.625,26.76666667 87.61666667,26.76666667 87.60833333,26.76666667 87.60833333,26.775 87.61666667,26.775 87.625,26.775 87.63333333,26.775 87.63333333,26.78333333 87.64166667,26.78333333 87.65,26.78333333 87.65,26.775 87.65833333,26.775 87.66666667,26.775 87.675,26.775 87.675,26.76666667 87.68333333,26.76666667 87.69166667,26.76666667 87.7,26.76666667 87.7,26.75833333 87.7,26.75 87.70833333,26.75 87.70833333,26.75833333 87.71666667,26.75833333 87.71666667,26.76666667 87.71666667,26.775 87.71666667,26.78333333 87.70833333,26.78333333 87.7,26.78333333 87.69166667,26.78333333 87.68333333,26.78333333 87.68333333,26.79166667 87.69166667,26.79166667 87.69166667,26.8 87.7,26.8 87.70833333,26.8 87.70833333,26.80833333 87.71666667,26.80833333 87.725,26.80833333 87.73333333,26.80833333 87.73333333,26.8 87.74166667,26.8 87.75,26.8 87.75,26.80833333 87.75833333,26.80833333 87.75833333,26.81666667 87.75833333,26.825 87.75833333,26.83333333 87.76666667,26.83333333 87.76666667,26.84166667 87.76666667,26.85 87.76666667,26.85833333 87.76666667,26.86666667 87.775,26.86666667 87.775,26.85833333 87.775,26.85 87.775,26.84166667 87.78333333,26.84166667 87.78333333,26.83333333 87.79166667,26.83333333 87.8,26.83333333 87.80833333,26.83333333 87.81666667,26.83333333 87.825,26.83333333 87.83333333,26.83333333 87.83333333,26.825 87.84166667,26.825 87.85,26.825 87.85,26.83333333 87.85833333,26.83333333 87.86666667,26.83333333 87.86666667,26.825 87.875,26.825 87.88333333,26.825 87.89166667,26.825 87.89166667,26.83333333 87.9,26.83333333 87.9,26.84166667 87.9,26.85 87.9,26.85833333 87.9,26.86666667 87.90833333,26.86666667 87.90833333,26.875 87.91666667,26.875 87.91666667,26.86666667 87.925,26.86666667 87.925,26.85833333 87.91666667,26.85833333 87.91666667,26.85 87.91666667,26.84166667 87.90833333,26.84166667 87.90833333,26.83333333 87.90833333,26.825 87.91666667,26.825 87.91666667,26.83333333 87.925,26.83333333 87.925,26.825 87.925,26.81666667 87.93333333,26.81666667 87.94166667,26.81666667 87.94166667,26.80833333 87.94166667,26.8 87.95,26.8 87.95833333,26.8 87.96666667,26.8 87.96666667,26.80833333 87.96666667,26.81666667 87.975,26.81666667 87.975,26.825 87.98333333,26.825 87.98333333,26.81666667 87.99166667,26.81666667 87.99166667,26.80833333 88.0,26.80833333 88.00833333,26.80833333 88.00833333,26.8 88.01666667,26.8 88.025,26.8 88.025,26.80833333 88.025,26.81666667 88.03333333,26.81666667 88.03333333,26.80833333 88.04166667,26.80833333 88.04166667,26.8 88.04166667,26.79166667 88.05,26.79166667 88.05833333,26.79166667 88.06666667,26.79166667 88.075,26.79166667 88.075,26.8 88.08333333,26.8 88.09166667,26.8 88.09166667,26.79166667 88.09166667,26.78333333 88.1,26.78333333 88.1,26.79166667 88.10833333,26.79166667 88.10833333,26.78333333 88.11666667,26.78333333 88.11666667,26.79166667 88.11666667,26.8 88.125,26.8 88.125,26.79166667 88.13333333,26.79166667 88.13333333,26.8 88.13333333,26.80833333 88.14166667,26.80833333 88.15,26.80833333 88.15833333,26.80833333 88.16666667,26.80833333 88.16666667,26.81666667 88.15833333,26.81666667 88.15833333,26.825 88.15,26.825 88.15,26.83333333 88.14166667,26.83333333 88.14166667,26.84166667 88.15,26.84166667 88.15833333,26.84166667 88.15833333,26.85 88.16666667,26.85 88.16666667,26.85833333 88.16666667,26.86666667 88.175,26.86666667 88.175,26.85833333 88.175,26.85 88.175,26.84166667 88.175,26.83333333 88.18333333,26.83333333 88.18333333,26.825 88.19166667,26.825 88.2,26.825 88.2,26.83333333 88.20833333,26.83333333 88.20833333,26.84166667 88.21666667,26.84166667 88.225,26.84166667 88.225,26.85 88.21666667,26.85 88.21666667,26.85833333 88.21666667,26.86666667 88.21666667,26.875 88.21666667,26.88333333 88.225,26.88333333 88.225,26.89166667 88.225,26.9 88.21666667,26.9 88.20833333,26.9 88.20833333,26.90833333 88.21666667,26.90833333 88.225,26.90833333 88.225,26.91666667 88.225,26.925 88.23333333,26.925 88.23333333,26.91666667 88.23333333,26.90833333 88.24166667,26.90833333 88.25,26.90833333 88.25833333,26.90833333 88.26666667,26.90833333 88.26666667,26.9 88.25833333,26.9 88.25833333,26.89166667 88.25833333,26.88333333 88.25,26.88333333 88.25,26.89166667 88.24166667,26.89166667 88.24166667,26.88333333 88.24166667,26.875 88.24166667,26.86666667 88.24166667,26.85833333 88.25,26.85833333 88.25,26.85 88.25833333,26.85 88.26666667,26.85 88.26666667,26.85833333 88.275,26.85833333 88.28333333,26.85833333 88.29166667,26.85833333 88.3,26.85833333 88.3,26.86666667 88.30833333,26.86666667 88.30833333,26.875 88.31666667,26.875 88.325,26.875 88.325,26.88333333 88.31666667,26.88333333 88.31666667,26.89166667 88.325,26.89166667 88.325,26.9 88.33333333,26.9 88.34166667,26.9 88.35,26.9 88.35833333,26.9 88.35833333,26.90833333 88.36666667,26.90833333 88.375,26.90833333 88.38333333,26.90833333 88.39166667,26.90833333 88.39166667,26.9 88.4,26.9 88.4,26.90833333 88.4,26.91666667 88.40833333,26.91666667 88.40833333,26.925 88.40833333,26.93333333 88.40833333,26.94166667 88.4,26.94166667 88.39166667,26.94166667 88.39166667,26.93333333 88.38333333,26.93333333 88.38333333,26.925 88.375,26.925 88.36666667,26.925 88.36666667,26.91666667 88.35833333,26.91666667 88.35833333,26.925 88.35833333,26.93333333 88.35833333,26.94166667 88.35,26.94166667 88.35,26.95 88.35833333,26.95 88.36666667,26.95 88.36666667,26.95833333 88.36666667,26.96666667 88.375,26.96666667 88.38333333,26.96666667 88.38333333,26.975 88.375,26.975 88.36666667,26.975 88.36666667,26.98333333 88.35833333,26.98333333 88.35833333,26.99166667 88.35,26.99166667 88.35,27.0 88.34166667,27.0 88.33333333,27.0 88.33333333,27.00833333 88.34166667,27.00833333 88.34166667,27.01666667 88.35,27.01666667 88.35833333,27.01666667 88.36666667,27.01666667 88.36666667,27.00833333 88.375,27.00833333 88.38333333,27.00833333 88.38333333,27.0 88.39166667,27.0 88.4,27.0 88.40833333,27.0 88.41666667,27.0 88.41666667,27.00833333 88.41666667,27.01666667 88.40833333,27.01666667 88.40833333,27.00833333 88.4,27.00833333 88.39166667,27.00833333 88.39166667,27.01666667 88.38333333,27.01666667 88.375,27.01666667 88.375,27.025 88.38333333,27.025 88.38333333,27.03333333 88.39166667,27.03333333 88.4,27.03333333 88.40833333,27.03333333 88.40833333,27.04166667 88.4,27.04166667 88.4,27.05 88.40833333,27.05 88.40833333,27.05833333 88.4,27.05833333 88.39166667,27.05833333 88.39166667,27.06666667 88.4,27.06666667 88.4,27.075 88.39166667,27.075 88.38333333,27.075 88.38333333,27.06666667 88.375,27.06666667 88.375,27.075 88.36666667,27.075 88.35833333,27.075 88.35833333,27.08333333 88.35,27.08333333 88.35,27.075 88.34166667,27.075 88.34166667,27.08333333 88.33333333,27.08333333 88.33333333,27.075 88.33333333,27.06666667 88.325,27.06666667 88.325,27.075 88.31666667,27.075 88.31666667,27.06666667 88.31666667,27.05833333 88.31666667,27.05 88.30833333,27.05 88.3,27.05 88.3,27.05833333 88.3,27.06666667 88.30833333,27.06666667 88.30833333,27.075 88.30833333,27.08333333 88.30833333,27.09166667 88.30833333,27.1 88.3,27.1 88.3,27.09166667 88.29166667,27.09166667 88.29166667,27.1 88.28333333,27.1 88.275,27.1 88.275,27.09166667 88.26666667,27.09166667 88.26666667,27.1 88.25833333,27.1 88.25,27.1 88.24166667,27.1 88.24166667,27.09166667 88.24166667,27.08333333 88.23333333,27.08333333 88.225,27.08333333 88.225,27.075 88.21666667,27.075 88.20833333,27.075 88.20833333,27.08333333 88.21666667,27.08333333 88.21666667,27.09166667 88.225,27.09166667 88.225,27.1 88.23333333,27.1 88.23333333,27.10833333 88.225,27.10833333 88.21666667,27.10833333 88.21666667,27.11666667 88.20833333,27.11666667 88.20833333,27.125 88.2,27.125 88.19166667,27.125 88.19166667,27.13333333 88.18333333,27.13333333 88.18333333,27.125 88.175,27.125 88.175,27.13333333 88.175,27.14166667 88.18333333,27.14166667 88.19166667,27.14166667 88.2,27.14166667 88.2,27.15 88.20833333,27.15 88.21666667,27.15 88.21666667,27.14166667 88.225,27.14166667 88.225,27.13333333 88.225,27.125 88.23333333,27.125 88.24166667,27.125 88.24166667,27.13333333 88.25,27.13333333 88.25833333,27.13333333 88.26666667,27.13333333 88.26666667,27.14166667 88.26666667,27.15 88.275,27.15 88.275,27.15833333 88.28333333,27.15833333 88.28333333,27.16666667 88.275,27.16666667 88.26666667,27.16666667 88.26666667,27.175 88.275,27.175 88.28333333,27.175 88.28333333,27.18333333 88.29166667,27.18333333 88.29166667,27.175 88.3,27.175 88.3,27.18333333 88.30833333,27.18333333 88.30833333,27.19166667 88.31666667,27.19166667 88.31666667,27.2 88.31666667,27.20833333 88.31666667,27.21666667 88.30833333,27.21666667 88.3,27.21666667 88.3,27.20833333 88.29166667,27.20833333 88.28333333,27.20833333 88.28333333,27.21666667 88.29166667,27.21666667 88.29166667,27.225 88.29166667,27.23333333 88.29166667,27.24166667 88.3,27.24166667 88.3,27.25 88.29166667,27.25 88.29166667,27.25833333 88.29166667,27.26666667 88.3,27.26666667 88.30833333,27.26666667 88.30833333,27.25833333 88.31666667,27.25833333 88.31666667,27.25 88.30833333,27.25 88.30833333,27.24166667 88.30833333,27.23333333 88.30833333,27.225 88.31666667,27.225 88.325,27.225 88.325,27.21666667 88.33333333,27.21666667 88.34166667,27.21666667 88.34166667,27.20833333 88.34166667,27.2 88.35,27.2 88.35,27.19166667 88.35833333,27.19166667 88.35833333,27.18333333 88.35,27.18333333 88.34166667,27.18333333 88.34166667,27.175 88.34166667,27.16666667 88.33333333,27.16666667 88.325,27.16666667 88.31666667,27.16666667 88.30833333,27.16666667 88.30833333,27.15833333 88.3,27.15833333 88.3,27.15 88.3,27.14166667 88.30833333,27.14166667 88.31666667,27.14166667 88.325,27.14166667 88.325,27.13333333 88.33333333,27.13333333 88.33333333,27.125 88.34166667,27.125 88.35,27.125 88.35,27.13333333 88.35,27.14166667 88.35833333,27.14166667 88.35833333,27.15 88.36666667,27.15 88.36666667,27.14166667 88.36666667,27.13333333 88.375,27.13333333 88.375,27.125 88.375,27.11666667 88.375,27.10833333 88.38333333,27.10833333 88.38333333,27.11666667 88.39166667,27.11666667 88.4,27.11666667 88.4,27.10833333 88.4,27.1 88.40833333,27.1 88.40833333,27.10833333 88.41666667,27.10833333 88.425,27.10833333 88.425,27.1 88.43333333,27.1 88.43333333,27.10833333 88.44166667,27.10833333 88.45,27.10833333 88.45,27.11666667 88.44166667,27.11666667 88.44166667,27.125 88.43333333,27.125 88.43333333,27.13333333 88.44166667,27.13333333 88.44166667,27.14166667 88.44166667,27.15 88.45,27.15 88.45833333,27.15 88.45833333,27.14166667 88.46666667,27.14166667 88.46666667,27.15 88.475,27.15 88.48333333,27.15 88.48333333,27.15833333 88.49166667,27.15833333 88.49166667,27.15 88.5,27.15 88.5,27.15833333 88.50833333,27.15833333 88.50833333,27.16666667 88.5,27.16666667 88.49166667,27.16666667 88.49166667,27.175 88.48333333,27.175 88.475,27.175 88.475,27.18333333 88.475,27.19166667 88.46666667,27.19166667 88.46666667,27.18333333 88.45833333,27.18333333 88.45833333,27.19166667 88.45,27.19166667 88.45,27.2 88.45833333,27.2 88.45833333,27.20833333 88.46666667,27.20833333 88.46666667,27.21666667 88.475,27.21666667 88.475,27.225 88.475,27.23333333 88.46666667,27.23333333 88.46666667,27.24166667 88.45833333,27.24166667 88.45833333,27.23333333 88.45,27.23333333 88.44166667,27.23333333 88.44166667,27.24166667 88.43333333,27.24166667 88.43333333,27.25 88.425,27.25 88.41666667,27.25 88.41666667,27.25833333 88.425,27.25833333 88.425,27.26666667 88.41666667,27.26666667 88.40833333,27.26666667 88.4,27.26666667 88.4,27.275 88.40833333,27.275 88.41666667,27.275 88.425,27.275 88.425,27.28333333 88.43333333,27.28333333 88.43333333,27.29166667 88.43333333,27.3 88.43333333,27.30833333 88.425,27.30833333 88.425,27.31666667 88.43333333,27.31666667 88.44166667,27.31666667 88.44166667,27.325 88.45,27.325 88.45833333,27.325 88.46666667,27.325 88.46666667,27.33333333 88.46666667,27.34166667 88.45833333,27.34166667 88.45833333,27.35 88.46666667,27.35 88.46666667,27.35833333 88.46666667,27.36666667 88.475,27.36666667 88.475,27.375 88.46666667,27.375 88.46666667,27.38333333 88.475,27.38333333 88.48333333,27.38333333 88.49166667,27.38333333 88.49166667,27.39166667 88.5,27.39166667 88.50833333,27.39166667 88.50833333,27.4 88.51666667,27.4 88.51666667,27.40833333 88.525,27.40833333 88.53333333,27.40833333 88.53333333,27.4 88.525,27.4 88.525,27.39166667 88.51666667,27.39166667 88.51666667,27.38333333 88.50833333,27.38333333 88.5,27.38333333 88.5,27.375 88.49166667,27.375 88.49166667,27.36666667 88.48333333,27.36666667 88.48333333,27.35833333 88.48333333,27.35 88.48333333,27.34166667 88.49166667,27.34166667 88.49166667,27.33333333 88.49166667,27.325 88.48333333,27.325 88.48333333,27.31666667 88.475,27.31666667 88.46666667,27.31666667 88.46666667,27.30833333 88.45833333,27.30833333 88.45833333,27.3 88.45833333,27.29166667 88.45,27.29166667 88.45,27.28333333 88.45,27.275 88.45,27.26666667 88.45833333,27.26666667 88.45833333,27.25833333 88.46666667,27.25833333 88.475,27.25833333 88.475,27.26666667 88.48333333,27.26666667 88.48333333,27.25833333 88.48333333,27.25 88.49166667,27.25 88.49166667,27.24166667 88.5,27.24166667 88.50833333,27.24166667 88.50833333,27.25 88.51666667,27.25 88.525,27.25 88.525,27.25833333 88.525,27.26666667 88.53333333,27.26666667 88.53333333,27.25833333 88.54166667,27.25833333 88.55,27.25833333 88.55,27.26666667 88.55833333,27.26666667 88.55833333,27.275 88.56666667,27.275 88.575,27.275 88.58333333,27.275 88.58333333,27.28333333 88.59166667,27.28333333 88.59166667,27.29166667 88.6,27.29166667 88.60833333,27.29166667 88.60833333,27.28333333 88.6,27.28333333 88.6,27.275 88.60833333,27.275 88.60833333,27.26666667 88.6,27.26666667 88.6,27.25833333 88.59166667,27.25833333 88.58333333,27.25833333 88.575,27.25833333 88.56666667,27.25833333 88.56666667,27.25 88.55833333,27.25 88.55,27.25 88.54166667,27.25 88.54166667,27.24166667 88.54166667,27.23333333 88.53333333,27.23333333 88.525,27.23333333 88.51666667,27.23333333 88.51666667,27.225 88.50833333,27.225 88.5,27.225 88.5,27.21666667 88.5,27.20833333 88.50833333,27.20833333 88.51666667,27.20833333 88.51666667,27.2 88.525,27.2 88.53333333,27.2 88.54166667,27.2 88.55,27.2 88.55,27.20833333 88.55833333,27.20833333 88.56666667,27.20833333 88.56666667,27.21666667 88.575,27.21666667 88.575,27.20833333 88.575,27.2 88.58333333,27.2 88.59166667,27.2 88.6,27.2 88.6,27.20833333 88.6,27.21666667 88.6,27.225 88.60833333,27.225 88.60833333,27.23333333 88.61666667,27.23333333 88.61666667,27.225 88.61666667,27.21666667 88.625,27.21666667 88.625,27.225 88.63333333,27.225 88.64166667,27.225 88.65,27.225 88.65,27.21666667 88.65833333,27.21666667 88.65833333,27.225 88.66666667,27.225 88.675,27.225 88.68333333,27.225 88.69166667,27.225 88.69166667,27.23333333 88.7,27.23333333 88.70833333,27.23333333 88.70833333,27.225 88.7,27.225 88.7,27.21666667 88.69166667,27.21666667 88.69166667,27.20833333 88.7,27.20833333 88.70833333,27.20833333 88.71666667,27.20833333 88.725,27.20833333 88.725,27.2 88.71666667,27.2 88.70833333,27.2 88.7,27.2 88.69166667,27.2 88.69166667,27.19166667 88.68333333,27.19166667 88.68333333,27.2 88.675,27.2 88.66666667,27.2 88.65833333,27.2 88.65833333,27.19166667 88.65,27.19166667 88.64166667,27.19166667 88.64166667,27.18333333 88.65,27.18333333 88.65,27.175 88.65833333,27.175 88.66666667,27.175 88.66666667,27.16666667 88.675,27.16666667 88.675,27.15833333 88.68333333,27.15833333 88.68333333,27.15 88.675,27.15 88.66666667,27.15 88.66666667,27.14166667 88.675,27.14166667 88.675,27.13333333 88.675,27.125 88.66666667,27.125 88.66666667,27.13333333 88.65833333,27.13333333 88.65833333,27.14166667 88.65833333,27.15 88.65,27.15 88.64166667,27.15 88.64166667,27.14166667 88.64166667,27.13333333 88.63333333,27.13333333 88.63333333,27.125 88.625,27.125 88.61666667,27.125 88.61666667,27.13333333 88.61666667,27.14166667 88.625,27.14166667 88.625,27.15 88.625,27.15833333 88.625,27.16666667 88.61666667,27.16666667 88.60833333,27.16666667 88.6,27.16666667 88.6,27.175 88.59166667,27.175 88.58333333,27.175 88.58333333,27.16666667 88.58333333,27.15833333 88.575,27.15833333 88.56666667,27.15833333 88.55833333,27.15833333 88.55833333,27.15 88.55833333,27.14166667 88.55,27.14166667 88.55,27.13333333 88.55833333,27.13333333 88.55833333,27.125 88.55,27.125 88.54166667,27.125 88.53333333,27.125 88.525,27.125 88.525,27.11666667 88.51666667,27.11666667 88.51666667,27.10833333 88.525,27.10833333 88.525,27.1 88.51666667,27.1 88.50833333,27.1 88.5,27.1 88.5,27.10833333 88.49166667,27.10833333 88.48333333,27.10833333 88.48333333,27.1 88.49166667,27.1 88.49166667,27.09166667 88.48333333,27.09166667 88.48333333,27.08333333 88.475,27.08333333 88.475,27.075 88.46666667,27.075 88.46666667,27.06666667 88.45833333,27.06666667 88.45,27.06666667 88.45,27.05833333 88.45,27.05 88.44166667,27.05 88.44166667,27.04166667 88.44166667,27.03333333 88.45,27.03333333 88.45833333,27.03333333 88.46666667,27.03333333 88.475,27.03333333 88.475,27.04166667 88.475,27.05 88.475,27.05833333 88.475,27.06666667 88.48333333,27.06666667 88.48333333,27.075 88.49166667,27.075 88.5,27.075 88.50833333,27.075 88.50833333,27.06666667 88.51666667,27.06666667 88.51666667,27.075 88.525,27.075 88.53333333,27.075 88.53333333,27.08333333 88.54166667,27.08333333 88.55,27.08333333 88.55833333,27.08333333 88.55833333,27.09166667 88.56666667,27.09166667 88.56666667,27.08333333 88.575,27.08333333 88.575,27.075 88.575,27.06666667 88.56666667,27.06666667 88.55833333,27.06666667 88.55,27.06666667 88.54166667,27.06666667 88.54166667,27.05833333 88.55,27.05833333 88.55,27.05 88.55833333,27.05 88.56666667,27.05 88.56666667,27.04166667 88.55833333,27.04166667 88.55833333,27.03333333 88.55,27.03333333 88.54166667,27.03333333 88.54166667,27.025 88.54166667,27.01666667 88.54166667,27.00833333 88.53333333,27.00833333 88.525,27.00833333 88.525,27.01666667 88.51666667,27.01666667 88.50833333,27.01666667 88.50833333,27.00833333 88.50833333,27.0 88.51666667,27.0 88.525,27.0 88.525,26.99166667 88.525,26.98333333 88.525,26.975 88.51666667,26.975 88.51666667,26.98333333 88.50833333,26.98333333 88.5,26.98333333 88.49166667,26.98333333 88.49166667,26.975 88.49166667,26.96666667 88.5,26.96666667 88.50833333,26.96666667 88.51666667,26.96666667 88.525,26.96666667 88.53333333,26.96666667 88.53333333,26.975 88.54166667,26.975 88.55,26.975 88.55,26.98333333 88.55833333,26.98333333 88.55833333,26.975 88.56666667,26.975 88.56666667,26.96666667 88.575,26.96666667 88.575,26.975 88.575,26.98333333 88.58333333,26.98333333 88.58333333,26.99166667 88.58333333,27.0 88.575,27.0 88.575,27.00833333 88.58333333,27.00833333 88.58333333,27.01666667 88.59166667,27.01666667 88.6,27.01666667 88.6,27.025 88.6,27.03333333 88.60833333,27.03333333 88.60833333,27.025 88.61666667,27.025 88.625,27.025 88.625,27.01666667 88.625,27.00833333 88.625,27.0 88.63333333,27.0 88.63333333,27.00833333 88.64166667,27.00833333 88.65,27.00833333 88.65833333,27.00833333 88.66666667,27.00833333 88.675,27.00833333 88.675,27.01666667 88.66666667,27.01666667 88.66666667,27.025 88.66666667,27.03333333 88.675,27.03333333 88.675,27.04166667 88.68333333,27.04166667 88.69166667,27.04166667 88.69166667,27.05 88.7,27.05 88.7,27.04166667 88.70833333,27.04166667 88.70833333,27.03333333 88.71666667,27.03333333 88.71666667,27.025 88.71666667,27.01666667 88.725,27.01666667 88.725,27.00833333 88.73333333,27.00833333 88.73333333,27.01666667 88.74166667,27.01666667 88.74166667,27.025 88.74166667,27.03333333 88.75,27.03333333 88.75,27.04166667 88.75,27.05 88.75833333,27.05 88.75833333,27.04166667 88.76666667,27.04166667 88.76666667,27.03333333 88.775,27.03333333 88.775,27.025 88.78333333,27.025 88.78333333,27.03333333 88.79166667,27.03333333 88.79166667,27.04166667 88.79166667,27.05 88.8,27.05 88.8,27.04166667 88.80833333,27.04166667 88.81666667,27.04166667 88.81666667,27.03333333 88.825,27.03333333 88.825,27.04166667 88.825,27.05 88.83333333,27.05 88.84166667,27.05 88.84166667,27.05833333 88.85,27.05833333 88.85,27.06666667 88.85833333,27.06666667 88.85833333,27.075 88.85,27.075 88.85,27.08333333 88.85833333,27.08333333 88.85833333,27.09166667 88.85833333,27.1 88.85,27.1 88.84166667,27.1 88.83333333,27.1 88.83333333,27.10833333 88.825,27.10833333 88.825,27.11666667 88.81666667,27.11666667 88.81666667,27.125 88.825,27.125 88.83333333,27.125 88.83333333,27.11666667 88.84166667,27.11666667 88.85,27.11666667 88.85,27.125 88.85,27.13333333 88.84166667,27.13333333 88.84166667,27.14166667 88.84166667,27.15 88.84166667,27.15833333 88.84166667,27.16666667 88.85,27.16666667 88.85,27.15833333 88.85833333,27.15833333 88.85833333,27.15 88.86666667,27.15 88.86666667,27.14166667 88.875,27.14166667 88.875,27.13333333 88.88333333,27.13333333 88.89166667,27.13333333 88.9,27.13333333 88.9,27.125 88.89166667,27.125 88.89166667,27.11666667 88.89166667,27.10833333 88.89166667,27.1 88.89166667,27.09166667 88.9,27.09166667 88.90833333,27.09166667 88.91666667,27.09166667 88.91666667,27.08333333 88.91666667,27.075 88.91666667,27.06666667 88.91666667,27.05833333 88.925,27.05833333 88.925,27.05 88.93333333,27.05 88.94166667,27.05 88.94166667,27.05833333 88.94166667,27.06666667 88.95,27.06666667 88.95833333,27.06666667 88.96666667,27.06666667 88.975,27.06666667 88.98333333,27.06666667 88.98333333,27.075 88.98333333,27.08333333 88.99166667,27.08333333 88.99166667,27.075 89.0,27.075 89.0,27.06666667 88.99166667,27.06666667 88.99166667,27.05833333 88.98333333,27.05833333 88.98333333,27.05 88.98333333,27.04166667 88.975,27.04166667 88.975,27.03333333 88.98333333,27.03333333 88.98333333,27.025 88.98333333,27.01666667 88.99166667,27.01666667 88.99166667,27.00833333 88.99166667,27.0 89,27 89.00833333,27.0 89.00833333,26.99166667 89.01666667,26.99166667 89.01666667,27.0 89.01666667,27.00833333 89.025,27.00833333 89.03333333,27.00833333 89.03333333,27.0 89.04166667,27.0 89.04166667,27.00833333 89.04166667,27.01666667 89.05,27.01666667 89.05833333,27.01666667 89.06666667,27.01666667 89.075,27.01666667 89.08333333,27.01666667 89.08333333,27.00833333 89.075,27.00833333 89.075,27.0 89.06666667,27.0 89.06666667,26.99166667 89.06666667,26.98333333 89.06666667,26.975 89.075,26.975 89.075,26.98333333 89.08333333,26.98333333 89.08333333,26.975 89.09166667,26.975 89.09166667,26.96666667 89.09166667,26.95833333 89.1,26.95833333 89.1,26.95 89.10833333,26.95 89.10833333,26.95833333 89.10833333,26.96666667 89.11666667,26.96666667 89.11666667,26.95833333 89.125,26.95833333 89.125,26.96666667 89.13333333,26.96666667 89.13333333,26.95833333 89.14166667,26.95833333 89.14166667,26.95 89.14166667,26.94166667 89.15,26.94166667 89.15,26.95 89.15833333,26.95 89.16666667,26.95 89.16666667,26.95833333 89.175,26.95833333 89.18333333,26.95833333 89.18333333,26.95 89.175,26.95 89.175,26.94166667 89.175,26.93333333 89.175,26.925 89.175,26.91666667 89.175,26.90833333 89.175,26.9 89.18333333,26.9 89.18333333,26.89166667 89.175,26.89166667 89.16666667,26.89166667 89.15833333,26.89166667 89.15,26.89166667 89.15,26.88333333 89.15833333,26.88333333 89.16666667,26.88333333 89.16666667,26.875 89.175,26.875 89.175,26.88333333 89.18333333,26.88333333 89.19166667,26.88333333 89.2,26.88333333 89.2,26.89166667 89.20833333,26.89166667 89.21666667,26.89166667 89.225,26.89166667 89.225,26.88333333 89.225,26.875 89.23333333,26.875 89.23333333,26.86666667 89.24166667,26.86666667 89.24166667,26.85833333 89.25,26.85833333 89.25,26.86666667 89.25,26.875 89.24166667,26.875 89.24166667,26.88333333 89.25,26.88333333 89.25,26.89166667 89.25833333,26.89166667 89.25833333,26.9 89.25833333,26.90833333 89.25,26.90833333 89.25,26.9 89.24166667,26.9 89.23333333,26.9 89.225,26.9 89.21666667,26.9 89.21666667,26.90833333 89.21666667,26.91666667 89.21666667,26.925 89.20833333,26.925 89.20833333,26.93333333 89.21666667,26.93333333 89.225,26.93333333 89.23333333,26.93333333 89.24166667,26.93333333 89.25,26.93333333 89.25,26.94166667 89.25,26.95 89.24166667,26.95 89.24166667,26.95833333 89.23333333,26.95833333 89.225,26.95833333 89.225,26.96666667 89.21666667,26.96666667 89.21666667,26.95833333 89.20833333,26.95833333 89.2,26.95833333 89.2,26.96666667 89.2,26.975 89.2,26.98333333 89.20833333,26.98333333 89.20833333,26.99166667 89.20833333,27.0 89.2,27.0 89.19166667,27.0 89.18333333,27.0 89.18333333,26.99166667 89.175,26.99166667 89.16666667,26.99166667 89.16666667,27.0 89.15833333,27.0 89.15833333,27.00833333 89.15833333,27.01666667 89.16666667,27.01666667 89.175,27.01666667 89.18333333,27.01666667 89.19166667,27.01666667 89.19166667,27.025 89.2,27.025 89.2,27.03333333 89.19166667,27.03333333 89.19166667,27.04166667 89.18333333,27.04166667 89.175,27.04166667 89.175,27.05 89.16666667,27.05 89.16666667,27.05833333 89.16666667,27.06666667 89.175,27.06666667 89.175,27.075 89.16666667,27.075 89.16666667,27.08333333 89.15833333,27.08333333 89.15,27.08333333 89.15,27.09166667 89.14166667,27.09166667 89.14166667,27.1 89.14166667,27.10833333 89.13333333,27.10833333 89.13333333,27.11666667 89.13333333,27.125 89.125,27.125 89.125,27.13333333 89.125,27.14166667 89.125,27.15 89.11666667,27.15 89.10833333,27.15 89.1,27.15 89.1,27.15833333 89.10833333,27.15833333 89.11666667,27.15833333 89.125,27.15833333 89.13333333,27.15833333 89.14166667,27.15833333 89.14166667,27.15 89.14166667,27.14166667 89.14166667,27.13333333 89.15,27.13333333 89.15,27.125 89.15,27.11666667 89.15,27.10833333 89.15833333,27.10833333 89.15833333,27.1 89.16666667,27.1 89.16666667,27.10833333 89.175,27.10833333 89.175,27.1 89.175,27.09166667 89.18333333,27.09166667 89.18333333,27.08333333 89.18333333,27.075 89.19166667,27.075 89.19166667,27.06666667 89.19166667,27.05833333 89.2,27.05833333 89.20833333,27.05833333 89.20833333,27.05 89.20833333,27.04166667 89.21666667,27.04166667 89.21666667,27.05 89.225,27.05 89.225,27.05833333 89.23333333,27.05833333 89.23333333,27.06666667 89.23333333,27.075 89.24166667,27.075 89.24166667,27.08333333 89.25,27.08333333 89.25,27.09166667 89.25833333,27.09166667 89.25833333,27.08333333 89.25833333,27.075 89.25,27.075 89.25,27.06666667 89.24166667,27.06666667 89.24166667,27.05833333 89.24166667,27.05 89.24166667,27.04166667 89.24166667,27.03333333 89.23333333,27.03333333 89.23333333,27.025 89.23333333,27.01666667 89.24166667,27.01666667 89.24166667,27.00833333 89.24166667,27.0 89.25,27.0 89.25,26.99166667 89.25833333,26.99166667 89.26666667,26.99166667 89.26666667,26.98333333 89.275,26.98333333 89.28333333,26.98333333 89.29166667,26.98333333 89.29166667,26.99166667 89.3,26.99166667 89.3,27.0 89.30833333,27.0 89.31666667,27.0 89.31666667,26.99166667 89.30833333,26.99166667 89.30833333,26.98333333 89.30833333,26.975 89.30833333,26.96666667 89.3,26.96666667 89.3,26.95833333 89.29166667,26.95833333 89.29166667,26.95 89.3,26.95 89.30833333,26.95 89.30833333,26.94166667 89.31666667,26.94166667 89.31666667,26.95 89.325,26.95 89.325,26.95833333 89.325,26.96666667 89.33333333,26.96666667 89.33333333,26.975 89.34166667,26.975 89.34166667,26.96666667 89.34166667,26.95833333 89.35,26.95833333 89.35833333,26.95833333 89.35833333,26.95 89.35833333,26.94166667 89.35,26.94166667 89.35,26.93333333 89.35,26.925 89.35833333,26.925 89.36666667,26.925 89.36666667,26.93333333 89.375,26.93333333 89.375,26.94166667 89.38333333,26.94166667 89.38333333,26.95 89.375,26.95 89.375,26.95833333 89.38333333,26.95833333 89.38333333,26.96666667 89.39166667,26.96666667 89.4,26.96666667 89.4,26.975 89.40833333,26.975 89.41666667,26.975 89.41666667,26.98333333 89.41666667,26.99166667 89.41666667,27.0 89.41666667,27.00833333 89.425,27.00833333 89.425,27.0 89.43333333,27.0 89.44166667,27.0 89.44166667,26.99166667 89.43333333,26.99166667 89.43333333,26.98333333 89.43333333,26.975 89.43333333,26.96666667 89.43333333,26.95833333 89.425,26.95833333 89.425,26.95 89.41666667,26.95 89.41666667,26.94166667 89.425,26.94166667 89.425,26.93333333 89.43333333,26.93333333 89.44166667,26.93333333 89.44166667,26.925 89.45,26.925 89.45,26.91666667 89.44166667,26.91666667 89.43333333,26.91666667 89.425,26.91666667 89.41666667,26.91666667 89.40833333,26.91666667 89.40833333,26.90833333 89.40833333,26.9 89.41666667,26.9 89.41666667,26.90833333 89.425,26.90833333 89.425,26.9 89.43333333,26.9 89.43333333,26.89166667 89.43333333,26.88333333 89.44166667,26.88333333 89.45,26.88333333 89.45,26.875 89.45833333,26.875 89.45833333,26.88333333 89.46666667,26.88333333 89.46666667,26.875 89.475,26.875 89.475,26.88333333 89.48333333,26.88333333 89.48333333,26.89166667 89.49166667,26.89166667 89.49166667,26.88333333 89.5,26.88333333 89.5,26.875 89.5,26.86666667 89.49166667,26.86666667 89.49166667,26.85833333 89.5,26.85833333 89.50833333,26.85833333 89.50833333,26.85 89.51666667,26.85 89.51666667,26.84166667 89.50833333,26.84166667 89.5,26.84166667 89.5,26.83333333 89.49166667,26.83333333 89.48333333,26.83333333 89.48333333,26.825 89.49166667,26.825 89.5,26.825 89.50833333,26.825 89.51666667,26.825 89.51666667,26.83333333 89.525,26.83333333 89.525,26.825 89.53333333,26.825 89.53333333,26.81666667 89.54166667,26.81666667 89.54166667,26.80833333 89.54166667,26.8 89.53333333,26.8 89.53333333,26.80833333 89.525,26.80833333 89.525,26.8 89.51666667,26.8 89.51666667,26.79166667 89.525,26.79166667 89.53333333,26.79166667 89.54166667,26.79166667 89.54166667,26.78333333 89.55,26.78333333 89.55,26.79166667 89.55833333,26.79166667 89.55833333,26.78333333 89.56666667,26.78333333 89.575,26.78333333 89.575,26.775 89.575,26.76666667 89.58333333,26.76666667 89.59166667,26.76666667 89.59166667,26.775 89.6,26.775 89.60833333,26.775 89.60833333,26.76666667 89.60833333,26.75833333 89.61666667,26.75833333 89.625,26.75833333 89.625,26.76666667 89.625,26.775 89.63333333,26.775 89.63333333,26.76666667 89.64166667,26.76666667 89.64166667,26.75833333 89.65,26.75833333 89.65833333,26.75833333 89.65833333,26.75 89.65833333,26.74166667 89.65833333,26.73333333 89.66666667,26.73333333 89.66666667,26.725 89.675,26.725 89.675,26.73333333 89.68333333,26.73333333 89.68333333,26.74166667 89.69166667,26.74166667 89.69166667,26.75 89.69166667,26.75833333 89.68333333,26.75833333 89.675,26.75833333 89.675,26.76666667 89.66666667,26.76666667 89.66666667,26.775 89.675,26.775 89.675,26.78333333 89.675,26.79166667 89.66666667,26.79166667 89.65833333,26.79166667 89.65,26.79166667 89.64166667,26.79166667 89.63333333,26.79166667 89.63333333,26.8 89.63333333,26.80833333 89.625,26.80833333 89.61666667,26.80833333 89.61666667,26.81666667 89.60833333,26.81666667 89.60833333,26.80833333 89.6,26.80833333 89.59166667,26.80833333 89.58333333,26.80833333 89.58333333,26.81666667 89.575,26.81666667 89.575,26.825 89.575,26.83333333 89.575,26.84166667 89.575,26.85 89.58333333,26.85 89.58333333,26.85833333 89.58333333,26.86666667 89.59166667,26.86666667 89.59166667,26.875 89.6,26.875 89.60833333,26.875 89.60833333,26.86666667 89.6,26.86666667 89.6,26.85833333 89.59166667,26.85833333 89.59166667,26.85 89.59166667,26.84166667 89.59166667,26.83333333 89.6,26.83333333 89.60833333,26.83333333 89.61666667,26.83333333 89.61666667,26.825 89.625,26.825 89.63333333,26.825 89.63333333,26.81666667 89.64166667,26.81666667 89.64166667,26.825 89.65,26.825 89.65,26.83333333 89.65,26.84166667 89.65833333,26.84166667 89.65833333,26.83333333 89.66666667,26.83333333 89.66666667,26.825 89.66666667,26.81666667 89.675,26.81666667 89.68333333,26.81666667 89.68333333,26.80833333 89.69166667,26.80833333 89.69166667,26.8 89.7,26.8 89.70833333,26.8 89.70833333,26.79166667 89.71666667,26.79166667 89.725,26.79166667 89.73333333,26.79166667 89.73333333,26.8 89.73333333,26.80833333 89.74166667,26.80833333 89.74166667,26.81666667 89.75,26.81666667 89.75833333,26.81666667 89.76666667,26.81666667 89.76666667,26.825 89.775,26.825 89.775,26.81666667 89.78333333,26.81666667 89.78333333,26.80833333 89.79166667,26.80833333 89.79166667,26.8 89.79166667,26.79166667 89.78333333,26.79166667 89.78333333,26.78333333 89.775,26.78333333 89.775,26.775 89.76666667,26.775 89.75833333,26.775 89.75,26.775 89.75,26.76666667 89.75833333,26.76666667 89.76666667,26.76666667 89.775,26.76666667 89.775,26.75833333 89.76666667,26.75833333 89.76666667,26.75 89.775,26.75 89.78333333,26.75 89.79166667,26.75 89.79166667,26.75833333 89.79166667,26.76666667 89.8,26.76666667 89.8,26.775 89.80833333,26.775 89.81666667,26.775 89.825,26.775 89.825,26.76666667 89.83333333,26.76666667 89.83333333,26.75833333 89.84166667,26.75833333 89.84166667,26.76666667 89.85,26.76666667 89.85,26.775 89.85833333,26.775 89.86666667,26.775 89.86666667,26.78333333 89.85833333,26.78333333 89.85,26.78333333 89.85,26.79166667 89.84166667,26.79166667 89.83333333,26.79166667 89.83333333,26.8 89.83333333,26.80833333 89.84166667,26.80833333 89.84166667,26.81666667 89.85,26.81666667 89.85,26.80833333 89.85833333,26.80833333 89.86666667,26.80833333 89.875,26.80833333 89.875,26.81666667 89.88333333,26.81666667 89.89166667,26.81666667 89.89166667,26.825 89.88333333,26.825 89.875,26.825 89.86666667,26.825 89.86666667,26.83333333 89.86666667,26.84166667 89.875,26.84166667 89.875,26.85 89.875,26.85833333 89.86666667,26.85833333 89.86666667,26.86666667 89.875,26.86666667 89.875,26.875 89.875,26.88333333 89.88333333,26.88333333 89.88333333,26.875 89.88333333,26.86666667 89.88333333,26.85833333 89.89166667,26.85833333 89.89166667,26.85 89.9,26.85 89.9,26.85833333 89.90833333,26.85833333 89.91666667,26.85833333 89.91666667,26.85 89.925,26.85 89.925,26.84166667 89.925,26.83333333 89.93333333,26.83333333 89.93333333,26.84166667 89.94166667,26.84166667 89.94166667,26.85 89.95,26.85 89.95,26.85833333 89.95833333,26.85833333 89.95833333,26.86666667 89.96666667,26.86666667 89.96666667,26.85833333 89.975,26.85833333 89.975,26.86666667 89.975,26.875 89.96666667,26.875 89.95833333,26.875 89.95833333,26.88333333 89.96666667,26.88333333 89.975,26.88333333 89.98333333,26.88333333 89.99166667,26.88333333 90.0,26.88333333 90.0,26.89166667 89.99166667,26.89166667 89.99166667,26.9 90.0,26.9 90.0,26.90833333 90.00833333,26.90833333 90.00833333,26.91666667 90.01666667,26.91666667 90.025,26.91666667 90.03333333,26.91666667 90.03333333,26.925 90.025,26.925 90.025,26.93333333 90.03333333,26.93333333 90.04166667,26.93333333 90.04166667,26.94166667 90.05,26.94166667 90.05833333,26.94166667 90.05833333,26.93333333 90.05833333,26.925 90.05,26.925 90.04166667,26.925 90.04166667,26.91666667 90.05,26.91666667 90.05,26.90833333 90.05833333,26.90833333 90.05833333,26.9 90.06666667,26.9 90.06666667,26.90833333 90.075,26.90833333 90.08333333,26.90833333 90.08333333,26.9 90.09166667,26.9 90.09166667,26.90833333 90.1,26.90833333 90.10833333,26.90833333 90.10833333,26.91666667 90.11666667,26.91666667 90.11666667,26.90833333 90.11666667,26.9 90.125,26.9 90.125,26.89166667 90.11666667,26.89166667 90.11666667,26.88333333 90.10833333,26.88333333 90.10833333,26.89166667 90.1,26.89166667 90.1,26.88333333 90.1,26.875 90.09166667,26.875 90.08333333,26.875 90.08333333,26.88333333 90.075,26.88333333 90.06666667,26.88333333 90.05833333,26.88333333 90.05833333,26.875 90.05,26.875 90.05,26.86666667 90.05833333,26.86666667 90.05833333,26.85833333 90.05833333,26.85 90.06666667,26.85 90.075,26.85 90.075,26.85833333 90.08333333,26.85833333 90.09166667,26.85833333 90.09166667,26.85 90.08333333,26.85 90.08333333,26.84166667 90.075,26.84166667 90.075,26.83333333 90.06666667,26.83333333 90.06666667,26.84166667 90.05833333,26.84166667 90.05,26.84166667 90.05,26.83333333 90.04166667,26.83333333 90.03333333,26.83333333 90.03333333,26.84166667 90.025,26.84166667 90.025,26.85 90.01666667,26.85 90.00833333,26.85 90.00833333,26.84166667 90.01666667,26.84166667 90.01666667,26.83333333 90.025,26.83333333 90.025,26.825 90.025,26.81666667 90.025,26.80833333 90.03333333,26.80833333 90.03333333,26.81666667 90.04166667,26.81666667 90.05,26.81666667 90.05833333,26.81666667 90.06666667,26.81666667 90.075,26.81666667 90.08333333,26.81666667 90.09166667,26.81666667 90.09166667,26.825 90.1,26.825 90.1,26.83333333 90.09166667,26.83333333 90.09166667,26.84166667 90.1,26.84166667 90.10833333,26.84166667 90.10833333,26.83333333 90.11666667,26.83333333 90.125,26.83333333 90.125,26.84166667 90.13333333,26.84166667 90.14166667,26.84166667 90.15,26.84166667 90.15833333,26.84166667 90.15833333,26.85 90.15833333,26.85833333 90.15,26.85833333 90.15,26.86666667 90.15,26.875 90.15833333,26.875 90.15833333,26.88333333 90.16666667,26.88333333 90.175,26.88333333 90.175,26.89166667 90.18333333,26.89166667 90.19166667,26.89166667 90.19166667,26.9 90.19166667,26.90833333 90.2,26.90833333 90.2,26.9 90.20833333,26.9 90.20833333,26.90833333 90.21666667,26.90833333 90.225,26.90833333 90.225,26.91666667 90.23333333,26.91666667 90.24166667,26.91666667 90.24166667,26.925 90.25,26.925 90.25,26.93333333 90.25833333,26.93333333 90.26666667,26.93333333 90.275,26.93333333 90.28333333,26.93333333 90.28333333,26.94166667 90.275,26.94166667 90.275,26.95 90.28333333,26.95 90.29166667,26.95 90.29166667,26.94166667 90.29166667,26.93333333 90.3,26.93333333 90.30833333,26.93333333 90.30833333,26.925 90.30833333,26.91666667 90.3,26.91666667 90.29166667,26.91666667 90.29166667,26.90833333 90.3,26.90833333 90.30833333,26.90833333 90.31666667,26.90833333 90.325,26.90833333 90.325,26.91666667 90.31666667,26.91666667 90.31666667,26.925 90.31666667,26.93333333 90.325,26.93333333 90.33333333,26.93333333 90.34166667,26.93333333 90.35,26.93333333 90.35,26.94166667 90.35,26.95 90.35833333,26.95 90.36666667,26.95 90.36666667,26.95833333 90.36666667,26.96666667 90.36666667,26.975 90.375,26.975 90.375,26.96666667 90.38333333,26.96666667 90.38333333,26.95833333 90.39166667,26.95833333 90.4,26.95833333 90.4,26.95 90.4,26.94166667 90.40833333,26.94166667 90.40833333,26.95 90.41666667,26.95 90.41666667,26.95833333 90.425,26.95833333 90.425,26.95 90.425,26.94166667 90.43333333,26.94166667 90.44166667,26.94166667 90.44166667,26.93333333 90.45,26.93333333 90.45833333,26.93333333 90.46666667,26.93333333 90.46666667,26.925 90.475,26.925 90.475,26.93333333 90.475,26.94166667 90.475,26.95 90.475,26.95833333 90.46666667,26.95833333 90.45833333,26.95833333 90.45833333,26.96666667 90.46666667,26.96666667 90.46666667,26.975 90.45833333,26.975 90.45833333,26.98333333 90.45833333,26.99166667 90.45,26.99166667 90.45,27.0 90.44166667,27.0 90.43333333,27.0 90.43333333,27.00833333 90.425,27.00833333 90.425,27.01666667 90.43333333,27.01666667 90.44166667,27.01666667 90.44166667,27.00833333 90.45,27.00833333 90.45833333,27.00833333 90.46666667,27.00833333 90.46666667,27.0 90.46666667,26.99166667 90.475,26.99166667 90.48333333,26.99166667 90.48333333,27.0 90.49166667,27.0 90.49166667,27.00833333 90.5,27.00833333 90.5,27.0 90.5,26.99166667 90.5,26.98333333 90.49166667,26.98333333 90.49166667,26.975 90.5,26.975 90.50833333,26.975 90.50833333,26.98333333 90.51666667,26.98333333 90.51666667,26.99166667 90.525,26.99166667 90.53333333,26.99166667 90.53333333,27.0 90.53333333,27.00833333 90.54166667,27.00833333 90.54166667,27.0 90.54166667,26.99166667 90.54166667,26.98333333 90.54166667,26.975 90.54166667,26.96666667 90.54166667,26.95833333 90.55,26.95833333 90.55,26.95 90.55,26.94166667 90.55833333,26.94166667 90.55833333,26.95 90.56666667,26.95 90.56666667,26.94166667 90.575,26.94166667 90.575,26.93333333 90.575,26.925 90.575,26.91666667 90.56666667,26.91666667 90.56666667,26.90833333 90.575,26.90833333 90.58333333,26.90833333 90.58333333,26.91666667 90.58333333,26.925 90.58333333,26.93333333 90.59166667,26.93333333 90.59166667,26.94166667 90.6,26.94166667 90.6,26.93333333 90.60833333,26.93333333 90.60833333,26.925 90.61666667,26.925 90.625,26.925 90.625,26.91666667 90.63333333,26.91666667 90.63333333,26.90833333 90.63333333,26.9 90.625,26.9 90.625,26.89166667 90.625,26.88333333 90.63333333,26.88333333 90.63333333,26.875 90.63333333,26.86666667 90.64166667,26.86666667 90.64166667,26.85833333 90.65,26.85833333 90.65833333,26.85833333 90.66666667,26.85833333 90.66666667,26.86666667 90.66666667,26.875 90.65833333,26.875 90.65833333,26.88333333 90.65833333,26.89166667 90.66666667,26.89166667 90.675,26.89166667 90.675,26.88333333 90.68333333,26.88333333 90.68333333,26.89166667 90.68333333,26.9 90.69166667,26.9 90.69166667,26.90833333 90.7,26.90833333 90.7,26.91666667 90.70833333,26.91666667 90.70833333,26.925 90.71666667,26.925 90.71666667,26.91666667 90.71666667,26.90833333 90.71666667,26.9 90.725,26.9 90.73333333,26.9 90.73333333,26.89166667 90.725,26.89166667 90.71666667,26.89166667 90.70833333,26.89166667 90.70833333,26.88333333 90.70833333,26.875 90.7,26.875 90.69166667,26.875 90.69166667,26.86666667 90.7,26.86666667 90.7,26.85833333 90.7,26.85 90.70833333,26.85 90.71666667,26.85 90.71666667,26.84166667 90.70833333,26.84166667 90.70833333,26.83333333 90.7,26.83333333 90.7,26.825 90.7,26.81666667 90.7,26.80833333 90.7,26.8 90.70833333,26.8 90.70833333,26.80833333 90.71666667,26.80833333 90.71666667,26.81666667 90.725,26.81666667 90.725,26.825 90.725,26.83333333 90.725,26.84166667 90.725,26.85 90.73333333,26.85 90.74166667,26.85 90.75,26.85 90.75833333,26.85 90.75833333,26.85833333 90.76666667,26.85833333 90.775,26.85833333 90.775,26.85 90.78333333,26.85 90.78333333,26.84166667 90.78333333,26.83333333 90.775,26.83333333 90.775,26.825 90.78333333,26.825 90.79166667,26.825 90.8,26.825 90.8,26.81666667 90.79166667,26.81666667 90.78333333,26.81666667 90.78333333,26.80833333 90.79166667,26.80833333 90.8,26.80833333 90.80833333,26.80833333 90.81666667,26.80833333 90.81666667,26.81666667 90.825,26.81666667 90.83333333,26.81666667 90.83333333,26.825 90.84166667,26.825 90.85,26.825 90.85833333,26.825 90.86666667,26.825 90.875,26.825 90.88333333,26.825 90.89166667,26.825 90.9,26.825 90.9,26.81666667 90.90833333,26.81666667 90.90833333,26.825 90.91666667,26.825 90.91666667,26.83333333 90.90833333,26.83333333 90.9,26.83333333 90.89166667,26.83333333 90.88333333,26.83333333 90.875,26.83333333 90.875,26.84166667 90.875,26.85 90.88333333,26.85 90.88333333,26.85833333 90.875,26.85833333 90.86666667,26.85833333 90.85833333,26.85833333 90.85833333,26.85 90.85,26.85 90.84166667,26.85 90.83333333,26.85 90.825,26.85 90.825,26.84166667 90.81666667,26.84166667 90.80833333,26.84166667 90.80833333,26.85 90.81666667,26.85 90.81666667,26.85833333 90.825,26.85833333 90.825,26.86666667 90.825,26.875 90.83333333,26.875 90.83333333,26.86666667 90.84166667,26.86666667 90.84166667,26.875 90.85,26.875 90.85833333,26.875 90.85833333,26.88333333 90.86666667,26.88333333 90.86666667,26.875 90.875,26.875 90.875,26.88333333 90.88333333,26.88333333 90.89166667,26.88333333 90.9,26.88333333 90.9,26.89166667 90.89166667,26.89166667 90.89166667,26.9 90.88333333,26.9 90.88333333,26.90833333 90.88333333,26.91666667 90.875,26.91666667 90.875,26.925 90.86666667,26.925 90.86666667,26.91666667 90.85833333,26.91666667 90.85,26.91666667 90.85,26.925 90.84166667,26.925 90.84166667,26.93333333 90.83333333,26.93333333 90.825,26.93333333 90.81666667,26.93333333 90.80833333,26.93333333 90.80833333,26.94166667 90.81666667,26.94166667 90.825,26.94166667 90.83333333,26.94166667 90.84166667,26.94166667 90.85,26.94166667 90.85833333,26.94166667 90.85833333,26.95 90.85,26.95 90.84166667,26.95 90.83333333,26.95 90.83333333,26.95833333 90.83333333,26.96666667 90.84166667,26.96666667 90.85,26.96666667 90.85,26.975 90.84166667,26.975 90.84166667,26.98333333 90.83333333,26.98333333 90.83333333,26.99166667 90.83333333,27.0 90.825,27.0 90.81666667,27.0 90.81666667,27.00833333 90.825,27.00833333 90.83333333,27.00833333 90.83333333,27.01666667 90.83333333,27.025 90.84166667,27.025 90.85,27.025 90.85833333,27.025 90.86666667,27.025 90.875,27.025 90.875,27.03333333 90.88333333,27.03333333 90.88333333,27.025 90.88333333,27.01666667 90.875,27.01666667 90.86666667,27.01666667 90.86666667,27.00833333 90.85833333,27.00833333 90.85,27.00833333 90.85,27.01666667 90.84166667,27.01666667 90.84166667,27.00833333 90.84166667,27.0 90.85,27.0 90.85,26.99166667 90.85833333,26.99166667 90.85833333,26.98333333 90.86666667,26.98333333 90.86666667,26.975 90.86666667,26.96666667 90.875,26.96666667 90.875,26.95833333 90.88333333,26.95833333 90.88333333,26.96666667 90.89166667,26.96666667 90.89166667,26.975 90.9,26.975 90.9,26.96666667 90.90833333,26.96666667 90.90833333,26.95833333 90.9,26.95833333 90.9,26.95 90.89166667,26.95 90.89166667,26.94166667 90.9,26.94166667 90.90833333,26.94166667 90.90833333,26.93333333 90.9,26.93333333 90.9,26.925 90.90833333,26.925 90.91666667,26.925 90.925,26.925 90.925,26.93333333 90.93333333,26.93333333 90.94166667,26.93333333 90.94166667,26.94166667 90.95,26.94166667 90.95,26.95 90.95833333,26.95 90.95833333,26.94166667 90.96666667,26.94166667 90.96666667,26.93333333 90.95833333,26.93333333 90.95,26.93333333 90.95,26.925 90.94166667,26.925 90.93333333,26.925 90.93333333,26.91666667 90.925,26.91666667 90.925,26.90833333 90.91666667,26.90833333 90.91666667,26.9 90.925,26.9 90.925,26.89166667 90.91666667,26.89166667 90.91666667,26.88333333 90.925,26.88333333 90.925,26.875 90.925,26.86666667 90.93333333,26.86666667 90.93333333,26.875 90.93333333,26.88333333 90.94166667,26.88333333 90.94166667,26.875 90.95,26.875 90.95,26.86666667 90.95833333,26.86666667 90.96666667,26.86666667 90.96666667,26.875 90.96666667,26.88333333 90.975,26.88333333 90.98333333,26.88333333 90.99166667,26.88333333 90.99166667,26.89166667 90.99166667,26.9 91.0,26.9 91.0,26.90833333 91.00833333,26.90833333 91.00833333,26.9 91.00833333,26.89166667 91.00833333,26.88333333 91.0,26.88333333 91.0,26.875 91.00833333,26.875 91.01666667,26.875 91.025,26.875 91.025,26.88333333 91.03333333,26.88333333 91.04166667,26.88333333 91.04166667,26.875 91.05,26.875 91.05,26.88333333 91.05833333,26.88333333 91.05833333,26.89166667 91.06666667,26.89166667 91.06666667,26.88333333 91.075,26.88333333 91.075,26.89166667 91.08333333,26.89166667 91.09166667,26.89166667 91.1,26.89166667 91.10833333,26.89166667 91.10833333,26.9 91.11666667,26.9 91.11666667,26.89166667 91.11666667,26.88333333 91.125,26.88333333 91.13333333,26.88333333 91.14166667,26.88333333 91.15,26.88333333 91.15,26.89166667 91.15833333,26.89166667 91.15833333,26.9 91.15,26.9 91.14166667,26.9 91.14166667,26.90833333 91.14166667,26.91666667 91.15,26.91666667 91.15833333,26.91666667 91.15833333,26.925 91.15,26.925 91.14166667,26.925 91.13333333,26.925 91.125,26.925 91.11666667,26.925 91.10833333,26.925 91.10833333,26.93333333 91.11666667,26.93333333 91.11666667,26.94166667 91.11666667,26.95 91.125,26.95 91.125,26.94166667 91.13333333,26.94166667 91.14166667,26.94166667 91.15,26.94166667 91.15833333,26.94166667 91.16666667,26.94166667 91.16666667,26.95 91.16666667,26.95833333 91.16666667,26.96666667 91.175,26.96666667 91.175,26.975 91.18333333,26.975 91.18333333,26.98333333 91.18333333,26.99166667 91.19166667,26.99166667 91.19166667,27.0 91.2,27.0 91.20833333,27.0 91.20833333,26.99166667 91.21666667,26.99166667 91.21666667,26.98333333 91.20833333,26.98333333 91.20833333,26.975 91.21666667,26.975 91.21666667,26.96666667 91.20833333,26.96666667 91.20833333,26.95833333 91.21666667,26.95833333 91.225,26.95833333 91.225,26.95 91.21666667,26.95 91.20833333,26.95 91.2,26.95 91.2,26.94166667 91.19166667,26.94166667 91.19166667,26.93333333 91.19166667,26.925 91.19166667,26.91666667 91.18333333,26.91666667 91.175,26.91666667 91.175,26.90833333 91.175,26.9 91.175,26.89166667 91.18333333,26.89166667 91.18333333,26.9 91.19166667,26.9 91.19166667,26.89166667 91.2,26.89166667 91.20833333,26.89166667 91.21666667,26.89166667 91.21666667,26.9 91.225,26.9 91.23333333,26.9 91.24166667,26.9 91.24166667,26.90833333 91.25,26.90833333 91.25,26.9 91.25833333,26.9 91.26666667,26.9 91.26666667,26.89166667 91.25833333,26.89166667 91.25,26.89166667 91.24166667,26.89166667 91.24166667,26.88333333 91.24166667,26.875 91.24166667,26.86666667 91.25,26.86666667 91.25,26.85833333 91.25,26.85 91.25,26.84166667 91.25833333,26.84166667 91.25833333,26.83333333 91.25833333,26.825 91.26666667,26.825 91.26666667,26.81666667 91.275,26.81666667 91.28333333,26.81666667 91.28333333,26.80833333 91.29166667,26.80833333 91.29166667,26.8 91.3,26.8 91.3,26.79166667 91.30833333,26.79166667 91.31666667,26.79166667 91.31666667,26.8 91.325,26.8 91.33333333,26.8 91.33333333,26.79166667 91.34166667,26.79166667 91.34166667,26.8 91.35,26.8 91.35833333,26.8 91.35833333,26.80833333 91.35833333,26.81666667 91.35,26.81666667 91.34166667,26.81666667 91.33333333,26.81666667 91.325,26.81666667 91.325,26.825 91.33333333,26.825 91.33333333,26.83333333 91.34166667,26.83333333 91.34166667,26.84166667 91.35,26.84166667 91.35,26.83333333 91.35833333,26.83333333 91.36666667,26.83333333 91.36666667,26.84166667 91.375,26.84166667 91.375,26.85 91.38333333,26.85 91.38333333,26.85833333 91.375,26.85833333 91.36666667,26.85833333 91.36666667,26.86666667 91.375,26.86666667 91.375,26.875 91.38333333,26.875 91.39166667,26.875 91.39166667,26.86666667 91.4,26.86666667 91.4,26.85833333 91.40833333,26.85833333 91.40833333,26.86666667 91.40833333,26.875 91.41666667,26.875 91.41666667,26.88333333 91.425,26.88333333 91.425,26.875 91.43333333,26.875 91.43333333,26.86666667 91.425,26.86666667 91.425,26.85833333 91.43333333,26.85833333 91.44166667,26.85833333 91.44166667,26.85 91.45,26.85 91.45833333,26.85 91.45833333,26.84166667 91.46666667,26.84166667 91.46666667,26.85 91.46666667,26.85833333 91.475,26.85833333 91.48333333,26.85833333 91.48333333,26.86666667 91.49166667,26.86666667 91.49166667,26.85833333 91.5,26.85833333 91.5,26.85 91.50833333,26.85 91.51666667,26.85 91.525,26.85 91.525,26.85833333 91.53333333,26.85833333 91.53333333,26.85 91.54166667,26.85 91.54166667,26.85833333 91.55,26.85833333 91.55833333,26.85833333 91.56666667,26.85833333 91.56666667,26.86666667 91.575,26.86666667 91.575,26.85833333 91.58333333,26.85833333 91.59166667,26.85833333 91.6,26.85833333 91.60833333,26.85833333 91.61666667,26.85833333 91.625,26.85833333 91.63333333,26.85833333 91.64166667,26.85833333 91.64166667,26.86666667 91.65,26.86666667 91.65833333,26.86666667 91.65833333,26.875 91.66666667,26.875 91.66666667,26.88333333 91.66666667,26.89166667 91.66666667,26.9 91.66666667,26.90833333 91.66666667,26.91666667 91.66666667,26.925 91.66666667,26.93333333 91.675,26.93333333 91.68333333,26.93333333 91.68333333,26.925 91.69166667,26.925 91.69166667,26.91666667 91.69166667,26.90833333 91.7,26.90833333 91.7,26.9 91.70833333,26.9 91.71666667,26.9 91.725,26.9 91.73333333,26.9 91.73333333,26.90833333 91.74166667,26.90833333 91.75,26.90833333 91.75833333,26.90833333 91.75833333,26.91666667 91.76666667,26.91666667 91.76666667,26.90833333 91.775,26.90833333 91.775,26.9 91.76666667,26.9 91.76666667,26.89166667 91.76666667,26.88333333 91.75833333,26.88333333 91.75833333,26.875 91.75,26.875 91.74166667,26.875 91.74166667,26.86666667 91.75,26.86666667 91.75833333,26.86666667 91.76666667,26.86666667 91.775,26.86666667 91.78333333,26.86666667 91.79166667,26.86666667 91.8,26.86666667 91.8,26.875 91.8,26.88333333 91.8,26.89166667 91.80833333,26.89166667 91.80833333,26.9 91.80833333,26.90833333 91.80833333,26.91666667 91.81666667,26.91666667 91.825,26.91666667 91.83333333,26.91666667 91.84166667,26.91666667 91.84166667,26.925 91.85,26.925 91.85,26.91666667 91.85833333,26.91666667 91.86666667,26.91666667 91.86666667,26.925 91.875,26.925 91.875,26.93333333 91.88333333,26.93333333 91.88333333,26.925 91.88333333,26.91666667 91.89166667,26.91666667 91.9,26.91666667 91.90833333,26.91666667 91.90833333,26.90833333 91.91666667,26.90833333 91.925,26.90833333 91.93333333,26.90833333 91.93333333,26.9 91.94166667,26.9 91.94166667,26.89166667 91.95,26.89166667 91.95,26.88333333 91.95833333,26.88333333 91.96666667,26.88333333 91.96666667,26.89166667 91.95833333,26.89166667 91.95833333,26.9 91.96666667,26.9 91.975,26.9 91.975,26.90833333 91.98333333,26.90833333 91.98333333,26.9 91.98333333,26.89166667 91.975,26.89166667 91.975,26.88333333 91.975,26.875 91.975,26.86666667 91.975,26.85833333 91.98333333,26.85833333 91.98333333,26.85 91.99166667,26.85 91.99166667,26.85833333 92.0,26.85833333 92.0,26.86666667 92.00833333,26.86666667 92.01666667,26.86666667 92.01666667,26.875 92.025,26.875 92.025,26.86666667 92.03333333,26.86666667 92.03333333,26.875 92.04166667,26.875 92.05,26.875 92.05833333,26.875 92.05833333,26.86666667 92.06666667,26.86666667 92.075,26.86666667 92.075,26.875 92.06666667,26.875 92.06666667,26.88333333 92.075,26.88333333 92.08333333,26.88333333 92.09166667,26.88333333 92.09166667,26.89166667 92.09166667,26.9 92.09166667,26.90833333 92.08333333,26.90833333 92.075,26.90833333 92.06666667,26.90833333 92.06666667,26.91666667 92.075,26.91666667 92.08333333,26.91666667 92.08333333,26.925 92.09166667,26.925 92.1,26.925 92.1,26.93333333 92.1,26.94166667 92.10833333,26.94166667 92.11666667,26.94166667 92.11666667,26.93333333 92.125,26.93333333 92.125,26.94166667 92.13333333,26.94166667 92.13333333,26.95 92.14166667,26.95 92.14166667,26.95833333 92.15,26.95833333 92.15,26.96666667 92.15833333,26.96666667 92.15833333,26.95833333 92.15833333,26.95 92.15,26.95 92.15,26.94166667 92.14166667,26.94166667 92.14166667,26.93333333 92.15,26.93333333 92.15833333,26.93333333 92.16666667,26.93333333 92.175,26.93333333 92.175,26.925 92.175,26.91666667 92.16666667,26.91666667 92.16666667,26.90833333 92.16666667,26.9 92.175,26.9 92.18333333,26.9 92.19166667,26.9 92.19166667,26.89166667 92.2,26.89166667 92.2,26.9 92.2,26.90833333 92.20833333,26.90833333 92.20833333,26.9 92.21666667,26.9 92.225,26.9 92.225,26.90833333 92.23333333,26.90833333 92.23333333,26.9 92.23333333,26.89166667 92.225,26.89166667 92.225,26.88333333 92.21666667,26.88333333 92.21666667,26.875 92.20833333,26.875 92.2,26.875 92.19166667,26.875 92.18333333,26.875 92.175,26.875 92.16666667,26.875 92.16666667,26.86666667 92.15833333,26.86666667 92.15,26.86666667 92.15,26.85833333 92.15,26.85 92.15833333,26.85 92.16666667,26.85 92.175,26.85 92.175,26.84166667 92.18333333,26.84166667 92.19166667,26.84166667 92.2,26.84166667 92.20833333,26.84166667 92.21666667,26.84166667 92.225,26.84166667 92.23333333,26.84166667 92.24166667,26.84166667 92.25,26.84166667 92.25833333,26.84166667 92.25833333,26.83333333 92.26666667,26.83333333 92.275,26.83333333 92.275,26.825 92.28333333,26.825 92.29166667,26.825 92.29166667,26.83333333 92.3,26.83333333 92.30833333,26.83333333 92.31666667,26.83333333 92.31666667,26.84166667 92.325,26.84166667 92.33333333,26.84166667 92.33333333,26.83333333 92.34166667,26.83333333 92.34166667,26.825 92.35,26.825 92.35833333,26.825 92.36666667,26.825 92.36666667,26.81666667 92.375,26.81666667 92.375,26.80833333 92.38333333,26.80833333 92.39166667,26.80833333 92.4,26.80833333 92.4,26.81666667 92.40833333,26.81666667 92.41666667,26.81666667 92.425,26.81666667 92.43333333,26.81666667 92.44166667,26.81666667 92.44166667,26.80833333 92.43333333,26.80833333 92.43333333,26.8 92.425,26.8 92.41666667,26.8 92.41666667,26.79166667 92.40833333,26.79166667 92.4,26.79166667 92.39166667,26.79166667 92.39166667,26.78333333 92.38333333,26.78333333 92.375,26.78333333 92.36666667,26.78333333 92.35833333,26.78333333 92.35833333,26.775 92.35,26.775 92.34166667,26.775 92.33333333,26.775 92.325,26.775 92.325,26.76666667 92.31666667,26.76666667 92.30833333,26.76666667 92.3,26.76666667 92.3,26.75833333 92.29166667,26.75833333 92.28333333,26.75833333 92.275,26.75833333 92.26666667,26.75833333 92.25833333,26.75833333 92.25,26.75833333 92.24166667,26.75833333 92.23333333,26.75833333 92.225,26.75833333 92.21666667,26.75833333 92.20833333,26.75833333 92.2,26.75833333 92.2,26.75 92.19166667,26.75 92.19166667,26.75833333 92.18333333,26.75833333 92.175,26.75833333 92.175,26.75 92.16666667,26.75 92.15833333,26.75 92.15,26.75 92.14166667,26.75 92.13333333,26.75 92.125,26.75 92.11666667,26.75 92.10833333,26.75 92.10833333,26.74166667 92.1,26.74166667 92.09166667,26.74166667 92.09166667,26.75 92.08333333,26.75 92.075,26.75 92.075,26.74166667 92.06666667,26.74166667 92.05833333,26.74166667 92.05,26.74166667 92.04166667,26.74166667 92.03333333,26.74166667 92.025,26.74166667 92.01666667,26.74166667 92.00833333,26.74166667 92.0,26.74166667 91.99166667,26.74166667 91.98333333,26.74166667 91.98333333,26.73333333 91.975,26.73333333 91.96666667,26.73333333 91.95833333,26.73333333 91.95,26.73333333 91.95,26.725 91.94166667,26.725 91.93333333,26.725 91.925,26.725 91.91666667,26.725 91.91666667,26.71666667 91.90833333,26.71666667 91.9,26.71666667 91.9,26.70833333 91.89166667,26.70833333 91.88333333,26.70833333 91.875,26.70833333 91.875,26.7 91.86666667,26.7 91.86666667,26.69166667 91.85833333,26.69166667 91.85833333,26.68333333 91.85,26.68333333 91.85,26.675 91.84166667,26.675 91.84166667,26.66666667 91.83333333,26.66666667 91.825,26.66666667 91.81666667,26.66666667 91.81666667,26.65833333 91.80833333,26.65833333 91.80833333,26.65 91.8,26.65 91.8,26.64166667 91.80833333,26.64166667 91.80833333,26.63333333 91.8,26.63333333 91.79166667,26.63333333 91.79166667,26.625 91.78333333,26.625 91.78333333,26.61666667 91.775,26.61666667 91.775,26.60833333 91.76666667,26.60833333 91.76666667,26.6 91.75833333,26.6 91.75833333,26.59166667 91.75,26.59166667 91.75,26.58333333 91.74166667,26.58333333 91.74166667,26.59166667 91.74166667,26.6 91.73333333,26.6 91.725,26.6 91.725,26.59166667 91.725,26.58333333 91.71666667,26.58333333 91.70833333,26.58333333 91.70833333,26.59166667 91.7,26.59166667 91.7,26.6 91.69166667,26.6 91.68333333,26.6 91.68333333,26.59166667 91.675,26.59166667 91.66666667,26.59166667 91.66666667,26.58333333 91.66666667,26.575 91.65833333,26.575 91.65,26.575 91.64166667,26.575 91.64166667,26.56666667 91.65,26.56666667 91.65833333,26.56666667 91.66666667,26.56666667 91.66666667,26.55833333 91.66666667,26.55 91.675,26.55 91.675,26.54166667 91.66666667,26.54166667 91.66666667,26.53333333 91.66666667,26.525 91.65833333,26.525 91.65833333,26.51666667 91.65,26.51666667 91.65,26.50833333 91.64166667,26.50833333 91.64166667,26.5 91.63333333,26.5 91.625,26.5 91.625,26.49166667 91.61666667,26.49166667 91.60833333,26.49166667 91.60833333,26.48333333 91.6,26.48333333 91.59166667,26.48333333 91.59166667,26.475 91.58333333,26.475 91.58333333,26.46666667 91.575,26.46666667 91.56666667,26.46666667 91.55833333,26.46666667 91.55,26.46666667 91.55,26.45833333 91.55,26.45 91.55,26.44166667 91.54166667,26.44166667 91.53333333,26.44166667 91.525,26.44166667 91.51666667,26.44166667 91.51666667,26.45 91.51666667,26.45833333 91.51666667,26.46666667 91.525,26.46666667 91.53333333,26.46666667 91.53333333,26.475 91.525,26.475 91.51666667,26.475 91.51666667,26.48333333 91.50833333,26.48333333 91.50833333,26.49166667 91.50833333,26.5 91.51666667,26.5 91.525,26.5 91.525,26.50833333 91.51666667,26.50833333 91.50833333,26.50833333 91.5,26.50833333 91.49166667,26.50833333 91.48333333,26.50833333 91.475,26.50833333 91.46666667,26.50833333 91.46666667,26.51666667 91.45833333,26.51666667 91.45833333,26.50833333 91.45,26.50833333 91.44166667,26.50833333 91.43333333,26.50833333 91.43333333,26.51666667 91.44166667,26.51666667 91.44166667,26.525 91.44166667,26.53333333 91.44166667,26.54166667 91.43333333,26.54166667 91.43333333,26.53333333 91.43333333,26.525 91.425,26.525 91.425,26.51666667 91.41666667,26.51666667 91.41666667,26.525 91.40833333,26.525 91.4,26.525 91.39166667,26.525 91.38333333,26.525 91.375,26.525 91.375,26.53333333 91.36666667,26.53333333 91.36666667,26.525 91.35833333,26.525 91.35,26.525 91.34166667,26.525 91.34166667,26.51666667 91.33333333,26.51666667 91.325,26.51666667 91.325,26.50833333 91.31666667,26.50833333 91.30833333,26.50833333 91.30833333,26.5 91.3,26.5 91.29166667,26.5 91.28333333,26.5 91.28333333,26.49166667 91.275,26.49166667 91.275,26.48333333 91.26666667,26.48333333 91.25833333,26.48333333 91.25,26.48333333 91.24166667,26.48333333 91.24166667,26.475 91.23333333,26.475 91.225,26.475 91.225,26.46666667 91.21666667,26.46666667 91.20833333,26.46666667 91.2,26.46666667 91.2,26.45833333 91.19166667,26.45833333 91.18333333,26.45833333 91.175,26.45833333 91.175,26.45 91.16666667,26.45 91.15833333,26.45 91.15,26.45 91.15,26.44166667 91.14166667,26.44166667 91.13333333,26.44166667 91.13333333,26.43333333 91.125,26.43333333 91.11666667,26.43333333 91.11666667,26.425 91.10833333,26.425 91.1,26.425 91.1,26.41666667 91.09166667,26.41666667 91.09166667,26.40833333 91.08333333,26.40833333 91.075,26.40833333 91.075,26.4 91.06666667,26.4 91.05833333,26.4 91.05833333,26.39166667 91.05,26.39166667 91.05,26.38333333 91.04166667,26.38333333 91.03333333,26.38333333 91.03333333,26.375 91.025,26.375 91.01666667,26.375 91.01666667,26.36666667 91.00833333,26.36666667 91.00833333,26.35833333 91.0,26.35833333 91.0,26.35 90.99166667,26.35 90.99166667,26.34166667 90.98333333,26.34166667 90.98333333,26.33333333 90.975,26.33333333 90.975,26.325 90.96666667,26.325 90.96666667,26.31666667 90.95833333,26.31666667 90.95833333,26.30833333 90.95833333,26.3 90.95,26.3 90.95,26.29166667 90.95,26.28333333 90.94166667,26.28333333 90.94166667,26.275 90.94166667,26.26666667 90.94166667,26.25833333 90.93333333,26.25833333 90.93333333,26.25 90.93333333,26.24166667 90.93333333,26.23333333 90.925,26.23333333 90.925,26.225 90.925,26.21666667 90.91666667,26.21666667 90.91666667,26.20833333 90.91666667,26.2 90.91666667,26.19166667 90.91666667,26.18333333 90.90833333,26.18333333 90.90833333,26.175 90.91666667,26.175 90.91666667,26.16666667 90.91666667,26.15833333 90.91666667,26.15 90.90833333,26.15 90.90833333,26.14166667 90.91666667,26.14166667 90.91666667,26.13333333 90.91666667,26.125 90.90833333,26.125 90.90833333,26.11666667 90.90833333,26.10833333 90.90833333,26.1 90.90833333,26.09166667 90.91666667,26.09166667 90.91666667,26.08333333 90.925,26.08333333 90.93333333,26.08333333 90.94166667,26.08333333 90.94166667,26.09166667 90.93333333,26.09166667 90.93333333,26.1 90.94166667,26.1 90.95,26.1 90.95833333,26.1 90.96666667,26.1 90.975,26.1 90.975,26.10833333 90.98333333,26.10833333 90.99166667,26.10833333 91.0,26.10833333 91.00833333,26.10833333 91.00833333,26.1 91.0,26.1 91.0,26.09166667 91.0,26.08333333 91.0,26.075 90.99166667,26.075 90.99166667,26.06666667 90.99166667,26.05833333 90.99166667,26.05 90.98333333,26.05 90.98333333,26.04166667 90.99166667,26.04166667 90.99166667,26.03333333 91.0,26.03333333 91.0,26.025 91.0,26.01666667 90.99166667,26.01666667 90.98333333,26.01666667 90.98333333,26.00833333 90.98333333,26.0 90.98333333,25.99166667 90.99166667,25.99166667 90.99166667,25.98333333 90.99166667,25.975 90.99166667,25.96666667 91.0,25.96666667 91.0,25.95833333 90.99166667,25.95833333 90.98333333,25.95833333 90.98333333,25.96666667 90.98333333,25.975 90.975,25.975 90.975,25.96666667 90.96666667,25.96666667 90.96666667,25.95833333 90.96666667,25.95 90.95833333,25.95 90.95,25.95 90.95,25.95833333 90.94166667,25.95833333 90.93333333,25.95833333 90.925,25.95833333 90.91666667,25.95833333 90.90833333,25.95833333 90.90833333,25.95 90.91666667,25.95 90.925,25.95 90.925,25.94166667 90.93333333,25.94166667 90.94166667,25.94166667 90.95,25.94166667 90.95833333,25.94166667 90.95833333,25.93333333 90.95833333,25.925 90.95833333,25.91666667 90.96666667,25.91666667 90.96666667,25.90833333 90.96666667,25.9 90.96666667,25.89166667 90.96666667,25.88333333 90.975,25.88333333 90.975,25.89166667 90.98333333,25.89166667 90.99166667,25.89166667 90.99166667,25.88333333 90.99166667,25.875 91.0,25.875 91.00833333,25.875 91.00833333,25.88333333 91.01666667,25.88333333 91.01666667,25.875 91.025,25.875 91.025,25.86666667 91.03333333,25.86666667 91.03333333,25.875 91.04166667,25.875 91.04166667,25.88333333 91.05,25.88333333 91.05,25.875 91.05,25.86666667 91.05833333,25.86666667 91.06666667,25.86666667 91.06666667,25.875 91.075,25.875 91.075,25.86666667 91.08333333,25.86666667 91.08333333,25.85833333 91.075,25.85833333 91.075,25.85 91.08333333,25.85 91.09166667,25.85 91.09166667,25.85833333 91.1,25.85833333 91.1,25.86666667 91.10833333,25.86666667 91.11666667,25.86666667 91.11666667,25.85833333 91.125,25.85833333 91.125,25.85 91.125,25.84166667 91.13333333,25.84166667 91.14166667,25.84166667 91.14166667,25.85 91.15,25.85 91.15833333,25.85 91.16666667,25.85 91.175,25.85 91.175,25.84166667 91.18333333,25.84166667 91.19166667,25.84166667 91.19166667,25.85 91.2,25.85 91.2,25.85833333 91.20833333,25.85833333 91.20833333,25.86666667 91.21666667,25.86666667 91.21666667,25.875 91.21666667,25.88333333 91.225,25.88333333 91.225,25.89166667 91.23333333,25.89166667 91.24166667,25.89166667 91.24166667,25.9 91.24166667,25.90833333 91.25,25.90833333 91.25833333,25.90833333 91.25833333,25.9 91.25833333,25.89166667 91.26666667,25.89166667 91.26666667,25.88333333 91.275,25.88333333 91.275,25.89166667 91.28333333,25.89166667 91.28333333,25.9 91.275,25.9 91.275,25.90833333 91.26666667,25.90833333 91.26666667,25.91666667 91.275,25.91666667 91.28333333,25.91666667 91.28333333,25.90833333 91.29166667,25.90833333 91.3,25.90833333 91.3,25.91666667 91.30833333,25.91666667 91.31666667,25.91666667 91.325,25.91666667 91.33333333,25.91666667 91.33333333,25.925 91.34166667,25.925 91.35,25.925 91.35,25.93333333 91.35833333,25.93333333 91.35833333,25.925 91.35833333,25.91666667 91.35,25.91666667 91.35,25.90833333 91.35,25.9 91.35833333,25.9 91.35833333,25.89166667 91.35,25.89166667 91.34166667,25.89166667 91.34166667,25.88333333 91.35,25.88333333 91.35,25.875 91.34166667,25.875 91.34166667,25.86666667 91.33333333,25.86666667 91.325,25.86666667 91.325,25.85833333 91.31666667,25.85833333 91.30833333,25.85833333 91.30833333,25.85 91.31666667,25.85 91.31666667,25.84166667 91.325,25.84166667 91.325,25.85 91.33333333,25.85 91.33333333,25.84166667 91.33333333,25.83333333 91.34166667,25.83333333 91.35,25.83333333 91.35,25.84166667 91.35833333,25.84166667 91.35833333,25.85 91.36666667,25.85 91.375,25.85 91.38333333,25.85 91.39166667,25.85 91.4,25.85 91.4,25.85833333 91.40833333,25.85833333 91.41666667,25.85833333 91.41666667,25.86666667 91.425,25.86666667 91.425,25.85833333 91.43333333,25.85833333 91.44166667,25.85833333 91.45,25.85833333 91.45833333,25.85833333 91.45833333,25.86666667 91.46666667,25.86666667 91.475,25.86666667 91.48333333,25.86666667 91.49166667,25.86666667 91.49166667,25.875 91.5,25.875 91.5,25.88333333 91.5,25.89166667 91.50833333,25.89166667 91.50833333,25.9 91.50833333,25.90833333 91.51666667,25.90833333 91.525,25.90833333 91.525,25.91666667 91.53333333,25.91666667 91.54166667,25.91666667 91.54166667,25.925 91.54166667,25.93333333 91.54166667,25.94166667 91.55,25.94166667 91.55,25.95 91.55833333,25.95 91.56666667,25.95 91.56666667,25.95833333 91.575,25.95833333 91.575,25.96666667 91.56666667,25.96666667 91.56666667,25.975 91.56666667,25.98333333 91.56666667,25.99166667 91.575,25.99166667 91.575,26.0 91.58333333,26.0 91.58333333,26.00833333 91.59166667,26.00833333 91.6,26.00833333 91.6,26.0 91.6,25.99166667 91.60833333,25.99166667 91.60833333,26.0 91.61666667,26.0 91.61666667,26.00833333 91.60833333,26.00833333 91.60833333,26.01666667 91.60833333,26.025 91.61666667,26.025 91.625,26.025 91.625,26.03333333 91.625,26.04166667 91.63333333,26.04166667 91.64166667,26.04166667 91.64166667,26.05 91.65,26.05 91.65833333,26.05 91.65833333,26.05833333 91.65,26.05833333 91.65,26.06666667 91.65833333,26.06666667 91.66666667,26.06666667 91.675,26.06666667 91.675,26.05833333 91.68333333,26.05833333 91.68333333,26.06666667 91.69166667,26.06666667 91.69166667,26.05833333 91.7,26.05833333 91.70833333,26.05833333 91.71666667,26.05833333 91.725,26.05833333 91.73333333,26.05833333 91.73333333,26.05 91.73333333,26.04166667 91.74166667,26.04166667 91.74166667,26.05 91.74166667,26.05833333 91.75,26.05833333 91.75833333,26.05833333 91.75833333,26.05 91.75,26.05 91.75,26.04166667 91.75833333,26.04166667 91.76666667,26.04166667 91.76666667,26.05 91.775,26.05 91.775,26.04166667 91.78333333,26.04166667 91.79166667,26.04166667 91.79166667,26.03333333 91.8,26.03333333 91.80833333,26.03333333 91.81666667,26.03333333 91.825,26.03333333 91.825,26.025 91.81666667,26.025 91.81666667,26.01666667 91.80833333,26.01666667 91.8,26.01666667 91.8,26.00833333 91.79166667,26.00833333 91.79166667,26.0 91.78333333,26.0 91.78333333,25.99166667 91.775,25.99166667 91.76666667,25.99166667 91.75833333,25.99166667 91.75833333,25.98333333 91.75,25.98333333 91.75,25.99166667 91.75,26.0 91.74166667,26.0 91.74166667,26.00833333 91.73333333,26.00833333 91.73333333,26.0 91.73333333,25.99166667 91.725,25.99166667 91.725,26.0 91.71666667,26.0 91.71666667,25.99166667 91.71666667,25.98333333 91.70833333,25.98333333 91.70833333,25.975 91.71666667,25.975 91.71666667,25.96666667 91.71666667,25.95833333 91.725,25.95833333 91.73333333,25.95833333 91.73333333,25.95 91.74166667,25.95 91.74166667,25.95833333 91.75,25.95833333 91.75833333,25.95833333 91.76666667,25.95833333 91.76666667,25.96666667 91.775,25.96666667 91.78333333,25.96666667 91.78333333,25.975 91.79166667,25.975 91.79166667,25.98333333 91.8,25.98333333 91.8,25.99166667 91.80833333,25.99166667 91.81666667,25.99166667 91.81666667,26.0 91.825,26.0 91.83333333,26.0 91.84166667,26.0 91.85,26.0 91.85,25.99166667 91.85,25.98333333 91.84166667,25.98333333 91.84166667,25.975 91.83333333,25.975 91.83333333,25.96666667 91.84166667,25.96666667 91.84166667,25.95833333 91.85,25.95833333 91.85833333,25.95833333 91.85833333,25.96666667 91.86666667,25.96666667 91.875,25.96666667 91.88333333,25.96666667 91.89166667,25.96666667 91.9,25.96666667 91.90833333,25.96666667 91.91666667,25.96666667 91.91666667,25.975 91.925,25.975 91.93333333,25.975 91.94166667,25.975 91.94166667,25.96666667 91.95,25.96666667 91.95833333,25.96666667 91.96666667,25.96666667 91.96666667,25.95833333 91.975,25.95833333 91.98333333,25.95833333 91.98333333,25.95 91.99166667,25.95 92.0,25.95 92.0,25.94166667 92.00833333,25.94166667 92.00833333,25.93333333 92.0,25.93333333 92.0,25.925 92.00833333,25.925 92.00833333,25.91666667 92.0,25.91666667 92.0,25.90833333 92.0,25.9 92.0,25.89166667 92.00833333,25.89166667 92.00833333,25.88333333 92.01666667,25.88333333 92.025,25.88333333 92.025,25.875 92.03333333,25.875 92.03333333,25.86666667 92.04166667,25.86666667 92.05,25.86666667 92.05833333,25.86666667 92.05833333,25.85833333 92.05,25.85833333 92.05,25.85 92.05833333,25.85 92.05833333,25.84166667 92.05833333,25.83333333 92.05833333,25.825 92.05,25.825 92.04166667,25.825 92.04166667,25.81666667 92.03333333,25.81666667 92.03333333,25.80833333 92.025,25.80833333 92.01666667,25.80833333 92.01666667,25.8 92.01666667,25.79166667 92.00833333,25.79166667 92.00833333,25.78333333 92.0,25.78333333 91.99166667,25.78333333 91.99166667,25.775 91.98333333,25.775 91.98333333,25.76666667 91.98333333,25.75833333 91.975,25.75833333 91.975,25.75 91.96666667,25.75 91.95833333,25.75 91.95833333,25.74166667 91.96666667,25.74166667 91.96666667,25.73333333 91.95833333,25.73333333 91.95833333,25.725 91.96666667,25.725 91.975,25.725 91.975,25.73333333 91.975,25.74166667 91.98333333,25.74166667 91.98333333,25.75 91.99166667,25.75 91.99166667,25.75833333 92.0,25.75833333 92.0,25.76666667 92.00833333,25.76666667 92.00833333,25.75833333 92.01666667,25.75833333 92.025,25.75833333 92.025,25.76666667 92.03333333,25.76666667 92.03333333,25.775 92.04166667,25.775 92.04166667,25.78333333 92.05,25.78333333 92.05833333,25.78333333 92.06666667,25.78333333 92.06666667,25.79166667 92.075,25.79166667 92.08333333,25.79166667 92.08333333,25.78333333 92.075,25.78333333 92.075,25.775 92.06666667,25.775 92.05833333,25.775 92.05833333,25.76666667 92.05,25.76666667 92.05,25.75833333 92.04166667,25.75833333 92.04166667,25.75 92.05,25.75 92.05833333,25.75 92.05833333,25.74166667 92.06666667,25.74166667 92.06666667,25.75 92.075,25.75 92.08333333,25.75 92.09166667,25.75 92.09166667,25.74166667 92.08333333,25.74166667 92.08333333,25.73333333 92.08333333,25.725 92.075,25.725 92.075,25.73333333 92.06666667,25.73333333 92.06666667,25.725 92.05833333,25.725 92.05833333,25.71666667 92.05833333,25.70833333 92.06666667,25.70833333 92.075,25.70833333 92.075,25.71666667 92.08333333,25.71666667 92.08333333,25.70833333 92.08333333,25.7 92.09166667,25.7 92.1,25.7 92.10833333,25.7 92.10833333,25.70833333 92.11666667,25.70833333 92.125,25.70833333 92.13333333,25.70833333 92.13333333,25.71666667 92.13333333,25.725 92.13333333,25.73333333 92.14166667,25.73333333 92.14166667,25.725 92.15,25.725 92.15,25.71666667 92.15833333,25.71666667 92.15833333,25.70833333 92.16666667,25.70833333 92.16666667,25.7 92.16666667,25.69166667 92.16666667,25.68333333 92.175,25.68333333 92.18333333,25.68333333 92.19166667,25.68333333 92.19166667,25.675 92.18333333,25.675 92.18333333,25.66666667 92.18333333,25.65833333 92.175,25.65833333 92.175,25.65 92.16666667,25.65 92.15833333,25.65 92.15833333,25.64166667 92.15,25.64166667 92.15,25.63333333 92.15,25.625 92.15833333,25.625 92.15833333,25.61666667 92.15833333,25.60833333 92.15,25.60833333 92.14166667,25.60833333 92.13333333,25.60833333 92.125,25.60833333 92.125,25.6 92.11666667,25.6 92.11666667,25.59166667 92.11666667,25.58333333 92.10833333,25.58333333 92.10833333,25.59166667 92.1,25.59166667 92.1,25.6 92.09166667,25.6 92.08333333,25.6 92.08333333,25.60833333 92.075,25.60833333 92.075,25.61666667 92.06666667,25.61666667 92.05833333,25.61666667 92.05,25.61666667 92.05,25.625 92.04166667,25.625 92.04166667,25.63333333 92.03333333,25.63333333 92.025,25.63333333 92.01666667,25.63333333 92.00833333,25.63333333 92.00833333,25.64166667 92.0,25.64166667 92.0,25.63333333 91.99166667,25.63333333 91.98333333,25.63333333 91.975,25.63333333 91.96666667,25.63333333 91.96666667,25.64166667 91.95833333,25.64166667 91.95833333,25.65 91.95,25.65 91.94166667,25.65 91.93333333,25.65 91.925,25.65 91.925,25.65833333 91.91666667,25.65833333 91.91666667,25.65 91.90833333,25.65 91.90833333,25.64166667 91.9,25.64166667 91.89166667,25.64166667 91.88333333,25.64166667 91.88333333,25.63333333 91.89166667,25.63333333 91.9,25.63333333 91.90833333,25.63333333 91.90833333,25.625 91.9,25.625 91.89166667,25.625 91.89166667,25.61666667 91.88333333,25.61666667 91.875,25.61666667 91.86666667,25.61666667 91.86666667,25.60833333 91.86666667,25.6 91.86666667,25.59166667 91.86666667,25.58333333 91.85833333,25.58333333 91.85833333,25.59166667 91.85,25.59166667 91.85,25.58333333 91.84166667,25.58333333 91.84166667,25.575 91.83333333,25.575 91.83333333,25.56666667 91.825,25.56666667 91.825,25.55833333 91.81666667,25.55833333 91.81666667,25.55 91.80833333,25.55 91.80833333,25.54166667 91.8,25.54166667 91.8,25.53333333 91.79166667,25.53333333 91.79166667,25.525 91.78333333,25.525 91.78333333,25.51666667 91.775,25.51666667 91.775,25.50833333 91.76666667,25.50833333 91.76666667,25.51666667 91.76666667,25.525 91.775,25.525 91.775,25.53333333 91.78333333,25.53333333 91.78333333,25.54166667 91.78333333,25.55 91.79166667,25.55 91.8,25.55 91.8,25.55833333 91.8,25.56666667 91.80833333,25.56666667 91.81666667,25.56666667 91.81666667,25.575 91.825,25.575 91.825,25.58333333 91.83333333,25.58333333 91.83333333,25.59166667 91.83333333,25.6 91.84166667,25.6 91.84166667,25.60833333 91.85,25.60833333 91.85,25.61666667 91.85,25.625 91.84166667,25.625 91.83333333,25.625 91.83333333,25.63333333 91.825,25.63333333 91.81666667,25.63333333 91.81666667,25.625 91.80833333,25.625 91.8,25.625 91.8,25.61666667 91.79166667,25.61666667 91.78333333,25.61666667 91.775,25.61666667 91.76666667,25.61666667 91.75833333,25.61666667 91.75,25.61666667 91.74166667,25.61666667 91.73333333,25.61666667 91.73333333,25.60833333 91.725,25.60833333 91.725,25.61666667 91.71666667,25.61666667 91.70833333,25.61666667 91.70833333,25.60833333 91.7,25.60833333 91.7,25.61666667 91.7,25.625 91.7,25.63333333 91.69166667,25.63333333 91.69166667,25.64166667 91.68333333,25.64166667 91.675,25.64166667 91.66666667,25.64166667 91.65833333,25.64166667 91.65833333,25.63333333 91.65,25.63333333 91.65,25.625 91.64166667,25.625 91.64166667,25.61666667 91.63333333,25.61666667 91.625,25.61666667 91.61666667,25.61666667 91.60833333,25.61666667 91.6,25.61666667 91.59166667,25.61666667 91.58333333,25.61666667 91.575,25.61666667 91.56666667,25.61666667 91.56666667,25.60833333 91.55833333,25.60833333 91.55,25.60833333 91.55,25.6 91.55,25.59166667 91.54166667,25.59166667 91.54166667,25.58333333 91.53333333,25.58333333 91.53333333,25.575 91.54166667,25.575 91.54166667,25.56666667 91.53333333,25.56666667 91.53333333,25.55833333 91.54166667,25.55833333 91.54166667,25.55 91.53333333,25.55 91.53333333,25.54166667 91.53333333,25.53333333 91.54166667,25.53333333 91.55,25.53333333 91.55,25.525 91.55,25.51666667 91.55833333,25.51666667 91.56666667,25.51666667 91.56666667,25.525 91.575,25.525 91.58333333,25.525 91.58333333,25.51666667 91.575,25.51666667 91.575,25.50833333 91.56666667,25.50833333 91.56666667,25.5 91.56666667,25.49166667 91.55833333,25.49166667 91.55833333,25.5 91.55,25.5 91.54166667,25.5 91.54166667,25.49166667 91.55,25.49166667 91.55,25.48333333 91.55833333,25.48333333 91.56666667,25.48333333 91.575,25.48333333 91.58333333,25.48333333 91.58333333,25.475 91.575,25.475 91.575,25.46666667 91.58333333,25.46666667 91.58333333,25.45833333 91.59166667,25.45833333 91.59166667,25.46666667 91.59166667,25.475 91.6,25.475 91.6,25.46666667 91.6,25.45833333 91.60833333,25.45833333 91.61666667,25.45833333 91.625,25.45833333 91.63333333,25.45833333 91.63333333,25.45 91.64166667,25.45 91.64166667,25.45833333 91.65,25.45833333 91.65,25.45 91.65,25.44166667 91.65833333,25.44166667 91.66666667,25.44166667 91.66666667,25.45 91.66666667,25.45833333 91.675,25.45833333 91.68333333,25.45833333 91.68333333,25.45 91.68333333,25.44166667 91.675,25.44166667 91.675,25.43333333 91.675,25.425 91.66666667,25.425 91.66666667,25.41666667 91.675,25.41666667 91.675,25.40833333 91.675,25.4 91.68333333,25.4 91.68333333,25.39166667 91.68333333,25.38333333 91.69166667,25.38333333 91.7,25.38333333 91.70833333,25.38333333 91.70833333,25.39166667 91.71666667,25.39166667 91.725,25.39166667 91.725,25.4 91.73333333,25.4 91.73333333,25.39166667 91.73333333,25.38333333 91.725,25.38333333 91.725,25.375 91.71666667,25.375 91.71666667,25.36666667 91.725,25.36666667 91.725,25.35833333 91.73333333,25.35833333 91.74166667,25.35833333 91.75,25.35833333 91.75,25.36666667 91.75,25.375 91.75833333,25.375 91.75833333,25.38333333 91.76666667,25.38333333 91.76666667,25.39166667 91.775,25.39166667 91.775,25.38333333 91.775,25.375 91.78333333,25.375 91.79166667,25.375 91.79166667,25.38333333 91.8,25.38333333 91.8,25.39166667 91.80833333,25.39166667 91.80833333,25.4 91.80833333,25.40833333 91.81666667,25.40833333 91.81666667,25.41666667 91.825,25.41666667 91.825,25.40833333 91.825,25.4 91.825,25.39166667 91.825,25.38333333 91.83333333,25.38333333 91.83333333,25.39166667 91.84166667,25.39166667 91.84166667,25.4 91.85,25.4 91.85833333,25.4 91.85833333,25.39166667 91.86666667,25.39166667 91.86666667,25.4 91.875,25.4 91.875,25.40833333 91.88333333,25.40833333 91.88333333,25.41666667 91.875,25.41666667 91.875,25.425 91.86666667,25.425 91.86666667,25.43333333 91.875,25.43333333 91.875,25.44166667 91.88333333,25.44166667 91.89166667,25.44166667 91.9,25.44166667 91.90833333,25.44166667 91.91666667,25.44166667 91.91666667,25.45 91.925,25.45 91.93333333,25.45 91.94166667,25.45 91.94166667,25.44166667 91.94166667,25.43333333 91.95,25.43333333 91.95,25.425 91.95,25.41666667 91.94166667,25.41666667 91.94166667,25.40833333 91.93333333,25.40833333 91.93333333,25.4 91.93333333,25.39166667 91.93333333,25.38333333 91.94166667,25.38333333 91.94166667,25.39166667 91.94166667,25.4 91.95,25.4 91.95,25.40833333 91.95833333,25.40833333 91.95833333,25.41666667 91.96666667,25.41666667 91.96666667,25.425 91.975,25.425 91.98333333,25.425 91.99166667,25.425 91.99166667,25.41666667 91.99166667,25.40833333 92.0,25.40833333 92.0,25.4 92.00833333,25.4 92.00833333,25.40833333 92.01666667,25.40833333 92.025,25.40833333 92.025,25.4 92.025,25.39166667 92.03333333,25.39166667 92.04166667,25.39166667 92.04166667,25.38333333 92.03333333,25.38333333 92.03333333,25.375 92.04166667,25.375 92.05,25.375 92.05833333,25.375 92.05833333,25.36666667 92.06666667,25.36666667 92.075,25.36666667 92.08333333,25.36666667 92.09166667,25.36666667 92.09166667,25.375 92.1,25.375 92.1,25.38333333 92.09166667,25.38333333 92.09166667,25.39166667 92.09166667,25.4 92.08333333,25.4 92.075,25.4 92.075,25.40833333 92.075,25.41666667 92.08333333,25.41666667 92.09166667,25.41666667 92.1,25.41666667 92.1,25.40833333 92.10833333,25.40833333 92.10833333,25.41666667 92.10833333,25.425 92.1,25.425 92.09166667,25.425 92.09166667,25.43333333 92.1,25.43333333 92.1,25.44166667 92.09166667,25.44166667 92.09166667,25.45 92.09166667,25.45833333 92.08333333,25.45833333 92.075,25.45833333 92.075,25.45 92.06666667,25.45 92.06666667,25.45833333 92.06666667,25.46666667 92.06666667,25.475 92.05833333,25.475 92.05833333,25.48333333 92.05,25.48333333 92.04166667,25.48333333 92.03333333,25.48333333 92.025,25.48333333 92.025,25.49166667 92.025,25.5 92.03333333,25.5 92.04166667,25.5 92.05,25.5 92.05,25.50833333 92.05833333,25.50833333 92.05833333,25.5 92.06666667,25.5 92.075,25.5 92.08333333,25.5 92.08333333,25.50833333 92.09166667,25.50833333 92.09166667,25.51666667 92.1,25.51666667 92.1,25.525 92.10833333,25.525 92.11666667,25.525 92.11666667,25.51666667 92.10833333,25.51666667 92.10833333,25.50833333 92.10833333,25.5 92.1,25.5 92.1,25.49166667 92.10833333,25.49166667 92.10833333,25.48333333 92.11666667,25.48333333 92.11666667,25.475 92.11666667,25.46666667 92.11666667,25.45833333 92.10833333,25.45833333 92.10833333,25.45 92.11666667,25.45 92.11666667,25.44166667 92.125,25.44166667 92.125,25.43333333 92.11666667,25.43333333 92.11666667,25.425 92.11666667,25.41666667 92.125,25.41666667 92.13333333,25.41666667 92.14166667,25.41666667 92.14166667,25.40833333 92.13333333,25.40833333 92.125,25.40833333 92.125,25.4 92.11666667,25.4 92.10833333,25.4 92.10833333,25.39166667 92.11666667,25.39166667 92.11666667,25.38333333 92.125,25.38333333 92.125,25.375 92.125,25.36666667 92.13333333,25.36666667 92.13333333,25.375 92.14166667,25.375 92.14166667,25.36666667 92.15,25.36666667 92.15,25.35833333 92.15833333,25.35833333 92.16666667,25.35833333 92.175,25.35833333 92.175,25.36666667 92.18333333,25.36666667 92.19166667,25.36666667 92.19166667,25.375 92.2,25.375 92.2,25.36666667 92.2,25.35833333 92.19166667,25.35833333 92.19166667,25.35 92.2,25.35 92.2,25.34166667 92.20833333,25.34166667 92.20833333,25.35 92.21666667,25.35 92.225,25.35 92.225,25.34166667 92.23333333,25.34166667 92.23333333,25.33333333 92.24166667,25.33333333 92.25,25.33333333 92.25833333,25.33333333 92.26666667,25.33333333 92.26666667,25.325 92.275,25.325 92.275,25.33333333 92.28333333,25.33333333 92.29166667,25.33333333 92.29166667,25.325 92.3,25.325 92.3,25.33333333 92.30833333,25.33333333 92.30833333,25.325 92.31666667,25.325 92.325,25.325 92.325,25.31666667 92.33333333,25.31666667 92.34166667,25.31666667 92.34166667,25.325 92.35,25.325 92.35,25.31666667 92.35833333,25.31666667 92.36666667,25.31666667 92.375,25.31666667 92.375,25.30833333 92.38333333,25.30833333 92.38333333,25.31666667 92.39166667,25.31666667 92.4,25.31666667 92.40833333,25.31666667 92.40833333,25.30833333 92.40833333,25.3 92.40833333,25.29166667 92.41666667,25.29166667 92.41666667,25.3 92.425,25.3 92.425,25.29166667 92.43333333,25.29166667 92.44166667,25.29166667 92.45,25.29166667 92.45,25.28333333 92.45833333,25.28333333 92.45833333,25.29166667 92.46666667,25.29166667 92.46666667,25.3 92.475,25.3 92.475,25.29166667 92.475,25.28333333 92.48333333,25.28333333 92.48333333,25.275 92.48333333,25.26666667 92.48333333,25.25833333 92.48333333,25.25 92.475,25.25 92.475,25.24166667 92.48333333,25.24166667 92.48333333,25.23333333 92.48333333,25.225 92.49166667,25.225 92.49166667,25.23333333 92.49166667,25.24166667 92.5,25.24166667 92.50833333,25.24166667 92.50833333,25.23333333 92.51666667,25.23333333 92.525,25.23333333 92.525,25.24166667 92.53333333,25.24166667 92.54166667,25.24166667 92.54166667,25.25 92.55,25.25 92.55833333,25.25 92.56666667,25.25 92.56666667,25.24166667 92.55833333,25.24166667 92.55833333,25.23333333 92.55833333,25.225 92.55,25.225 92.55,25.21666667 92.55833333,25.21666667 92.56666667,25.21666667 92.56666667,25.20833333 92.575,25.20833333 92.575,25.2 92.56666667,25.2 92.56666667,25.19166667 92.55833333,25.19166667 92.55833333,25.18333333 92.56666667,25.18333333 92.575,25.18333333 92.58333333,25.18333333 92.59166667,25.18333333 92.59166667,25.175 92.58333333,25.175 92.575,25.175 92.575,25.16666667 92.56666667,25.16666667 92.56666667,25.15833333 92.55833333,25.15833333 92.55833333,25.15 92.56666667,25.15 92.56666667,25.14166667 92.575,25.14166667 92.575,25.13333333 92.58333333,25.13333333 92.58333333,25.14166667 92.59166667,25.14166667 92.59166667,25.15 92.6,25.15 92.6,25.14166667 92.6,25.13333333 92.6,25.125 92.60833333,25.125 92.61666667,25.125 92.61666667,25.11666667 92.60833333,25.11666667 92.6,25.11666667 92.59166667,25.11666667 92.58333333,25.11666667 92.575,25.11666667 92.56666667,25.11666667 92.56666667,25.10833333 92.55833333,25.10833333 92.55,25.10833333 92.54166667,25.10833333 92.53333333,25.10833333 92.525,25.10833333 92.51666667,25.10833333 92.51666667,25.1 92.525,25.1 92.525,25.09166667 92.53333333,25.09166667 92.54166667,25.09166667 92.55,25.09166667 92.55833333,25.09166667 92.56666667,25.09166667 92.575,25.09166667 92.58333333,25.09166667 92.59166667,25.09166667 92.6,25.09166667 92.6,25.1 92.60833333,25.1 92.60833333,25.09166667 92.61666667,25.09166667 92.625,25.09166667 92.63333333,25.09166667 92.63333333,25.08333333 92.64166667,25.08333333 92.64166667,25.09166667 92.65,25.09166667 92.65833333,25.09166667 92.65833333,25.08333333 92.66666667,25.08333333 92.675,25.08333333 92.68333333,25.08333333 92.69166667,25.08333333 92.7,25.08333333 92.70833333,25.08333333 92.71666667,25.08333333 92.725,25.08333333 92.73333333,25.08333333 92.73333333,25.09166667 92.74166667,25.09166667 92.74166667,25.08333333 92.75,25.08333333 92.75,25.09166667 92.75833333,25.09166667 92.76666667,25.09166667 92.76666667,25.08333333 92.75833333,25.08333333 92.75833333,25.075 92.75,25.075 92.74166667,25.075 92.74166667,25.06666667 92.73333333,25.06666667 92.725,25.06666667 92.71666667,25.06666667 92.70833333,25.06666667 92.70833333,25.05833333 92.7,25.05833333 92.69166667,25.05833333 92.69166667,25.06666667 92.68333333,25.06666667 92.675,25.06666667 92.675,25.05833333 92.66666667,25.05833333 92.65833333,25.05833333 92.65,25.05833333 92.64166667,25.05833333 92.64166667,25.05 92.64166667,25.04166667 92.63333333,25.04166667 92.63333333,25.03333333 92.64166667,25.03333333 92.65,25.03333333 92.65,25.025 92.65833333,25.025 92.65833333,25.03333333 92.66666667,25.03333333 92.66666667,25.025 92.66666667,25.01666667 92.675,25.01666667 92.675,25.025 92.68333333,25.025 92.69166667,25.025 92.7,25.025 92.70833333,25.025 92.71666667,25.025 92.71666667,25.01666667 92.725,25.01666667 92.73333333,25.01666667 92.73333333,25.025 92.74166667,25.025 92.74166667,25.01666667 92.75,25.01666667 92.75,25.025 92.75833333,25.025 92.76666667,25.025 92.76666667,25.03333333 92.775,25.03333333 92.775,25.025 92.775,25.01666667 92.76666667,25.01666667 92.76666667,25.00833333 92.75833333,25.00833333 92.75,25.00833333 92.75,25.0 92.74166667,25.0 92.74166667,24.99166667 92.75,24.99166667 92.75833333,24.99166667 92.76666667,24.99166667 92.775,24.99166667 92.775,24.98333333 92.78333333,24.98333333 92.78333333,24.99166667 92.79166667,24.99166667 92.8,24.99166667 92.8,24.98333333 92.8,24.975 92.80833333,24.975 92.81666667,24.975 92.825,24.975 92.83333333,24.975 92.84166667,24.975 92.84166667,24.96666667 92.84166667,24.95833333 92.85,24.95833333 92.85,24.96666667 92.85833333,24.96666667 92.85833333,24.975 92.85833333,24.98333333 92.85833333,24.99166667 92.86666667,24.99166667 92.86666667,24.98333333 92.86666667,24.975 92.86666667,24.96666667 92.86666667,24.95833333 92.875,24.95833333 92.875,24.95 92.88333333,24.95 92.89166667,24.95 92.9,24.95 92.90833333,24.95 92.90833333,24.94166667 92.91666667,24.94166667 92.91666667,24.95 92.925,24.95 92.93333333,24.95 92.93333333,24.95833333 92.93333333,24.96666667 92.94166667,24.96666667 92.95,24.96666667 92.95833333,24.96666667 92.95833333,24.95833333 92.96666667,24.95833333 92.975,24.95833333 92.975,24.95 92.98333333,24.95 92.98333333,24.94166667 92.975,24.94166667 92.975,24.93333333 92.975,24.925 92.98333333,24.925 92.98333333,24.91666667 92.975,24.91666667 92.975,24.90833333 92.96666667,24.90833333 92.96666667,24.9 92.975,24.9 92.98333333,24.9 92.98333333,24.89166667 92.99166667,24.89166667 92.99166667,24.88333333 92.99166667,24.875 93.0,24.875 93.0,24.88333333 93.00833333,24.88333333 93.00833333,24.89166667 93.0,24.89166667 93.0,24.9 93.00833333,24.9 93.00833333,24.90833333 93.01666667,24.90833333 93.01666667,24.9 93.01666667,24.89166667 93.025,24.89166667 93.025,24.88333333 93.03333333,24.88333333 93.03333333,24.875 93.04166667,24.875 93.04166667,24.86666667 93.05,24.86666667 93.05833333,24.86666667 93.05833333,24.85833333 93.05833333,24.85 93.05833333,24.84166667 93.05,24.84166667 93.04166667,24.84166667 93.04166667,24.83333333 93.04166667,24.825 93.03333333,24.825 93.03333333,24.81666667 93.04166667,24.81666667 93.04166667,24.80833333 93.03333333,24.80833333 93.03333333,24.8 93.025,24.8 93.025,24.79166667 93.025,24.78333333 93.01666667,24.78333333 93.01666667,24.775 93.01666667,24.76666667 93.00833333,24.76666667 93.00833333,24.775 93.00833333,24.78333333 93.0,24.78333333 92.99166667,24.78333333 92.98333333,24.78333333 92.98333333,24.79166667 92.99166667,24.79166667 93.0,24.79166667 93.0,24.8 93.0,24.80833333 93.0,24.81666667 93.0,24.825 92.99166667,24.825 92.99166667,24.83333333 92.98333333,24.83333333 92.98333333,24.84166667 92.975,24.84166667 92.975,24.83333333 92.96666667,24.83333333 92.96666667,24.84166667 92.95833333,24.84166667 92.95,24.84166667 92.95,24.85 92.94166667,24.85 92.94166667,24.85833333 92.93333333,24.85833333 92.93333333,24.85 92.93333333,24.84166667 92.93333333,24.83333333 92.93333333,24.825 92.94166667,24.825 92.94166667,24.81666667 92.94166667,24.80833333 92.93333333,24.80833333 92.93333333,24.8 92.94166667,24.8 92.94166667,24.79166667 92.94166667,24.78333333 92.95,24.78333333 92.95,24.775 92.95,24.76666667 92.95,24.75833333 92.95,24.75 92.95,24.74166667 92.95,24.73333333 92.95,24.725 92.94166667,24.725 92.94166667,24.71666667 92.94166667,24.70833333 92.94166667,24.7 92.93333333,24.7 92.93333333,24.69166667 92.93333333,24.68333333 92.93333333,24.675 92.93333333,24.66666667 92.925,24.66666667 92.925,24.65833333 92.925,24.65 92.925,24.64166667 92.91666667,24.64166667 92.91666667,24.63333333 92.91666667,24.625 92.90833333,24.625 92.90833333,24.61666667 92.90833333,24.60833333 92.9,24.60833333 92.9,24.6 92.89166667,24.6 92.89166667,24.59166667 92.89166667,24.58333333 92.88333333,24.58333333 92.88333333,24.575 92.875,24.575 92.875,24.56666667 92.875,24.55833333 92.88333333,24.55833333 92.88333333,24.55 92.875,24.55 92.86666667,24.55 92.86666667,24.54166667 92.86666667,24.53333333 92.85833333,24.53333333 92.85833333,24.54166667 92.85,24.54166667 92.85,24.53333333 92.84166667,24.53333333 92.84166667,24.525 92.83333333,24.525 92.83333333,24.51666667 92.83333333,24.50833333 92.825,24.50833333 92.825,24.5 92.825,24.49166667 92.81666667,24.49166667 92.81666667,24.48333333 92.81666667,24.475 92.80833333,24.475 92.80833333,24.46666667 92.80833333,24.45833333 92.80833333,24.45 92.81666667,24.45 92.81666667,24.44166667 92.80833333,24.44166667 92.8,24.44166667 92.8,24.43333333 92.80833333,24.43333333 92.80833333,24.425 92.8,24.425 92.8,24.41666667 92.79166667,24.41666667 92.79166667,24.40833333 92.78333333,24.40833333 92.78333333,24.41666667 92.78333333,24.425 92.79166667,24.425 92.79166667,24.43333333 92.79166667,24.44166667 92.79166667,24.45 92.8,24.45 92.8,24.45833333 92.8,24.46666667 92.8,24.475 92.79166667,24.475 92.79166667,24.46666667 92.78333333,24.46666667 92.78333333,24.45833333 92.775,24.45833333 92.76666667,24.45833333 92.76666667,24.45 92.75833333,24.45 92.75833333,24.44166667 92.75833333,24.43333333 92.75833333,24.425 92.75,24.425 92.74166667,24.425 92.74166667,24.43333333 92.75,24.43333333 92.75,24.44166667 92.75,24.45 92.75,24.45833333 92.75833333,24.45833333 92.75833333,24.46666667 92.75,24.46666667 92.75,24.475 92.74166667,24.475 92.74166667,24.46666667 92.74166667,24.45833333 92.73333333,24.45833333 92.73333333,24.45 92.73333333,24.44166667 92.725,24.44166667 92.725,24.43333333 92.725,24.425 92.725,24.41666667 92.71666667,24.41666667 92.71666667,24.40833333 92.71666667,24.4 92.70833333,24.4 92.70833333,24.39166667 92.70833333,24.38333333 92.7,24.38333333 92.7,24.39166667 92.7,24.4 92.7,24.40833333 92.69166667,24.40833333 92.69166667,24.4 92.68333333,24.4 92.68333333,24.39166667 92.68333333,24.38333333 92.68333333,24.375 92.675,24.375 92.675,24.36666667 92.675,24.35833333 92.66666667,24.35833333 92.66666667,24.35 92.675,24.35 92.675,24.34166667 92.66666667,24.34166667 92.66666667,24.33333333 92.66666667,24.325 92.65833333,24.325 92.65,24.325 92.64166667,24.325 92.64166667,24.31666667 92.64166667,24.30833333 92.63333333,24.30833333 92.63333333,24.3 92.64166667,24.3 92.64166667,24.29166667 92.63333333,24.29166667 92.625,24.29166667 92.625,24.3 92.625,24.30833333 92.61666667,24.30833333 92.60833333,24.30833333 92.60833333,24.31666667 92.60833333,24.325 92.6,24.325 92.6,24.31666667 92.59166667,24.31666667 92.59166667,24.325 92.58333333,24.325 92.58333333,24.31666667 92.58333333,24.30833333 92.58333333,24.3 92.575,24.3 92.575,24.29166667 92.56666667,24.29166667 92.56666667,24.28333333 92.55833333,24.28333333 92.55833333,24.275 92.56666667,24.275 92.56666667,24.26666667 92.55833333,24.26666667 92.55833333,24.25833333 92.55,24.25833333 92.54166667,24.25833333 92.54166667,24.26666667 92.55,24.26666667 92.55,24.275 92.55,24.28333333 92.54166667,24.28333333 92.54166667,24.275 92.53333333,24.275 92.53333333,24.26666667 92.53333333,24.25833333 92.53333333,24.25 92.525,24.25 92.525,24.24166667 92.51666667,24.24166667 92.51666667,24.25 92.51666667,24.25833333 92.50833333,24.25833333 92.5,24.25833333 92.5,24.25 92.5,24.24166667 92.5,24.23333333 92.5,24.225 92.5,24.21666667 92.49166667,24.21666667 92.49166667,24.225 92.49166667,24.23333333 92.48333333,24.23333333 92.48333333,24.24166667 92.475,24.24166667 92.475,24.25 92.46666667,24.25 92.45833333,24.25 92.45833333,24.24166667 92.45,24.24166667 92.45,24.23333333 92.44166667,24.23333333 92.44166667,24.24166667 92.43333333,24.24166667 92.425,24.24166667 92.425,24.23333333 92.43333333,24.23333333 92.43333333,24.225 92.425,24.225 92.425,24.21666667 92.41666667,24.21666667 92.41666667,24.225 92.41666667,24.23333333 92.40833333,24.23333333 92.40833333,24.225 92.40833333,24.21666667 92.4,24.21666667 92.4,24.225 92.39166667,24.225 92.39166667,24.21666667 92.38333333,24.21666667 92.38333333,24.225 92.375,24.225 92.36666667,24.225 92.35833333,24.225 92.35833333,24.21666667 92.35,24.21666667 92.34166667,24.21666667 92.33333333,24.21666667 92.325,24.21666667 92.31666667,24.21666667 92.31666667,24.20833333 92.30833333,24.20833333 92.3,24.20833333 92.3,24.2 92.29166667,24.2 92.28333333,24.2 92.28333333,24.20833333 92.28333333,24.21666667 92.275,24.21666667 92.275,24.20833333 92.275,24.2 92.275,24.19166667 92.26666667,24.19166667 92.26666667,24.2 92.25833333,24.2 92.25833333,24.19166667 92.25,24.19166667 92.24166667,24.19166667 92.24166667,24.18333333 92.24166667,24.175 92.23333333,24.175 92.23333333,24.18333333 92.23333333,24.19166667 92.23333333,24.2 92.225,24.2 92.21666667,24.2 92.21666667,24.19166667 92.20833333,24.19166667 92.20833333,24.18333333 92.2,24.18333333 92.2,24.19166667 92.2,24.2 92.19166667,24.2 92.19166667,24.20833333 92.18333333,24.20833333 92.18333333,24.2 92.175,24.2 92.175,24.19166667 92.16666667,24.19166667 92.16666667,24.18333333 92.15833333,24.18333333 92.15833333,24.19166667 92.15,24.19166667 92.15,24.2 92.14166667,24.2 92.14166667,24.19166667 92.13333333,24.19166667 92.13333333,24.2 92.125,24.2 92.11666667,24.2 92.10833333,24.2 92.1,24.2 92.09166667,24.2 92.09166667,24.19166667 92.1,24.19166667 92.1,24.18333333 92.1,24.175 92.1,24.16666667 92.1,24.15833333 92.09166667,24.15833333 92.09166667,24.15</coordinates></LinearRing></outerBoundaryIs><innerBoundaryIs><LinearRing><coordinates>92.075,24.175 92.08333333,24.175 92.09166667,24.175 92.09166667,24.18333333 92.08333333,24.18333333 92.08333333,24.19166667 92.075,24.19166667 92.075,24.18333333 92.075,24.175</coordinates></LinearRing></innerBoundaryIs><innerBoundaryIs><LinearRing><coordinates>91.73333333,24.175 91.74166667,24.175 91.75,24.175 91.75,24.18333333 91.74166667,24.18333333 91.73333333,24.18333333 91.73333333,24.175</coordinates></LinearRing></innerBoundaryIs><innerBoundaryIs><LinearRing><coordinates>91.675,24.225 91.675,24.23333333 91.66666667,24.23333333 91.66666667,24.225 91.675,24.225</coordinates></LinearRing></innerBoundaryIs><innerBoundaryIs><LinearRing><coordinates>91.60833333,24.1 91.60833333,24.10833333 91.6,24.10833333 91.6,24.1 91.60833333,24.1</coordinates></LinearRing></innerBoundaryIs><innerBoundaryIs><LinearRing><coordinates>91.55833333,24.05833333 91.55833333,24.06666667 91.55,24.06666667 91.55,24.05833333 91.55833333,24.05833333</coordinates></LinearRing></innerBoundaryIs><innerBoundaryIs><LinearRing><coordinates>91.5,24.09166667 91.50833333,24.09166667 91.50833333,24.1 91.5,24.1 91.5,24.09166667</coordinates></LinearRing></innerBoundaryIs><innerBoundaryIs><LinearRing><coordinates>91.45,24.09166667 91.45833333,24.09166667 91.45833333,24.1 91.45,24.1 91.45,24.09166667</coordinates></LinearRing></innerBoundaryIs><innerBoundaryIs><LinearRing><coordinates>91.4,23.875 91.4,23.86666667 91.40833333,23.86666667 91.40833333,23.875 91.4,23.875</coordinates></LinearRing></innerBoundaryIs><innerBoundaryIs><LinearRing><coordinates>91.40833333,23.86666667 91.40833333,23.85833333 91.41666667,23.85833333 91.41666667,23.86666667 91.40833333,23.86666667</coordinates></LinearRing></innerBoundaryIs><innerBoundaryIs><LinearRing><coordinates>91.325,23.63333333 91.325,23.625 91.33333333,23.625 91.33333333,23.63333333 91.325,23.63333333</coordinates></LinearRing></innerBoundaryIs><innerBoundaryIs><LinearRing><coordinates>91.39166667,23.65 91.38333333,23.65 91.38333333,23.64166667 91.38333333,23.63333333 91.39166667,23.63333333 91.39166667,23.64166667 91.39166667,23.65</coordinates></LinearRing></innerBoundaryIs><innerBoundaryIs><LinearRing><coordinates>91.56666667,23.49166667 91.56666667,23.5 91.55833333,23.5 91.55833333,23.49166667 91.56666667,23.49166667</coordinates></LinearRing></innerBoundaryIs><innerBoundaryIs><LinearRing><coordinates>91.55833333,23.49166667 91.55,23.49166667 91.54166667,23.49166667 91.54166667,23.48333333 91.55,23.48333333 91.55833333,23.48333333 91.55833333,23.49166667</coordinates></LinearRing></innerBoundaryIs><innerBoundaryIs><LinearRing><coordinates>91.61666667,23.275 91.60833333,23.275 91.60833333,23.26666667 91.61666667,23.26666667 91.61666667,23.275</coordinates></LinearRing></innerBoundaryIs><innerBoundaryIs><LinearRing><coordinates>91.65,23.25833333 91.64166667,23.25833333 91.64166667,23.25 91.65,23.25 91.65,23.25833333</coordinates></LinearRing></innerBoundaryIs><innerBoundaryIs><LinearRing><coordinates>91.55,23.225 91.55833333,23.225 91.55833333,23.23333333 91.55,23.23333333 91.55,23.225</coordinates></LinearRing></innerBoundaryIs><innerBoundaryIs><LinearRing><coordinates>91.55,23.23333333 91.55,23.24166667 91.54166667,23.24166667 91.54166667,23.23333333 91.55,23.23333333</coordinates></LinearRing></innerBoundaryIs><innerBoundaryIs><LinearRing><coordinates>91.55833333,23.15833333 91.55833333,23.16666667 91.55,23.16666667 91.55,23.15833333 91.55833333,23.15833333</coordinates></LinearRing></innerBoundaryIs><innerBoundaryIs><LinearRing><coordinates>91.56666667,23.13333333 91.56666667,23.14166667 91.55833333,23.14166667 91.55833333,23.13333333 91.56666667,23.13333333</coordinates></LinearRing></innerBoundaryIs><innerBoundaryIs><LinearRing><coordinates>91.55833333,23.13333333 91.55,23.13333333 91.55,23.125 91.55833333,23.125 91.55833333,23.13333333</coordinates></LinearRing></innerBoundaryIs><innerBoundaryIs><LinearRing><coordinates>91.64166667,22.95833333 91.63333333,22.95833333 91.63333333,22.95 91.64166667,22.95 91.64166667,22.95833333</coordinates></LinearRing></innerBoundaryIs><innerBoundaryIs><LinearRing><coordinates>91.65833333,22.91666667 91.65,22.91666667 91.65,22.90833333 91.65833333,22.90833333 91.65833333,22.91666667</coordinates></LinearRing></innerBoundaryIs><innerBoundaryIs><LinearRing><coordinates>91.8,22.79166667 91.79166667,22.79166667 91.79166667,22.78333333 91.8,22.78333333 91.8,22.79166667</coordinates></LinearRing></innerBoundaryIs><innerBoundaryIs><LinearRing><coordinates>91.9,22.69166667 91.89166667,22.69166667 91.89166667,22.68333333 91.9,22.68333333 91.9,22.69166667</coordinates></LinearRing></innerBoundaryIs><innerBoundaryIs><LinearRing><coordinates>91.95,22.65 91.94166667,22.65 91.94166667,22.64166667 91.95,22.64166667 91.95,22.65</coordinates></LinearRing></innerBoundaryIs><innerBoundaryIs><LinearRing><coordinates>91.975,22.63333333 91.96666667,22.63333333 91.96666667,22.64166667 91.95833333,22.64166667 91.95833333,22.63333333 91.95833333,22.625 91.96666667,22.625 91.975,22.625 91.975,22.63333333</coordinates></LinearRing></innerBoundaryIs><innerBoundaryIs><LinearRing><coordinates>92.24166667,22.55833333 92.23333333,22.55833333 92.23333333,22.55 92.24166667,22.55 92.24166667,22.55833333</coordinates></LinearRing></innerBoundaryIs><innerBoundaryIs><LinearRing><coordinates>92.29166667,22.39166667 92.28333333,22.39166667 92.275,22.39166667 92.275,22.38333333 92.28333333,22.38333333 92.29166667,22.38333333 92.29166667,22.39166667</coordinates></LinearRing></innerBoundaryIs><innerBoundaryIs><LinearRing><coordinates>92.275,22.38333333 92.26666667,22.38333333 92.26666667,22.375 92.275,22.375 92.275,22.38333333</coordinates></LinearRing></innerBoundaryIs><innerBoundaryIs><LinearRing><coordinates>92.38333333,22.225 92.38333333,22.23333333 92.375,22.23333333 92.36666667,22.23333333 92.35833333,22.23333333 92.35,22.23333333 92.35,22.225 92.35833333,22.225 92.36666667,22.225 92.375,22.225 92.38333333,22.225</coordinates></LinearRing></innerBoundaryIs><innerBoundaryIs><LinearRing><coordinates>92.425,21.94166667 92.41666667,21.94166667 92.41666667,21.93333333 92.425,21.93333333 92.425,21.94166667</coordinates></LinearRing></innerBoundaryIs><innerBoundaryIs><LinearRing><coordinates>92.46666667,21.925 92.45833333,21.925 92.45833333,21.91666667 92.46666667,21.91666667 92.46666667,21.925</coordinates></LinearRing></innerBoundaryIs><innerBoundaryIs><LinearRing><coordinates>92.51666667,21.775 92.50833333,21.775 92.50833333,21.76666667 92.5,21.76666667 92.5,21.75833333 92.5,21.75 92.5,21.74166667 92.49166667,21.74166667 92.49166667,21.73333333 92.48333333,21.73333333 92.475,21.73333333 92.46666667,21.73333333 92.46666667,21.725 92.475,21.725 92.475,21.71666667 92.48333333,21.71666667 92.48333333,21.725 92.49166667,21.725 92.49166667,21.71666667 92.5,21.71666667 92.50833333,21.71666667 92.50833333,21.70833333 92.50833333,21.7 92.51666667,21.7 92.51666667,21.70833333 92.51666667,21.71666667 92.51666667,21.725 92.525,21.725 92.525,21.73333333 92.525,21.74166667 92.53333333,21.74166667 92.53333333,21.75 92.525,21.75 92.525,21.75833333 92.51666667,21.75833333 92.51666667,21.76666667 92.51666667,21.775</coordinates></LinearRing></innerBoundaryIs><innerBoundaryIs><LinearRing><coordinates>92.475,21.71666667 92.46666667,21.71666667 92.46666667,21.70833333 92.46666667,21.7 92.475,21.7 92.475,21.69166667 92.475,21.68333333 92.475,21.675 92.475,21.66666667 92.46666667,21.66666667 92.46666667,21.675 92.45833333,21.675 92.45833333,21.68333333 92.45,21.68333333 92.45,21.69166667 92.44166667,21.69166667 92.44166667,21.7 92.44166667,21.70833333 92.44166667,21.71666667 92.45,21.71666667 92.45,21.725 92.44166667,21.725 92.44166667,21.73333333 92.43333333,21.73333333 92.43333333,21.74166667 92.425,21.74166667 92.425,21.75 92.425,21.75833333 92.425,21.76666667 92.41666667,21.76666667 92.41666667,21.775 92.41666667,21.78333333 92.40833333,21.78333333 92.40833333,21.79166667 92.40833333,21.8 92.4,21.8 92.4,21.80833333 92.39166667,21.80833333 92.39166667,21.81666667 92.39166667,21.825 92.39166667,21.83333333 92.38333333,21.83333333 92.375,21.83333333 92.375,21.84166667 92.36666667,21.84166667 92.36666667,21.85 92.36666667,21.85833333 92.35833333,21.85833333 92.35833333,21.86666667 92.35,21.86666667 92.34166667,21.86666667 92.34166667,21.875 92.35,21.875 92.35,21.88333333 92.34166667,21.88333333 92.34166667,21.89166667 92.35,21.89166667 92.35,21.9 92.34166667,21.9 92.33333333,21.9 92.33333333,21.90833333 92.325,21.90833333 92.325,21.91666667 92.325,21.925 92.31666667,21.925 92.31666667,21.91666667 92.31666667,21.90833333 92.30833333,21.90833333 92.30833333,21.9 92.31666667,21.9 92.31666667,21.89166667 92.31666667,21.88333333 92.325,21.88333333 92.33333333,21.88333333 92.33333333,21.875 92.325,21.875 92.325,21.86666667 92.33333333,21.86666667 92.33333333,21.85833333 92.34166667,21.85833333 92.34166667,21.85 92.35,21.85 92.35,21.84166667 92.35,21.83333333 92.35,21.825 92.35833333,21.825 92.36666667,21.825 92.36666667,21.81666667 92.36666667,21.80833333 92.375,21.80833333 92.375,21.8 92.375,21.79166667 92.38333333,21.79166667 92.38333333,21.78333333 92.38333333,21.775 92.39166667,21.775 92.39166667,21.76666667 92.39166667,21.75833333 92.4,21.75833333 92.4,21.75 92.4,21.74166667 92.4,21.73333333 92.4,21.725 92.40833333,21.725 92.40833333,21.71666667 92.41666667,21.71666667 92.425,21.71666667 92.425,21.70833333 92.41666667,21.70833333 92.41666667,21.7 92.425,21.7 92.425,21.69166667 92.425,21.68333333 92.425,21.675 92.43333333,21.675 92.43333333,21.66666667 92.43333333,21.65833333 92.44166667,21.65833333 92.45,21.65833333 92.45,21.65 92.45,21.64166667 92.45,21.63333333 92.45,21.625 92.45,21.61666667 92.45833333,21.61666667 92.46666667,21.61666667 92.475,21.61666667 92.48333333,21.61666667 92.48333333,21.60833333 92.475,21.60833333 92.46666667,21.60833333 92.46666667,21.6 92.475,21.6 92.475,21.59166667 92.475,21.58333333 92.48333333,21.58333333 92.49166667,21.58333333 92.5,21.58333333 92.5,21.575 92.49166667,21.575 92.48333333,21.575 92.48333333,21.56666667 92.48333333,21.55833333 92.49166667,21.55833333 92.5,21.55833333 92.50833333,21.55833333 92.50833333,21.55 92.5,21.55 92.49166667,21.55 92.48333333,21.55 92.48333333,21.54166667 92.49166667,21.54166667 92.5,21.54166667 92.5,21.53333333 92.49166667,21.53333333 92.49166667,21.525 92.5,21.525 92.5,21.51666667 92.50833333,21.51666667 92.50833333,21.50833333 92.5,21.50833333 92.5,21.5 92.50833333,21.5 92.50833333,21.49166667 92.50833333,21.48333333 92.50833333,21.475 92.51666667,21.475 92.51666667,21.46666667 92.51666667,21.45833333 92.525,21.45833333 92.53333333,21.45833333 92.53333333,21.45 92.525,21.45 92.525,21.44166667 92.525,21.43333333 92.525,21.425 92.53333333,21.425 92.54166667,21.425 92.54166667,21.41666667 92.55,21.41666667 92.55,21.40833333 92.55,21.4 92.55,21.39166667 92.55,21.38333333 92.54166667,21.38333333 92.54166667,21.375 92.55,21.375 92.55,21.36666667 92.55,21.35833333 92.55833333,21.35833333 92.55833333,21.35 92.55,21.35 92.55,21.34166667 92.55833333,21.34166667 92.56666667,21.34166667 92.56666667,21.33333333 92.56666667,21.325 92.56666667,21.31666667 92.56666667,21.30833333 92.575,21.30833333 92.575,21.3 92.575,21.29166667 92.575,21.28333333 92.58333333,21.28333333 92.58333333,21.275 92.58333333,21.26666667 92.58333333,21.25833333 92.59166667,21.25833333 92.59166667,21.25 92.59166667,21.24166667 92.59166667,21.23333333 92.6,21.23333333 92.6,21.24166667 92.6,21.25 92.6,21.25833333 92.6,21.26666667 92.59166667,21.26666667 92.59166667,21.275 92.59166667,21.28333333 92.59166667,21.29166667 92.58333333,21.29166667 92.58333333,21.3 92.58333333,21.30833333 92.58333333,21.31666667 92.58333333,21.325 92.575,21.325 92.575,21.33333333 92.58333333,21.33333333 92.58333333,21.34166667 92.575,21.34166667 92.575,21.35 92.575,21.35833333 92.575,21.36666667 92.575,21.375 92.56666667,21.375 92.56666667,21.38333333 92.56666667,21.39166667 92.55833333,21.39166667 92.55833333,21.4 92.56666667,21.4 92.56666667,21.40833333 92.55833333,21.40833333 92.55833333,21.41666667 92.55833333,21.425 92.55,21.425 92.55,21.43333333 92.55,21.44166667 92.55,21.45 92.54166667,21.45 92.54166667,21.45833333 92.54166667,21.46666667 92.54166667,21.475 92.53333333,21.475 92.53333333,21.48333333 92.525,21.48333333 92.525,21.49166667 92.53333333,21.49166667 92.53333333,21.5 92.53333333,21.50833333 92.53333333,21.51666667 92.525,21.51666667 92.525,21.525 92.525,21.53333333 92.53333333,21.53333333 92.53333333,21.54166667 92.53333333,21.55 92.54166667,21.55 92.54166667,21.55833333 92.53333333,21.55833333 92.53333333,21.56666667 92.53333333,21.575 92.53333333,21.58333333 92.525,21.58333333 92.525,21.59166667 92.51666667,21.59166667 92.51666667,21.58333333 92.50833333,21.58333333 92.50833333,21.59166667 92.50833333,21.6 92.51666667,21.6 92.51666667,21.60833333 92.51666667,21.61666667 92.50833333,21.61666667 92.50833333,21.625 92.50833333,21.63333333 92.51666667,21.63333333 92.51666667,21.64166667 92.50833333,21.64166667 92.50833333,21.65 92.5,21.65 92.5,21.65833333 92.50833333,21.65833333 92.50833333,21.66666667 92.50833333,21.675 92.5,21.675 92.49166667,21.675 92.49166667,21.68333333 92.5,21.68333333 92.5,21.69166667 92.5,21.7 92.5,21.70833333 92.49166667,21.70833333 92.48333333,21.70833333 92.475,21.70833333 92.475,21.71666667</coordinates></LinearRing></innerBoundaryIs><innerBoundaryIs><LinearRing><coordinates>92.31666667,21.925 92.31666667,21.93333333 92.31666667,21.94166667 92.31666667,21.95 92.30833333,21.95 92.30833333,21.95833333 92.30833333,21.96666667 92.30833333,21.975 92.3,21.975 92.3,21.98333333 92.3,21.99166667 92.30833333,21.99166667 92.30833333,22.0 92.3,22.0 92.3,22.00833333 92.29166667,22.00833333 92.29166667,22.01666667 92.29166667,22.025 92.28333333,22.025 92.28333333,22.03333333 92.28333333,22.04166667 92.28333333,22.05 92.28333333,22.05833333 92.28333333,22.06666667 92.275,22.06666667 92.26666667,22.06666667 92.26666667,22.05833333 92.26666667,22.05 92.26666667,22.04166667 92.275,22.04166667 92.275,22.03333333 92.275,22.025 92.275,22.01666667 92.275,22.00833333 92.28333333,22.00833333 92.28333333,22.0 92.28333333,21.99166667 92.29166667,21.99166667 92.29166667,21.98333333 92.29166667,21.975 92.29166667,21.96666667 92.29166667,21.95833333 92.3,21.95833333 92.3,21.95 92.3,21.94166667 92.30833333,21.94166667 92.30833333,21.93333333 92.30833333,21.925 92.31666667,21.925</coordinates></LinearRing></innerBoundaryIs><innerBoundaryIs><LinearRing><coordinates>92.26666667,22.06666667 92.26666667,22.075 92.26666667,22.08333333 92.25833333,22.08333333 92.25833333,22.075 92.25833333,22.06666667 92.26666667,22.06666667</coordinates></LinearRing></innerBoundaryIs><innerBoundaryIs><LinearRing><coordinates>92.25833333,22.08333333 92.25833333,22.09166667 92.25,22.09166667 92.25,22.08333333 92.25833333,22.08333333</coordinates></LinearRing></innerBoundaryIs><innerBoundaryIs><LinearRing><coordinates>92.25,22.09166667 92.25,22.1 92.24166667,22.1 92.24166667,22.09166667 92.25,22.09166667</coordinates></LinearRing></innerBoundaryIs><innerBoundaryIs><LinearRing><coordinates>92.24166667,22.1 92.24166667,22.10833333 92.24166667,22.11666667 92.24166667,22.125 92.23333333,22.125 92.225,22.125 92.225,22.11666667 92.23333333,22.11666667 92.23333333,22.10833333 92.23333333,22.1 92.24166667,22.1</coordinates></LinearRing></innerBoundaryIs><innerBoundaryIs><LinearRing><coordinates>92.30833333,21.90833333 92.30833333,21.91666667 92.3,21.91666667 92.3,21.90833333 92.30833333,21.90833333</coordinates></LinearRing></innerBoundaryIs><innerBoundaryIs><LinearRing><coordinates>92.36666667,21.80833333 92.35833333,21.80833333 92.35833333,21.8 92.36666667,21.8 92.36666667,21.80833333</coordinates></LinearRing></innerBoundaryIs><innerBoundaryIs><LinearRing><coordinates>92.8,21.28333333 92.8,21.275 92.80833333,21.275 92.80833333,21.28333333 92.8,21.28333333</coordinates></LinearRing></innerBoundaryIs><innerBoundaryIs><LinearRing><coordinates>92.79166667,21.425 92.78333333,21.425 92.78333333,21.41666667 92.79166667,21.41666667 92.79166667,21.425</coordinates></LinearRing></innerBoundaryIs><innerBoundaryIs><LinearRing><coordinates>92.86666667,21.35 92.85833333,21.35 92.85833333,21.34166667 92.85833333,21.33333333 92.85833333,21.325 92.85833333,21.31666667 92.86666667,21.31666667 92.875,21.31666667 92.875,21.325 92.86666667,21.325 92.86666667,21.33333333 92.86666667,21.34166667 92.86666667,21.35</coordinates></LinearRing></innerBoundaryIs><innerBoundaryIs><LinearRing><coordinates>93.08333333,20.95 93.08333333,20.94166667 93.08333333,20.93333333 93.08333333,20.925 93.08333333,20.91666667 93.08333333,20.90833333 93.08333333,20.9 93.09166667,20.9 93.09166667,20.90833333 93.09166667,20.91666667 93.09166667,20.925 93.09166667,20.93333333 93.09166667,20.94166667 93.09166667,20.95 93.08333333,20.95</coordinates></LinearRing></innerBoundaryIs><innerBoundaryIs><LinearRing><coordinates>93.275,20.85 93.275,20.85833333 93.26666667,20.85833333 93.25833333,20.85833333 93.25833333,20.85 93.26666667,20.85 93.275,20.85</coordinates></LinearRing></innerBoundaryIs><innerBoundaryIs><LinearRing><coordinates>93.30833333,20.73333333 93.30833333,20.74166667 93.3,20.74166667 93.3,20.73333333 93.30833333,20.73333333</coordinates></LinearRing></innerBoundaryIs><innerBoundaryIs><LinearRing><coordinates>93.375,20.525 93.375,20.51666667 93.38333333,20.51666667 93.38333333,20.525 93.375,20.525</coordinates></LinearRing></innerBoundaryIs><innerBoundaryIs><LinearRing><coordinates>93.39166667,20.5 93.39166667,20.50833333 93.38333333,20.50833333 93.38333333,20.5 93.39166667,20.5</coordinates></LinearRing></innerBoundaryIs><innerBoundaryIs><LinearRing><coordinates>93.41666667,20.43333333 93.40833333,20.43333333 93.40833333,20.425 93.41666667,20.425 93.41666667,20.43333333</coordinates></LinearRing></innerBoundaryIs><innerBoundaryIs><LinearRing><coordinates>93.40833333,20.425 93.4,20.425 93.4,20.43333333 93.39166667,20.43333333 93.39166667,20.425 93.39166667,20.41666667 93.4,20.41666667 93.4,20.40833333 93.40833333,20.40833333 93.40833333,20.41666667 93.40833333,20.425</coordinates></LinearRing></innerBoundaryIs><innerBoundaryIs><LinearRing><coordinates>93.39166667,20.43333333 93.39166667,20.44166667 93.38333333,20.44166667 93.38333333,20.43333333 93.39166667,20.43333333</coordinates></LinearRing></innerBoundaryIs><innerBoundaryIs><LinearRing><coordinates>93.675,20.05 93.66666667,20.05 93.65833333,20.05 93.65833333,20.05833333 93.65,20.05833333 93.65,20.05 93.64166667,20.05 93.64166667,20.04166667 93.63333333,20.04166667 93.625,20.04166667 93.625,20.03333333 93.625,20.025 93.625,20.01666667 93.625,20.00833333 93.625,20.0 93.61666667,20.0 93.61666667,19.99166667 93.625,19.99166667 93.63333333,19.99166667 93.63333333,20.0 93.63333333,20.00833333 93.63333333,20.01666667 93.63333333,20.025 93.64166667,20.025 93.65,20.025 93.65,20.01666667 93.65833333,20.01666667 93.65833333,20.025 93.66666667,20.025 93.66666667,20.03333333 93.675,20.03333333 93.675,20.04166667 93.675,20.05</coordinates></LinearRing></innerBoundaryIs><innerBoundaryIs><LinearRing><coordinates>93.64166667,20.05 93.64166667,20.05833333 93.64166667,20.06666667 93.64166667,20.075 93.63333333,20.075 93.63333333,20.06666667 93.63333333,20.05833333 93.63333333,20.05 93.64166667,20.05</coordinates></LinearRing></innerBoundaryIs><innerBoundaryIs><LinearRing><coordinates>93.63333333,20.075 93.63333333,20.08333333 93.63333333,20.09166667 93.625,20.09166667 93.625,20.08333333 93.625,20.075 93.63333333,20.075</coordinates></LinearRing></innerBoundaryIs><innerBoundaryIs><LinearRing><coordinates>93.625,20.09166667 93.625,20.1 93.61666667,20.1 93.61666667,20.09166667 93.625,20.09166667</coordinates></LinearRing></innerBoundaryIs><innerBoundaryIs><LinearRing><coordinates>93.775,19.91666667 93.775,19.90833333 93.775,19.9 93.775,19.89166667 93.78333333,19.89166667 93.78333333,19.9 93.78333333,19.90833333 93.78333333,19.91666667 93.775,19.91666667</coordinates></LinearRing></innerBoundaryIs><innerBoundaryIs><LinearRing><coordinates>93.8,19.88333333 93.8,19.89166667 93.8,19.9 93.79166667,19.9 93.79166667,19.89166667 93.79166667,19.88333333 93.8,19.88333333</coordinates></LinearRing></innerBoundaryIs><innerBoundaryIs><LinearRing><coordinates>93.675,19.85833333 93.66666667,19.85833333 93.66666667,19.85 93.675,19.85 93.675,19.85833333</coordinates></LinearRing></innerBoundaryIs><innerBoundaryIs><LinearRing><coordinates>93.70833333,19.95 93.71666667,19.95 93.725,19.95 93.725,19.95833333 93.725,19.96666667 93.71666667,19.96666667 93.71666667,19.95833333 93.70833333,19.95833333 93.70833333,19.95</coordinates></LinearRing></innerBoundaryIs><innerBoundaryIs><LinearRing><coordinates>93.70833333,19.95833333 93.70833333,19.96666667 93.70833333,19.975 93.7,19.975 93.7,19.96666667 93.7,19.95833333 93.70833333,19.95833333</coordinates></LinearRing></innerBoundaryIs><innerBoundaryIs><LinearRing><coordinates>93.575,19.89166667 93.58333333,19.89166667 93.58333333,19.9 93.575,19.9 93.575,19.89166667</coordinates></LinearRing></innerBoundaryIs><innerBoundaryIs><LinearRing><coordinates>93.58333333,19.9 93.59166667,19.9 93.59166667,19.90833333 93.58333333,19.90833333 93.58333333,19.9</coordinates></LinearRing></innerBoundaryIs><innerBoundaryIs><LinearRing><coordinates>93.575,19.925 93.58333333,19.925 93.58333333,19.93333333 93.575,19.93333333 93.575,19.925</coordinates></LinearRing></innerBoundaryIs><innerBoundaryIs><LinearRing><coordinates>93.30833333,20.16666667 93.30833333,20.175 93.30833333,20.18333333 93.30833333,20.19166667 93.30833333,20.2 93.30833333,20.20833333 93.3,20.20833333 93.3,20.21666667 93.3,20.225 93.29166667,20.225 93.29166667,20.23333333 93.29166667,20.24166667 93.28333333,20.24166667 93.28333333,20.25 93.275,20.25 93.275,20.24166667 93.275,20.23333333 93.28333333,20.23333333 93.28333333,20.225 93.28333333,20.21666667 93.28333333,20.20833333 93.29166667,20.20833333 93.29166667,20.2 93.3,20.2 93.3,20.19166667 93.3,20.18333333 93.3,20.175 93.29166667,20.175 93.29166667,20.16666667 93.3,20.16666667 93.30833333,20.16666667</coordinates></LinearRing></innerBoundaryIs><innerBoundaryIs><LinearRing><coordinates>93.275,20.25 93.275,20.25833333 93.275,20.26666667 93.26666667,20.26666667 93.25833333,20.26666667 93.25833333,20.25833333 93.26666667,20.25833333 93.26666667,20.25 93.275,20.25</coordinates></LinearRing></innerBoundaryIs><innerBoundaryIs><LinearRing><coordinates>93.29166667,20.16666667 93.28333333,20.16666667 93.28333333,20.15833333 93.275,20.15833333 93.26666667,20.15833333 93.26666667,20.15 93.275,20.15 93.28333333,20.15 93.28333333,20.14166667 93.28333333,20.13333333 93.28333333,20.125 93.29166667,20.125 93.29166667,20.13333333 93.29166667,20.14166667 93.29166667,20.15 93.29166667,20.15833333 93.29166667,20.16666667</coordinates></LinearRing></innerBoundaryIs><innerBoundaryIs><LinearRing><coordinates>93.125,20.09166667 93.125,20.1 93.125,20.10833333 93.11666667,20.10833333 93.11666667,20.1 93.11666667,20.09166667 93.125,20.09166667</coordinates></LinearRing></innerBoundaryIs><innerBoundaryIs><LinearRing><coordinates>93.13333333,20.21666667 93.14166667,20.21666667 93.15,20.21666667 93.15,20.225 93.14166667,20.225 93.13333333,20.225 93.13333333,20.21666667</coordinates></LinearRing></innerBoundaryIs><innerBoundaryIs><LinearRing><coordinates>93.15,20.225 93.15833333,20.225 93.15833333,20.23333333 93.15,20.23333333 93.15,20.225</coordinates></LinearRing></innerBoundaryIs><innerBoundaryIs><LinearRing><coordinates>93.15833333,20.23333333 93.16666667,20.23333333 93.16666667,20.24166667 93.16666667,20.25 93.15833333,20.25 93.15833333,20.24166667 93.15833333,20.23333333</coordinates></LinearRing></innerBoundaryIs><innerBoundaryIs><LinearRing><coordinates>93.16666667,20.25 93.175,20.25 93.18333333,20.25 93.18333333,20.25833333 93.175,20.25833333 93.16666667,20.25833333 93.16666667,20.25</coordinates></LinearRing></innerBoundaryIs><innerBoundaryIs><LinearRing><coordinates>93.18333333,20.25833333 93.19166667,20.25833333 93.19166667,20.26666667 93.18333333,20.26666667 93.18333333,20.25833333</coordinates></LinearRing></innerBoundaryIs><innerBoundaryIs><LinearRing><coordinates>93.19166667,20.26666667 93.2,20.26666667 93.2,20.275 93.2,20.28333333 93.19166667,20.28333333 93.19166667,20.275 93.19166667,20.26666667</coordinates></LinearRing></innerBoundaryIs><innerBoundaryIs><LinearRing><coordinates>93.2,20.28333333 93.20833333,20.28333333 93.21666667,20.28333333 93.21666667,20.29166667 93.20833333,20.29166667 93.2,20.29166667 93.2,20.28333333</coordinates></LinearRing></innerBoundaryIs><innerBoundaryIs><LinearRing><coordinates>93.15,20.36666667 93.15,20.35833333 93.15833333,20.35833333 93.16666667,20.35833333 93.16666667,20.36666667 93.15833333,20.36666667 93.15,20.36666667</coordinates></LinearRing></innerBoundaryIs><innerBoundaryIs><LinearRing><coordinates>93.10833333,20.41666667 93.11666667,20.41666667 93.11666667,20.425 93.11666667,20.43333333 93.11666667,20.44166667 93.10833333,20.44166667 93.10833333,20.43333333 93.10833333,20.425 93.10833333,20.41666667</coordinates></LinearRing></innerBoundaryIs><innerBoundaryIs><LinearRing><coordinates>93.09166667,20.50833333 93.09166667,20.5 93.09166667,20.49166667 93.1,20.49166667 93.1,20.5 93.1,20.50833333 93.09166667,20.50833333</coordinates></LinearRing></innerBoundaryIs><innerBoundaryIs><LinearRing><coordinates>93.1,20.49166667 93.1,20.48333333 93.1,20.475 93.1,20.46666667 93.1,20.45833333 93.1,20.45 93.10833333,20.45 93.10833333,20.45833333 93.10833333,20.46666667 93.10833333,20.475 93.10833333,20.48333333 93.10833333,20.49166667 93.1,20.49166667</coordinates></LinearRing></innerBoundaryIs><innerBoundaryIs><LinearRing><coordinates>93.075,20.58333333 93.075,20.59166667 93.06666667,20.59166667 93.06666667,20.6 93.05833333,20.6 93.05,20.6 93.04166667,20.6 93.04166667,20.60833333 93.03333333,20.60833333 93.025,20.60833333 93.025,20.6 93.03333333,20.6 93.03333333,20.59166667 93.04166667,20.59166667 93.05,20.59166667 93.05,20.58333333 93.05833333,20.58333333 93.06666667,20.58333333 93.075,20.58333333</coordinates></LinearRing></innerBoundaryIs><innerBoundaryIs><LinearRing><coordinates>93.025,20.60833333 93.025,20.61666667 93.025,20.625 93.01666667,20.625 93.01666667,20.61666667 93.01666667,20.60833333 93.025,20.60833333</coordinates></LinearRing></innerBoundaryIs><innerBoundaryIs><LinearRing><coordinates>93.01666667,20.625 93.01666667,20.63333333 93.025,20.63333333 93.025,20.64166667 93.01666667,20.64166667 93.00833333,20.64166667 93.00833333,20.63333333 93.00833333,20.625 93.01666667,20.625</coordinates></LinearRing></innerBoundaryIs><innerBoundaryIs><LinearRing><coordinates>93.01666667,20.45833333 93.00833333,20.45833333 93.00833333,20.45 93.01666667,20.45 93.01666667,20.45833333</coordinates></LinearRing></innerBoundaryIs><innerBoundaryIs><LinearRing><coordinates>92.91666667,20.2 92.91666667,20.20833333 92.90833333,20.20833333 92.9,20.20833333 92.9,20.2 92.90833333,20.2 92.91666667,20.2</coordinates></LinearRing></innerBoundaryIs><innerBoundaryIs><LinearRing><coordinates>92.68333333,20.625 92.68333333,20.63333333 92.68333333,20.64166667 92.675,20.64166667 92.675,20.65 92.675,20.65833333 92.66666667,20.65833333 92.66666667,20.66666667 92.65833333,20.66666667 92.65833333,20.675 92.65833333,20.68333333 92.65,20.68333333 92.65,20.69166667 92.64166667,20.69166667 92.64166667,20.68333333 92.64166667,20.675 92.65,20.675 92.65,20.66666667 92.65,20.65833333 92.65833333,20.65833333 92.65833333,20.65 92.66666667,20.65 92.66666667,20.64166667 92.66666667,20.63333333 92.675,20.63333333 92.675,20.625 92.68333333,20.625</coordinates></LinearRing></innerBoundaryIs><innerBoundaryIs><LinearRing><coordinates>92.64166667,20.69166667 92.64166667,20.7 92.64166667,20.70833333 92.64166667,20.71666667 92.63333333,20.71666667 92.63333333,20.70833333 92.63333333,20.7 92.63333333,20.69166667 92.64166667,20.69166667</coordinates></LinearRing></innerBoundaryIs><innerBoundaryIs><LinearRing><coordinates>92.35,20.85833333 92.35833333,20.85833333 92.35833333,20.86666667 92.35,20.86666667 92.35,20.85833333</coordinates></LinearRing></innerBoundaryIs><innerBoundaryIs><LinearRing><coordinates>92.325,20.90833333 92.33333333,20.90833333 92.33333333,20.91666667 92.325,20.91666667 92.325,20.90833333</coordinates></LinearRing></innerBoundaryIs><innerBoundaryIs><LinearRing><coordinates>92.3,20.93333333 92.30833333,20.93333333 92.30833333,20.94166667 92.3,20.94166667 92.3,20.93333333</coordinates></LinearRing></innerBoundaryIs><innerBoundaryIs><LinearRing><coordinates>92.29166667,20.975 92.3,20.975 92.30833333,20.975 92.30833333,20.98333333 92.31666667,20.98333333 92.325,20.98333333 92.325,20.99166667 92.31666667,20.99166667 92.30833333,20.99166667 92.3,20.99166667 92.29166667,20.99166667 92.29166667,21.0 92.28333333,21.0 92.28333333,20.99166667 92.28333333,20.98333333 92.29166667,20.98333333 92.29166667,20.975</coordinates></LinearRing></innerBoundaryIs><innerBoundaryIs><LinearRing><coordinates>92.325,20.99166667 92.33333333,20.99166667 92.33333333,21.0 92.325,21.0 92.325,20.99166667</coordinates></LinearRing></innerBoundaryIs><innerBoundaryIs><LinearRing><coordinates>92.23333333,21.09166667 92.23333333,21.1 92.23333333,21.10833333 92.225,21.10833333 92.225,21.11666667 92.23333333,21.11666667 92.23333333,21.125 92.225,21.125 92.225,21.13333333 92.21666667,21.13333333 92.21666667,21.14166667 92.20833333,21.14166667 92.20833333,21.15 92.2,21.15 92.2,21.14166667 92.2,21.13333333 92.19166667,21.13333333 92.19166667,21.125 92.2,21.125 92.2,21.11666667 92.20833333,21.11666667 92.20833333,21.10833333 92.20833333,21.1 92.21666667,21.1 92.225,21.1 92.225,21.09166667 92.23333333,21.09166667</coordinates></LinearRing></innerBoundaryIs><innerBoundaryIs><LinearRing><coordinates>92.00833333,21.5 92.00833333,21.49166667 92.01666667,21.49166667 92.01666667,21.5 92.00833333,21.5</coordinates></LinearRing></innerBoundaryIs><innerBoundaryIs><LinearRing><coordinates>92.01666667,21.6 92.025,21.6 92.025,21.60833333 92.01666667,21.60833333 92.01666667,21.6</coordinates></LinearRing></innerBoundaryIs><innerBoundaryIs><LinearRing><coordinates>92.01666667,21.65833333 92.025,21.65833333 92.025,21.66666667 92.03333333,21.66666667 92.03333333,21.65833333 92.03333333,21.65 92.04166667,21.65 92.04166667,21.65833333 92.04166667,21.66666667 92.04166667,21.675 92.03333333,21.675 92.025,21.675 92.025,21.68333333 92.025,21.69166667 92.03333333,21.69166667 92.03333333,21.7 92.03333333,21.70833333 92.025,21.70833333 92.025,21.71666667 92.01666667,21.71666667 92.01666667,21.70833333 92.01666667,21.7 92.01666667,21.69166667 92.01666667,21.68333333 92.01666667,21.675 92.01666667,21.66666667 92.01666667,21.65833333</coordinates></LinearRing></innerBoundaryIs><innerBoundaryIs><LinearRing><coordinates>91.95833333,21.68333333 91.95833333,21.69166667 91.95833333,21.7 91.95,21.7 91.95,21.69166667 91.95,21.68333333 91.95833333,21.68333333</coordinates></LinearRing></innerBoundaryIs><innerBoundaryIs><LinearRing><coordinates>91.88333333,21.66666667 91.88333333,21.675 91.875,21.675 91.875,21.66666667 91.88333333,21.66666667</coordinates></LinearRing></innerBoundaryIs><innerBoundaryIs><LinearRing><coordinates>91.90833333,21.75833333 91.90833333,21.75 91.90833333,21.74166667 91.90833333,21.73333333 91.90833333,21.725 91.90833333,21.71666667 91.90833333,21.70833333 91.9,21.70833333 91.9,21.7 91.89166667,21.7 91.89166667,21.69166667 91.88333333,21.69166667 91.88333333,21.68333333 91.89166667,21.68333333 91.9,21.68333333 91.9,21.69166667 91.90833333,21.69166667 91.90833333,21.7 91.91666667,21.7 91.91666667,21.70833333 91.91666667,21.71666667 91.91666667,21.725 91.925,21.725 91.93333333,21.725 91.93333333,21.73333333 91.925,21.73333333 91.91666667,21.73333333 91.91666667,21.74166667 91.91666667,21.75 91.91666667,21.75833333 91.90833333,21.75833333</coordinates></LinearRing></innerBoundaryIs><innerBoundaryIs><LinearRing><coordinates>91.93333333,21.73333333 91.94166667,21.73333333 91.94166667,21.725 91.94166667,21.71666667 91.94166667,21.70833333 91.95,21.70833333 91.95,21.71666667 91.95,21.725 91.95,21.73333333 91.95,21.74166667 91.95,21.75 91.95833333,21.75 91.95833333,21.75833333 91.95,21.75833333 91.95,21.76666667 91.95833333,21.76666667 91.95833333,21.775 91.95833333,21.78333333 91.96666667,21.78333333 91.96666667,21.79166667 91.95833333,21.79166667 91.95,21.79166667 91.95,21.8 91.94166667,21.8 91.94166667,21.79166667 91.93333333,21.79166667 91.93333333,21.78333333 91.925,21.78333333 91.91666667,21.78333333 91.90833333,21.78333333 91.90833333,21.775 91.91666667,21.775 91.925,21.775 91.93333333,21.775 91.94166667,21.775 91.94166667,21.76666667 91.94166667,21.75833333 91.93333333,21.75833333 91.93333333,21.75 91.93333333,21.74166667 91.93333333,21.73333333</coordinates></LinearRing></innerBoundaryIs><innerBoundaryIs><LinearRing><coordinates>91.95833333,21.75 91.95833333,21.74166667 91.96666667,21.74166667 91.975,21.74166667 91.98333333,21.74166667 91.98333333,21.75 91.98333333,21.75833333 91.975,21.75833333 91.975,21.75 91.96666667,21.75 91.95833333,21.75</coordinates></LinearRing></innerBoundaryIs><innerBoundaryIs><LinearRing><coordinates>91.98333333,21.75833333 91.99166667,21.75833333 91.99166667,21.76666667 91.98333333,21.76666667 91.98333333,21.75833333</coordinates></LinearRing></innerBoundaryIs><innerBoundaryIs><LinearRing><coordinates>91.81666667,22.29166667 91.81666667,22.3 91.81666667,22.30833333 91.80833333,22.30833333 91.80833333,22.3 91.80833333,22.29166667 91.81666667,22.29166667</coordinates></LinearRing></innerBoundaryIs><innerBoundaryIs><LinearRing><coordinates>91.81666667,22.30833333 91.825,22.30833333 91.83333333,22.30833333 91.83333333,22.31666667 91.825,22.31666667 91.81666667,22.31666667 91.81666667,22.30833333</coordinates></LinearRing></innerBoundaryIs><innerBoundaryIs><LinearRing><coordinates>91.8,22.275 91.8,22.28333333 91.8,22.29166667 91.79166667,22.29166667 91.79166667,22.28333333 91.79166667,22.275 91.8,22.275</coordinates></LinearRing></innerBoundaryIs><innerBoundaryIs><LinearRing><coordinates>91.35,22.8 91.35,22.80833333 91.34166667,22.80833333 91.34166667,22.81666667 91.34166667,22.825 91.33333333,22.825 91.33333333,22.83333333 91.33333333,22.84166667 91.34166667,22.84166667 91.35,22.84166667 91.35,22.85 91.35,22.85833333 91.34166667,22.85833333 91.34166667,22.86666667 91.34166667,22.875 91.34166667,22.88333333 91.33333333,22.88333333 91.33333333,22.875 91.33333333,22.86666667 91.325,22.86666667 91.325,22.85833333 91.325,22.85 91.31666667,22.85 91.31666667,22.84166667 91.31666667,22.83333333 91.325,22.83333333 91.325,22.825 91.325,22.81666667 91.33333333,22.81666667 91.33333333,22.80833333 91.33333333,22.8 91.34166667,22.8 91.35,22.8</coordinates></LinearRing></innerBoundaryIs><innerBoundaryIs><LinearRing><coordinates>90.78333333,22.91666667 90.78333333,22.925 90.775,22.925 90.775,22.91666667 90.78333333,22.91666667</coordinates></LinearRing></innerBoundaryIs><innerBoundaryIs><LinearRing><coordinates>90.775,22.925 90.775,22.93333333 90.76666667,22.93333333 90.76666667,22.925 90.775,22.925</coordinates></LinearRing></innerBoundaryIs><innerBoundaryIs><LinearRing><coordinates>90.68333333,22.98333333 90.68333333,22.975 90.69166667,22.975 90.69166667,22.98333333 90.68333333,22.98333333</coordinates></LinearRing></innerBoundaryIs><innerBoundaryIs><LinearRing><coordinates>90.71666667,23.3 90.725,23.3 90.725,23.30833333 90.71666667,23.30833333 90.71666667,23.3</coordinates></LinearRing></innerBoundaryIs><innerBoundaryIs><LinearRing><coordinates>90.625,23.38333333 90.63333333,23.38333333 90.63333333,23.39166667 90.625,23.39166667 90.625,23.38333333</coordinates></LinearRing></innerBoundaryIs><innerBoundaryIs><LinearRing><coordinates>90.71666667,23.54166667 90.725,23.54166667 90.73333333,23.54166667 90.74166667,23.54166667 90.74166667,23.55 90.73333333,23.55 90.725,23.55 90.71666667,23.55 90.71666667,23.54166667</coordinates></LinearRing></innerBoundaryIs><innerBoundaryIs><LinearRing><coordinates>90.75,23.7 90.75833333,23.7 90.75833333,23.70833333 90.75833333,23.71666667 90.75,23.71666667 90.75,23.70833333 90.75,23.7</coordinates></LinearRing></innerBoundaryIs><innerBoundaryIs><LinearRing><coordinates>90.525,23.575 90.525,23.58333333 90.51666667,23.58333333 90.50833333,23.58333333 90.50833333,23.59166667 90.50833333,23.6 90.5,23.6 90.5,23.59166667 90.49166667,23.59166667 90.49166667,23.58333333 90.49166667,23.575 90.48333333,23.575 90.475,23.575 90.46666667,23.575 90.45833333,23.575 90.45,23.575 90.45,23.58333333 90.45,23.59166667 90.45,23.6 90.45,23.60833333 90.45833333,23.60833333 90.45833333,23.61666667 90.45833333,23.625 90.45,23.625 90.44166667,23.625 90.44166667,23.61666667 90.43333333,23.61666667 90.425,23.61666667 90.425,23.625 90.41666667,23.625 90.40833333,23.625 90.40833333,23.63333333 90.4,23.63333333 90.4,23.625 90.39166667,23.625 90.38333333,23.625 90.375,23.625 90.375,23.61666667 90.38333333,23.61666667 90.38333333,23.60833333 90.39166667,23.60833333 90.39166667,23.6 90.4,23.6 90.4,23.59166667 90.4,23.58333333 90.4,23.575 90.40833333,23.575 90.41666667,23.575 90.41666667,23.56666667 90.425,23.56666667 90.425,23.55833333 90.425,23.55 90.43333333,23.55 90.43333333,23.54166667 90.43333333,23.53333333 90.44166667,23.53333333 90.44166667,23.54166667 90.45,23.54166667 90.45833333,23.54166667 90.46666667,23.54166667 90.46666667,23.55 90.475,23.55 90.475,23.55833333 90.48333333,23.55833333 90.48333333,23.56666667 90.49166667,23.56666667 90.5,23.56666667 90.5,23.575 90.50833333,23.575 90.51666667,23.575 90.525,23.575</coordinates></LinearRing></innerBoundaryIs><innerBoundaryIs><LinearRing><coordinates>90.45833333,23.625 90.46666667,23.625 90.46666667,23.63333333 90.46666667,23.64166667 90.45833333,23.64166667 90.45833333,23.63333333 90.45833333,23.625</coordinates></LinearRing></innerBoundaryIs><innerBoundaryIs><LinearRing><coordinates>90.425,23.625 90.43333333,23.625 90.43333333,23.63333333 90.43333333,23.64166667 90.425,23.64166667 90.425,23.63333333 90.425,23.625</coordinates></LinearRing></innerBoundaryIs><innerBoundaryIs><LinearRing><coordinates>90.4,23.63333333 90.4,23.64166667 90.39166667,23.64166667 90.39166667,23.63333333 90.4,23.63333333</coordinates></LinearRing></innerBoundaryIs><innerBoundaryIs><LinearRing><coordinates>90.4,23.575 90.39166667,23.575 90.39166667,23.56666667 90.4,23.56666667 90.4,23.575</coordinates></LinearRing></innerBoundaryIs><innerBoundaryIs><LinearRing><coordinates>90.425,23.55 90.41666667,23.55 90.41666667,23.54166667 90.41666667,23.53333333 90.425,23.53333333 90.425,23.54166667 90.425,23.55</coordinates></LinearRing></innerBoundaryIs><innerBoundaryIs><LinearRing><coordinates>90.225,23.83333333 90.225,23.84166667 90.21666667,23.84166667 90.20833333,23.84166667 90.2,23.84166667 90.19166667,23.84166667 90.18333333,23.84166667 90.18333333,23.83333333 90.175,23.83333333 90.175,23.825 90.18333333,23.825 90.19166667,23.825 90.19166667,23.83333333 90.2,23.83333333 90.20833333,23.83333333 90.21666667,23.83333333 90.225,23.83333333</coordinates></LinearRing></innerBoundaryIs><innerBoundaryIs><LinearRing><coordinates>90.08333333,23.83333333 90.09166667,23.83333333 90.09166667,23.84166667 90.08333333,23.84166667 90.08333333,23.83333333</coordinates></LinearRing></innerBoundaryIs><innerBoundaryIs><LinearRing><coordinates>90.09166667,23.83333333 90.09166667,23.825 90.1,23.825 90.10833333,23.825 90.10833333,23.83333333 90.1,23.83333333 90.09166667,23.83333333</coordinates></LinearRing></innerBoundaryIs><innerBoundaryIs><LinearRing><coordinates>90.10833333,23.825 90.10833333,23.81666667 90.11666667,23.81666667 90.11666667,23.80833333 90.125,23.80833333 90.13333333,23.80833333 90.13333333,23.81666667 90.125,23.81666667 90.125,23.825 90.11666667,23.825 90.10833333,23.825</coordinates></LinearRing></innerBoundaryIs><innerBoundaryIs><LinearRing><coordinates>90.05833333,23.85833333 90.06666667,23.85833333 90.06666667,23.86666667 90.06666667,23.875 90.05833333,23.875 90.05833333,23.86666667 90.05833333,23.85833333</coordinates></LinearRing></innerBoundaryIs><innerBoundaryIs><LinearRing><coordinates>90.05833333,23.875 90.05833333,23.88333333 90.05,23.88333333 90.05,23.875 90.05833333,23.875</coordinates></LinearRing></innerBoundaryIs><innerBoundaryIs><LinearRing><coordinates>90.05,23.88333333 90.05,23.89166667 90.04166667,23.89166667 90.04166667,23.88333333 90.05,23.88333333</coordinates></LinearRing></innerBoundaryIs><innerBoundaryIs><LinearRing><coordinates>90.04166667,23.88333333 90.03333333,23.88333333 90.025,23.88333333 90.025,23.89166667 90.025,23.9 90.025,23.90833333 90.01666667,23.90833333 90.00833333,23.90833333 90.00833333,23.9 90.01666667,23.9 90.01666667,23.89166667 90.01666667,23.88333333 90.01666667,23.875 90.025,23.875 90.03333333,23.875 90.04166667,23.875 90.04166667,23.88333333</coordinates></LinearRing></innerBoundaryIs><innerBoundaryIs><LinearRing><coordinates>90.00833333,23.90833333 90.00833333,23.91666667 90.0,23.91666667 90.0,23.90833333 90.00833333,23.90833333</coordinates></LinearRing></innerBoundaryIs><innerBoundaryIs><LinearRing><coordinates>89.825,24.525 89.83333333,24.525 89.83333333,24.53333333 89.825,24.53333333 89.825,24.525</coordinates></LinearRing></innerBoundaryIs><innerBoundaryIs><LinearRing><coordinates>89.69166667,24.525 89.69166667,24.53333333 89.68333333,24.53333333 89.68333333,24.525 89.69166667,24.525</coordinates></LinearRing></innerBoundaryIs><innerBoundaryIs><LinearRing><coordinates>89.63333333,24.56666667 89.64166667,24.56666667 89.64166667,24.575 89.64166667,24.58333333 89.64166667,24.59166667 89.64166667,24.6 89.64166667,24.60833333 89.63333333,24.60833333 89.63333333,24.6 89.63333333,24.59166667 89.63333333,24.58333333 89.63333333,24.575 89.63333333,24.56666667</coordinates></LinearRing></innerBoundaryIs><innerBoundaryIs><LinearRing><coordinates>87.51666667,26.66666667 87.525,26.66666667 87.525,26.675 87.51666667,26.675 87.51666667,26.66666667</coordinates></LinearRing></innerBoundaryIs><innerBoundaryIs><LinearRing><coordinates>87.5,26.68333333 87.50833333,26.68333333 87.51666667,26.68333333 87.51666667,26.69166667 87.50833333,26.69166667 87.5,26.69166667 87.5,26.68333333</coordinates></LinearRing></innerBoundaryIs><innerBoundaryIs><LinearRing><coordinates>89.14166667,26.94166667 89.13333333,26.94166667 89.13333333,26.93333333 89.14166667,26.93333333 89.14166667,26.94166667</coordinates></LinearRing></innerBoundaryIs><innerBoundaryIs><LinearRing><coordinates>89.15,26.89166667 89.15,26.9 89.14166667,26.9 89.14166667,26.89166667 89.15,26.89166667</coordinates></LinearRing></innerBoundaryIs><innerBoundaryIs><LinearRing><coordinates>89.23333333,26.86666667 89.225,26.86666667 89.225,26.85833333 89.23333333,26.85833333 89.23333333,26.86666667</coordinates></LinearRing></innerBoundaryIs><innerBoundaryIs><LinearRing><coordinates>89.38333333,26.94166667 89.38333333,26.93333333 89.39166667,26.93333333 89.39166667,26.94166667 89.38333333,26.94166667</coordinates></LinearRing></innerBoundaryIs><innerBoundaryIs><LinearRing><coordinates>89.49166667,26.85833333 89.48333333,26.85833333 89.48333333,26.85 89.49166667,26.85 89.49166667,26.85833333</coordinates></LinearRing></innerBoundaryIs><innerBoundaryIs><LinearRing><coordinates>90.05,26.875 90.05,26.88333333 90.04166667,26.88333333 90.04166667,26.89166667 90.04166667,26.9 90.03333333,26.9 90.025,26.9 90.01666667,26.9 90.01666667,26.89166667 90.025,26.89166667 90.025,26.88333333 90.01666667,26.88333333 90.01666667,26.875 90.025,26.875 90.03333333,26.875 90.04166667,26.875 90.05,26.875</coordinates></LinearRing></innerBoundaryIs><innerBoundaryIs><LinearRing><coordinates>91.74166667,26.86666667 91.73333333,26.86666667 91.725,26.86666667 91.725,26.85833333 91.73333333,26.85833333 91.74166667,26.85833333 91.74166667,26.86666667</coordinates></LinearRing></innerBoundaryIs><innerBoundaryIs><LinearRing><coordinates>92.25833333,26.83333333 92.25,26.83333333 92.25,26.825 92.25833333,26.825 92.25833333,26.83333333</coordinates></LinearRing></innerBoundaryIs><innerBoundaryIs><LinearRing><coordinates>91.84166667,26.675 91.84166667,26.68333333 91.83333333,26.68333333 91.83333333,26.675 91.84166667,26.675</coordinates></LinearRing></innerBoundaryIs><innerBoundaryIs><LinearRing><coordinates>91.075,25.85 91.06666667,25.85 91.05833333,25.85 91.05833333,25.84166667 91.05833333,25.83333333 91.06666667,25.83333333 91.075,25.83333333 91.075,25.84166667 91.075,25.85</coordinates></LinearRing></innerBoundaryIs><innerBoundaryIs><LinearRing><coordinates>91.175,25.84166667 91.16666667,25.84166667 91.16666667,25.83333333 91.175,25.83333333 91.175,25.84166667</coordinates></LinearRing></innerBoundaryIs><innerBoundaryIs><LinearRing><coordinates>91.34166667,25.89166667 91.34166667,25.9 91.33333333,25.9 91.33333333,25.89166667 91.34166667,25.89166667</coordinates></LinearRing></innerBoundaryIs><innerBoundaryIs><LinearRing><coordinates>91.325,25.86666667 91.325,25.875 91.33333333,25.875 91.33333333,25.88333333 91.325,25.88333333 91.325,25.89166667 91.31666667,25.89166667 91.30833333,25.89166667 91.30833333,25.88333333 91.3,25.88333333 91.3,25.875 91.29166667,25.875 91.29166667,25.86666667 91.3,25.86666667 91.30833333,25.86666667 91.30833333,25.875 91.31666667,25.875 91.31666667,25.86666667 91.325,25.86666667</coordinates></LinearRing></innerBoundaryIs><innerBoundaryIs><LinearRing><coordinates>91.29166667,25.86666667 91.28333333,25.86666667 91.275,25.86666667 91.275,25.85833333 91.28333333,25.85833333 91.29166667,25.85833333 91.29166667,25.86666667</coordinates></LinearRing></innerBoundaryIs><innerBoundaryIs><LinearRing><coordinates>91.30833333,25.85 91.3,25.85 91.3,25.84166667 91.30833333,25.84166667 91.30833333,25.85</coordinates></LinearRing></innerBoundaryIs><innerBoundaryIs><LinearRing><coordinates>91.49166667,25.86666667 91.49166667,25.85833333 91.49166667,25.85 91.5,25.85 91.5,25.85833333 91.50833333,25.85833333 91.50833333,25.86666667 91.5,25.86666667 91.49166667,25.86666667</coordinates></LinearRing></innerBoundaryIs><innerBoundaryIs><LinearRing><coordinates>91.50833333,25.89166667 91.50833333,25.88333333 91.51666667,25.88333333 91.51666667,25.875 91.51666667,25.86666667 91.525,25.86666667 91.525,25.875 91.53333333,25.875 91.53333333,25.88333333 91.54166667,25.88333333 91.54166667,25.89166667 91.53333333,25.89166667 91.525,25.89166667 91.51666667,25.89166667 91.50833333,25.89166667</coordinates></LinearRing></innerBoundaryIs><innerBoundaryIs><LinearRing><coordinates>91.84166667,25.98333333 91.84166667,25.99166667 91.83333333,25.99166667 91.83333333,25.98333333 91.84166667,25.98333333</coordinates></LinearRing></innerBoundaryIs><innerBoundaryIs><LinearRing><coordinates>91.83333333,25.96666667 91.825,25.96666667 91.825,25.95833333 91.83333333,25.95833333 91.83333333,25.96666667</coordinates></LinearRing></innerBoundaryIs><innerBoundaryIs><LinearRing><coordinates>91.98333333,25.95 91.975,25.95 91.975,25.94166667 91.98333333,25.94166667 91.98333333,25.95</coordinates></LinearRing></innerBoundaryIs><innerBoundaryIs><LinearRing><coordinates>92.11666667,25.6 92.11666667,25.60833333 92.10833333,25.60833333 92.10833333,25.6 92.11666667,25.6</coordinates></LinearRing></innerBoundaryIs><innerBoundaryIs><LinearRing><coordinates>91.69166667,25.64166667 91.7,25.64166667 91.7,25.65 91.69166667,25.65 91.69166667,25.64166667</coordinates></LinearRing></innerBoundaryIs><innerBoundaryIs><LinearRing><coordinates>91.66666667,25.41666667 91.65833333,25.41666667 91.65,25.41666667 91.64166667,25.41666667 91.64166667,25.40833333 91.65,25.40833333 91.65833333,25.40833333 91.66666667,25.40833333 91.66666667,25.41666667</coordinates></LinearRing></innerBoundaryIs><innerBoundaryIs><LinearRing><coordinates>91.71666667,25.36666667 91.70833333,25.36666667 91.70833333,25.35833333 91.71666667,25.35833333 91.71666667,25.36666667</coordinates></LinearRing></innerBoundaryIs><innerBoundaryIs><LinearRing><coordinates>91.775,25.375 91.76666667,25.375 91.76666667,25.36666667 91.775,25.36666667 91.775,25.375</coordinates></LinearRing></innerBoundaryIs><innerBoundaryIs><LinearRing><coordinates>92.93333333,24.85833333 92.93333333,24.86666667 92.925,24.86666667 92.925,24.85833333 92.93333333,24.85833333</coordinates></LinearRing></innerBoundaryIs><innerBoundaryIs><LinearRing><coordinates>92.94166667,24.78333333 92.93333333,24.78333333 92.93333333,24.775 92.94166667,24.775 92.94166667,24.78333333</coordinates></LinearRing></innerBoundaryIs><innerBoundaryIs><LinearRing><coordinates>92.75,24.475 92.75833333,24.475 92.75833333,24.48333333 92.75833333,24.49166667 92.75,24.49166667 92.75,24.48333333 92.75,24.475</coordinates></LinearRing></innerBoundaryIs><innerBoundaryIs><LinearRing><coordinates>92.75833333,24.49166667 92.76666667,24.49166667 92.76666667,24.48333333 92.775,24.48333333 92.775,24.49166667 92.775,24.5 92.76666667,24.5 92.76666667,24.50833333 92.75833333,24.50833333 92.75833333,24.5 92.75833333,24.49166667</coordinates></LinearRing></innerBoundaryIs><innerBoundaryIs><LinearRing><coordinates>92.76666667,24.50833333 92.775,24.50833333 92.775,24.51666667 92.76666667,24.51666667 92.76666667,24.50833333</coordinates></LinearRing></innerBoundaryIs><innerBoundaryIs><LinearRing><coordinates>92.775,24.51666667 92.78333333,24.51666667 92.78333333,24.525 92.79166667,24.525 92.79166667,24.53333333 92.79166667,24.54166667 92.78333333,24.54166667 92.78333333,24.53333333 92.775,24.53333333 92.775,24.525 92.775,24.51666667</coordinates></LinearRing></innerBoundaryIs><innerBoundaryIs><LinearRing><coordinates>92.725,24.44166667 92.725,24.45 92.725,24.45833333 92.71666667,24.45833333 92.70833333,24.45833333 92.70833333,24.45 92.70833333,24.44166667 92.71666667,24.44166667 92.725,24.44166667</coordinates></LinearRing></innerBoundaryIs><innerBoundaryIs><LinearRing><coordinates>92.45833333,24.25 92.45833333,24.25833333 92.45,24.25833333 92.45,24.25 92.45833333,24.25</coordinates></LinearRing></innerBoundaryIs><innerBoundaryIs><LinearRing><coordinates>92.45833333,24.25833333 92.46666667,24.25833333 92.475,24.25833333 92.475,24.26666667 92.46666667,24.26666667 92.45833333,24.26666667 92.45833333,24.25833333</coordinates></LinearRing></innerBoundaryIs><innerBoundaryIs><LinearRing><coordinates>92.475,24.26666667 92.48333333,24.26666667 92.48333333,24.275 92.48333333,24.28333333 92.475,24.28333333 92.475,24.275 92.475,24.26666667</coordinates></LinearRing></innerBoundaryIs><innerBoundaryIs><LinearRing><coordinates>92.45,24.25833333 92.45,24.26666667 92.44166667,24.26666667 92.44166667,24.25833333 92.45,24.25833333</coordinates></LinearRing></innerBoundaryIs><innerBoundaryIs><LinearRing><coordinates>92.44166667,24.26666667 92.44166667,24.275 92.43333333,24.275 92.43333333,24.26666667 92.44166667,24.26666667</coordinates></LinearRing></innerBoundaryIs><innerBoundaryIs><LinearRing><coordinates>92.44166667,24.275 92.45,24.275 92.45,24.28333333 92.44166667,24.28333333 92.44166667,24.275</coordinates></LinearRing></innerBoundaryIs><innerBoundaryIs><LinearRing><coordinates>92.45,24.28333333 92.45833333,24.28333333 92.45833333,24.29166667 92.45,24.29166667 92.45,24.28333333</coordinates></LinearRing></innerBoundaryIs><innerBoundaryIs><LinearRing><coordinates>92.45833333,24.29166667 92.46666667,24.29166667 92.46666667,24.3 92.46666667,24.30833333 92.45833333,24.30833333 92.45833333,24.3 92.45833333,24.29166667</coordinates></LinearRing></innerBoundaryIs><innerBoundaryIs><LinearRing><coordinates>92.40833333,24.23333333 92.40833333,24.24166667 92.4,24.24166667 92.4,24.23333333 92.40833333,24.23333333</coordinates></LinearRing></innerBoundaryIs><innerBoundaryIs><LinearRing><coordinates>92.19166667,24.20833333 92.2,24.20833333 92.2,24.21666667 92.19166667,24.21666667 92.19166667,24.20833333</coordinates></LinearRing></innerBoundaryIs><innerBoundaryIs><LinearRing><coordinates>92.41666667,21.425 92.425,21.425 92.425,21.43333333 92.41666667,21.43333333 92.41666667,21.425</coordinates></LinearRing></innerBoundaryIs><innerBoundaryIs><LinearRing><coordinates>92.425,21.425 92.425,21.41666667 92.425,21.40833333 92.425,21.4 92.425,21.39166667 92.43333333,21.39166667 92.43333333,21.4 92.43333333,21.40833333 92.43333333,21.41666667 92.43333333,21.425 92.425,21.425</coordinates></LinearRing></innerBoundaryIs><innerBoundaryIs><LinearRing><coordinates>92.54166667,20.75 92.54166667,20.74166667 92.55,20.74166667 92.55,20.75 92.55,20.75833333 92.54166667,20.75833333 92.54166667,20.75</coordinates></LinearRing></innerBoundaryIs><innerBoundaryIs><LinearRing><coordinates>92.55,20.75833333 92.55833333,20.75833333 92.55833333,20.76666667 92.55,20.76666667 92.55,20.75833333</coordinates></LinearRing></innerBoundaryIs><innerBoundaryIs><LinearRing><coordinates>92.55833333,20.75 92.55833333,20.74166667 92.56666667,20.74166667 92.56666667,20.75 92.55833333,20.75</coordinates></LinearRing></innerBoundaryIs><innerBoundaryIs><LinearRing><coordinates>92.56666667,20.75 92.575,20.75 92.58333333,20.75 92.58333333,20.75833333 92.575,20.75833333 92.575,20.76666667 92.575,20.775 92.56666667,20.775 92.56666667,20.76666667 92.56666667,20.75833333 92.56666667,20.75</coordinates></LinearRing></innerBoundaryIs><innerBoundaryIs><LinearRing><coordinates>92.56666667,20.775 92.56666667,20.78333333 92.575,20.78333333 92.575,20.79166667 92.56666667,20.79166667 92.55833333,20.79166667 92.55833333,20.78333333 92.55833333,20.775 92.56666667,20.775</coordinates></LinearRing></innerBoundaryIs><innerBoundaryIs><LinearRing><coordinates>92.575,20.79166667 92.58333333,20.79166667 92.59166667,20.79166667 92.59166667,20.8 92.58333333,20.8 92.575,20.8 92.575,20.79166667</coordinates></LinearRing></innerBoundaryIs><innerBoundaryIs><LinearRing><coordinates>92.90833333,20.4 92.91666667,20.4 92.91666667,20.40833333 92.91666667,20.41666667 92.925,20.41666667 92.925,20.425 92.93333333,20.425 92.93333333,20.43333333 92.93333333,20.44166667 92.925,20.44166667 92.91666667,20.44166667 92.91666667,20.43333333 92.90833333,20.43333333 92.90833333,20.425 92.9,20.425 92.9,20.41666667 92.90833333,20.41666667 92.90833333,20.40833333 92.90833333,20.4</coordinates></LinearRing></innerBoundaryIs><innerBoundaryIs><LinearRing><coordinates>92.91666667,20.4 92.91666667,20.39166667 92.91666667,20.38333333 92.91666667,20.375 92.925,20.375 92.925,20.38333333 92.925,20.39166667 92.925,20.4 92.91666667,20.4</coordinates></LinearRing></innerBoundaryIs><innerBoundaryIs><LinearRing><coordinates>92.91666667,20.44166667 92.91666667,20.45 92.90833333,20.45 92.90833333,20.44166667 92.91666667,20.44166667</coordinates></LinearRing></innerBoundaryIs><innerBoundaryIs><LinearRing><coordinates>92.81666667,20.19166667 92.825,20.19166667 92.825,20.2 92.81666667,20.2 92.81666667,20.19166667</coordinates></LinearRing></innerBoundaryIs><innerBoundaryIs><LinearRing><coordinates>92.81666667,20.2 92.81666667,20.20833333 92.80833333,20.20833333 92.80833333,20.2 92.81666667,20.2</coordinates></LinearRing></innerBoundaryIs><innerBoundaryIs><LinearRing><coordinates>93.325,20.39166667 93.31666667,20.39166667 93.31666667,20.38333333 93.30833333,20.38333333 93.30833333,20.375 93.3,20.375 93.3,20.36666667 93.29166667,20.36666667 93.29166667,20.35833333 93.28333333,20.35833333 93.28333333,20.35 93.28333333,20.34166667 93.28333333,20.33333333 93.28333333,20.325 93.29166667,20.325 93.3,20.325 93.3,20.33333333 93.29166667,20.33333333 93.29166667,20.34166667 93.3,20.34166667 93.3,20.35 93.3,20.35833333 93.30833333,20.35833333 93.30833333,20.36666667 93.31666667,20.36666667 93.31666667,20.375 93.325,20.375 93.325,20.38333333 93.325,20.39166667</coordinates></LinearRing></innerBoundaryIs><innerBoundaryIs><LinearRing><coordinates>93.28333333,20.325 93.275,20.325 93.26666667,20.325 93.26666667,20.31666667 93.26666667,20.30833333 93.26666667,20.3 93.26666667,20.29166667 93.275,20.29166667 93.275,20.3 93.275,20.30833333 93.275,20.31666667 93.28333333,20.31666667 93.28333333,20.325</coordinates></LinearRing></innerBoundaryIs><innerBoundaryIs><LinearRing><coordinates>93.175,20.18333333 93.18333333,20.18333333 93.18333333,20.19166667 93.18333333,20.2 93.175,20.2 93.175,20.19166667 93.175,20.18333333</coordinates></LinearRing></innerBoundaryIs><innerBoundaryIs><LinearRing><coordinates>93.18333333,20.18333333 93.18333333,20.175 93.19166667,20.175 93.19166667,20.18333333 93.18333333,20.18333333</coordinates></LinearRing></innerBoundaryIs><innerBoundaryIs><LinearRing><coordinates>93.19166667,20.175 93.19166667,20.16666667 93.2,20.16666667 93.2,20.175 93.19166667,20.175</coordinates></LinearRing></innerBoundaryIs><innerBoundaryIs><LinearRing><coordinates>93.225,20.11666667 93.23333333,20.11666667 93.23333333,20.125 93.23333333,20.13333333 93.23333333,20.14166667 93.23333333,20.15 93.23333333,20.15833333 93.225,20.15833333 93.225,20.15 93.225,20.14166667 93.225,20.13333333 93.225,20.125 93.225,20.11666667</coordinates></LinearRing></innerBoundaryIs><innerBoundaryIs><LinearRing><coordinates>93.23333333,20.11666667 93.23333333,20.10833333 93.225,20.10833333 93.21666667,20.10833333 93.21666667,20.1 93.225,20.1 93.23333333,20.1 93.24166667,20.1 93.24166667,20.10833333 93.24166667,20.11666667 93.23333333,20.11666667</coordinates></LinearRing></innerBoundaryIs><innerBoundaryIs><LinearRing><coordinates>93.21666667,20.1 93.20833333,20.1 93.20833333,20.09166667 93.21666667,20.09166667 93.21666667,20.1</coordinates></LinearRing></innerBoundaryIs><innerBoundaryIs><LinearRing><coordinates>93.20833333,20.09166667 93.2,20.09166667 93.2,20.08333333 93.20833333,20.08333333 93.20833333,20.09166667</coordinates></LinearRing></innerBoundaryIs><innerBoundaryIs><LinearRing><coordinates>93.225,20.15833333 93.225,20.16666667 93.21666667,20.16666667 93.20833333,20.16666667 93.20833333,20.15833333 93.21666667,20.15833333 93.225,20.15833333</coordinates></LinearRing></innerBoundaryIs><innerBoundaryIs><LinearRing><coordinates>93.475,20.18333333 93.48333333,20.18333333 93.48333333,20.175 93.48333333,20.16666667 93.49166667,20.16666667 93.49166667,20.15833333 93.5,20.15833333 93.5,20.15 93.49166667,20.15 93.49166667,20.14166667 93.5,20.14166667 93.50833333,20.14166667 93.51666667,20.14166667 93.51666667,20.13333333 93.51666667,20.125 93.525,20.125 93.525,20.13333333 93.53333333,20.13333333 93.53333333,20.125 93.54166667,20.125 93.54166667,20.11666667 93.54166667,20.10833333 93.54166667,20.1 93.55,20.1 93.55,20.09166667 93.55833333,20.09166667 93.55833333,20.08333333 93.56666667,20.08333333 93.56666667,20.075 93.575,20.075 93.58333333,20.075 93.59166667,20.075 93.59166667,20.08333333 93.58333333,20.08333333 93.58333333,20.09166667 93.575,20.09166667 93.575,20.1 93.575,20.10833333 93.56666667,20.10833333 93.56666667,20.11666667 93.55833333,20.11666667 93.55833333,20.125 93.55,20.125 93.55,20.13333333 93.54166667,20.13333333 93.54166667,20.14166667 93.53333333,20.14166667 93.53333333,20.15 93.53333333,20.15833333 93.525,20.15833333 93.51666667,20.15833333 93.50833333,20.15833333 93.50833333,20.16666667 93.50833333,20.175 93.5,20.175 93.49166667,20.175 93.49166667,20.18333333 93.49166667,20.19166667 93.49166667,20.2 93.48333333,20.2 93.48333333,20.20833333 93.48333333,20.21666667 93.49166667,20.21666667 93.49166667,20.225 93.48333333,20.225 93.48333333,20.23333333 93.49166667,20.23333333 93.5,20.23333333 93.5,20.225 93.5,20.21666667 93.5,20.20833333 93.50833333,20.20833333 93.50833333,20.2 93.50833333,20.19166667 93.51666667,20.19166667 93.525,20.19166667 93.525,20.18333333 93.53333333,20.18333333 93.53333333,20.175 93.53333333,20.16666667 93.54166667,20.16666667 93.55,20.16666667 93.55,20.175 93.54166667,20.175 93.54166667,20.18333333 93.54166667,20.19166667 93.55,20.19166667 93.55,20.18333333 93.55833333,20.18333333 93.55833333,20.175 93.55833333,20.16666667 93.56666667,20.16666667 93.575,20.16666667 93.575,20.15833333 93.58333333,20.15833333 93.58333333,20.15 93.59166667,20.15 93.59166667,20.14166667 93.6,20.14166667 93.6,20.13333333 93.60833333,20.13333333 93.60833333,20.14166667 93.60833333,20.15 93.60833333,20.15833333 93.6,20.15833333 93.59166667,20.15833333 93.59166667,20.16666667 93.59166667,20.175 93.59166667,20.18333333 93.58333333,20.18333333 93.58333333,20.19166667 93.575,20.19166667 93.56666667,20.19166667 93.55833333,20.19166667 93.55833333,20.2 93.55833333,20.20833333 93.56666667,20.20833333 93.56666667,20.21666667 93.55833333,20.21666667 93.55,20.21666667 93.55,20.225 93.54166667,20.225 93.54166667,20.23333333 93.54166667,20.24166667 93.53333333,20.24166667 93.53333333,20.25 93.53333333,20.25833333 93.53333333,20.26666667 93.525,20.26666667 93.525,20.25833333 93.525,20.25 93.51666667,20.25 93.51666667,20.25833333 93.50833333,20.25833333 93.50833333,20.25 93.50833333,20.24166667 93.5,20.24166667 93.5,20.25 93.5,20.25833333 93.49166667,20.25833333 93.49166667,20.26666667 93.5,20.26666667 93.50833333,20.26666667 93.51666667,20.26666667 93.51666667,20.275 93.525,20.275 93.525,20.28333333 93.51666667,20.28333333 93.51666667,20.29166667 93.50833333,20.29166667 93.50833333,20.3 93.5,20.3 93.49166667,20.3 93.48333333,20.3 93.475,20.3 93.475,20.29166667 93.475,20.28333333 93.48333333,20.28333333 93.48333333,20.275 93.48333333,20.26666667 93.48333333,20.25833333 93.475,20.25833333 93.46666667,20.25833333 93.45833333,20.25833333 93.45833333,20.25 93.45833333,20.24166667 93.45833333,20.23333333 93.45833333,20.225 93.45833333,20.21666667 93.45833333,20.20833333 93.46666667,20.20833333 93.46666667,20.2 93.46666667,20.19166667 93.475,20.19166667 93.475,20.18333333</coordinates></LinearRing></innerBoundaryIs><innerBoundaryIs><LinearRing><coordinates>93.45833333,20.25833333 93.45833333,20.26666667 93.45833333,20.275 93.45,20.275 93.45,20.26666667 93.45,20.25833333 93.45833333,20.25833333</coordinates></LinearRing></innerBoundaryIs><innerBoundaryIs><LinearRing><coordinates>93.55833333,19.95 93.56666667,19.95 93.56666667,19.95833333 93.55833333,19.95833333 93.55833333,19.95</coordinates></LinearRing></innerBoundaryIs><innerBoundaryIs><LinearRing><coordinates>93.56666667,19.95833333 93.575,19.95833333 93.575,19.96666667 93.56666667,19.96666667 93.56666667,19.95833333</coordinates></LinearRing></innerBoundaryIs><innerBoundaryIs><LinearRing><coordinates>93.21666667,20.3 93.225,20.3 93.225,20.30833333 93.21666667,20.30833333 93.21666667,20.3</coordinates></LinearRing></innerBoundaryIs><innerBoundaryIs><LinearRing><coordinates>93.21666667,20.30833333 93.21666667,20.31666667 93.21666667,20.325 93.21666667,20.33333333 93.21666667,20.34166667 93.21666667,20.35 93.20833333,20.35 93.20833333,20.34166667 93.20833333,20.33333333 93.20833333,20.325 93.2,20.325 93.19166667,20.325 93.19166667,20.31666667 93.2,20.31666667 93.20833333,20.31666667 93.20833333,20.30833333 93.21666667,20.30833333</coordinates></LinearRing></innerBoundaryIs><innerBoundaryIs><LinearRing><coordinates>93.19166667,20.325 93.19166667,20.33333333 93.18333333,20.33333333 93.175,20.33333333 93.16666667,20.33333333 93.16666667,20.325 93.175,20.325 93.18333333,20.325 93.19166667,20.325</coordinates></LinearRing></innerBoundaryIs><innerBoundaryIs><LinearRing><coordinates>93.21666667,20.24166667 93.21666667,20.23333333 93.225,20.23333333 93.225,20.24166667 93.21666667,20.24166667</coordinates></LinearRing></innerBoundaryIs><innerBoundaryIs><LinearRing><coordinates>93.21666667,20.23333333 93.20833333,20.23333333 93.20833333,20.225 93.21666667,20.225 93.21666667,20.23333333</coordinates></LinearRing></innerBoundaryIs><innerBoundaryIs><LinearRing><coordinates>93.24166667,20.24166667 93.25,20.24166667 93.25,20.25 93.25,20.25833333 93.25,20.26666667 93.24166667,20.26666667 93.24166667,20.25833333 93.24166667,20.25 93.24166667,20.24166667</coordinates></LinearRing></innerBoundaryIs><innerBoundaryIs><LinearRing><coordinates>93.24166667,20.26666667 93.24166667,20.275 93.23333333,20.275 93.23333333,20.26666667 93.24166667,20.26666667</coordinates></LinearRing></innerBoundaryIs><innerBoundaryIs><LinearRing><coordinates>93.2,20.21666667 93.2,20.20833333 93.20833333,20.20833333 93.20833333,20.21666667 93.2,20.21666667</coordinates></LinearRing></innerBoundaryIs><innerBoundaryIs><LinearRing><coordinates>93.2,20.20833333 93.19166667,20.20833333 93.19166667,20.2 93.2,20.2 93.2,20.20833333</coordinates></LinearRing></innerBoundaryIs><innerBoundaryIs><LinearRing><coordinates>93.36666667,20.24166667 93.375,20.24166667 93.375,20.25 93.375,20.25833333 93.36666667,20.25833333 93.36666667,20.25 93.36666667,20.24166667</coordinates></LinearRing></innerBoundaryIs><innerBoundaryIs><LinearRing><coordinates>93.375,20.24166667 93.375,20.23333333 93.38333333,20.23333333 93.38333333,20.24166667 93.375,20.24166667</coordinates></LinearRing></innerBoundaryIs><innerBoundaryIs><LinearRing><coordinates>93.36666667,20.25833333 93.36666667,20.26666667 93.36666667,20.275 93.35833333,20.275 93.35833333,20.26666667 93.35833333,20.25833333 93.36666667,20.25833333</coordinates></LinearRing></innerBoundaryIs><innerBoundaryIs><LinearRing><coordinates>93.425,20.34166667 93.43333333,20.34166667 93.43333333,20.35 93.43333333,20.35833333 93.425,20.35833333 93.425,20.35 93.425,20.34166667</coordinates></LinearRing></innerBoundaryIs><innerBoundaryIs><LinearRing><coordinates>93.425,20.35833333 93.425,20.36666667 93.41666667,20.36666667 93.41666667,20.35833333 93.425,20.35833333</coordinates></LinearRing></innerBoundaryIs><innerBoundaryIs><LinearRing><coordinates>93.125,20.5 93.125,20.49166667 93.13333333,20.49166667 93.13333333,20.5 93.125,20.5</coordinates></LinearRing></innerBoundaryIs><innerBoundaryIs><LinearRing><coordinates>93.125,20.49166667 93.11666667,20.49166667 93.11666667,20.48333333 93.125,20.48333333 93.125,20.49166667</coordinates></LinearRing></innerBoundaryIs><innerBoundaryIs><LinearRing><coordinates>93.29166667,20.70833333 93.29166667,20.7 93.3,20.7 93.3,20.70833333 93.29166667,20.70833333</coordinates></LinearRing></innerBoundaryIs><innerBoundaryIs><LinearRing><coordinates>93.3,20.70833333 93.30833333,20.70833333 93.30833333,20.71666667 93.3,20.71666667 93.3,20.70833333</coordinates></LinearRing></innerBoundaryIs><innerBoundaryIs><LinearRing><coordinates>92.575,20.70833333 92.58333333,20.70833333 92.59166667,20.70833333 92.59166667,20.71666667 92.58333333,20.71666667 92.58333333,20.725 92.575,20.725 92.56666667,20.725 92.56666667,20.71666667 92.575,20.71666667 92.575,20.70833333</coordinates></LinearRing></innerBoundaryIs><innerBoundaryIs><LinearRing><coordinates>92.58333333,20.725 92.59166667,20.725 92.59166667,20.73333333 92.58333333,20.73333333 92.58333333,20.725</coordinates></LinearRing></innerBoundaryIs><innerBoundaryIs><LinearRing><coordinates>92.56666667,20.725 92.56666667,20.73333333 92.55833333,20.73333333 92.55833333,20.725 92.56666667,20.725</coordinates></LinearRing></innerBoundaryIs><innerBoundaryIs><LinearRing><coordinates>92.58333333,20.69166667 92.59166667,20.69166667 92.59166667,20.7 92.58333333,20.7 92.58333333,20.69166667</coordinates></LinearRing></innerBoundaryIs><innerBoundaryIs><LinearRing><coordinates>92.59166667,20.69166667 92.59166667,20.68333333 92.6,20.68333333 92.6,20.69166667 92.59166667,20.69166667</coordinates></LinearRing></innerBoundaryIs><innerBoundaryIs><LinearRing><coordinates>92.6,20.68333333 92.6,20.675 92.60833333,20.675 92.60833333,20.68333333 92.6,20.68333333</coordinates></LinearRing></innerBoundaryIs><innerBoundaryIs><LinearRing><coordinates>92.825,21.05833333 92.81666667,21.05833333 92.81666667,21.06666667 92.81666667,21.075 92.80833333,21.075 92.80833333,21.08333333 92.81666667,21.08333333 92.81666667,21.09166667 92.81666667,21.1 92.81666667,21.10833333 92.81666667,21.11666667 92.80833333,21.11666667 92.80833333,21.125 92.8,21.125 92.8,21.13333333 92.80833333,21.13333333 92.80833333,21.14166667 92.8,21.14166667 92.8,21.15 92.79166667,21.15 92.79166667,21.14166667 92.78333333,21.14166667 92.78333333,21.13333333 92.78333333,21.125 92.775,21.125 92.775,21.11666667 92.775,21.10833333 92.76666667,21.10833333 92.75833333,21.10833333 92.75833333,21.1 92.75833333,21.09166667 92.75833333,21.08333333 92.75833333,21.075 92.76666667,21.075 92.76666667,21.08333333 92.775,21.08333333 92.78333333,21.08333333 92.79166667,21.08333333 92.79166667,21.075 92.78333333,21.075 92.78333333,21.06666667 92.78333333,21.05833333 92.79166667,21.05833333 92.79166667,21.06666667 92.8,21.06666667 92.8,21.05833333 92.80833333,21.05833333 92.80833333,21.05 92.8,21.05 92.8,21.04166667 92.79166667,21.04166667 92.78333333,21.04166667 92.78333333,21.03333333 92.79166667,21.03333333 92.79166667,21.025 92.79166667,21.01666667 92.78333333,21.01666667 92.78333333,21.00833333 92.78333333,21.0 92.79166667,21.0 92.79166667,20.99166667 92.78333333,20.99166667 92.78333333,20.98333333 92.78333333,20.975 92.79166667,20.975 92.8,20.975 92.80833333,20.975 92.80833333,20.98333333 92.81666667,20.98333333 92.81666667,20.975 92.825,20.975 92.825,20.96666667 92.825,20.95833333 92.825,20.95 92.825,20.94166667 92.825,20.93333333 92.83333333,20.93333333 92.83333333,20.925 92.83333333,20.91666667 92.84166667,20.91666667 92.84166667,20.90833333 92.83333333,20.90833333 92.83333333,20.9 92.84166667,20.9 92.84166667,20.89166667 92.85,20.89166667 92.85,20.88333333 92.85,20.875 92.85,20.86666667 92.85,20.85833333 92.85833333,20.85833333 92.85833333,20.86666667 92.85833333,20.875 92.85833333,20.88333333 92.85833333,20.89166667 92.85833333,20.9 92.85,20.9 92.85,20.90833333 92.85,20.91666667 92.85,20.925 92.84166667,20.925 92.84166667,20.93333333 92.84166667,20.94166667 92.83333333,20.94166667 92.83333333,20.95 92.84166667,20.95 92.84166667,20.95833333 92.84166667,20.96666667 92.83333333,20.96666667 92.83333333,20.975 92.83333333,20.98333333 92.83333333,20.99166667 92.83333333,21.0 92.825,21.0 92.825,21.00833333 92.825,21.01666667 92.825,21.025 92.825,21.03333333 92.83333333,21.03333333 92.83333333,21.04166667 92.83333333,21.05 92.825,21.05 92.825,21.05833333</coordinates></LinearRing></innerBoundaryIs><innerBoundaryIs><LinearRing><coordinates>92.85833333,20.85833333 92.85833333,20.85 92.85833333,20.84166667 92.86666667,20.84166667 92.86666667,20.85 92.86666667,20.85833333 92.85833333,20.85833333</coordinates></LinearRing></innerBoundaryIs><innerBoundaryIs><LinearRing><coordinates>92.29166667,21.05833333 92.29166667,21.05 92.3,21.05 92.3,21.05833333 92.29166667,21.05833333</coordinates></LinearRing></innerBoundaryIs><innerBoundaryIs><LinearRing><coordinates>92.29166667,21.05 92.28333333,21.05 92.28333333,21.04166667 92.29166667,21.04166667 92.29166667,21.05</coordinates></LinearRing></innerBoundaryIs><innerBoundaryIs><LinearRing><coordinates>92.3,21.05833333 92.30833333,21.05833333 92.31666667,21.05833333 92.31666667,21.06666667 92.30833333,21.06666667 92.3,21.06666667 92.3,21.05833333</coordinates></LinearRing></innerBoundaryIs><innerBoundaryIs><LinearRing><coordinates>93.175,20.9 93.175,20.89166667 93.18333333,20.89166667 93.18333333,20.9 93.18333333,20.90833333 93.175,20.90833333 93.175,20.9</coordinates></LinearRing></innerBoundaryIs><innerBoundaryIs><LinearRing><coordinates>93.175,20.89166667 93.16666667,20.89166667 93.16666667,20.88333333 93.175,20.88333333 93.175,20.89166667</coordinates></LinearRing></innerBoundaryIs><innerBoundaryIs><LinearRing><coordinates>93.175,20.88333333 93.175,20.875 93.175,20.86666667 93.175,20.85833333 93.18333333,20.85833333 93.18333333,20.85 93.19166667,20.85 93.2,20.85 93.2,20.85833333 93.19166667,20.85833333 93.19166667,20.86666667 93.19166667,20.875 93.18333333,20.875 93.18333333,20.88333333 93.175,20.88333333</coordinates></LinearRing></innerBoundaryIs><innerBoundaryIs><LinearRing><coordinates>93.2,20.85 93.2,20.84166667 93.20833333,20.84166667 93.20833333,20.85 93.2,20.85</coordinates></LinearRing></innerBoundaryIs><innerBoundaryIs><LinearRing><coordinates>93.175,20.90833333 93.175,20.91666667 93.175,20.925 93.175,20.93333333 93.16666667,20.93333333 93.16666667,20.925 93.16666667,20.91666667 93.16666667,20.90833333 93.175,20.90833333</coordinates></LinearRing></innerBoundaryIs><innerBoundaryIs><LinearRing><coordinates>92.375,20.825 92.375,20.81666667 92.375,20.80833333 92.38333333,20.80833333 92.38333333,20.81666667 92.38333333,20.825 92.375,20.825</coordinates></LinearRing></innerBoundaryIs><innerBoundaryIs><LinearRing><coordinates>92.375,20.80833333 92.36666667,20.80833333 92.36666667,20.8 92.375,20.8 92.375,20.80833333</coordinates></LinearRing></innerBoundaryIs><innerBoundaryIs><LinearRing><coordinates>93.2,20.825 93.20833333,20.825 93.20833333,20.83333333 93.2,20.83333333 93.2,20.825</coordinates></LinearRing></innerBoundaryIs><innerBoundaryIs><LinearRing><coordinates>93.20833333,20.825 93.20833333,20.81666667 93.20833333,20.80833333 93.21666667,20.80833333 93.21666667,20.81666667 93.21666667,20.825 93.20833333,20.825</coordinates></LinearRing></innerBoundaryIs><innerBoundaryIs><LinearRing><coordinates>92.30833333,20.95 92.31666667,20.95 92.31666667,20.95833333 92.30833333,20.95833333 92.30833333,20.95</coordinates></LinearRing></innerBoundaryIs><innerBoundaryIs><LinearRing><coordinates>92.30833333,20.95833333 92.30833333,20.96666667 92.3,20.96666667 92.3,20.95833333 92.30833333,20.95833333</coordinates></LinearRing></innerBoundaryIs><innerBoundaryIs><LinearRing><coordinates>92.74166667,21.025 92.74166667,21.01666667 92.74166667,21.00833333 92.74166667,21.0 92.75,21.0 92.75833333,21.0 92.75833333,21.00833333 92.75,21.00833333 92.75,21.01666667 92.75,21.025 92.75,21.03333333 92.75833333,21.03333333 92.75833333,21.04166667 92.75,21.04166667 92.74166667,21.04166667 92.74166667,21.03333333 92.74166667,21.025</coordinates></LinearRing></innerBoundaryIs><innerBoundaryIs><LinearRing><coordinates>92.75833333,21.03333333 92.75833333,21.025 92.76666667,21.025 92.76666667,21.03333333 92.75833333,21.03333333</coordinates></LinearRing></innerBoundaryIs><innerBoundaryIs><LinearRing><coordinates>92.75833333,21.04166667 92.76666667,21.04166667 92.76666667,21.05 92.76666667,21.05833333 92.75833333,21.05833333 92.75833333,21.05 92.75833333,21.04166667</coordinates></LinearRing></innerBoundaryIs><innerBoundaryIs><LinearRing><coordinates>92.46666667,21.23333333 92.46666667,21.225 92.475,21.225 92.475,21.21666667 92.48333333,21.21666667 92.48333333,21.225 92.48333333,21.23333333 92.475,21.23333333 92.475,21.24166667 92.475,21.25 92.46666667,21.25 92.46666667,21.25833333 92.45833333,21.25833333 92.45833333,21.25 92.45833333,21.24166667 92.46666667,21.24166667 92.46666667,21.23333333</coordinates></LinearRing></innerBoundaryIs><innerBoundaryIs><LinearRing><coordinates>92.45833333,21.25833333 92.45833333,21.26666667 92.46666667,21.26666667 92.46666667,21.275 92.45833333,21.275 92.45833333,21.28333333 92.45,21.28333333 92.45,21.29166667 92.45,21.3 92.45,21.30833333 92.45,21.31666667 92.44166667,21.31666667 92.44166667,21.325 92.44166667,21.33333333 92.43333333,21.33333333 92.43333333,21.325 92.43333333,21.31666667 92.43333333,21.30833333 92.43333333,21.3 92.44166667,21.3 92.44166667,21.29166667 92.44166667,21.28333333 92.44166667,21.275 92.45,21.275 92.45,21.26666667 92.45,21.25833333 92.45833333,21.25833333</coordinates></LinearRing></innerBoundaryIs><innerBoundaryIs><LinearRing><coordinates>92.8,21.23333333 92.8,21.225 92.80833333,21.225 92.80833333,21.21666667 92.81666667,21.21666667 92.825,21.21666667 92.825,21.225 92.825,21.23333333 92.81666667,21.23333333 92.81666667,21.24166667 92.825,21.24166667 92.825,21.25 92.81666667,21.25 92.80833333,21.25 92.80833333,21.24166667 92.8,21.24166667 92.8,21.23333333</coordinates></LinearRing></innerBoundaryIs><innerBoundaryIs><LinearRing><coordinates>92.80833333,21.25 92.80833333,21.25833333 92.8,21.25833333 92.8,21.25 92.80833333,21.25</coordinates></LinearRing></innerBoundaryIs><innerBoundaryIs><LinearRing><coordinates>92.84166667,21.23333333 92.84166667,21.225 92.84166667,21.21666667 92.84166667,21.20833333 92.84166667,21.2 92.85,21.2 92.85,21.19166667 92.85833333,21.19166667 92.85833333,21.18333333 92.85833333,21.175 92.86666667,21.175 92.86666667,21.16666667 92.86666667,21.15833333 92.875,21.15833333 92.88333333,21.15833333 92.88333333,21.15 92.875,21.15 92.875,21.14166667 92.88333333,21.14166667 92.88333333,21.13333333 92.89166667,21.13333333 92.89166667,21.125 92.89166667,21.11666667 92.9,21.11666667 92.9,21.125 92.9,21.13333333 92.90833333,21.13333333 92.90833333,21.14166667 92.90833333,21.15 92.90833333,21.15833333 92.9,21.15833333 92.9,21.16666667 92.9,21.175 92.9,21.18333333 92.89166667,21.18333333 92.89166667,21.19166667 92.88333333,21.19166667 92.875,21.19166667 92.875,21.2 92.86666667,21.2 92.86666667,21.20833333 92.86666667,21.21666667 92.86666667,21.225 92.86666667,21.23333333 92.85833333,21.23333333 92.85833333,21.24166667 92.86666667,21.24166667 92.86666667,21.25 92.875,21.25 92.875,21.25833333 92.86666667,21.25833333 92.86666667,21.26666667 92.85833333,21.26666667 92.85833333,21.275 92.86666667,21.275 92.86666667,21.28333333 92.85833333,21.28333333 92.85,21.28333333 92.85,21.29166667 92.84166667,21.29166667 92.84166667,21.3 92.84166667,21.30833333 92.83333333,21.30833333 92.83333333,21.3 92.83333333,21.29166667 92.83333333,21.28333333 92.83333333,21.275 92.84166667,21.275 92.84166667,21.26666667 92.84166667,21.25833333 92.83333333,21.25833333 92.83333333,21.25 92.84166667,21.25 92.84166667,21.24166667 92.84166667,21.23333333</coordinates></LinearRing></innerBoundaryIs><innerBoundaryIs><LinearRing><coordinates>92.90833333,21.15833333 92.91666667,21.15833333 92.91666667,21.16666667 92.90833333,21.16666667 92.90833333,21.15833333</coordinates></LinearRing></innerBoundaryIs><innerBoundaryIs><LinearRing><coordinates>92.79166667,21.375 92.8,21.375 92.8,21.38333333 92.79166667,21.38333333 92.79166667,21.375</coordinates></LinearRing></innerBoundaryIs><innerBoundaryIs><LinearRing><coordinates>92.79166667,21.38333333 92.79166667,21.39166667 92.79166667,21.4 92.79166667,21.40833333 92.78333333,21.40833333 92.78333333,21.4 92.78333333,21.39166667 92.78333333,21.38333333 92.79166667,21.38333333</coordinates></LinearRing></innerBoundaryIs><innerBoundaryIs><LinearRing><coordinates>92.425,21.36666667 92.43333333,21.36666667 92.43333333,21.375 92.43333333,21.38333333 92.425,21.38333333 92.41666667,21.38333333 92.41666667,21.375 92.425,21.375 92.425,21.36666667</coordinates></LinearRing></innerBoundaryIs><innerBoundaryIs><LinearRing><coordinates>92.43333333,21.36666667 92.43333333,21.35833333 92.44166667,21.35833333 92.44166667,21.36666667 92.43333333,21.36666667</coordinates></LinearRing></innerBoundaryIs><innerBoundaryIs><LinearRing><coordinates>92.36666667,22.20833333 92.36666667,22.2 92.375,22.2 92.375,22.20833333 92.36666667,22.20833333</coordinates></LinearRing></innerBoundaryIs><innerBoundaryIs><LinearRing><coordinates>92.36666667,22.2 92.35833333,22.2 92.35833333,22.19166667 92.36666667,22.19166667 92.36666667,22.2</coordinates></LinearRing></innerBoundaryIs><innerBoundaryIs><LinearRing><coordinates>92.325,22.09166667 92.325,22.08333333 92.33333333,22.08333333 92.33333333,22.09166667 92.325,22.09166667</coordinates></LinearRing></innerBoundaryIs><innerBoundaryIs><LinearRing><coordinates>92.33333333,22.09166667 92.34166667,22.09166667 92.34166667,22.1 92.34166667,22.10833333 92.33333333,22.10833333 92.33333333,22.1 92.33333333,22.09166667</coordinates></LinearRing></innerBoundaryIs><innerBoundaryIs><LinearRing><coordinates>92.14166667,22.49166667 92.14166667,22.48333333 92.15,22.48333333 92.15833333,22.48333333 92.15833333,22.475 92.15833333,22.46666667 92.16666667,22.46666667 92.16666667,22.45833333 92.175,22.45833333 92.175,22.45 92.18333333,22.45 92.18333333,22.45833333 92.18333333,22.46666667 92.18333333,22.475 92.18333333,22.48333333 92.175,22.48333333 92.175,22.49166667 92.16666667,22.49166667 92.16666667,22.5 92.15833333,22.5 92.15833333,22.49166667 92.15,22.49166667 92.14166667,22.49166667</coordinates></LinearRing></innerBoundaryIs><innerBoundaryIs><LinearRing><coordinates>92.18333333,22.45 92.18333333,22.44166667 92.19166667,22.44166667 92.19166667,22.45 92.18333333,22.45</coordinates></LinearRing></innerBoundaryIs><innerBoundaryIs><LinearRing><coordinates>91.85833333,22.34166667 91.85833333,22.33333333 91.85,22.33333333 91.85,22.325 91.84166667,22.325 91.84166667,22.31666667 91.85,22.31666667 91.85833333,22.31666667 91.86666667,22.31666667 91.86666667,22.325 91.86666667,22.33333333 91.875,22.33333333 91.875,22.34166667 91.875,22.35 91.86666667,22.35 91.86666667,22.34166667 91.85833333,22.34166667</coordinates></LinearRing></innerBoundaryIs><innerBoundaryIs><LinearRing><coordinates>91.875,22.35 91.88333333,22.35 91.88333333,22.35833333 91.88333333,22.36666667 91.88333333,22.375 91.88333333,22.38333333 91.875,22.38333333 91.875,22.375 91.875,22.36666667 91.875,22.35833333 91.875,22.35</coordinates></LinearRing></innerBoundaryIs><innerBoundaryIs><LinearRing><coordinates>91.88333333,22.38333333 91.89166667,22.38333333 91.89166667,22.39166667 91.88333333,22.39166667 91.88333333,22.38333333</coordinates></LinearRing></innerBoundaryIs><innerBoundaryIs><LinearRing><coordinates>91.89166667,22.39166667 91.9,22.39166667 91.9,22.4 91.90833333,22.4 91.90833333,22.40833333 91.9,22.40833333 91.89166667,22.40833333 91.89166667,22.4 91.89166667,22.39166667</coordinates></LinearRing></innerBoundaryIs><innerBoundaryIs><LinearRing><coordinates>91.90833333,22.40833333 91.91666667,22.40833333 91.925,22.40833333 91.925,22.41666667 91.91666667,22.41666667 91.90833333,22.41666667 91.90833333,22.40833333</coordinates></LinearRing></innerBoundaryIs><innerBoundaryIs><LinearRing><coordinates>92.0,22.41666667 92.0,22.40833333 92.00833333,22.40833333 92.01666667,22.40833333 92.01666667,22.41666667 92.00833333,22.41666667 92.0,22.41666667</coordinates></LinearRing></innerBoundaryIs><innerBoundaryIs><LinearRing><coordinates>92.0,22.40833333 91.99166667,22.40833333 91.98333333,22.40833333 91.98333333,22.41666667 91.975,22.41666667 91.96666667,22.41666667 91.95833333,22.41666667 91.95833333,22.40833333 91.96666667,22.40833333 91.975,22.40833333 91.975,22.4 91.98333333,22.4 91.99166667,22.4 92.0,22.4 92.0,22.40833333</coordinates></LinearRing></innerBoundaryIs><innerBoundaryIs><LinearRing><coordinates>92.01666667,22.41666667 92.025,22.41666667 92.025,22.425 92.01666667,22.425 92.01666667,22.41666667</coordinates></LinearRing></innerBoundaryIs><innerBoundaryIs><LinearRing><coordinates>92.05,22.44166667 92.05833333,22.44166667 92.06666667,22.44166667 92.06666667,22.45 92.05833333,22.45 92.05,22.45 92.05,22.44166667</coordinates></LinearRing></innerBoundaryIs><innerBoundaryIs><LinearRing><coordinates>92.06666667,22.44166667 92.06666667,22.43333333 92.075,22.43333333 92.08333333,22.43333333 92.08333333,22.44166667 92.075,22.44166667 92.06666667,22.44166667</coordinates></LinearRing></innerBoundaryIs><innerBoundaryIs><LinearRing><coordinates>91.45833333,22.80833333 91.46666667,22.80833333 91.46666667,22.81666667 91.45833333,22.81666667 91.45833333,22.80833333</coordinates></LinearRing></innerBoundaryIs><innerBoundaryIs><LinearRing><coordinates>91.46666667,22.81666667 91.475,22.81666667 91.475,22.825 91.46666667,22.825 91.46666667,22.81666667</coordinates></LinearRing></innerBoundaryIs><innerBoundaryIs><LinearRing><coordinates>89.95,24.0 89.95833333,24.0 89.95833333,24.00833333 89.95,24.00833333 89.95,24.0</coordinates></LinearRing></innerBoundaryIs><innerBoundaryIs><LinearRing><coordinates>89.95833333,24.00833333 89.96666667,24.00833333 89.975,24.00833333 89.975,24.01666667 89.96666667,24.016666
[truncated: 75,251 more chars]
