# Supplementary material for: Species conservation profiles of a random sample of world spiders IV: Scytodidae to Zoropsidae
Source: Biodivers Data J. 2018 Dec 14;(6):e30842. doi: 10.3897/BDJ.6.e30842 (PMC6303285; doi:10.3897/BDJ.6.e30842)
Supplement: Supplementary material 37 — Distribution of Ozyptila conspurcata Thorell, 1877 [file bdj-06-e30842-s037.kml]

<?xml version="1.0" encoding="utf-8" ?>
<kml xmlns="http://www.opengis.net/kml/2.2">
<Document id="root_doc">
<Schema name="Ozyptila_conspurcata.kml" id="Ozyptila_conspurcata.kml">
	<SimpleField name="layer" type="float"></SimpleField>
</Schema>
<Folder><name>Ozyptila_conspurcata.kml</name>
  <Placemark>
	<Style><LineStyle><color>ff0000ff</color></LineStyle><PolyStyle><fill>0</fill></PolyStyle></Style>
	<ExtendedData><SchemaData schemaUrl="#Ozyptila_conspurcata.kml">
		<SimpleData name="layer">1</SimpleData>
	</SchemaData></ExtendedData>
      <MultiGeometry><Polygon><outerBoundaryIs><LinearRing><coordinates>-87.75,31.41666667 -87.66666667,31.41666667 -87.66666667,31.33333333 -87.75,31.33333333 -87.75,31.41666667</coordinates></LinearRing></outerBoundaryIs></Polygon><Polygon><outerBoundaryIs><LinearRing><coordinates>-84.0,32.16666667 -83.91666667,32.16666667 -83.91666667,32.08333333 -84.0,32.08333333 -84.0,32.16666667</coordinates></LinearRing></outerBoundaryIs></Polygon><Polygon><outerBoundaryIs><LinearRing><coordinates>-110.66666667,32.41666667 -110.66666667,32.33333333 -110.75,32.33333333 -110.75,32.41666667 -110.83333333,32.41666667 -110.83333333,32.5 -110.75,32.5 -110.66666667,32.5 -110.66666667,32.41666667</coordinates></LinearRing></outerBoundaryIs></Polygon><Polygon><outerBoundaryIs><LinearRing><coordinates>-82.66666667,32.66666667 -82.58333333,32.66666667 -82.58333333,32.58333333 -82.66666667,32.58333333 -82.66666667,32.66666667</coordinates></LinearRing></outerBoundaryIs></Polygon><Polygon><outerBoundaryIs><LinearRing><coordinates>-110.33333333,32.66666667 -110.25,32.66666667 -110.25,32.58333333 -110.33333333,32.58333333 -110.33333333,32.66666667</coordinates></LinearRing></outerBoundaryIs></Polygon><Polygon><outerBoundaryIs><LinearRing><coordinates>-110.25,33.0 -110.25,32.91666667 -110.33333333,32.91666667 -110.33333333,33.0 -110.33333333,33.08333333 -110.25,33.08333333 -110.25,33.0</coordinates></LinearRing></outerBoundaryIs></Polygon><Polygon><outerBoundaryIs><LinearRing><coordinates>-109,33 -108.91666667,33.0 -108.91666667,32.91666667 -109.0,32.91666667 -109,33</coordinates></LinearRing></outerBoundaryIs></Polygon><Polygon><outerBoundaryIs><LinearRing><coordinates>-109.83333333,32.66666667 -109.83333333,32.58333333 -109.91666667,32.58333333 -109.91666667,32.66666667 -110.0,32.66666667 -110.08333333,32.66666667 -110.08333333,32.75 -110.0,32.75 -109.91666667,32.75 -109.83333333,32.75 -109.83333333,32.66666667</coordinates></LinearRing></outerBoundaryIs></Polygon><Polygon><outerBoundaryIs><LinearRing><coordinates>-110.25,32.91666667 -110.16666667,32.91666667 -110.16666667,32.83333333 -110.25,32.83333333 -110.25,32.91666667</coordinates></LinearRing></outerBoundaryIs></Polygon><Polygon><outerBoundaryIs><LinearRing><coordinates>-108.08333333,32.91666667 -108.08333333,32.83333333 -108.16666667,32.83333333 -108.25,32.83333333 -108.25,32.91666667 -108.33333333,32.91666667 -108.33333333,33.0 -108.25,33.0 -108.16666667,33.0 -108.08333333,33.0 -108.08333333,32.91666667</coordinates></LinearRing></outerBoundaryIs></Polygon><Polygon><outerBoundaryIs><LinearRing><coordinates>-111.83333333,34.0 -111.75,34.0 -111.75,33.91666667 -111.83333333,33.91666667 -111.83333333,34.0</coordinates></LinearRing></outerBoundaryIs></Polygon><Polygon><outerBoundaryIs><LinearRing><coordinates>-101.58333333,34.66666667 -101.5,34.66666667 -101.5,34.58333333 -101.58333333,34.58333333 -101.58333333,34.66666667</coordinates></LinearRing></outerBoundaryIs></Polygon><Polygon><outerBoundaryIs><LinearRing><coordinates>-104.58333333,35.08333333 -104.5,35.08333333 -104.5,35.0 -104.58333333,35.0 -104.58333333,35.08333333</coordinates></LinearRing></outerBoundaryIs></Polygon><Polygon><outerBoundaryIs><LinearRing><coordinates>-85.5,34.75 -85.5,34.66666667 -85.58333333,34.66666667 -85.58333333,34.75 -85.58333333,34.83333333 -85.5,34.83333333 -85.5,34.75</coordinates></LinearRing></outerBoundaryIs></Polygon><Polygon><outerBoundaryIs><LinearRing><coordinates>-115.41666667,35.25 -115.33333333,35.25 -115.33333333,35.16666667 -115.41666667,35.16666667 -115.41666667,35.25</coordinates></LinearRing></outerBoundaryIs></Polygon><Polygon><outerBoundaryIs><LinearRing><coordinates>-83.41666667,35.5 -83.33333333,35.5 -83.25,35.5 -83.25,35.41666667 -83.33333333,35.41666667 -83.41666667,35.41666667 -83.41666667,35.5</coordinates></LinearRing></outerBoundaryIs></Polygon><Polygon><outerBoundaryIs><LinearRing><coordinates>-85.41666667,35.41666667 -85.33333333,35.41666667 -85.33333333,35.33333333 -85.41666667,35.33333333 -85.41666667,35.41666667</coordinates></LinearRing></outerBoundaryIs></Polygon><Polygon><outerBoundaryIs><LinearRing><coordinates>-113.41666667,35.41666667 -113.33333333,35.41666667 -113.33333333,35.33333333 -113.41666667,35.33333333 -113.41666667,35.41666667</coordinates></LinearRing></outerBoundaryIs></Polygon><Polygon><outerBoundaryIs><LinearRing><coordinates>-83.25,35.41666667 -83.16666667,35.41666667 -83.16666667,35.33333333 -83.25,35.33333333 -83.25,35.41666667</coordinates></LinearRing></outerBoundaryIs></Polygon><Polygon><outerBoundaryIs><LinearRing><coordinates>-83.58333333,35.41666667 -83.5,35.41666667 -83.5,35.33333333 -83.58333333,35.33333333 -83.58333333,35.41666667</coordinates></LinearRing></outerBoundaryIs></Polygon><Polygon><outerBoundaryIs><LinearRing><coordinates>-113.58333333,35.83333333 -113.5,35.83333333 -113.5,35.75 -113.58333333,35.75 -113.58333333,35.83333333</coordinates></LinearRing></outerBoundaryIs></Polygon><Polygon><outerBoundaryIs><LinearRing><coordinates>-85.25,35.5 -85.25,35.41666667 -85.33333333,35.41666667 -85.33333333,35.5 -85.33333333,35.58333333 -85.25,35.58333333 -85.25,35.66666667 -85.16666667,35.66666667 -85.16666667,35.75 -85.08333333,35.75 -85.0,35.75 -85.0,35.66666667 -85.08333333,35.66666667 -85.08333333,35.58333333 -85.16666667,35.58333333 -85.16666667,35.5 -85.25,35.5</coordinates></LinearRing></outerBoundaryIs></Polygon><Polygon><outerBoundaryIs><LinearRing><coordinates>-115.25,35.66666667 -115.16666667,35.66666667 -115.16666667,35.58333333 -115.25,35.58333333 -115.25,35.66666667</coordinates></LinearRing></outerBoundaryIs></Polygon><Polygon><outerBoundaryIs><LinearRing><coordinates>-104.0,35.25 -104.0,35.16666667 -104.08333333,35.16666667 -104.16666667,35.16666667 -104.25,35.16666667 -104.33333333,35.16666667 -104.33333333,35.25 -104.33333333,35.33333333 -104.25,35.33333333 -104.16666667,35.33333333 -104.16666667,35.25 -104.08333333,35.25 -104.08333333,35.33333333 -104.0,35.33333333 -104.0,35.25</coordinates></LinearRing></outerBoundaryIs></Polygon><Polygon><outerBoundaryIs><LinearRing><coordinates>-112.91666667,34.83333333 -112.91666667,34.75 -113.0,34.75 -113.08333333,34.75 -113.08333333,34.83333333 -113.08333333,34.91666667 -113.16666667,34.91666667 -113.25,34.91666667 -113.33333333,34.91666667 -113.33333333,35.0 -113.25,35.0 -113.16666667,35.0 -113.08333333,35.0 -113.08333333,35.08333333 -113.08333333,35.16666667 -113.08333333,35.25 -113.0,35.25 -113.0,35.16666667 -112.91666667,35.16666667 -112.91666667,35.08333333 -112.83333333,35.08333333 -112.83333333,35.0 -112.83333333,34.91666667 -112.91666667,34.91666667 -112.91666667,34.83333333</coordinates></LinearRing></outerBoundaryIs></Polygon><Polygon><outerBoundaryIs><LinearRing><coordinates>-85.41666667,35.25 -85.41666667,35.16666667 -85.5,35.16666667 -85.5,35.25 -85.5,35.33333333 -85.41666667,35.33333333 -85.41666667,35.25</coordinates></LinearRing></outerBoundaryIs></Polygon><Polygon><outerBoundaryIs><LinearRing><coordinates>-107.08333333,34.5 -107.0,34.5 -107.0,34.41666667 -107.08333333,34.41666667 -107.16666667,34.41666667 -107.16666667,34.5 -107.08333333,34.5</coordinates></LinearRing></outerBoundaryIs></Polygon><Polygon><outerBoundaryIs><LinearRing><coordinates>-115.5,36.16666667 -115.5,36.08333333 -115.58333333,36.08333333 -115.66666667,36.08333333 -115.66666667,36.16666667 -115.75,36.16666667 -115.75,36.25 -115.83333333,36.25 -115.83333333,36.33333333 -115.91666667,36.33333333 -115.91666667,36.41666667 -116.0,36.41666667 -116.0,36.5 -115.91666667,36.5 -115.83333333,36.5 -115.75,36.5 -115.66666667,36.5 -115.58333333,36.5 -115.58333333,36.41666667 -115.5,36.41666667 -115.5,36.33333333 -115.5,36.25 -115.41666667,36.25 -115.41666667,36.16666667 -115.5,36.16666667</coordinates></LinearRing></outerBoundaryIs></Polygon><Polygon><outerBoundaryIs><LinearRing><coordinates>-117.25,36.41666667 -117.16666667,36.41666667 -117.16666667,36.33333333 -117.25,36.33333333 -117.25,36.41666667</coordinates></LinearRing></outerBoundaryIs></Polygon><Polygon><outerBoundaryIs><LinearRing><coordinates>-115.91666667,36.75 -115.83333333,36.75 -115.83333333,36.66666667 -115.91666667,36.66666667 -115.91666667,36.75</coordinates></LinearRing></outerBoundaryIs></Polygon><Polygon><outerBoundaryIs><LinearRing><coordinates>-114.41666667,36.91666667 -114.41666667,36.83333333 -114.5,36.83333333 -114.5,36.91666667 -114.58333333,36.91666667 -114.58333333,37.0 -114.5,37.0 -114.5,37.08333333 -114.41666667,37.08333333 -114.33333333,37.08333333 -114.33333333,37.0 -114.33333333,36.91666667 -114.41666667,36.91666667</coordinates></LinearRing></outerBoundaryIs></Polygon><Polygon><outerBoundaryIs><LinearRing><coordinates>-117,37 -117.0,36.91666667 -117.08333333,36.91666667 -117.16666667,36.91666667 -117.16666667,37.0 -117.25,37.0 -117.25,37.08333333 -117.16666667,37.08333333 -117.16666667,37.16666667 -117.08333333,37.16666667 -117.08333333,37.08333333 -117.0,37.08333333 -117,37</coordinates></LinearRing></outerBoundaryIs></Polygon><Polygon><outerBoundaryIs><LinearRing><coordinates>-115.5,36.0 -115.41666667,36.0 -115.41666667,35.91666667 -115.5,35.91666667 -115.58333333,35.91666667 -115.58333333,36.0 -115.5,36.0</coordinates></LinearRing></outerBoundaryIs></Polygon><Polygon><outerBoundaryIs><LinearRing><coordinates>-117.0,36.08333333 -117,36 -117.08333333,36.0 -117.16666667,36.0 -117.16666667,36.08333333 -117.16666667,36.16666667 -117.16666667,36.25 -117.16666667,36.33333333 -117.08333333,36.33333333 -117.08333333,36.25 -117.0,36.25 -117.0,36.16666667 -117.0,36.08333333</coordinates></LinearRing></outerBoundaryIs></Polygon><Polygon><outerBoundaryIs><LinearRing><coordinates>-116.75,36.08333333 -116.75,36.0 -116.83333333,36.0 -116.83333333,36.08333333 -116.83333333,36.16666667 -116.91666667,36.16666667 -116.91666667,36.25 -116.91666667,36.33333333 -116.91666667,36.41666667 -117.0,36.41666667 -117.0,36.5 -117.0,36.58333333 -117.08333333,36.58333333 -117.16666667,36.58333333 -117.25,36.58333333 -117.25,36.66666667 -117.25,36.75 -117.25,36.83333333 -117.16666667,36.83333333 -117.16666667,36.75 -117.08333333,36.75 -117.08333333,36.66666667 -117.0,36.66666667 -116.91666667,36.66666667 -116.91666667,36.58333333 -116.83333333,36.58333333 -116.83333333,36.5 -116.83333333,36.41666667 -116.83333333,36.33333333 -116.83333333,36.25 -116.75,36.25 -116.75,36.16666667 -116.75,36.08333333</coordinates></LinearRing></outerBoundaryIs></Polygon><Polygon><outerBoundaryIs><LinearRing><coordinates>-69.91666667,41.25 -69.91666667,41.16666667 -70.0,41.16666667 -70.08333333,41.16666667 -70.16666667,41.16666667 -70.16666667,41.25 -70.25,41.25 -70.33333333,41.25 -70.33333333,41.33333333 -70.33333333,41.41666667 -70.25,41.41666667 -70.25,41.33333333 -70.16666667,41.33333333 -70.08333333,41.33333333 -70.08333333,41.41666667 -70.0,41.41666667 -70.0,41.33333333 -69.91666667,41.33333333 -69.91666667,41.25</coordinates></LinearRing></outerBoundaryIs></Polygon><Polygon><outerBoundaryIs><LinearRing><coordinates>-71.5,41.16666667 -71.5,41.08333333 -71.58333333,41.08333333 -71.66666667,41.08333333 -71.66666667,41.16666667 -71.66666667,41.25 -71.58333333,41.25 -71.5,41.25 -71.5,41.16666667</coordinates></LinearRing></outerBoundaryIs></Polygon><Polygon><outerBoundaryIs><LinearRing><coordinates>-75.08333333,43.66666667 -75.0,43.66666667 -75.0,43.58333333 -75.08333333,43.58333333 -75.08333333,43.66666667</coordinates></LinearRing></outerBoundaryIs></Polygon><Polygon><outerBoundaryIs><LinearRing><coordinates>-70.66666667,43.0 -70.58333333,43.0 -70.58333333,42.91666667 -70.66666667,42.91666667 -70.66666667,43.0</coordinates></LinearRing></outerBoundaryIs></Polygon><Polygon><outerBoundaryIs><LinearRing><coordinates>-120.25,44.75 -120.16666667,44.75 -120.16666667,44.66666667 -120.25,44.66666667 -120.25,44.75</coordinates></LinearRing></outerBoundaryIs></Polygon><Polygon><outerBoundaryIs><LinearRing><coordinates>-120.66666667,44.91666667 -120.58333333,44.91666667 -120.58333333,44.83333333 -120.66666667,44.83333333 -120.66666667,44.91666667</coordinates></LinearRing></outerBoundaryIs></Polygon><Polygon><outerBoundaryIs><LinearRing><coordinates>-122.0,44.66666667 -121.91666667,44.66666667 -121.91666667,44.58333333 -122.0,44.58333333 -122.0,44.66666667</coordinates></LinearRing></outerBoundaryIs></Polygon><Polygon><outerBoundaryIs><LinearRing><coordinates>-66.66666667,44.66666667 -66.66666667,44.58333333 -66.75,44.58333333 -66.83333333,44.58333333 -66.91666667,44.58333333 -66.91666667,44.66666667 -66.91666667,44.75 -66.83333333,44.75 -66.83333333,44.83333333 -66.75,44.83333333 -66.66666667,44.83333333 -66.66666667,44.75 -66.66666667,44.66666667</coordinates></LinearRing></outerBoundaryIs></Polygon><Polygon><outerBoundaryIs><LinearRing><coordinates>-123.91666667,45.25 -123.91666667,45.16666667 -124.0,45.16666667 -124.0,45.25 -124.0,45.33333333 -123.91666667,45.33333333 -123.91666667,45.25</coordinates></LinearRing></outerBoundaryIs></Polygon><Polygon><outerBoundaryIs><LinearRing><coordinates>-70.75,45.41666667 -70.66666667,45.41666667 -70.66666667,45.33333333 -70.75,45.33333333 -70.75,45.41666667</coordinates></LinearRing></outerBoundaryIs></Polygon><Polygon><outerBoundaryIs><LinearRing><coordinates>-70.83333333,45.5 -70.75,45.5 -70.75,45.41666667 -70.83333333,45.41666667 -70.91666667,45.41666667 -70.91666667,45.5 -70.91666667,45.58333333 -70.83333333,45.58333333 -70.83333333,45.5</coordinates></LinearRing></outerBoundaryIs></Polygon><Polygon><outerBoundaryIs><LinearRing><coordinates>-120.41666667,45.58333333 -120.33333333,45.58333333 -120.33333333,45.5 -120.41666667,45.5 -120.41666667,45.58333333</coordinates></LinearRing></outerBoundaryIs></Polygon><Polygon><outerBoundaryIs><LinearRing><coordinates>-121.91666667,45.0 -121.83333333,45.0 -121.83333333,44.91666667 -121.91666667,44.91666667 -121.91666667,45.0</coordinates></LinearRing></outerBoundaryIs></Polygon><Polygon><outerBoundaryIs><LinearRing><coordinates>-120.41666667,45.0 -120.33333333,45.0 -120.25,45.0 -120.25,44.91666667 -120.33333333,44.91666667 -120.41666667,44.91666667 -120.41666667,45.0</coordinates></LinearRing></outerBoundaryIs></Polygon><Polygon><outerBoundaryIs><LinearRing><coordinates>-121.58333333,46.41666667 -121.5,46.41666667 -121.5,46.33333333 -121.58333333,46.33333333 -121.58333333,46.41666667</coordinates></LinearRing></outerBoundaryIs></Polygon><Polygon><outerBoundaryIs><LinearRing><coordinates>-71.0,46.41666667 -70.91666667,46.41666667 -70.91666667,46.33333333 -71.0,46.33333333 -71.0,46.41666667</coordinates></LinearRing></outerBoundaryIs></Polygon><Polygon><outerBoundaryIs><LinearRing><coordinates>-118.66666667,46.5 -118.58333333,46.5 -118.58333333,46.41666667 -118.66666667,46.41666667 -118.66666667,46.5</coordinates></LinearRing></outerBoundaryIs></Polygon><Polygon><outerBoundaryIs><LinearRing><coordinates>-71.08333333,46.5 -71.0,46.5 -71.0,46.41666667 -71.08333333,46.41666667 -71.08333333,46.5</coordinates></LinearRing></outerBoundaryIs></Polygon><Polygon><outerBoundaryIs><LinearRing><coordinates>-69.91666667,46.58333333 -69.83333333,46.58333333 -69.83333333,46.5 -69.91666667,46.5 -69.91666667,46.58333333</coordinates></LinearRing></outerBoundaryIs></Polygon><Polygon><outerBoundaryIs><LinearRing><coordinates>-73.91666667,46.16666667 -73.83333333,46.16666667 -73.83333333,46.08333333 -73.91666667,46.08333333 -73.91666667,46.16666667</coordinates></LinearRing></outerBoundaryIs></Polygon><Polygon><outerBoundaryIs><LinearRing><coordinates>-74.5,46.25 -74.41666667,46.25 -74.41666667,46.16666667 -74.5,46.16666667 -74.5,46.25</coordinates></LinearRing></outerBoundaryIs></Polygon><Polygon><outerBoundaryIs><LinearRing><coordinates>-75.41666667,47.08333333 -75.33333333,47.08333333 -75.33333333,47.0 -75.41666667,47.0 -75.41666667,47.08333333</coordinates></LinearRing></outerBoundaryIs></Polygon><Polygon><outerBoundaryIs><LinearRing><coordinates>-60.83333333,46.91666667 -60.75,46.91666667 -60.75,46.83333333 -60.83333333,46.83333333 -60.83333333,46.91666667</coordinates></LinearRing></outerBoundaryIs></Polygon><Polygon><outerBoundaryIs><LinearRing><coordinates>-119.25,46.91666667 -119.16666667,46.91666667 -119.16666667,46.83333333 -119.25,46.83333333 -119.33333333,46.83333333 -119.33333333,46.91666667 -119.25,46.91666667</coordinates></LinearRing></outerBoundaryIs></Polygon><Polygon><outerBoundaryIs><LinearRing><coordinates>-60.33333333,47.0 -60.33333333,46.91666667 -60.41666667,46.91666667 -60.5,46.91666667 -60.5,47.0 -60.58333333,47.0 -60.66666667,47.0 -60.66666667,47.08333333 -60.58333333,47.08333333 -60.5,47.08333333 -60.41666667,47.08333333 -60.33333333,47.08333333 -60.33333333,47.0</coordinates></LinearRing></outerBoundaryIs></Polygon><Polygon><outerBoundaryIs><LinearRing><coordinates>-60.75,47.0 -60.66666667,47.0 -60.66666667,46.91666667 -60.75,46.91666667 -60.75,47.0</coordinates></LinearRing></outerBoundaryIs></Polygon><Polygon><outerBoundaryIs><LinearRing><coordinates>-85.83333333,47.41666667 -85.75,47.41666667 -85.75,47.33333333 -85.83333333,47.33333333 -85.83333333,47.41666667</coordinates></LinearRing></outerBoundaryIs></Polygon><Polygon><outerBoundaryIs><LinearRing><coordinates>-76.08333333,47.25 -76.0,47.25 -76.0,47.16666667 -76.08333333,47.16666667 -76.08333333,47.25</coordinates></LinearRing></outerBoundaryIs></Polygon><Polygon><outerBoundaryIs><LinearRing><coordinates>-72.66666667,47.16666667 -72.58333333,47.16666667 -72.58333333,47.08333333 -72.66666667,47.08333333 -72.66666667,47.16666667</coordinates></LinearRing></outerBoundaryIs></Polygon><Polygon><outerBoundaryIs><LinearRing><coordinates>-121.66666667,47.16666667 -121.58333333,47.16666667 -121.58333333,47.08333333 -121.66666667,47.08333333 -121.66666667,47.16666667</coordinates></LinearRing></outerBoundaryIs></Polygon><Polygon><outerBoundaryIs><LinearRing><coordinates>-70.58333333,47.33333333 -70.5,47.33333333 -70.5,47.25 -70.58333333,47.25 -70.58333333,47.33333333</coordinates></LinearRing></outerBoundaryIs></Polygon><Polygon><outerBoundaryIs><LinearRing><coordinates>-75.08333333,46.75 -75.0,46.75 -75.0,46.66666667 -75.08333333,46.66666667 -75.08333333,46.75</coordinates></LinearRing></outerBoundaryIs></Polygon><Polygon><outerBoundaryIs><LinearRing><coordinates>-73.25,46.66666667 -73.16666667,46.66666667 -73.16666667,46.58333333 -73.25,46.58333333 -73.25,46.66666667</coordinates></LinearRing></outerBoundaryIs></Polygon><Polygon><outerBoundaryIs><LinearRing><coordinates>-63.16666667,46.16666667 -63.16666667,46.08333333 -63.25,46.08333333 -63.33333333,46.08333333 -63.41666667,46.08333333 -63.41666667,46.16666667 -63.5,46.16666667 -63.58333333,46.16666667 -63.66666667,46.16666667 -63.75,46.16666667 -63.75,46.25 -63.83333333,46.25 -63.83333333,46.33333333 -63.91666667,46.33333333 -64.0,46.33333333 -64.08333333,46.33333333 -64.16666667,46.33333333 -64.16666667,46.41666667 -64.16666667,46.5 -64.16666667,46.58333333 -64.25,46.58333333 -64.33333333,46.58333333 -64.41666667,46.58333333 -64.41666667,46.66666667 -64.41666667,46.75 -64.41666667,46.83333333 -64.33333333,46.83333333 -64.33333333,46.91666667 -64.25,46.91666667 -64.25,47.0 -64.16666667,47.0 -64.08333333,47.0 -64.08333333,47.08333333 -64.0,47.08333333 -63.91666667,47.08333333 -63.91666667,47.0 -63.91666667,46.91666667 -63.91666667,46.83333333 -64.0,46.83333333 -64.0,46.75 -63.91666667,46.75 -63.83333333,46.75 -63.83333333,46.66666667 -63.75,46.66666667 -63.66666667,46.66666667 -63.66666667,46.58333333 -63.58333333,46.58333333 -63.5,46.58333333 -63.41666667,46.58333333 -63.41666667,46.5 -63.33333333,46.5 -63.25,46.5 -63.16666667,46.5 -63.08333333,46.5 -63.08333333,46.41666667 -63.0,46.41666667 -63.0,46.5 -62.91666667,46.5 -62.83333333,46.5 -62.75,46.5 -62.66666667,46.5 -62.58333333,46.5 -62.5,46.5 -62.41666667,46.5 -62.33333333,46.5 -62.25,46.5 -62.16666667,46.5 -62.08333333,46.5 -62.0,46.5 -61.91666667,46.5 -61.91666667,46.41666667 -62.0,46.41666667 -62.0,46.33333333 -62.08333333,46.33333333 -62.16666667,46.33333333 -62.25,46.33333333 -62.33333333,46.33333333 -62.33333333,46.25 -62.33333333,46.16666667 -62.41666667,46.16666667 -62.41666667,46.08333333 -62.41666667,46.0 -62.41666667,45.91666667 -62.5,45.91666667 -62.58333333,45.91666667 -62.66666667,45.91666667 -62.75,45.91666667 -62.83333333,45.91666667 -62.91666667,45.91666667 -62.91666667,46.0 -63,46 -63.08333333,46.0 -63.08333333,46.08333333 -63.08333333,46.16666667 -63.16666667,46.16666667</coordinates></LinearRing></outerBoundaryIs></Polygon><Polygon><outerBoundaryIs><LinearRing><coordinates>-60.25,46.75 -60.25,46.66666667 -60.33333333,46.66666667 -60.33333333,46.75 -60.33333333,46.83333333 -60.33333333,46.91666667 -60.25,46.91666667 -60.25,46.83333333 -60.25,46.75</coordinates></LinearRing></outerBoundaryIs></Polygon><Polygon><outerBoundaryIs><LinearRing><coordinates>-60.91666667,46.83333333 -60.83333333,46.83333333 -60.83333333,46.75 -60.91666667,46.75 -60.91666667,46.83333333</coordinates></LinearRing></outerBoundaryIs></Polygon><Polygon><outerBoundaryIs><LinearRing><coordinates>-75.16666667,46.83333333 -75.16666667,46.75 -75.25,46.75 -75.33333333,46.75 -75.33333333,46.83333333 -75.33333333,46.91666667 -75.25,46.91666667 -75.16666667,46.91666667 -75.16666667,46.83333333</coordinates></LinearRing></outerBoundaryIs></Polygon><Polygon><outerBoundaryIs><LinearRing><coordinates>-119.83333333,46.83333333 -119.75,46.83333333 -119.75,46.75 -119.83333333,46.75 -119.83333333,46.83333333</coordinates></LinearRing></outerBoundaryIs></Polygon><Polygon><outerBoundaryIs><LinearRing><coordinates>-119.58333333,45.66666667 -119.58333333,45.58333333 -119.66666667,45.58333333 -119.75,45.58333333 -119.75,45.66666667 -119.75,45.75 -119.75,45.83333333 -119.66666667,45.83333333 -119.58333333,45.83333333 -119.58333333,45.75 -119.58333333,45.66666667</coordinates></LinearRing></outerBoundaryIs></Polygon><Polygon><outerBoundaryIs><LinearRing><coordinates>-123.75,45.33333333 -123.75,45.25 -123.83333333,45.25 -123.83333333,45.33333333 -123.91666667,45.33333333 -123.91666667,45.41666667 -124.0,45.41666667 -124.0,45.5 -124.0,45.58333333 -124.0,45.66666667 -124.0,45.75 -123.91666667,45.75 -123.83333333,45.75 -123.83333333,45.83333333 -123.83333333,45.91666667 -123.75,45.91666667 -123.75,45.83333333 -123.75,45.75 -123.75,45.66666667 -123.83333333,45.66666667 -123.83333333,45.58333333 -123.83333333,45.5 -123.75,45.5 -123.66666667,45.5 -123.58333333,45.5 -123.58333333,45.41666667 -123.66666667,45.41666667 -123.75,45.41666667 -123.75,45.33333333</coordinates></LinearRing></outerBoundaryIs></Polygon><Polygon><outerBoundaryIs><LinearRing><coordinates>-121.33333333,48.58333333 -121.33333333,48.5 -121.41666667,48.5 -121.5,48.5 -121.5,48.58333333 -121.41666667,48.58333333 -121.41666667,48.66666667 -121.33333333,48.66666667 -121.33333333,48.58333333</coordinates></LinearRing></outerBoundaryIs></Polygon><Polygon><outerBoundaryIs><LinearRing><coordinates>-65.75,49.25 -65.66666667,49.25 -65.66666667,49.33333333 -65.58333333,49.33333333 -65.5,49.33333333 -65.41666667,49.33333333 -65.41666667,49.25 -65.5,49.25 -65.5,49.16666667 -65.58333333,49.16666667 -65.66666667,49.16666667 -65.75,49.16666667 -65.83333333,49.16666667 -65.91666667,49.16666667 -65.91666667,49.25 -65.83333333,49.25 -65.75,49.25</coordinates></LinearRing></outerBoundaryIs></Polygon><Polygon><outerBoundaryIs><LinearRing><coordinates>-125.16666667,49.5 -125.08333333,49.5 -125.08333333,49.41666667 -125.16666667,49.41666667 -125.16666667,49.5</coordinates></LinearRing></outerBoundaryIs></Polygon><Polygon><outerBoundaryIs><LinearRing><coordinates>-80.83333333,49.58333333 -80.75,49.58333333 -80.75,49.5 -80.83333333,49.5 -80.83333333,49.58333333</coordinates></LinearRing></outerBoundaryIs></Polygon><Polygon><outerBoundaryIs><LinearRing><coordinates>-81.41666667,49.75 -81.41666667,49.66666667 -81.5,49.66666667 -81.5,49.75 -81.5,49.83333333 -81.41666667,49.83333333 -81.41666667,49.75</coordinates></LinearRing></outerBoundaryIs></Polygon><Polygon><outerBoundaryIs><LinearRing><coordinates>-125.0,49.41666667 -124.91666667,49.41666667 -124.91666667,49.33333333 -125.0,49.33333333 -125.0,49.41666667</coordinates></LinearRing></outerBoundaryIs></Polygon><Polygon><outerBoundaryIs><LinearRing><coordinates>-89.75,49.5 -89.66666667,49.5 -89.66666667,49.41666667 -89.75,49.41666667 -89.83333333,49.41666667 -89.83333333,49.5 -89.75,49.5</coordinates></LinearRing></outerBoundaryIs></Polygon><Polygon><outerBoundaryIs><LinearRing><coordinates>-122.83333333,48.75 -122.75,48.75 -122.75,48.66666667 -122.83333333,48.66666667 -122.83333333,48.75</coordinates></LinearRing></outerBoundaryIs></Polygon><Polygon><outerBoundaryIs><LinearRing><coordinates>-125.75,50.33333333 -125.66666667,50.33333333 -125.66666667,50.25 -125.75,50.25 -125.75,50.33333333</coordinates></LinearRing></outerBoundaryIs></Polygon><Polygon><outerBoundaryIs><LinearRing><coordinates>-117.5,50.66666667 -117.41666667,50.66666667 -117.41666667,50.58333333 -117.5,50.58333333 -117.58333333,50.58333333 -117.58333333,50.66666667 -117.5,50.66666667</coordinates></LinearRing></outerBoundaryIs></Polygon><Polygon><outerBoundaryIs><LinearRing><coordinates>-120.5,50.33333333 -120.5,50.25 -120.58333333,50.25 -120.66666667,50.25 -120.75,50.25 -120.75,50.33333333 -120.75,50.41666667 -120.66666667,50.41666667 -120.58333333,50.41666667 -120.58333333,50.5 -120.66666667,50.5 -120.75,50.5 -120.75,50.58333333 -120.66666667,50.58333333 -120.66666667,50.66666667 -120.58333333,50.66666667 -120.58333333,50.58333333 -120.5,50.58333333 -120.5,50.5 -120.41666667,50.5 -120.41666667,50.41666667 -120.5,50.41666667 -120.5,50.33333333</coordinates></LinearRing></outerBoundaryIs></Polygon><Polygon><outerBoundaryIs><LinearRing><coordinates>-121.0,50.41666667 -120.91666667,50.41666667 -120.91666667,50.33333333 -121.0,50.33333333 -121.08333333,50.33333333 -121.16666667,50.33333333 -121.16666667,50.41666667 -121.16666667,50.5 -121.08333333,50.5 -121.08333333,50.58333333 -121.16666667,50.58333333 -121.16666667,50.66666667 -121.08333333,50.66666667 -121.0,50.66666667 -121.0,50.58333333 -121.0,50.5 -121.0,50.41666667</coordinates></LinearRing></outerBoundaryIs></Polygon><Polygon><outerBoundaryIs><LinearRing><coordinates>-93.5,50.5 -93.41666667,50.5 -93.41666667,50.41666667 -93.5,50.41666667 -93.5,50.5</coordinates></LinearRing></outerBoundaryIs></Polygon><Polygon><outerBoundaryIs><LinearRing><coordinates>-117.41666667,50.58333333 -117.33333333,50.58333333 -117.33333333,50.5 -117.41666667,50.5 -117.41666667,50.58333333</coordinates></LinearRing></outerBoundaryIs></Polygon><Polygon><outerBoundaryIs><LinearRing><coordinates>-127.75,51.0 -127.66666667,51.0 -127.66666667,50.91666667 -127.75,50.91666667 -127.83333333,50.91666667 -127.83333333,51.0 -127.75,51.0</coordinates></LinearRing></outerBoundaryIs></Polygon><Polygon><outerBoundaryIs><LinearRing><coordinates>-118.5,51.5 -118.41666667,51.5 -118.41666667,51.41666667 -118.5,51.41666667 -118.5,51.5</coordinates></LinearRing></outerBoundaryIs></Polygon><Polygon><outerBoundaryIs><LinearRing><coordinates>-118.58333333,51.58333333 -118.5,51.58333333 -118.5,51.5 -118.58333333,51.5 -118.58333333,51.58333333</coordinates></LinearRing></outerBoundaryIs></Polygon><Polygon><outerBoundaryIs><LinearRing><coordinates>-126.66666667,51.25 -126.58333333,51.25 -126.58333333,51.16666667 -126.66666667,51.16666667 -126.66666667,51.25</coordinates></LinearRing></outerBoundaryIs></Polygon><Polygon><outerBoundaryIs><LinearRing><coordinates>-126.41666667,51.08333333 -126.5,51.08333333 -126.5,51.16666667 -126.5,51.25 -126.41666667,51.25 -126.41666667,51.16666667 -126.33333333,51.16666667 -126.33333333,51.08333333 -126.41666667,51.08333333</coordinates></LinearRing></outerBoundaryIs></Polygon><Polygon><outerBoundaryIs><LinearRing><coordinates>-121.83333333,51.08333333 -121.91666667,51.08333333 -121.91666667,51.16666667 -121.91666667,51.25 -121.83333333,51.25 -121.83333333,51.16666667 -121.75,51.16666667 -121.75,51.08333333 -121.83333333,51.08333333</coordinates></LinearRing></outerBoundaryIs></Polygon><Polygon><outerBoundaryIs><LinearRing><coordinates>-118.33333333,51.33333333 -118.25,51.33333333 -118.25,51.25 -118.33333333,51.25 -118.33333333,51.33333333</coordinates></LinearRing></outerBoundaryIs></Polygon><Polygon><outerBoundaryIs><LinearRing><coordinates>-117.25,50.83333333 -117.16666667,50.83333333 -117.16666667,50.75 -117.25,50.75 -117.25,50.83333333</coordinates></LinearRing></outerBoundaryIs></Polygon><Polygon><outerBoundaryIs><LinearRing><coordinates>-118.08333333,50.83333333 -118.0,50.83333333 -118.0,50.75 -118.08333333,50.75 -118.08333333,50.83333333</coordinates></LinearRing></outerBoundaryIs></Polygon><Polygon><outerBoundaryIs><LinearRing><coordinates>-117.66666667,50.91666667 -117.58333333,50.91666667 -117.58333333,50.83333333 -117.66666667,50.83333333 -117.66666667,50.91666667</coordinates></LinearRing></outerBoundaryIs></Polygon><Polygon><outerBoundaryIs><LinearRing><coordinates>-118.16666667,50.91666667 -118.08333333,50.91666667 -118.08333333,50.83333333 -118.16666667,50.83333333 -118.16666667,50.91666667</coordinates></LinearRing></outerBoundaryIs></Polygon><Polygon><outerBoundaryIs><LinearRing><coordinates>-121.66666667,51.0 -121.58333333,51.0 -121.58333333,50.91666667 -121.66666667,50.91666667 -121.75,50.91666667 -121.83333333,50.91666667 -121.83333333,51.0 -121.75,51.0 -121.66666667,51.0</coordinates></LinearRing></outerBoundaryIs></Polygon><Polygon><outerBoundaryIs><LinearRing><coordinates>-118.16666667,51.0 -118.16666667,50.91666667 -118.25,50.91666667 -118.25,51.0 -118.25,51.08333333 -118.25,51.16666667 -118.25,51.25 -118.16666667,51.25 -118.16666667,51.16666667 -118.16666667,51.08333333 -118.16666667,51.0</coordinates></LinearRing></outerBoundaryIs></Polygon><Polygon><outerBoundaryIs><LinearRing><coordinates>-117.83333333,51.91666667 -117.83333333,51.83333333 -117.91666667,51.83333333 -117.91666667,51.91666667 -118.0,51.91666667 -118.08333333,51.91666667 -118.08333333,52.0 -118,52 -117.91666667,52.0 -117.83333333,52.0 -117.83333333,51.91666667</coordinates></LinearRing></outerBoundaryIs></Polygon><Polygon><outerBoundaryIs><LinearRing><coordinates>-121.33333333,52.0 -121.25,52.0 -121.25,51.91666667 -121.33333333,51.91666667 -121.33333333,52.0</coordinates></LinearRing></outerBoundaryIs></Polygon><Polygon><outerBoundaryIs><LinearRing><coordinates>-117.75,52.0 -117.66666667,52.0 -117.66666667,51.91666667 -117.75,51.91666667 -117.75,52.0</coordinates></LinearRing></outerBoundaryIs></Polygon><Polygon><outerBoundaryIs><LinearRing><coordinates>-117.33333333,52.0 -117.33333333,51.91666667 -117.41666667,51.91666667 -117.41666667,52.0 -117.41666667,52.08333333 -117.33333333,52.08333333 -117.33333333,52.0</coordinates></LinearRing></outerBoundaryIs></Polygon><Polygon><outerBoundaryIs><LinearRing><coordinates>-114.58333333,52.41666667 -114.5,52.41666667 -114.5,52.33333333 -114.58333333,52.33333333 -114.66666667,52.33333333 -114.75,52.33333333 -114.75,52.41666667 -114.66666667,52.41666667 -114.58333333,52.41666667</coordinates></LinearRing></outerBoundaryIs></Polygon><Polygon><outerBoundaryIs><LinearRing><coordinates>-120.83333333,52.75 -120.75,52.75 -120.75,52.66666667 -120.83333333,52.66666667 -120.83333333,52.75</coordinates></LinearRing></outerBoundaryIs></Polygon><Polygon><outerBoundaryIs><LinearRing><coordinates>-112.5,52.5 -112.41666667,52.5 -112.41666667,52.41666667 -112.5,52.41666667 -112.5,52.5</coordinates></LinearRing></outerBoundaryIs></Polygon><Polygon><outerBoundaryIs><LinearRing><coordinates>-118.25,52.25 -118.16666667,52.25 -118.16666667,52.33333333 -118.08333333,52.33333333 -118.08333333,52.25 -118.08333333,52.16666667 -118.16666667,52.16666667 -118.25,52.16666667 -118.25,52.25</coordinates></LinearRing></outerBoundaryIs></Polygon><Polygon><outerBoundaryIs><LinearRing><coordinates>-114.16666667,52.16666667 -114.08333333,52.16666667 -114.0,52.16666667 -114.0,52.08333333 -114.08333333,52.08333333 -114.16666667,52.08333333 -114.25,52.08333333 -114.33333333,52.08333333 -114.33333333,52.16666667 -114.41666667,52.16666667 -114.41666667,52.25 -114.5,52.25 -114.5,52.33333333 -114.41666667,52.33333333 -114.41666667,52.41666667 -114.33333333,52.41666667 -114.33333333,52.33333333 -114.25,52.33333333 -114.25,52.25 -114.16666667,52.25 -114.16666667,52.16666667</coordinates></LinearRing></outerBoundaryIs></Polygon><Polygon><outerBoundaryIs><LinearRing><coordinates>-118.08333333,52.16666667 -118.0,52.16666667 -118.0,52.08333333 -118.08333333,52.08333333 -118.08333333,52.16666667</coordinates></LinearRing></outerBoundaryIs></Polygon><Polygon><outerBoundaryIs><LinearRing><coordinates>-126.41666667,52.0 -126.41666667,51.91666667 -126.5,51.91666667 -126.5,52.0 -126.58333333,52.0 -126.66666667,52.0 -126.75,52.0 -126.75,52.08333333 -126.66666667,52.08333333 -126.66666667,52.16666667 -126.58333333,52.16666667 -126.5,52.16666667 -126.41666667,52.16666667 -126.41666667,52.08333333 -126.33333333,52.08333333 -126.33333333,52.0 -126.41666667,52.0</coordinates></LinearRing></outerBoundaryIs></Polygon><Polygon><outerBoundaryIs><LinearRing><coordinates>-123.75,52.08333333 -123.75,52.0 -123.83333333,52.0 -123.91666667,52.0 -123.91666667,52.08333333 -123.91666667,52.16666667 -123.83333333,52.16666667 -123.83333333,52.25 -123.75,52.25 -123.75,52.16666667 -123.75,52.08333333</coordinates></LinearRing></outerBoundaryIs></Polygon><Polygon><outerBoundaryIs><LinearRing><coordinates>-123.58333333,52.08333333 -123.5,52.08333333 -123.5,52.16666667 -123.41666667,52.16666667 -123.41666667,52.08333333 -123.41666667,52.0 -123.5,52.0 -123.58333333,52.0 -123.58333333,52.08333333</coordinates></LinearRing></outerBoundaryIs></Polygon><Polygon><outerBoundaryIs><LinearRing><coordinates>-119.5,53.16666667 -119.41666667,53.16666667 -119.41666667,53.08333333 -119.5,53.08333333 -119.5,53.16666667</coordinates></LinearRing></outerBoundaryIs></Polygon><Polygon><outerBoundaryIs><LinearRing><coordinates>-118.5,53.16666667 -118.5,53.08333333 -118.58333333,53.08333333 -118.66666667,53.08333333 -118.66666667,53.16666667 -118.75,53.16666667 -118.75,53.25 -118.66666667,53.25 -118.58333333,53.25 -118.5,53.25 -118.41666667,53.25 -118.33333333,53.25 -118.33333333,53.16666667 -118.41666667,53.16666667 -118.5,53.16666667</coordinates></LinearRing></outerBoundaryIs></Polygon><Polygon><outerBoundaryIs><LinearRing><coordinates>-127.16666667,53.5 -127.08333333,53.5 -127.0,53.5 -127.0,53.41666667 -127.08333333,53.41666667 -127.16666667,53.41666667 -127.16666667,53.5</coordinates></LinearRing></outerBoundaryIs></Polygon><Polygon><outerBoundaryIs><LinearRing><coordinates>-128.83333333,54.75 -128.75,54.75 -128.75,54.66666667 -128.83333333,54.66666667 -128.83333333,54.75</coordinates></LinearRing></outerBoundaryIs></Polygon><Polygon><outerBoundaryIs><LinearRing><coordinates>-128.5,54.58333333 -128.41666667000001,54.58333333 -128.41666667000001,54.5 -128.5,54.5 -128.5,54.41666667 -128.5,54.33333333 -128.58333333,54.33333333 -128.66666667000001,54.33333333 -128.66666667000001,54.41666667 -128.75,54.41666667 -128.75,54.5 -128.75,54.58333333 -128.75,54.66666667 -128.66666667000001,54.66666667 -128.66666667000001,54.58333333 -128.58333333,54.58333333 -128.5,54.58333333</coordinates></LinearRing></outerBoundaryIs></Polygon><Polygon><outerBoundaryIs><LinearRing><coordinates>-79.08333333,54.66666667 -79.0,54.66666667 -79.0,54.58333333 -79.08333333,54.58333333 -79.08333333,54.66666667</coordinates></LinearRing></outerBoundaryIs></Polygon><Polygon><outerBoundaryIs><LinearRing><coordinates>-127.41666667,54.08333333 -127.33333333,54.08333333 -127.33333333,54.0 -127.41666667,54.0 -127.41666667,54.08333333</coordinates></LinearRing></outerBoundaryIs></Polygon><Polygon><outerBoundaryIs><LinearRing><coordinates>-127.08333333,53.75 -127.0,53.75 -127.0,53.66666667 -127.08333333,53.66666667 -127.16666667,53.66666667 -127.16666667,53.75 -127.08333333,53.75</coordinates></LinearRing></outerBoundaryIs></Polygon><Polygon><outerBoundaryIs><LinearRing><coordinates>-127.16666667,53.91666667 -127.08333333,53.91666667 -127.08333333,53.83333333 -127.16666667,53.83333333 -127.16666667,53.91666667</coordinates></LinearRing></outerBoundaryIs></Polygon><Polygon><outerBoundaryIs><LinearRing><coordinates>-99.75,53.83333333 -99.75,53.75 -99.83333333,53.75 -99.83333333,53.83333333 -99.91666667,53.83333333 -99.91666667,53.91666667 -99.83333333,53.91666667 -99.75,53.91666667 -99.75,53.83333333</coordinates></LinearRing></outerBoundaryIs></Polygon><Polygon><outerBoundaryIs><LinearRing><coordinates>-127.0,53.41666667 -126.91666667,53.41666667 -126.91666667,53.33333333 -127.0,53.33333333 -127.0,53.41666667</coordinates></LinearRing></outerBoundaryIs></Polygon><Polygon><outerBoundaryIs><LinearRing><coordinates>-121.0,52.66666667 -121.0,52.58333333 -121.08333333,52.58333333 -121.16666667,52.58333333 -121.25,52.58333333 -121.33333333,52.58333333 -121.33333333,52.66666667 -121.33333333,52.75 -121.25,52.75 -121.25,52.83333333 -121.16666667,52.83333333 -121.16666667,52.91666667 -121.08333333,52.91666667 -121.0,52.91666667 -120.91666667,52.91666667 -120.83333333,52.91666667 -120.75,52.91666667 -120.75,52.83333333 -120.83333333,52.83333333 -120.83333333,52.75 -120.91666667,52.75 -120.91666667,52.66666667 -121.0,52.66666667</coordinates></LinearRing></outerBoundaryIs><innerBoundaryIs><LinearRing><coordinates>-121.16666667,52.83333333 -121.16666667,52.75 -121.08333333,52.75 -121.08333333,52.83333333 -121.16666667,52.83333333</coordinates></LinearRing></innerBoundaryIs></Polygon><Polygon><outerBoundaryIs><LinearRing><coordinates>-118.75,52.91666667 -118.75,52.83333333 -118.83333333,52.83333333 -118.91666667,52.83333333 -118.91666667,52.91666667 -118.83333333,52.91666667 -118.83333333,53.0 -118.75,53.0 -118.66666667,53.0 -118.66666667,52.91666667 -118.75,52.91666667</coordinates></LinearRing></outerBoundaryIs></Polygon><Polygon><outerBoundaryIs><LinearRing><coordinates>-119.25,52.91666667 -119.16666667,52.91666667 -119.16666667,52.83333333 -119.25,52.83333333 -119.25,52.91666667</coordinates></LinearRing></outerBoundaryIs></Polygon><Polygon><outerBoundaryIs><LinearRing><coordinates>-119.5,52.91666667 -119.41666667,52.91666667 -119.41666667,52.83333333 -119.5,52.83333333 -119.5,52.91666667</coordinates></LinearRing></outerBoundaryIs></Polygon><Polygon><outerBoundaryIs><LinearRing><coordinates>-121.58333333,52.83333333 -121.5,52.83333333 -121.5,52.91666667 -121.41666667,52.91666667 -121.33333333,52.91666667 -121.25,52.91666667 -121.25,52.83333333 -121.33333333,52.83333333 -121.33333333,52.75 -121.41666667,52.75 -121.5,52.75 -121.58333333,52.75 -121.58333333,52.83333333</coordinates></LinearRing></outerBoundaryIs></Polygon><Polygon><outerBoundaryIs><LinearRing><coordinates>-118.08333333,52.5 -118.08333333,52.41666667 -118.16666667,52.41666667 -118.16666667,52.5 -118.25,52.5 -118.25,52.58333333 -118.16666667,52.58333333 -118.16666667,52.66666667 -118.16666667,52.75 -118.25,52.75 -118.25,52.66666667 -118.33333333,52.66666667 -118.41666667,52.66666667 -118.41666667,52.58333333 -118.5,52.58333333 -118.5,52.66666667 -118.58333333,52.66666667 -118.66666667,52.66666667 -118.66666667,52.75 -118.75,52.75 -118.75,52.83333333 -118.66666667,52.83333333 -118.58333333,52.83333333 -118.5,52.83333333 -118.41666667,52.83333333 -118.33333333,52.83333333 -118.25,52.83333333 -118.16666667,52.83333333 -118.08333333,52.83333333 -118.08333333,52.75 -118.0,52.75 -118.0,52.66666667 -117.91666667,52.66666667 -117.91666667,52.58333333 -118.0,52.58333333 -118.0,52.5 -118.08333333,52.5</coordinates></LinearRing></outerBoundaryIs></Polygon><Polygon><outerBoundaryIs><LinearRing><coordinates>-119.91666667,53.0 -119.83333333,53.0 -119.83333333,52.91666667 -119.91666667,52.91666667 -119.91666667,53.0</coordinates></LinearRing></outerBoundaryIs></Polygon><Polygon><outerBoundaryIs><LinearRing><coordinates>-119.58333333,53.0 -119.5,53.0 -119.5,52.91666667 -119.58333333,52.91666667 -119.58333333,53.0</coordinates></LinearRing></outerBoundaryIs></Polygon><Polygon><outerBoundaryIs><LinearRing><coordinates>-119.0,52.91666667 -119.08333333,52.91666667 -119.08333333,53.0 -119.08333333,53.08333333 -119.0,53.08333333 -118.91666667,53.08333333 -118.91666667,53.16666667 -118.83333333,53.16666667 -118.83333333,53.08333333 -118.83333333,53.0 -118.91666667,53.0 -118.91666667,52.91666667 -119.0,52.91666667</coordinates></LinearRing></outerBoundaryIs></Polygon><Polygon><outerBoundaryIs><LinearRing><coordinates>-118.33333333,53.0 -118.25,53.0 -118.16666667,53.0 -118.16666667,52.91666667 -118.25,52.91666667 -118.33333333,52.91666667 -118.41666667,52.91666667 -118.5,52.91666667 -118.58333333,52.91666667 -118.58333333,53.0 -118.5,53.0 -118.5,53.08333333 -118.41666667,53.08333333 -118.33333333,53.08333333 -118.33333333,53.0</coordinates></LinearRing></outerBoundaryIs></Polygon><Polygon><outerBoundaryIs><LinearRing><coordinates>-118.58333333,51.66666667 -118.58333333,51.58333333 -118.66666667,51.58333333 -118.66666667,51.66666667 -118.66666667,51.75 -118.58333333,51.75 -118.58333333,51.66666667</coordinates></LinearRing></outerBoundaryIs></Polygon><Polygon><outerBoundaryIs><LinearRing><coordinates>-66.66666667,47.66666667 -66.58333333,47.66666667 -66.5,47.66666667 -66.5,47.58333333 -66.58333333,47.58333333 -66.66666667,47.58333333 -66.75,47.58333333 -66.83333333,47.58333333 -66.83333333,47.66666667 -66.83333333,47.75 -66.75,47.75 -66.66666667,47.75 -66.66666667,47.66666667</coordinates></LinearRing></outerBoundaryIs></Polygon><Polygon><outerBoundaryIs><LinearRing><coordinates>-73.91666667,47.83333333 -73.83333333,47.83333333 -73.83333333,47.75 -73.91666667,47.75 -73.91666667,47.83333333</coordinates></LinearRing></outerBoundaryIs></Polygon><Polygon><outerBoundaryIs><LinearRing><coordinates>-122.16666667,38.25 -122.16666667,38.16666667 -122.25,38.16666667 -122.25,38.25 -122.25,38.33333333 -122.33333333,38.33333333 -122.33333333,38.25 -122.41666667,38.25 -122.41666667,38.16666667 -122.41666667,38.08333333 -122.41666667,38.0 -122.41666667,37.91666667 -122.5,37.91666667 -122.5,37.83333333 -122.58333333,37.83333333 -122.66666667,37.83333333 -122.66666667,37.91666667 -122.75,37.91666667 -122.83333333,37.91666667 -122.83333333,38.0 -122.83333333,38.08333333 -122.83333333,38.16666667 -122.91666667,38.16666667 -122.91666667,38.25 -122.91666667,38.33333333 -123.0,38.33333333 -123.08333333,38.33333333 -123.08333333,38.41666667 -123.16666667,38.41666667 -123.25,38.41666667 -123.25,38.5 -123.25,38.58333333 -123.33333333,38.58333333 -123.33333333,38.66666667 -123.41666667,38.66666667 -123.41666667,38.75 -123.5,38.75 -123.5,38.83333333 -123.58333333,38.83333333 -123.58333333,38.91666667 -123.66666667,38.91666667 -123.66666667,39.0 -123.75,39.0 -123.75,39.08333333 -123.75,39.16666667 -123.75,39.25 -123.83333333,39.25 -123.83333333,39.33333333 -123.83333333,39.41666667 -123.83333333,39.5 -123.83333333,39.58333333 -123.83333333,39.66666667 -123.83333333,39.75 -123.91666667,39.75 -123.91666667,39.83333333 -124.0,39.83333333 -124.0,39.91666667 -124.08333333,39.91666667 -124.08333333,40.0 -124.08333333,40.08333333 -124.16666667,40.08333333 -124.25,40.08333333 -124.25,40.16666667 -124.33333333,40.16666667 -124.41666667,40.16666667 -124.41666667,40.25 -124.41666667,40.33333333 -124.41666667,40.41666667 -124.41666667,40.5 -124.41666667,40.58333333 -124.41666667,40.66666667 -124.33333333,40.66666667 -124.33333333,40.75 -124.25,40.75 -124.16666667,40.75 -124.08333333,40.75 -124.08333333,40.83333333 -124.16666667,40.83333333 -124.16666667,40.91666667 -124.16666667,41.0 -124.16666667,41.08333333 -124.16666667,41.16666667 -124.16666667,41.25 -124.16666667,41.33333333 -124.08333333,41.33333333 -124.08333333,41.41666667 -124.08333333,41.5 -124.16666667,41.5 -124.16666667,41.58333333 -124.16666667,41.66666667 -124.25,41.66666667 -124.25,41.75 -124.25,41.83333333 -124.25,41.91666667 -124.25,42.0 -124.33333333,42.0 -124.33333333,42.08333333 -124.41666667,42.08333333 -124.41666667,42.16666667 -124.41666667,42.25 -124.5,42.25 -124.5,42.33333333 -124.5,42.41666667 -124.5,42.5 -124.41666667,42.5 -124.41666667,42.58333333 -124.41666667,42.66666667 -124.5,42.66666667 -124.58333333,42.66666667 -124.58333333,42.75 -124.58333333,42.83333333 -124.58333333,42.91666667 -124.5,42.91666667 -124.5,43.0 -124.5,43.08333333 -124.5,43.16666667 -124.41666667,43.16666667 -124.41666667,43.25 -124.41666667,43.33333333 -124.41666667,43.41666667 -124.33333333,43.41666667 -124.33333333,43.5 -124.25,43.5 -124.25,43.58333333 -124.25,43.66666667 -124.25,43.75 -124.25,43.83333333 -124.16666667,43.83333333 -124.16666667,43.91666667 -124.16666667,44.0 -124.16666667,44.08333333 -124.16666667,44.16666667 -124.16666667,44.25 -124.16666667,44.33333333 -124.16666667,44.41666667 -124.08333333,44.41666667 -124.08333333,44.5 -124.08333333,44.58333333 -124.08333333,44.66666667 -124.08333333,44.75 -124.08333333,44.83333333 -124.08333333,44.91666667 -124.08333333,45.0 -124.08333333,45.08333333 -124.0,45.08333333 -124,45 -124.0,44.91666667 -123.91666667,44.91666667 -123.91666667,44.83333333 -123.91666667,44.75 -123.83333333,44.75 -123.75,44.75 -123.75,44.66666667 -123.66666667,44.66666667 -123.66666667,44.58333333 -123.75,44.58333333 -123.83333333,44.58333333 -123.91666667,44.58333333 -123.91666667,44.5 -123.91666667,44.41666667 -123.83333333,44.41666667 -123.83333333,44.33333333 -123.75,44.33333333 -123.66666667,44.33333333 -123.66666667,44.41666667 -123.58333333,44.41666667 -123.5,44.41666667 -123.5,44.5 -123.5,44.58333333 -123.58333333,44.58333333 -123.58333333,44.66666667 -123.5,44.66666667 -123.5,44.75 -123.5,44.83333333 -123.5,44.91666667 -123.41666667,44.91666667 -123.41666667,45.0 -123.5,45.0 -123.58333333,45.0 -123.66666667,45.0 -123.66666667,45.08333333 -123.66666667,45.16666667 -123.58333333,45.16666667 -123.5,45.16666667 -123.5,45.25 -123.41666667,45.25 -123.33333333,45.25 -123.33333333,45.33333333 -123.41666667,45.33333333 -123.41666667,45.41666667 -123.33333333,45.41666667 -123.33333333,45.5 -123.33333333,45.58333333 -123.33333333,45.66666667 -123.33333333,45.75 -123.33333333,45.83333333 -123.33333333,45.91666667 -123.41666667,45.91666667 -123.5,45.91666667 -123.5,45.83333333 -123.58333333,45.83333333 -123.58333333,45.75 -123.66666667,45.75 -123.66666667,45.83333333 -123.66666667,45.91666667 -123.58333333,45.91666667 -123.58333333,46.0 -123.5,46.0 -123.41666667,46.0 -123.41666667,46.08333333 -123.41666667,46.16666667 -123.5,46.16666667 -123.58333333,46.16666667 -123.66666667,46.16666667 -123.66666667,46.08333333 -123.66666667,46.0 -123.75,46.0 -123.83333333,46.0 -123.83333333,45.91666667 -123.91666667,45.91666667 -123.91666667,45.83333333 -124.0,45.83333333 -124.0,45.91666667 -124,46 -124.0,46.08333333 -124.0,46.16666667 -124.08333333,46.16666667 -124.08333333,46.25 -124.08333333,46.33333333 -124.08333333,46.41666667 -124.08333333,46.5 -124.08333333,46.58333333 -124.08333333,46.66666667 -124.16666667,46.66666667 -124.16666667,46.75 -124.16666667,46.83333333 -124.16666667,46.91666667 -124.08333333,46.91666667 -124.0,46.91666667 -124.0,46.83333333 -124.08333333,46.83333333 -124.08333333,46.75 -124.0,46.75 -123.91666667,46.75 -123.91666667,46.83333333 -123.83333333,46.83333333 -123.83333333,46.91666667 -123.91666667,46.91666667 -123.91666667,47.0 -123.83333333,47.0 -123.75,47.0 -123.66666667,47.0 -123.66666667,47.08333333 -123.58333333,47.08333333 -123.58333333,47.16666667 -123.5,47.16666667 -123.5,47.25 -123.41666667,47.25 -123.33333333,47.25 -123.33333333,47.33333333 -123.33333333,47.41666667 -123.25,47.41666667 -123.25,47.5 -123.16666667,47.5 -123.16666667,47.58333333 -123.08333333,47.58333333 -123.08333333,47.66666667 -123.08333333,47.75 -123.0,47.75 -123.0,47.83333333 -123.0,47.91666667 -123.08333333,47.91666667 -123.16666667,47.91666667 -123.16666667,48.0 -123.25,48.0 -123.33333333,48.0 -123.41666667,48.0 -123.5,48.0 -123.58333333,48.0 -123.66666667,48.0 -123.66666667,48.08333333 -123.75,48.08333333 -123.83333333,48.08333333 -123.91666667,48.08333333 -123.91666667,48.16666667 -123.83333333,48.16666667 -123.75,48.16666667 -123.66666667,48.16666667 -123.58333333,48.16666667 -123.5,48.16666667 -123.41666667,48.16666667 -123.41666667,48.08333333 -123.33333333,48.08333333 -123.25,48.08333333 -123.16666667,48.08333333 -123.08333333,48.08333333 -123.0,48.08333333 -122.91666667,48.08333333 -122.91666667,48.0 -122.83333333,48.0 -122.83333333,47.91666667 -122.75,47.91666667 -122.66666667,47.91666667 -122.66666667,47.83333333 -122.58333333,47.83333333 -122.5,47.83333333 -122.41666667,47.83333333 -122.33333333,47.83333333 -122.33333333,47.91666667 -122.33333333,48.0 -122.25,48.0 -122.25,48.08333333 -122.33333333,48.08333333 -122.33333333,48.16666667 -122.33333333,48.25 -122.33333333,48.33333333 -122.33333333,48.41666667 -122.41666667,48.41666667 -122.41666667,48.5 -122.41666667,48.58333333 -122.5,48.58333333 -122.5,48.66666667 -122.58333333,48.66666667 -122.58333333,48.75 -122.66666667,48.75 -122.75,48.75 -122.75,48.83333333 -122.83333333,48.83333333 -122.83333333,48.91666667 -122.83333333,49.0 -122.91666667,49.0 -123,49 -123.0,48.91666667 -123.08333333,48.91666667 -123.08333333,49.0 -123.16666667,49.0 -123.16666667,49.08333333 -123.25,49.08333333 -123.25,49.16666667 -123.25,49.25 -123.33333333,49.25 -123.33333333,49.33333333 -123.41666667,49.33333333 -123.5,49.33333333 -123.58333333,49.33333333 -123.66666667,49.33333333 -123.66666667,49.41666667 -123.75,49.41666667 -123.83333333,49.41666667 -123.91666667,49.41666667 -124.0,49.41666667 -124.0,49.5 -124.08333333,49.5 -124.08333333,49.41666667 -124.08333333,49.33333333 -124.0,49.33333333 -124.0,49.25 -123.91666667,49.25 -123.83333333,49.25 -123.75,49.25 -123.75,49.16666667 -123.66666667,49.16666667 -123.58333333,49.16666667 -123.58333333,49.08333333 -123.5,49.08333333 -123.5,49.0 -123.41666667,49.0 -123.33333333,49.0 -123.33333333,48.91666667 -123.41666667,48.91666667 -123.41666667,48.83333333 -123.41666667,48.75 -123.41666667,48.66666667 -123.41666667,48.58333333 -123.41666667,48.5 -123.41666667,48.41666667 -123.5,48.41666667 -123.5,48.33333333 -123.58333333,48.33333333 -123.58333333,48.25 -123.66666667,48.25 -123.75,48.25 -123.75,48.33333333 -123.83333333,48.33333333 -123.91666667,48.33333333 -124.0,48.33333333 -124.08333333,48.33333333 -124.08333333,48.41666667 -124.0,48.41666667 -123.91666667,48.41666667 -123.91666667,48.5 -123.83333333,48.5 -123.83333333,48.58333333 -123.91666667,48.58333333 -123.91666667,48.66666667 -123.91666667,48.75 -124.0,48.75 -124.0,48.83333333 -124.0,48.91666667 -124,49 -124.08333333,49.0 -124.16666667,49.0 -124.25,49.0 -124.25,49.08333333 -124.33333333,49.08333333 -124.33333333,49.16666667 -124.41666667,49.16666667 -124.5,49.16666667 -124.5,49.25 -124.58333333,49.25 -124.66666667,49.25 -124.75,49.25 -124.75,49.16666667 -124.83333333,49.16666667 -124.83333333,49.25 -124.91666667,49.25 -124.91666667,49.33333333 -124.83333333,49.33333333 -124.83333333,49.41666667 -124.91666667,49.41666667 -124.91666667,49.5 -125.0,49.5 -125.08333333,49.5 -125.08333333,49.58333333 -125.16666667,49.58333333 -125.16666667,49.5 -125.25,49.5 -125.25,49.58333333 -125.25,49.66666667 -125.25,49.75 -125.33333333,49.75 -125.41666667,49.75 -125.41666667,49.83333333 -125.5,49.83333333 -125.58333333,49.83333333 -125.58333333,49.91666667 -125.66666667,49.91666667 -125.66666667,50.0 -125.75,50.0 -125.75,50.08333333 -125.66666667,50.08333333 -125.66666667,50.16666667 -125.66666667,50.25 -125.58333333,50.25 -125.58333333,50.33333333 -125.66666667,50.33333333 -125.66666667,50.41666667 -125.75,50.41666667 -125.83333333,50.41666667 -125.83333333,50.5 -125.75,50.5 -125.75,50.58333333 -125.83333333,50.58333333 -125.91666667,50.58333333 -126.0,50.58333333 -126.08333333,50.58333333 -126.08333333,50.66666667 -126.16666667,50.66666667 -126.25,50.66666667 -126.25,50.58333333 -126.33333333,50.58333333 -126.41666667,50.58333333 -126.5,50.58333333 -126.5,50.5 -126.58333333,50.5 -126.66666667,50.5 -126.75,50.5 -126.75,50.58333333 -126.83333333,50.58333333 -126.83333333,50.5 -126.91666667,50.5 -127.0,50.5 -127.08333333,50.5 -127.08333333,50.58333333 -127.16666667,50.58333333 -127.25,50.58333333 -127.33333333,50.58333333 -127.41666667,50.58333333 -127.41666667,50.66666667 -127.5,50.66666667 -127.5,50.75 -127.5,50.83333333 -127.58333333,50.83333333 -127.66666667,50.83333333 -127.66666667,50.91666667 -127.58333333,50.91666667 -127.58333333,51.0 -127.5,51.0 -127.41666667,51.0 -127.33333333,51.0 -127.25,51.0 -127.16666667,51.0 -127.16666667,51.08333333 -127.08333333,51.08333333 -127.0,51.08333333 -126.91666667,51.08333333 -126.83333333,51.08333333 -126.75,51.08333333 -126.75,51.16666667 -126.66666667,51.16666667 -126.66666667,51.08333333 -126.66666667,51.0 -126.58333333,51.0 -126.58333333,51.08333333 -126.5,51.08333333 -126.5,51.0 -126.41666667,51.0 -126.33333333,51.0 -126.25,51.0 -126.25,51.08333333 -126.25,51.16666667 -126.25,51.25 -126.25,51.33333333 -126.33333333,51.33333333 -126.33333333,51.41666667 -126.25,51.41666667 -126.16666667,51.41666667 -126.16666667,51.33333333 -126.08333333,51.33333333 -126.0,51.33333333 -126.0,51.25 -125.91666667,51.25 -125.91666667,51.33333333 -125.91666667,51.41666667 -126.0,51.41666667 -126.0,51.5 -125.91666667,51.5 -125.91666667,51.58333333 -125.83333333,51.58333333 -125.83333333,51.66666667 -125.91666667,51.66666667 -126.0,51.66666667 -126.0,51.58333333 -126.08333333,51.58333333 -126.16666667,51.58333333 -126.25,51.58333333 -126.33333333,51.58333333 -126.33333333,51.5 -126.41666667,51.5 -126.41666667,51.58333333 -126.41666667,51.66666667 -126.33333333,51.66666667 -126.25,51.66666667 -126.25,51.75 -126.33333333,51.75 -126.41666667,51.75 -126.5,51.75 -126.5,51.66666667 -126.58333333,51.66666667 -126.58333333,51.58333333 -126.66666667,51.58333333 -126.75,51.58333333 -126.75,51.66666667 -126.66666667,51.66666667 -126.66666667,51.75 -126.66666667,51.83333333 -126.58333333,51.83333333 -126.5,51.83333333 -126.41666667,51.83333333 -126.41666667,51.91666667 -126.33333333,51.91666667 -126.33333333,52.0 -126.25,52.0 -126.25,51.91666667 -126.16666667,51.91666667 -126.08333333,51.91666667 -126.0,51.91666667 -126,52 -126.08333333,52.0 -126.16666667,52.0 -126.16666667,52.08333333 -126.25,52.08333333 -126.25,52.16666667 -126.33333333,52.16666667 -126.41666667,52.16666667 -126.41666667,52.25 -126.5,52.25 -126.5,52.33333333 -126.58333333,52.33333333 -126.66666667,52.33333333 -126.75,52.33333333 -126.83333333,52.33333333 -126.83333333,52.41666667 -126.75,52.41666667 -126.75,52.5 -126.66666667,52.5 -126.66666667,52.58333333 -126.58333333,52.58333333 -126.58333333,52.66666667 -126.58333333,52.75 -126.66666667,52.75 -126.66666667,52.83333333 -126.75,52.83333333 -126.83333333,52.83333333 -126.83333333,52.91666667 -126.75,52.91666667 -126.75,53.0 -126.75,53.08333333 -126.75,53.16666667 -126.83333333,53.16666667 -126.91666667,53.16666667 -126.91666667,53.25 -126.91666667,53.33333333 -126.83333333,53.33333333 -126.75,53.33333333 -126.75,53.25 -126.66666667,53.25 -126.66666667,53.16666667 -126.58333333,53.16666667 -126.5,53.16666667 -126.5,53.08333333 -126.41666667,53.08333333 -126.41666667,53.0 -126.41666667,52.91666667 -126.33333333,52.91666667 -126.33333333,52.83333333 -126.25,52.83333333 -126.25,52.75 -126.25,52.66666667 -126.16666667,52.66666667 -126.08333333,52.66666667 -126.0,52.66666667 -125.91666667,52.66666667 -125.91666667,52.75 -125.83333333,52.75 -125.75,52.75 -125.75,52.66666667 -125.75,52.58333333 -125.75,52.5 -125.83333333,52.5 -125.91666667,52.5 -125.91666667,52.41666667 -126.0,52.41666667 -126.0,52.33333333 -125.91666667,52.33333333 -125.83333333,52.33333333 -125.83333333,52.25 -125.75,52.25 -125.75,52.16666667 -125.66666667,52.16666667 -125.66666667,52.25 -125.58333333,52.25 -125.5,52.25 -125.5,52.16666667 -125.5,52.08333333 -125.41666667,52.08333333 -125.33333333,52.08333333 -125.33333333,52.0 -125.25,52.0 -125.25,51.91666667 -125.16666667,51.91666667 -125.08333333,51.91666667 -125.08333333,51.83333333 -125.0,51.83333333 -124.91666667,51.83333333 -124.91666667,51.75 -124.91666667,51.66666667 -124.83333333,51.66666667 -124.75,51.66666667 -124.66666667,51.66666667 -124.66666667,51.75 -124.58333333,51.75 -124.58333333,51.66666667 -124.5,51.66666667 -124.41666667,51.66666667 -124.41666667,51.58333333 -124.5,51.58333333 -124.5,51.5 -124.58333333,51.5 -124.58333333,51.41666667 -124.5,51.41666667 -124.41666667,51.41666667 -124.33333333,51.41666667 -124.25,51.41666667 -124.16666667,51.41666667 -124.16666667,51.33333333 -124.16666667,51.25 -124.08333333,51.25 -124.08333333,51.16666667 -124.0,51.16666667 -124.0,51.25 -124.0,51.33333333 -124.0,51.41666667 -123.91666667,51.41666667 -123.83333333,51.41666667 -123.75,51.41666667 -123.66666667,51.41666667 -123.66666667,51.33333333 -123.66666667,51.25 -123.58333333,51.25 -123.58333333,51.33333333 -123.5,51.33333333 -123.41666667,51.33333333 -123.33333333,51.33333333 -123.25,51.33333333 -123.16666667,51.33333333 -123.08333333,51.33333333 -123.08333333,51.25 -123.0,51.25 -123.0,51.33333333 -122.91666667,51.33333333 -122.83333333,51.33333333 -122.83333333,51.25 -122.75,51.25 -122.75,51.16666667 -122.66666667,51.16666667 -122.58333333,51.16666667 -122.58333333,51.25 -122.5,51.25 -122.41666667,51.25 -122.41666667,51.16666667 -122.33333333,51.16666667 -122.25,51.16666667 -122.25,51.08333333 -122.16666667,51.08333333 -122.08333333,51.08333333 -122.08333333,51.0 -122,51 -122.0,50.91666667 -121.91666667,50.91666667 -121.91666667,50.83333333 -122.0,50.83333333 -122.08333333,50.83333333 -122.08333333,50.75 -122.0,50.75 -122.0,50.66666667 -121.91666667,50.66666667 -121.91666667,50.58333333 -121.83333333,50.58333333 -121.83333333,50.66666667 -121.83333333,50.75 -121.83333333,50.83333333 -121.75,50.83333333 -121.66666667,50.83333333 -121.66666667,50.75 -121.66666667,50.66666667 -121.58333333,50.66666667 -121.58333333,50.75 -121.5,50.75 -121.41666667,50.75 -121.41666667,50.66666667 -121.5,50.66666667 -121.5,50.58333333 -121.41666667,50.58333333 -121.41666667,50.5 -121.41666667,50.41666667 -121.41666667,50.33333333 -121.5,50.33333333 -121.58333333,50.33333333 -121.66666667,50.33333333 -121.66666667,50.25 -121.58333333,50.25 -121.5,50.25 -121.41666667,50.25 -121.41666667,50.16666667 -121.33333333,50.16666667 -121.33333333,50.25 -121.25,50.25 -121.16666667,50.25 -121.16666667,50.16666667 -121.08333333,50.16666667 -121.08333333,50.08333333 -121.08333333,50.0 -121,50 -121.0,49.91666667 -120.91666667,49.91666667 -120.91666667,50.0 -120.83333333,50.0 -120.75,50.0 -120.66666667,50.0 -120.66666667,50.08333333 -120.58333333,50.08333333 -120.5,50.08333333 -120.5,50.16666667 -120.41666667,50.16666667 -120.41666667,50.25 -120.41666667,50.33333333 -120.33333333,50.33333333 -120.25,50.33333333 -120.25,50.41666667 -120.33333333,50.41666667 -120.33333333,50.5 -120.41666667,50.5 -120.41666667,50.58333333 -120.41666667,50.66666667 -120.33333333,50.66666667 -120.25,50.66666667 -120.16666667,50.66666667 -120.16666667,50.75 -120.25,50.75 -120.33333333,50.75 -120.41666667,50.75 -120.41666667,50.83333333 -120.5,50.83333333 -120.58333333,50.83333333 -120.66666667,50.83333333 -120.66666667,50.91666667 -120.75,50.91666667 -120.75,51.0 -120.66666667,51.0 -120.66666667,51.08333333 -120.66666667,51.16666667 -120.75,51.16666667 -120.75,51.25 -120.66666667,51.25 -120.66666667,51.33333333 -120.66666667,51.41666667 -120.66666667,51.5 -120.75,51.5 -120.75,51.58333333 -120.83333333,51.58333333 -120.83333333,51.66666667 -120.91666667,51.66666667 -120.91666667,51.75 -120.83333333,51.75 -120.83333333,51.83333333 -120.75,51.83333333 -120.66666667,51.83333333 -120.58333333,51.83333333 -120.58333333,51.91666667 -120.66666667,51.91666667 -120.75,51.91666667 -120.83333333,51.91666667 -120.91666667,51.91666667 -121.0,51.91666667 -121,52 -121.08333333,52.0 -121.16666667,52.0 -121.16666667,52.08333333 -121.25,52.08333333 -121.25,52.16666667 -121.25,52.25 -121.16666667,52.25 -121.08333333,52.25 -121.08333333,52.33333333 -121.16666667,52.33333333 -121.16666667,52.41666667 -121.08333333,52.41666667 -121.0,52.41666667 -120.91666667,52.41666667 -120.83333333,52.41666667 -120.83333333,52.5 -120.91666667,52.5 -120.91666667,52.58333333 -120.91666667,52.66666667 -120.83333333,52.66666667 -120.83333333,52.58333333 -120.75,52.58333333 -120.66666667,52.58333333 -120.66666667,52.66666667 -120.58333333,52.66666667 -120.5,52.66666667 -120.5,52.75 -120.5,52.83333333 -120.58333333,52.83333333 -120.58333333,52.75 -120.66666667,52.75 -120.75,52.75 -120.75,52.83333333 -120.66666667,52.83333333 -120.66666667,52.91666667 -120.58333333,52.91666667 -120.5,52.91666667 -120.41666667,52.91666667 -120.41666667,52.83333333 -120.41666667,52.75 -120.41666667,52.66666667 -120.33333333,52.66666667 -120.25,52.66666667 -120.16666667,52.66666667 -120.08333333,52.66666667 -120.08333333,52.58333333 -120.16666667,52.58333333 -120.25,52.58333333 -120.25,52.5 -120.25,52.41666667 -120.16666667,52.41666667 -120.08333333,52.41666667 -120.0,52.41666667 -120.0,52.5 -119.91666667,52.5 -119.91666667,52.41666667 -119.91666667,52.33333333 -120.0,52.33333333 -120.08333333,52.33333333 -120.16666667,52.33333333 -120.16666667,52.25 -120.08333333,52.25 -120.0,52.25 -119.91666667,52.25 -119.83333333,52.25 -119.75,52.25 -119.66666667,52.25 -119.66666667,52.16666667 -119.58333333,52.16666667 -119.58333333,52.08333333 -119.5,52.08333333 -119.5,52.0 -119.5,51.91666667 -119.5,51.83333333 -119.41666667,51.83333333 -119.41666667,51.91666667 -119.41666667,52.0 -119.41666667,52.08333333 -119.41666667,52.16666667 -119.33333333,52.16666667 -119.25,52.16666667 -119.25,52.25 -119.25,52.33333333 -119.25,52.41666667 -119.33333333,52.41666667 -119.33333333,52.5 -119.25,52.5 -119.16666667,52.5 -119.16666667,52.58333333 -119.25,52.58333333 -119.25,52.66666667 -119.33333333,52.66666667 -119.41666667,52.66666667 -119.41666667,52.75 -119.41666667,52.83333333 -119.33333333,52.83333333 -119.33333333,52.75 -119.25,52.75 -119.16666667,52.75 -119.16666667,52.83333333 -119.08333333,52.83333333 -119.0,52.83333333 -119.0,52.75 -118.91666667,52.75 -118.91666667,52.66666667 -118.83333333,52.66666667 -118.75,52.66666667 -118.66666667,52.66666667 -118.66666667,52.58333333 -118.58333333,52.58333333 -118.58333333,52.5 -118.58333333,52.41666667 -118.5,52.41666667 -118.5,52.5 -118.41666667,52.5 -118.33333333,52.5 -118.33333333,52.41666667 -118.41666667,52.41666667 -118.41666667,52.33333333 -118.5,52.33333333 -118.5,52.25 -118.41666667,52.25 -118.41666667,52.16666667 -118.33333333,52.16666667 -118.25,52.16666667 -118.25,52.08333333 -118.16666667,52.08333333 -118.08333333,52.08333333 -118.08333333,52.0 -118.16666667,52.0 -118.25,52.0 -118.33333333,52.0 -118.33333333,52.08333333 -118.41666667,52.08333333 -118.5,52.08333333 -118.58333333,52.08333333 -118.58333333,52.16666667 -118.58333333,52.25 -118.66666667,52.25 -118.66666667,52.33333333 -118.75,52.33333333 -118.75,52.41666667 -118.83333333,52.41666667 -118.83333333,52.5 -118.91666667,52.5 -118.91666667,52.58333333 -119.0,52.58333333 -119.0,52.5 -119.08333333,52.5 -119.08333333,52.41666667 -119.08333333,52.33333333 -119.16666667,52.33333333 -119.16666667,52.25 -119.16666667,52.16666667 -119.16666667,52.08333333 -119.25,52.08333333 -119.25,52.0 -119.25,51.91666667 -119.25,51.83333333 -119.25,51.75 -119.16666667,51.75 -119.16666667,51.83333333 -119.16666667,51.91666667 -119.08333333,51.91666667 -119.08333333,51.83333333 -119.08333333,51.75 -119.08333333,51.66666667 -119.08333333,51.58333333 -119.08333333,51.5 -119.08333333,51.41666667 -119.08333333,51.33333333 -119.0,51.33333333 -119.0,51.41666667 -118.91666667,51.41666667 -118.91666667,51.5 -118.83333333,51.5 -118.83333333,51.41666667 -118.83333333,51.33333333 -118.83333333,51.25 -118.83333333,51.16666667 -118.83333333,51.08333333 -118.83333333,51.0 -118.75,51.0 -118.75,51.08333333 -118.66666667,51.08333333 -118.66666667,51.0 -118.58333333,51.0 -118.5,51.0 -118.5,50.91666667 -118.41666667,50.91666667 -118.41666667,50.83333333 -118.5,50.83333333 -118.5,50.75 -118.58333333,50.75 -118.58333333,50.66666667 -118.5,50.66666667 -118.5,50.58333333 -118.41666667,50.58333333 -118.41666667,50.66666667 -118.33333333,50.66666667 -118.33333333,50.58333333 -118.33333333,50.5 -118.41666667,50.5 -118.41666667,50.41666667 -118.33333333,50.41666667 -118.25,50.41666667 -118.16666667,50.41666667 -118.08333333,50.41666667 -118.0,50.41666667 -118.0,50.5 -118.0,50.58333333 -118.0,50.66666667 -118.0,50.75 -117.91666667,50.75 -117.83333333,50.75 -117.75,50.75 -117.66666667,50.75 -117.66666667,50.66666667 -117.75,50.66666667 -117.83333333,50.66666667 -117.83333333,50.58333333 -117.83333333,50.5 -117.83333333,50.41666667 -117.83333333,50.33333333 -117.75,50.33333333 -117.66666667,50.33333333 -117.66666667,50.25 -117.58333333,50.25 -117.5,50.25 -117.41666667,50.25 -117.41666667,50.16666667 -117.33333333,50.16666667 -117.33333333,50.08333333 -117.25,50.08333333 -117.16666667,50.08333333 -117.16666667,50.16666667 -117.16666667,50.25 -117.08333333,50.25 -117.08333333,50.33333333 -117.16666667,50.33333333 -117.16666667,50.41666667 -117.25,50.41666667 -117.25,50.5 -117.16666667,50.5 -117.08333333,50.5 -117.08333333,50.58333333 -117.08333333,50.66666667 -117.16666667,50.66666667 -117.16666667,50.75 -117.08333333,50.75 -117.0,50.75 -117.0,50.66666667 -117.0,50.58333333 -116.91666667,50.58333333 -116.83333333,50.58333333 -116.83333333,50.66666667 -116.75,50.66666667 -116.66666667,50.66666667 -116.66666667,50.58333333 -116.75,50.58333333 -116.75,50.5 -116.83333333,50.5 -116.83333333,50.41666667 -116.75,50.41666667 -116.66666667,50.41666667 -116.58333333,50.41666667 -116.58333333,50.5 -116.58333333,50.58333333 -116.5,50.58333333 -116.5,50.66666667 -116.58333333,50.66666667 -116.58333333,50.75 -116.5,50.75 -116.5,50.83333333 -116.58333333,50.83333333 -116.66666667,50.83333333 -116.66666667,50.91666667 -116.75,50.91666667 -116.75,51.0 -116.83333333,51.0 -116.91666667,51.0 -116.91666667,51.08333333 -116.91666667,51.16666667 -117.0,51.16666667 -117.0,51.25 -117.08333333,51.25 -117.08333333,51.33333333 -117.16666667,51.33333333 -117.16666667,51.41666667 -117.25,51.41666667 -117.25,51.5 -117.33333333,51.5 -117.41666667,51.5 -117.5,51.5 -117.5,51.58333333 -117.58333333,51.58333333 -117.58333333,51.66666667 -117.66666667,51.66666667 -117.75,51.66666667 -117.75,51.75 -117.75,51.83333333 -117.66666667,51.83333333 -117.58333333,51.83333333 -117.58333333,51.75 -117.5,51.75 -117.5,51.83333333 -117.41666667,51.83333333 -117.33333333,51.83333333 -117.33333333,51.91666667 -117.25,51.91666667 -117.25,51.83333333 -117.25,51.75 -117.33333333,51.75 -117.41666667,51.75 -117.41666667,51.66666667 -117.33333333,51.66666667 -117.25,51.66666667 -117.25,51.58333333 -117.16666667,51.58333333 -117.08333333,51.58333333 -117.08333333,51.5 -117.0,51.5 -117.0,51.58333333 -116.91666667,51.58333333 -116.83333333,51.58333333 -116.75,51.58333333 -116.75,51.66666667 -116.75,51.75 -116.83333333,51.75 -116.83333333,51.83333333 -116.83333333,51.91666667 -116.91666667,51.91666667 -116.91666667,52.0 -117,52 -117.08333333,52.0 -117.16666667,52.0 -117.16666667,52.08333333 -117.08333333,52.08333333 -117.08333333,52.16666667 -117.16666667,52.16666667 -117.16666667,52.25 -117.16666667,52.33333333 -117.25,52.33333333 -117.25,52.25 -117.33333333,52.25 -117.33333333,52.33333333 -117.41666667,52.33333333 -117.41666667,52.41666667 -117.5,52.41666667 -117.5,52.33333333 -117.5,52.25 -117.41666667,52.25 -117.41666667,52.16666667 -117.5,52.16666667 -117.58333333,52.16666667 -117.58333333,52.25 -117.58333333,52.33333333 -117.66666667,52.33333333 -117.66666667,52.25 -117.75,52.25 -117.75,52.33333333 -117.83333333,52.33333333 -117.91666667,52.33333333 -118.0,52.33333333 -118.0,52.41666667 -117.91666667,52.41666667 -117.83333333,52.41666667 -117.83333333,52.5 -117.91666667,52.5 -117.91666667,52.58333333 -117.83333333,52.58333333 -117.83333333,52.66666667 -117.83333333,52.75 -117.91666667,52.75 -117.91666667,52.83333333 -117.83333333,52.83333333 -117.75,52.83333333 -117.75,52.75 -117.66666667,52.75 -117.66666667,52.83333333 -117.66666667,52.91666667 -117.58333333,52.91666667 -117.58333333,52.83333333 -117.5,52.83333333 -117.41666667,52.83333333 -117.41666667,52.75 -117.33333333,52.75 -117.25,52.75 -117.25,52.83333333 -117.16666667,52.83333333 -117.16666667,52.75 -117.08333333,52.75 -117.0,52.75 -117.0,52.66666667 -116.91666667,52.66666667 -116.91666667,52.58333333 -116.91666667,52.5 -116.83333333,52.5 -116.83333333,52.58333333 -116.75,52.58333333 -116.75,52.5 -116.66666667,52.5 -116.58333333,52.5 -116.58333333,52.41666667 -116.58333333,52.33333333 -116.5,52.33333333 -116.41666667,52.33333333 -116.41666667,52.25 -116.5,52.25 -116.5,52.16666667 -116.5,52.08333333 -116.41666667,52.08333333 -116.41666667,52.0 -116.33333333,52.0 -116.33333333,52.08333333 -116.33333333,52.16666667 -116.25,52.16666667 -116.25,52.25 -116.16666667,52.25 -116.16666667,52.16666667 -116.08333333,52.16666667 -116.0,52.16666667 -116.0,52.08333333 -116,52 -115.91666667,52.0 -115.91666667,52.08333333 -115.83333333,52.08333333 -115.83333333,52.0 -115.75,52.0 -115.75,51.91666667 -115.75,51.83333333 -115.66666667,51.83333333 -115.66666667,51.91666667 -115.58333333,51.91666667 -115.58333333,51.83333333 -115.5,51.83333333 -115.41666667,51.83333333 -115.41666667,51.75 -115.5,51.75 -115.5,51.66666667 -115.5,51.58333333 -115.41666667,51.58333333 -115.41666667,51.5 -115.33333333,51.5 -115.25,51.5 -115.25,51.41666667 -115.16666667,51.41666667 -115.16666667,51.33333333 -115.16666667,51.25 -115.08333333,51.25 -115.08333333,51.16666667 -115.08333333,51.08333333 -115.08333333,51.0 -115,51 -115.0,51.08333333 -114.91666667,51.08333333 -114.91666667,51.0 -114.83333333,51.0 -114.75,51.0 -114.75,50.91666667 -114.66666667,50.91666667 -114.58333333,50.91666667 -114.58333333,50.83333333 -114.5,50.83333333 -114.41666667,50.83333333 -114.33333333,50.83333333 -114.33333333,50.91666667 -114.25,50.91666667 -114.25,50.83333333 -114.16666667,50.83333333 -114.16666667,50.91666667 -114.08333333,50.91666667 -114.08333333,51.0 -114,51 -113.91666667,51.0 -113.83333333,51.0 -113.83333333,51.08333333 -113.75,51.08333333 -113.66666667,51.08333333 -113.66666667,51.16666667 -113.66666667,51.25 -113.66666667,51.33333333 -113.66666667,51.41666667 -113.75,51.41666667 -113.75,51.5 -113.75,51.58333333 -113.83333333,51.58333333 -113.91666667,51.58333333 -113.91666667,51.66666667 -113.91666667,51.75 -113.91666667,51.83333333 -113.83333333,51.83333333 -113.75,51.83333333 -113.75,51.91666667 -113.75,52.0 -113.66666667,52.0 -113.66666667,51.91666667 -113.58333333,51.91666667 -113.58333333,51.83333333 -113.5,51.83333333 -113.5,51.91666667 -113.5,52.0 -113.41666667,52.0 -113.33333333,52.0 -113.33333333,52.08333333 -113.25,52.08333333 -113.25,52.0 -113.16666667,52.0 -113.08333333,52.0 -113,52 -112.91666667,52.0 -112.91666667,52.08333333 -112.83333333,52.08333333 -112.75,52.08333333 -112.66666667,52.08333333 -112.58333333,52.08333333 -112.58333333,52.16666667 -112.58333333,52.25 -112.5,52.25 -112.41666667,52.25 -112.33333333,52.25 -112.33333333,52.33333333 -112.25,52.33333333 -112.16666667,52.33333333 -112.08333333,52.33333333 -112.0,52.33333333 -112.0,52.25 -111.91666667,52.25 -111.91666667,52.33333333 -111.91666667,52.41666667 -111.91666667,52.5 -111.91666667,52.58333333 -111.83333333,52.58333333 -111.83333333,52.66666667 -111.75,52.66666667 -111.66666667,52.66666667 -111.66666667,52.75 -111.75,52.75 -111.83333333,52.75 -111.83333333,52.83333333 -111.91666667,52.83333333 -111.91666667,52.91666667 -111.83333333,52.91666667 -111.75,52.91666667 -111.66666667,52.91666667 -111.66666667,52.83333333 -111.58333333,52.83333333 -111.5,52.83333333 -111.5,52.91666667 -111.41666667,52.91666667 -111.33333333,52.91666667 -111.25,52.91666667 -111.25,53.0 -111.16666667,53.0 -111.16666667,53.08333333 -111.08333333,53.08333333 -111.08333333,53.16666667 -111.0,53.16666667 -110.91666667,53.16666667 -110.91666667,53.08333333 -110.83333333,53.08333333 -110.75,53.08333333 -110.66666667,53.08333333 -110.66666667,53.16666667 -110.58333333,53.16666667 -110.5,53.16666667 -110.41666667,53.16666667 -110.41666667,53.08333333 -110.33333333,53.08333333 -110.33333333,53.16666667 -110.25,53.16666667 -110.25,53.08333333 -110.16666667,53.08333333 -110.08333333,53.08333333 -110.0,53.08333333 -110.0,53.16666667 -109.91666667,53.16666667 -109.83333333,53.16666667 -109.75,53.16666667 -109.75,53.25 -109.66666667,53.25 -109.66666667,53.33333333 -109.58333333,53.33333333 -109.5,53.33333333 -109.41666667,53.33333333 -109.41666667,53.41666667 -109.33333333,53.41666667 -109.25,53.41666667 -109.16666667,53.41666667 -109.08333333,53.41666667 -109.0,53.41666667 -109.0,53.5 -108.91666667,53.5 -108.91666667,53.41666667 -108.83333333,53.41666667 -108.75,53.41666667 -108.66666667,53.41666667 -108.58333333,53.41666667 -108.5,53.41666667 -108.41666667,53.41666667 -108.33333333,53.41666667 -108.25,53.41666667 -108.25,53.33333333 -108.16666667,53.33333333 -108.16666667,53.25 -108.08333333,53.25 -108.0,53.25 -108.0,53.16666667 -107.91666667,53.16666667 -107.83333333,53.16666667 -107.83333333,53.08333333 -107.75,53.08333333 -107.66666667,53.08333333 -107.58333333,53.08333333 -107.5,53.08333333 -107.5,53.0 -107.41666667,53.0 -107.33333333,53.0 -107.25,53.0 -107.16666667,53.0 -107.16666667,52.91666667 -107.08333333,52.91666667 -107.08333333,53.0 -107,53 -106.91666667,53.0 -106.91666667,53.08333333 -106.91666667,53.16666667 -106.83333333,53.16666667 -106.75,53.16666667 -106.66666667,53.16666667 -106.58333333,53.16666667 -106.5,53.16666667 -106.41666667,53.16666667 -106.41666667,53.25 -106.33333333,53.25 -106.25,53.25 -106.16666667,53.25 -106.08333333,53.25 -106.08333333,53.33333333 -106.0,53.33333333 -105.91666667,53.33333333 -105.83333333,53.33333333 -105.83333333,53.25 -105.75,53.25 -105.66666667,53.25 -105.58333333,53.25 -105.5,53.25 -105.5,53.16666667 -105.41666667,53.16666667 -105.41666667,53.25 -105.33333333,53.25 -105.25,53.25 -105.25,53.16666667 -105.16666667,53.16666667 -105.16666667,53.25 -105.08333333,53.25 -105.0,53.25 -104.91666667,53.25 -104.83333333,53.25 -104.75,53.25 -104.66666667,53.25 -104.58333333,53.25 -104.58333333,53.33333333 -104.5,53.33333333 -104.41666667,53.33333333 -104.33333333,53.33333333 -104.25,53.33333333 -104.16666667,53.33333333 -104.16666667,53.41666667 -104.16666667,53.5 -104.16666667,53.58333333 -104.08333333,53.58333333 -104.0,53.58333333 -104.0,53.5 -103.91666667,53.5 -103.91666667,53.58333333 -103.83333333,53.58333333 -103.83333333,53.66666667 -103.75,53.66666667 -103.75,53.75 -103.66666667,53.75 -103.58333333,53.75 -103.5,53.75 -103.5,53.83333333 -103.5,53.91666667 -103.41666667,53.91666667 -103.33333333,53.91666667 -103.33333333,54.0 -103.25,54.0 -103.16666667,54.0 -103.08333333,54.0 -103.08333333,54.08333333 -103.0,54.08333333 -103.0,54.16666667 -102.91666667,54.16666667 -102.83333333,54.16666667 -102.75,54.16666667 -102.66666667,54.16666667 -102.58333333,54.16666667 -102.5,54.16666667 -102.5,54.25 -102.41666667,54.25 -102.33333333,54.25 -102.25,54.25 -102.16666667,54.25 -102.08333333,54.25 -102.0,54.25 -101.91666667,54.25 -101.83333333,54.25 -101.83333333,54.33333333 -101.75,54.33333333 -101.75,54.25 -101.66666667,54.25 -101.58333333,54.25 -101.5,54.25 -101.41666667,54.25 -101.33333333,54.25 -101.33333333,54.16666667 -101.25,54.16666667 -101.16666667,54.16666667 -101.08333333,54.16666667 -101.0,54.16666667 -101.0,54.25 -101.0,54.33333333 -100.91666667,54.33333333 -100.91666667,54.25 -100.83333333,54.25 -100.75,54.25 -100.66666667,54.25 -100.66666667,54.16666667 -100.66666667,54.08333333 -100.66666667,54.0 -100.75,54.0 -100.75,53.91666667 -100.75,53.83333333 -100.66666667,53.83333333 -100.58333333,53.83333333 -100.5,53.83333333 -100.5,53.91666667 -100.41666667,53.91666667 -100.33333333,53.91666667 -100.25,53.91666667 -100.16666667,53.91666667 -100.16666667,53.83333333 -100.08333333,53.83333333 -100.0,53.83333333 -99.91666667,53.83333333 -99.91666667,53.75 -99.91666667,53.66666667 -99.83333333,53.66666667 -99.83333333,53.58333333 -99.83333333,53.5 -99.75,53.5 -99.75,53.41666667 -99.66666667,53.41666667 -99.58333333,53.41666667 -99.5,53.41666667 -99.41666667,53.41666667 -99.33333333,53.41666667 -99.33333333,53.5 -99.25,53.5 -99.25,53.58333333 -99.25,53.66666667 -99.16666667,53.66666667 -99.16666667,53.75 -99.08333333,53.75 -99.08333333,53.83333333 -99.0,53.83333333 -99.0,53.91666667 -98.91666667,53.91666667 -98.83333333,53.91666667 -98.75,53.91666667 -98.66666667,53.91666667 -98.58333333,53.91666667 -98.58333333,53.83333333 -98.5,53.83333333 -98.41666667,53.83333333 -98.41666667,53.91666667 -98.33333333,53.91666667 -98.25,53.91666667 -98.16666667,53.91666667 -98.08333333,53.91666667 -98.0,53.91666667 -97.91666667,53.91666667 -97.91666667,53.83333333 -97.83333333,53.83333333 -97.83333333,53.75 -97.75,53.75 -97.75,53.66666667 -97.66666667,53.66666667 -97.58333333,53.66666667 -97.5,53.66666667 -97.41666667,53.66666667 -97.41666667,53.58333333 -97.33333333,53.58333333 -97.33333333,53.5 -97.25,53.5 -97.25,53.41666667 -97.16666667,53.41666667 -97.08333333,53.41666667 -97.0,53.41666667 -96.91666667,53.41666667 -96.91666667,53.33333333 -96.91666667,53.25 -96.83333333,53.25 -96.83333333,53.16666667 -96.75,53.16666667 -96.75,53.08333333 -96.66666667,53.08333333 -96.66666667,53.0 -96.58333333,53.0 -96.58333333,52.91666667 -96.5,52.91666667 -96.41666667,52.91666667 -96.33333333,52.91666667 -96.33333333,52.83333333 -96.25,52.83333333 -96.25,52.75 -96.16666667,52.75 -96.16666667,52.66666667 -96.08333333,52.66666667 -96.08333333,52.58333333 -96.08333333,52.5 -96.16666667,52.5 -96.16666667,52.41666667 -96.08333333,52.41666667 -96.08333333,52.33333333 -96.0,52.33333333 -96.0,52.25 -95.91666667,52.25 -95.83333333,52.25 -95.83333333,52.16666667 -95.75,52.16666667 -95.66666667,52.16666667 -95.66666667,52.08333333 -95.75,52.08333333 -95.75,52.0 -95.66666667,52.0 -95.58333333,52.0 -95.58333333,52.08333333 -95.5,52.08333333 -95.41666667,52.08333333 -95.41666667,52.0 -95.33333333,52.0 -95.33333333,51.91666667 -95.33333333,51.83333333 -95.25,51.83333333 -95.25,51.75 -95.16666667,51.75 -95.16666667,51.66666667 -95.16666667,51.58333333 -95.25,51.58333333 -95.25,51.5 -95.25,51.41666667 -95.16666667,51.41666667 -95.08333333,51.41666667 -95.08333333,51.33333333 -95.0,51.33333333 -95.0,51.41666667 -94.91666667,51.41666667 -94.83333333,51.41666667 -94.75,51.41666667 -94.75,51.33333333 -94.66666667,51.33333333 -94.66666667,51.25 -94.66666667,51.16666667 -94.75,51.16666667 -94.83333333,51.16666667 -94.83333333,51.08333333 -94.75,51.08333333 -94.75,51.0 -94.75,50.91666667 -94.83333333,50.91666667 -94.83333333,50.83333333 -94.75,50.83333333 -94.75,50.75 -94.66666667,50.75 -94.66666667,50.66666667 -94.66666667,50.58333333 -94.58333333,50.58333333 -94.58333333,50.66666667 -94.5,50.66666667 -94.5,50.75 -94.41666667,50.75 -94.33333333,50.75 -94.33333333,50.66666667 -94.33333333,50.58333333 -94.25,50.58333333 -94.16666667,50.58333333 -94.16666667,50.5 -94.08333333,50.5 -94.08333333,50.41666667 -94.0,50.41666667 -93.91666667,50.41666667 -93.91666667,50.5 -94.0,50.5 -94.0,50.58333333 -93.91666667,50.58333333 -93.83333333,50.58333333 -93.75,50.58333333 -93.66666667,50.58333333 -93.58333333,50.58333333 -93.58333333,50.66666667 -93.5,50.66666667 -93.41666667,50.66666667 -93.41666667,50.58333333 -93.5,50.58333333 -93.5,50.5 -93.58333333,50.5 -93.58333333,50.41666667 -93.58333333,50.33333333 -93.5,50.33333333 -93.41666667,50.33333333 -93.41666667,50.25 -93.41666667,50.16666667 -93.33333333,50.16666667 -93.33333333,50.25 -93.25,50.25 -93.25,50.33333333 -93.25,50.41666667 -93.33333333,50.41666667 -93.33333333,50.5 -93.25,50.5 -93.16666667,50.5 -93.16666667,50.41666667 -93.08333333,50.41666667 -93.08333333,50.33333333 -93.08333333,50.25 -93.08333333,50.16666667 -93.08333333,50.08333333 -93.16666667,50.08333333 -93.16666667,50.0 -93.08333333,50.0 -93,50 -92.91666667,50.0 -92.83333333,50.0 -92.75,50.0 -92.75,49.91666667 -92.66666667,49.91666667 -92.58333333,49.91666667 -92.5,49.91666667 -92.5,49.83333333 -92.41666667,49.83333333 -92.33333333,49.83333333 -92.33333333,49.75 -92.33333333,49.66666667 -92.33333333,49.58333333 -92.25,49.58333333 -92.25,49.5 -92.25,49.41666667 -92.16666667,49.41666667 -92.16666667,49.33333333 -92.16666667,49.25 -92.08333333,49.25 -92.0,49.25 -91.91666667,49.25 -91.83333333,49.25 -91.75,49.25 -91.66666667,49.25 -91.66666667,49.16666667 -91.58333333,49.16666667 -91.5,49.16666667 -91.41666667,49.16666667 -91.41666667,49.25 -91.33333333,49.25 -91.33333333,49.33333333 -91.33333333,49.41666667 -91.25,49.41666667 -91.25,49.5 -91.25,49.58333333 -91.16666667,49.58333333 -91.16666667,49.5 -91.08333333,49.5 -91.0,49.5 -90.91666667,49.5 -90.91666667,49.41666667 -90.83333333,49.41666667 -90.75,49.41666667 -90.75,49.33333333 -90.66666667,49.33333333 -90.66666667,49.41666667 -90.58333333,49.41666667 -90.5,49.41666667 -90.5,49.33333333 -90.41666667,49.33333333 -90.41666667,49.41666667 -90.33333333,49.41666667 -90.25,49.41666667 -90.25,49.33333333 -90.16666667,49.33333333 -90.16666667,49.41666667 -90.08333333,49.41666667 -90.0,49.41666667 -89.91666667,49.41666667 -89.91666667,49.33333333 -89.83333333,49.33333333 -89.75,49.33333333 -89.66666667,49.33333333 -89.66666667,49.41666667 -89.58333333,49.41666667 -89.5,49.41666667 -89.5,49.5 -89.58333333,49.5 -89.58333333,49.58333333 -89.58333333,49.66666667 -89.5,49.66666667 -89.41666667,49.66666667 -89.41666667,49.58333333 -89.33333333,49.58333333 -89.33333333,49.66666667 -89.33333333,49.75 -89.41666667,49.75 -89.5,49.75 -89.5,49.83333333 -89.41666667,49.83333333 -89.41666667,49.91666667 -89.5,49.91666667 -89.5,50.0 -89.41666667,50.0 -89.33333333,50.0 -89.33333333,50.08333333 -89.25,50.08333333 -89.16666667,50.08333333 -89.08333333,50.08333333 -89.08333333,50.16666667 -89.0,50.16666667 -88.91666667,50.16666667 -88.91666667,50.25 -88.83333333,50.25 -88.75,50.25 -88.75,50.33333333 -88.66666667,50.33333333 -88.58333333,50.33333333 -88.5,50.33333333 -88.41666667,50.33333333 -88.33333333,50.33333333 -88.33333333,50.25 -88.25,50.25 -88.16666667,50.25 -88.16666667,50.16666667 -88.08333333,50.16666667 -88.0,50.16666667 -88.0,50.08333333 -87.91666667,50.08333333 -87.83333333,50.08333333 -87.75,50.08333333 -87.75,50.0 -87.75,49.91666667 -87.83333333,49.91666667 -87.83333333,49.83333333 -87.91666667,49.83333333 -87.91666667,49.75 -87.91666667,49.66666667 -88.0,49.66666667 -88.0,49.58333333 -88.08333333,49.58333333 -88.08333333,49.5 -88.08333333,49.41666667 -88.08333333,49.33333333 -88.08333333,49.25 -88.0,49.25 -87.91666667,49.25 -87.91666667,49.16666667 -87.83333333,49.16666667 -87.83333333,49.08333333 -87.75,49.08333333 -87.75,49.16666667 -87.66666667,49.16666667 -87.58333333,49.16666667 -87.5,49.16666667 -87.5,49.25 -87.41666667,49.25 -87.41666667,49.33333333 -87.5,49.33333333 -87.5,49.41666667 -87.5,49.5 -87.41666667,49.5 -87.33333333,49.5 -87.25,49.5 -87.16666667,49.5 -87.16666667,49.58333333 -87.25,49.58333333 -87.25,49.66666667 -87.25,49.75 -87.16666667,49.75 -87.08333333,49.75 -87.0,49.75 -87.0,49.83333333 -86.91666667,49.83333333 -86.83333333,49.83333333 -86.83333333,49.91666667 -86.83333333,50.0 -86.75,50.0 -86.66666667,50.0 -86.66666667,50.08333333 -86.66666667,50.16666667 -86.58333333,50.16666667 -86.58333333,50.08333333 -86.5,50.08333333 -86.41666667,50.08333333 -86.33333333,50.08333333 -86.33333333,50.0 -86.25,50.0 -86.25,50.08333333 -86.16666667,50.08333333 -86.08333333,50.08333333 -86.08333333,50.16666667 -86.16666667,50.16666667 -86.16666667,50.25 -86.16666667,50.33333333 -86.16666667,50.41666667 -86.08333333,50.41666667 -86.08333333,50.5 -86.16666667,50.5 -86.16666667,50.58333333 -86.16666667,50.66666667 -86.25,50.66666667 -86.25,50.75 -86.25,50.83333333 -86.16666667,50.83333333 -86.16666667,50.91666667 -86.08333333,50.91666667 -86.08333333,51.0 -86,51 -85.91666667,51.0 -85.83333333,51.0 -85.83333333,51.08333333 -85.75,51.08333333 -85.75,51.0 -85.75,50.91666667 -85.66666667,50.91666667 -85.66666667,51.0 -85.66666667,51.08333333 -85.58333333,51.08333333 -85.58333333,51.0 -85.5,51.0 -85.41666667,51.0 -85.33333333,51.0 -85.33333333,50.91666667 -85.25,50.91666667 -85.25,51.0 -85.25,51.08333333 -85.16666667,51.08333333 -85.16666667,51.16666667 -85.16666667,51.25 -85.25,51.25 -85.25,51.33333333 -85.16666667,51.33333333 -85.16666667,51.41666667 -85.08333333,51.41666667 -85.0,51.41666667 -84.91666667,51.41666667 -84.91666667,51.33333333 -84.83333333,51.33333333 -84.83333333,51.25 -84.75,51.25 -84.66666667,51.25 -84.66666667,51.33333333 -84.58333333,51.33333333 -84.5,51.33333333 -84.5,51.41666667 -84.5,51.5 -84.41666667,51.5 -84.41666667,51.58333333 -84.41666667,51.66666667 -84.33333333,51.66666667 -84.33333333,51.75 -84.41666667,51.75 -84.41666667,51.83333333 -84.41666667,51.91666667 -84.5,51.91666667 -84.58333333,51.91666667 -84.58333333,52.0 -84.5,52.0 -84.41666667,52.0 -84.41666667,52.08333333 -84.33333333,52.08333333 -84.25,52.08333333 -84.25,52.16666667 -84.16666667,52.16666667 -84.08333333,52.16666667 -84.08333333,52.25 -84.0,52.25 -84.0,52.33333333 -83.91666667,52.33333333 -83.91666667,52.41666667 -83.91666667,52.5 -84.0,52.5 -84.0,52.58333333 -83.91666667,52.58333333 -83.91666667,52.66666667 -83.91666667,52.75 -83.91666667,52.83333333 -84.0,52.83333333 -84.0,52.91666667 -83.91666667,52.91666667 -83.83333333,52.91666667 -83.83333333,53.0 -83.75,53.0 -83.75,53.08333333 -83.66666667,53.08333333 -83.66666667,53.16666667 -83.66666667,53.25 -83.75,53.25 -83.75,53.33333333 -83.75,53.41666667 -83.75,53.5 -83.66666667,53.5 -83.58333333,53.5 -83.58333333,53.58333333 -83.66666667,53.58333333 -83.66666667,53.66666667 -83.58333333,53.66666667 -83.5,53.66666667 -83.5,53.75 -83.41666667,53.75 -83.41666667,53.83333333 -83.33333333,53.83333333 -83.25,53.83333333 -83.25,53.91666667 -83.16666667,53.91666667 -83.16666667,54.0 -83.08333333,54.0 -83.08333333,54.08333333 -83.16666667,54.08333333 -83.16666667,54.16666667 -83.25,54.16666667 -83.25,54.25 -83.25,54.33333333 -83.16666667,54.33333333 -83.16666667,54.41666667 -83.08333333,54.41666667 -83.08333333,54.5 -83.0,54.5 -83.0,54.58333333 -83.0,54.66666667 -83.0,54.75 -83.0,54.83333333 -83.0,54.91666667 -83.08333333,54.91666667 -83.16666667,54.91666667 -83.16666667,55.0 -83.25,55.0 -83.25,55.08333333 -83.33333333,55.08333333 -83.41666667,55.08333333 -83.5,55.08333333 -83.58333333,55.08333333 -83.58333333,55.16666667 -83.5,55.16666667 -83.41666667,55.16666667 -83.33333333,55.16666667 -83.25,55.16666667 -83.16666667,55.16666667 -83.08333333,55.16666667 -83.0,55.16666667 -82.91666667,55.16666667 -82.83333333,55.16666667 -82.75,55.16666667 -82.75,55.08333333 -82.66666667,55.08333333 -82.66666667,55.16666667 -82.58333333,55.16666667 -82.5,55.16666667 -82.5,55.08333333 -82.41666667,55.08333333 -82.33333333,55.08333333 -82.33333333,55.0 -82.25,55.0 -82.25,54.91666667 -82.16666667,54.91666667 -82.16666667,54.83333333 -82.16666667,54.75 -82.16666667,54.66666667 -82.25,54.66666667 -82.25,54.58333333 -82.25,54.5 -82.33333333,54.5 -82.33333333,54.41666667 -82.33333333,54.33333333 -82.41666667,54.33333333 -82.41666667,54.25 -82.33333333,54.25 -82.33333333,54.16666667 -82.25,54.16666667 -82.25,54.08333333 -82.16666667,54.08333333 -82.16666667,54.0 -82.16666667,53.91666667 -82.08333333,53.91666667 -82.08333333,53.83333333 -82.08333333,53.75 -82.08333333,53.66666667 -82.16666667,53.66666667 -82.16666667,53.58333333 -82.16666667,53.5 -82.08333333,53.5 -82.08333333,53.41666667 -82.08333333,53.33333333 -82.08333333,53.25 -82.16666667,53.25 -82.16666667,53.16666667 -82.25,53.16666667 -82.25,53.08333333 -82.25,53.0 -82.16666667,53.0 -82.16666667,52.91666667 -82.08333333,52.91666667 -82.08333333,53.0 -82.08333333,53.08333333 -82.0,53.08333333 -82.0,53.16666667 -81.91666667,53.16666667 -81.83333333,53.16666667 -81.83333333,53.25 -81.75,53.25 -81.66666667,53.25 -81.58333333,53.25 -81.5,53.25 -81.41666667,53.25 -81.33333333,53.25 -81.25,53.25 -81.16666667,53.25 -81.08333333,53.25 -81.08333333,53.16666667 -81.0,53.16666667 -80.91666667,53.16666667 -80.91666667,53.08333333 -80.83333333,53.08333333 -80.83333333,53.0 -80.75,53.0 -80.75,52.91666667 -80.66666667,52.91666667 -80.66666667,52.83333333 -80.66666667,52.75 -80.66666667,52.66666667 -80.75,52.66666667 -80.83333333,52.66666667 -80.91666667,52.66666667 -81.0,52.66666667 -81.08333333,52.66666667 -81.08333333,52.75 -81.16666667,52.75 -81.25,52.75 -81.33333333,52.75 -81.33333333,52.83333333 -81.41666667,52.83333333 -81.5,52.83333333 -81.58333333,52.83333333 -81.66666667,52.83333333 -81.75,52.83333333 -81.75,52.91666667 -81.83333333,52.91666667 -81.91666667,52.91666667 -82.0,52.91666667 -82.0,52.83333333 -81.91666667,52.83333333 -81.91666667,52.75 -81.83333333,52.75 -81.83333333,52.66666667 -81.75,52.66666667 -81.75,52.58333333 -81.66666667,52.58333333 -81.58333333,52.58333333 -81.58333333,52.5 -81.5,52.5 -81.5,52.41666667 -81.5,52.33333333 -81.5,52.25 -81.41666667,52.25 -81.41666667,52.16666667 -81.33333333,52.16666667 -81.25,52.16666667 -81.25,52.08333333 -81.16666667,52.08333333 -81.08333333,52.08333333 -81.0,52.08333333 -80.91666667,52.08333333 -80.91666667,52.0 -80.91666667,51.91666667 -80.83333333,51.91666667 -80.75,51.91666667 -80.75,51.83333333 -80.66666667,51.83333333 -80.58333333,51.83333333 -80.58333333,51.75 -80.5,51.75 -80.5,51.66666667 -80.5,51.58333333 -80.41666667,51.58333333 -80.41666667,51.5 -80.41666667,51.41666667 -80.33333333,51.41666667 -80.33333333,51.33333333 -80.25,51.33333333 -80.16666667,51.33333333 -80.08333333,51.33333333 -80.0,51.33333333 -80.0,51.25 -79.91666667,51.25 -79.83333333,51.25 -79.75,51.25 -79.75,51.33333333 -79.75,51.41666667 -79.66666667,51.41666667 -79.66666667,51.5 -79.58333333,51.5 -79.58333333,51.58333333 -79.5,51.58333333 -79.5,51.66666667 -79.41666667,51.66666667 -79.33333333,51.66666667 -79.33333333,51.75 -79.33333333,51.83333333 -79.25,51.83333333 -79.16666667,51.83333333 -79.16666667,51.75 -79.25,51.75 -79.25,51.66666667 -79.16666667,51.66666667 -79.16666667,51.58333333 -79.08333333,51.58333333 -79.0,51.58333333 -79.0,51.66666667 -79.08333333,51.66666667 -79.08333333,51.75 -79.08333333,51.83333333 -79.0,51.83333333 -78.91666667,51.83333333 -78.91666667,51.91666667 -78.91666667,52.0 -78.83333333,52.0 -78.75,52.0 -78.75,52.08333333 -78.66666667,52.08333333 -78.66666667,52.16666667 -78.58333333,52.16666667 -78.58333333,52.25 -78.58333333,52.33333333 -78.58333333,52.41666667 -78.58333333,52.5 -78.66666667,52.5 -78.75,52.5 -78.75,52.41666667 -78.75,52.33333333 -78.83333333,52.33333333 -78.83333333,52.41666667 -78.83333333,52.5 -78.83333333,52.58333333 -78.83333333,52.66666667 -78.91666667,52.66666667 -78.91666667,52.75 -78.83333333,52.75 -78.83333333,52.83333333 -78.91666667,52.83333333 -78.91666667,52.91666667 -78.91666667,53.0 -79,53 -79.0,53.08333333 -79.0,53.16666667 -79.0,53.25 -79.08333333,53.25 -79.08333333,53.33333333 -79.08333333,53.41666667 -79.16666667,53.41666667 -79.16666667,53.5 -79.08333333,53.5 -79.08333333,53.58333333 -79.08333333,53.66666667 -79.16666667,53.66666667 -79.16666667,53.75 -79.08333333,53.75 -79.08333333,53.83333333 -79.08333333,53.91666667 -79.16666667,53.91666667 -79.16666667,54.0 -79.25,54.0 -79.25,54.08333333 -79.25,54.16666667 -79.33333333,54.16666667 -79.41666667,54.16666667 -79.41666667,54.25 -79.5,54.25 -79.5,54.33333333 -79.5,54.41666667 -79.5,54.5 -79.58333333,54.5 -79.58333333,54.58333333 -79.58333333,54.66666667 -79.5,54.66666667 -79.41666667,54.66666667 -79.33333333,54.66666667 -79.33333333,54.58333333 -79.25,54.58333333 -79.25,54.66666667 -79.16666667,54.66666667 -79.16666667,54.58333333 -79.08333333,54.58333333 -79.08333333,54.5 -79.0,54.5 -79.0,54.41666667 -78.91666667,54.41666667 -78.91666667,54.33333333 -78.91666667,54.25 -78.91666667,54.16666667 -78.83333333,54.16666667 -78.75,54.16666667 -78.66666667,54.16666667 -78.66666667,54.08333333 -78.66666667,54.0 -78.58333333,54.0 -78.58333333,53.91666667 -78.58333333,53.83333333 -78.5,53.83333333 -78.41666667,53.83333333 -78.41666667,53.75 -78.33333333,53.75 -78.25,53.75 -78.25,53.66666667 -78.33333333,53.66666667 -78.41666667,53.66666667 -78.5,53.66666667 -78.58333333,53.66666667 -78.58333333,53.58333333 -78.5,53.58333333 -78.5,53.5 -78.41666667,53.5 -78.41666667,53.41666667 -78.41666667,53.33333333 -78.41666667,53.25 -78.5,53.25 -78.5,53.16666667 -78.41666667,53.16666667 -78.41666667,53.08333333 -78.33333333,53.08333333 -78.33333333,53.0 -78.33333333,52.91666667 -78.25,52.91666667 -78.25,52.83333333 -78.16666667,52.83333333 -78.16666667,52.75 -78.16666667,52.66666667 -78.08333333,52.66666667 -78.08333333,52.58333333 -78.0,52.58333333 -77.91666667,52.58333333 -77.91666667,52.5 -78.0,52.5 -78.0,52.41666667 -77.91666667,52.41666667 -77.91666667,52.33333333 -77.91666667,52.25 -77.83333333,52.25 -77.83333333,52.16666667 -77.91666667,52.16666667 -77.91666667,52.08333333 -78.0,52.08333333 -78,52 -77.91666667,52.0 -77.91666667,51.91666667 -78.0,51.91666667 -78.0,51.83333333 -78.0,51.75 -77.91666667,51.75 -77.91666667,51.66666667 -77.91666667,51.58333333 -78.0,51.58333333 -78.0,51.5 -78.0,51.41666667 -77.91666667,51.41666667 -77.91666667,51.33333333 -78.0,51.33333333 -78.08333333,51.33333333 -78.08333333,51.25 -78.16666667,51.25 -78.25,51.25 -78.25,51.16666667 -78.25,51.08333333 -78.25,51.0 -78.25,50.91666667 -78.33333333,50.91666667 -78.41666667,50.91666667 -78.5,50.91666667 -78.5,50.83333333 -78.58333333,50.83333333 -78.66666667,50.83333333 -78.66666667,50.75 -78.75,50.75 -78.75,50.66666667 -78.83333333,50.66666667 -78.83333333,50.58333333 -78.83333333,50.5 -78.83333333,50.41666667 -78.91666667,50.41666667 -79.0,50.41666667 -79.0,50.33333333 -79.08333333,50.33333333 -79.08333333,50.41666667 -79.16666667,50.41666667 -79.25,50.41666667 -79.33333333,50.41666667 -79.41666667,50.41666667 -79.41666667,50.5 -79.5,50.5 -79.58333333,50.5 -79.66666667,50.5 -79.75,50.5 -79.83333333,50.5 -79.83333333,50.58333333 -79.91666667,50.58333333 -79.91666667,50.5 -80.0,50.5 -80.0,50.58333333 -80.08333333,50.58333333 -80.16666667,50.58333333 -80.25,50.58333333 -80.33333333,50.58333333 -80.41666667,50.58333333 -80.5,50.58333333 -80.5,50.5 -80.58333333,50.5 -80.66666667,50.5 -80.66666667,50.41666667 -80.66666667,50.33333333 -80.75,50.33333333 -80.83333333,50.33333333 -80.83333333,50.25 -80.91666667,50.25 -81.0,50.25 -81.0,50.16666667 -81.08333333,50.16666667 -81.16666667,50.16666667 -81.16666667,50.08333333 -81.16666667,50.0 -81.25,50.0 -81.25,49.91666667 -81.25,49.83333333 -81.33333333,49.83333333 -81.33333333,49.91666667 -81.41666667,49.91666667 -81.5,49.91666667 -81.5,49.83333333 -81.58333333,49.83333333 -81.58333333,49.91666667 -81.66666667,49.91666667 -81.66666667,50.0 -81.75,50.0 -81.83333333,50.0 -81.91666667,50.0 -81.91666667,49.91666667 -82.0,49.91666667 -82.0,49.83333333 -81.91666667,49.83333333 -81.91666667,49.75 -81.91666667,49.66666667 -82.0,49.66666667 -82.0,49.58333333 -82.08333333,49.58333333 -82.08333333,49.5 -82.0,49.5 -81.91666667,49.5 -81.91666667,49.41666667 -81.83333333,49.41666667 -81.83333333,49.5 -81.75,49.5 -81.75,49.58333333 -81.66666667,49.58333333 -81.58333333,49.58333333 -81.5,49.58333333 -81.41666667,49.58333333 -81.41666667,49.66666667 -81.33333333,49.66666667 -81.33333333,49.58333333 -81.25,49.58333333 -81.25,49.5 -81.16666667,49.5 -81.08333333,49.5 -81.08333333,49.41666667 -81.08333333,49.33333333 -81.08333333,49.25 -81.16666667,49.25 -81.16666667,49.16666667 -81.25,49.16666667 -81.25,49.25 -81.33333333,49.25 -81.41666667,49.25 -81.41666667,49.16666667 -81.41666667,49.08333333 -81.33333333,49.08333333 -81.33333333,49.0 -81.25,49.0 -81.16666667,49.0 -81.08333333,49.0 -81,49 -80.91666667,49.0 -80.91666667,49.08333333 -80.91666667,49.16666667 -80.91666667,49.25 -81.0,49.25 -81.0,49.33333333 -81.0,49.41666667 -80.91666667,49.41666667 -80.91666667,49.33333333 -80.83333333,49.33333333 -80.83333333,49.25 -80.75,49.25 -80.66666667,49.25 -80.66666667,49.33333333 -80.66666667,49.41666667 -80.75,49.41666667 -80.75,49.5 -80.66666667,49.5 -80.58333333,49.5 -80.5,49.5 -80.5,49.41666667 -80.41666667,49.41666667 -80.41666667,49.33333333 -80.5,49.33333333 -80.5,49.25 -80.58333333,49.25 -80.58333333,49.16666667 -80.5,49.16666667 -80.5,49.08333333 -80.41666667,49.08333333 -80.33333333,49.08333333 -80.33333333,49.16666667 -80.25,49.16666667 -80.25,49.08333333 -80.16666667,49.08333333 -80.08333333,49.08333333 -80.0,49.08333333 -80,49 -79.91666667,49.0 -79.83333333,49.0 -79.75,49.0 -79.66666667,49.0 -79.58333333,49.0 -79.5,49.0 -79.5,48.91666667 -79.5,48.83333333 -79.5,48.75 -79.41666667,48.75 -79.33333333,48.75 -79.25,48.75 -79.25,48.66666667 -79.25,48.58333333 -79.25,48.5 -79.16666667,48.5 -79.16666667,48.41666667 -79.25,48.41666667 -79.25,48.33333333 -79.16666667,48.33333333 -79.16666667,48.25 -79.08333333,48.25 -79.0,48.25 -79.0,48.33333333 -78.91666667,48.33333333 -78.83333333,48.33333333 -78.75,48.33333333 -78.75,48.25 -78.66666667,48.25 -78.66666667,48.16666667 -78.66666667,48.08333333 -78.66666667,48.0 -78.58333333,48.0 -78.5,48.0 -78.41666667,48.0 -78.41666667,47.91666667 -78.33333333,47.91666667 -78.33333333,47.83333333 -78.25,47.83333333 -78.25,47.75 -78.33333333,47.75 -78.41666667,47.75 -78.41666667,47.83333333 -78.5,47.83333333 -78.58333333,47.83333333 -78.58333333,47.75 -78.58333333,47.66666667 -78.5,47.66666667 -78.5,47.58333333 -78.41666667,47.58333333 -78.41666667,47.5 -78.33333333,47.5 -78.33333333,47.41666667 -78.25,47.41666667 -78.16666667,47.41666667 -78.16666667,47.5 -78.16666667,47.58333333 -78.08333333,47.58333333 -78.08333333,47.66666667 -78.0,47.66666667 -77.91666667,47.66666667 -77.91666667,47.58333333 -77.91666667,47.5 -77.83333333,47.5 -77.75,47.5 -77.66666667,47.5 -77.66666667,47.58333333 -77.58333333,47.58333333 -77.58333333,47.5 -77.5,47.5 -77.5,47.41666667 -77.41666667,47.41666667 -77.33333333,47.41666667 -77.33333333,47.33333333 -77.41666667,47.33333333 -77.5,47.33333333 -77.5,47.25 -77.5,47.16666667 -77.41666667,47.16666667 -77.33333333,47.16666667 -77.33333333,47.08333333 -77.25,47.08333333 -77.25,47.16666667 -77.16666667,47.16666667 -77.08333333,47.16666667 -77.08333333,47.08333333 -77.08333333,47.0 -77,47 -77.0,46.91666667 -76.91666667,46.91666667 -76.83333333,46.91666667 -76.75,46.91666667 -76.66666667,46.91666667 -76.66666667,47.0 -76.58333333,47.0 -76.58333333,46.91666667 -76.5,46.91666667 -76.41666667,46.91666667 -76.33333333,46.91666667 -76.25,46.91666667 -76.25,47.0 -76.25,47.08333333 -76.16666667,47.08333333 -76.08333333,47.08333333 -76.0,47.08333333 -76.0,47.16666667 -75.91666667,47.16666667 -75.83333333,47.16666667 -75.83333333,47.08333333 -75.75,47.08333333 -75.75,47.16666667 -75.66666667,47.16666667 -75.58333333,47.16666667 -75.5,47.16666667 -75.5,47.08333333 -75.5,47.0 -75.41666667,47.0 -75.41666667,46.91666667 -75.5,46.91666667 -75.5,46.83333333 -75.5,46.75 -75.41666667,46.75 -75.33333333,46.75 -75.33333333,46.66666667 -75.25,46.66666667 -75.16666667,46.66666667 -75.08333333,46.66666667 -75.08333333,46.58333333 -75.0,46.58333333 -74.91666667,46.58333333 -74.83333333,46.58333333 -74.83333333,46.66666667 -74.75,46.66666667 -74.75,46.58333333 -74.66666667,46.58333333 -74.66666667,46.5 -74.66666667,46.41666667 -74.66666667,46.33333333 -74.58333333,46.33333333 -74.58333333,46.25 -74.58333333,46.16666667 -74.5,46.16666667 -74.5,46.08333333 -74.5,46.0 -74.5,45.91666667 -74.58333333,45.91666667 -74.58333333,45.83333333 -74.58333333,45.75 -74.5,45.75 -74.41666667,45.75 -74.33333333,45.75 -74.25,45.75 -74.25,45.83333333 -74.16666667,45.83333333 -74.08333333,45.83333333 -74.08333333,45.91666667 -74.0,45.91666667 -73.91666667,45.91666667 -73.91666667,46.0 -73.83333333,46.0 -73.83333333,46.08333333 -73.75,46.08333333 -73.75,46.16666667 -73.75,46.25 -73.66666667,46.25 -73.66666667,46.33333333 -73.58333333,46.33333333 -73.5,46.33333333 -73.41666667,46.33333333 -73.41666667,46.41666667 -73.33333333,46.41666667 -73.25,46.41666667 -73.25,46.5 -73.16666667,46.5 -73.16666667,46.58333333 -73.08333333,46.58333333 -73.08333333,46.5 -73.0,46.5 -73.0,46.58333333 -73.0,46.66666667 -72.91666667,46.66666667 -72.83333333,46.66666667 -72.83333333,46.75 -72.91666667,46.75 -72.91666667,46.83333333 -73.0,46.83333333 -73.08333333,46.83333333 -73.08333333,46.75 -73.16666667,46.75 -73.16666667,46.83333333 -73.25,46.83333333 -73.33333333,46.83333333 -73.33333333,46.91666667 -73.25,46.91666667 -73.16666667,46.91666667 -73.08333333,46.91666667 -73.0,46.91666667 -73,47 -73.0,47.08333333 -73.0,47.16666667 -73.08333333,47.16666667 -73.08333333,47.25 -73.16666667,47.25 -73.16666667,47.33333333 -73.25,47.33333333 -73.25,47.41666667 -73.33333333,47.41666667 -73.41666667,47.41666667 -73.41666667,47.33333333 -73.41666667,47.25 -73.5,47.25 -73.58333333,47.25 -73.66666667,47.25 -73.66666667,47.16666667 -73.66666667,47.08333333 -73.75,47.08333333 -73.75,47.0 -73.75,46.91666667 -73.66666667,46.91666667 -73.58333333,46.91666667 -73.5,46.91666667 -73.5,47.0 -73.41666667,47.0 -73.41666667,46.91666667 -73.41666667,46.83333333 -73.5,46.83333333 -73.58333333,46.83333333 -73.66666667,46.83333333 -73.66666667,46.75 -73.75,46.75 -73.75,46.66666667 -73.83333333,46.66666667 -73.83333333,46.58333333 -73.91666667,46.58333333 -73.91666667,46.66666667 -74.0,46.66666667 -74.0,46.58333333 -74.08333333,46.58333333 -74.16666667,46.58333333 -74.25,46.58333333 -74.25,46.66666667 -74.16666667,46.66666667 -74.16666667,46.75 -74.16666667,46.83333333 -74.25,46.83333333 -74.25,46.91666667 -74.16666667,46.91666667 -74.08333333,46.91666667 -74.08333333,47.0 -74,47 -74.0,47.08333333 -74.0,47.16666667 -74.0,47.25 -74.0,47.33333333 -74.08333333,47.33333333 -74.16666667,47.33333333 -74.16666667,47.25 -74.16666667,47.16666667 -74.25,47.16666667 -74.33333333,47.16666667 -74.33333333,47.25 -74.33333333,47.33333333 -74.41666667,47.33333333 -74.5,47.33333333 -74.5,47.41666667 -74.41666667,47.41666667 -74.33333333,47.41666667 -74.33333333,47.5 -74.25,47.5 -74.25,47.58333333 -74.16666667,47.58333333 -74.16666667,47.66666667 -74.08333333,47.66666667 -74.0,47.66666667 -74.0,47.75 -73.91666667,47.75 -73.91666667,47.66666667 -73.83333333,47.66666667 -73.83333333,47.58333333 -73.75,47.58333333 -73.75,47.5 -73.75,47.41666667 -73.66666667,47.41666667 -73.66666667,47.33333333 -73.58333333,47.33333333 -73.5,47.33333333 -73.5,47.41666667 -73.5,47.5 -73.5,47.58333333 -73.58333333,47.58333333 -73.58333333,47.66666667 -73.58333333,47.75 -73.58333333,47.83333333 -73.5,47.83333333 -73.5,47.91666667 -73.41666667,47.91666667 -73.33333333,47.91666667 -73.33333333,47.83333333 -73.25,47.83333333 -73.25,47.75 -73.16666667,47.75 -73.08333333,47.75 -73.08333333,47.83333333 -73.16666667,47.83333333 -73.16666667,47.91666667 -73.08333333,47.91666667 -73.0,47.91666667 -73.0,47.83333333 -72.91666667,47.83333333 -72.91666667,47.91666667 -72.83333333,47.91666667 -72.83333333,47.83333333 -72.83333333,47.75 -72.91666667,47.75 -72.91666667,47.66666667 -72.91666667,47.58333333 -72.91666667,47.5 -72.83333333,47.5 -72.83333333,47.58333333 -72.75,47.58333333 -72.75,47.5 -72.75,47.41666667 -72.75,47.33333333 -72.75,47.25 -72.83333333,47.25 -72.83333333,47.16666667 -72.83333333,47.08333333 -72.91666667,47.08333333 -72.91666667,47.0 -72.83333333,47.0 -72.83333333,46.91666667 -72.75,46.91666667 -72.75,47.0 -72.75,47.08333333 -72.66666667,47.08333333 -72.66666667,47.0 -72.66666667,46.91666667 -72.66666667,46.83333333 -72.75,46.83333333 -72.75,46.75 -72.66666667,46.75 -72.58333333,46.75 -72.58333333,46.83333333 -72.5,46.83333333 -72.41666667,46.83333333 -72.33333333,46.83333333 -72.33333333,46.75 -72.25,46.75 -72.16666667,46.75 -72.08333333,46.75 -72.0,46.75 -71.91666667,46.75 -71.83333333,46.75 -71.75,46.75 -71.66666667,46.75 -71.58333333,46.75 -71.5,46.75 -71.41666667,46.75 -71.41666667,46.83333333 -71.33333333,46.83333333 -71.33333333,46.75 -71.25,46.75 -71.25,46.83333333 -71.16666667,46.83333333 -71.08333333,46.83333333 -71.0,46.83333333 -71.0,46.91666667 -71,47 -70.91666667,47.0 -70.91666667,47.08333333 -70.83333333,47.08333333 -70.75,47.08333333 -70.66666667,47.08333333 -70.58333333,47.08333333 -70.58333333,47.16666667 -70.5,47.16666667 -70.41666667,47.16666667 -70.33333333,47.16666667 -70.33333333,47.25 -70.25,47.25 -70.25,47.33333333 -70.16666667,47.33333333 -70.16666667,47.41666667 -70.25,47.41666667 -70.33333333,47.41666667 -70.33333333,47.33333333 -70.41666667,47.33333333 -70.5,47.33333333 -70.5,47.41666667 -70.58333333,47.41666667 -70.58333333,47.5 -70.58333333,47.58333333 -70.58333333,47.66666667 -70.5,47.66666667 -70.5,47.75 -70.41666667,47.75 -70.41666667,47.83333333 -70.33333333,47.83333333 -70.33333333,47.75 -70.25,47.75 -70.16666667,47.75 -70.08333333,47.75 -70.0,47.75 -70.0,47.83333333 -70.08333333,47.83333333 -70.08333333,47.91666667 -70.08333333,48.0 -70,48 -70.0,48.08333333 -70.08333333,48.08333333 -70.08333333,48.16666667 -70.08333333,48.25 -70.16666667,48.25 -70.25,48.25 -70.25,48.33333333 -70.16666667,48.33333333 -70.08333333,48.33333333 -70.0,48.33333333 -69.91666667,48.33333333 -69.83333333,48.33333333 -69.83333333,48.25 -69.75,48.25 -69.75,48.33333333 -69.66666667,48.33333333 -69.58333333,48.33333333 -69.58333333,48.41666667 -69.5,48.41666667 -69.5,48.5 -69.41666667,48.5 -69.41666667,48.58333333 -69.33333333,48.58333333 -69.33333333,48.66666667 -69.25,48.66666667 -69.25,48.75 -69.16666667,48.75 -69.16666667,48.83333333 -69.08333333,48.83333333 -69.08333333,48.91666667 -69.0,48.91666667 -69,49 -69.0,49.08333333 -68.91666667,49.08333333 -68.91666667,49.0 -68.83333333,49.0 -68.83333333,49.08333333 -68.75,49.08333333 -68.66666667,49.08333333 -68.66666667,49.16666667 -68.58333333,49.16666667 -68.58333333,49.25 -68.5,49.25 -68.41666667,49.25 -68.41666667,49.33333333 -68.33333333,49.33333333 -68.25,49.33333333 -68.16666667,49.33333333 -68.08333333,49.33333333 -68.08333333,49.41666667 -68.0,49.41666667 -67.91666667,49.41666667 -67.83333333,49.41666667 -67.75,49.41666667 -67.66666667,49.41666667 -67.66666667,49.5 -67.58333333,49.5 -67.58333333,49.41666667 -67.5,49.41666667 -67.5,49.5 -67.41666667,49.5 -67.33333333,49.5 -67.33333333,49.58333333 -67.25,49.58333333 -67.25,49.66666667 -67.25,49.75 -67.25,49.83333333 -67.16666667,49.83333333 -67.08333333,49.83333333 -67.08333333,49.91666667 -67.0,49.91666667 -67,50 -66.91666667,50.0 -66.91666667,49.91666667 -66.91666667,49.83333333 -67.0,49.83333333 -67.0,49.75 -67.08333333,49.75 -67.16666667,49.75 -67.16666667,49.66666667 -67.16666667,49.58333333 -67.16666667,49.5 -67.16666667,49.41666667 -67.25,49.41666667 -67.25,49.33333333 -67.33333333,49.33333333 -67.33333333,49.25 -67.41666667,49.25 -67.5,49.25 -67.58333333,49.25 -67.66666667,49.25 -67.75,49.25 -67.83333333,49.25 -67.91666667,49.25 -68.0,49.25 -68.08333333,49.25 -68.08333333,49.16666667 -68.16666667,49.16666667 -68.16666667,49.08333333 -68.25,49.08333333 -68.33333333,49.08333333 -68.33333333,49.0 -68.41666667,49.0 -68.5,49.0 -68.58333333,49.0 -68.58333333,48.91666667 -68.58333333,48.83333333 -68.66666667,48.83333333 -68.75,48.83333333 -68.83333333,48.83333333 -68.83333333,48.75 -68.91666667,48.75 -69.0,48.75 -69.0,48.66666667 -69.08333333,48.66666667 -69.08333333,48.58333333 -69.08333333,48.5 -69.16666667,48.5 -69.25,48.5 -69.25,48.41666667 -69.25,48.33333333 -69.33333333,48.33333333 -69.33333333,48.25 -69.41666667,48.25 -69.5,48.25 -69.5,48.16666667 -69.58333333,48.16666667 -69.58333333,48.08333333 -69.66666667,48.08333333 -69.66666667,48.0 -69.75,48.0 -69.75,47.91666667 -69.66666667,47.91666667 -69.66666667,47.83333333 -69.58333333,47.83333333 -69.58333333,47.91666667 -69.58333333,48.0 -69.5,48.0 -69.5,48.08333333 -69.41666667,48.08333333 -69.33333333,48.08333333 -69.33333333,48.16666667 -69.25,48.16666667 -69.16666667,48.16666667 -69.16666667,48.25 -69.08333333,48.25 -69.0,48.25 -69.0,48.33333333 -68.91666667,48.33333333 -68.91666667,48.41666667 -68.83333333,48.41666667 -68.75,48.41666667 -68.66666667,48.41666667 -68.66666667,48.5 -68.58333333,48.5 -68.5,48.5 -68.5,48.58333333 -68.41666667,48.58333333 -68.33333333,48.58333333 -68.33333333,48.66666667 -68.25,48.66666667 -68.16666667,48.66666667 -68.08333333,48.66666667 -68.08333333,48.75 -68.0,48.75 -67.91666667,48.75 -67.83333333,48.75 -67.83333333,48.83333333 -67.75,48.83333333 -67.66666667,48.83333333 -67.58333333,48.83333333 -67.58333333,48.91666667 -67.5,48.91666667 -67.41666667,48.91666667 -67.33333333,48.91666667 -67.33333333,49.0 -67.25,49.0 -67.16666667,49.0 -67.08333333,49.0 -67.08333333,48.91666667 -67.16666667,48.91666667 -67.25,48.91666667 -67.25,48.83333333 -67.33333333,48.83333333 -67.41666667,48.83333333 -67.41666667,48.75 -67.5,48.75 -67.58333333,48.75 -67.58333333,48.66666667 -67.58333333,48.58333333 -67.66666667,48.58333333 -67.66666667,48.66666667 -67.75,48.66666667 -67.75,48.58333333 -67.83333333,48.58333333 -67.91666667,48.58333333 -68.0,48.58333333 -68.0,48.5 -68.0,48.41666667 -68.08333333,48.41666667 -68.08333333,48.5 -68.16666667,48.5 -68.25,48.5 -68.25,48.41666667 -68.33333333,48.41666667 -68.33333333,48.33333333 -68.41666667,48.33333333 -68.41666667,48.25 -68.41666667,48.16666667 -68.5,48.16666667 -68.58333333,48.16666667 -68.66666667,48.16666667 -68.75,48.16666667 -68.75,48.25 -68.83333333,48.25 -68.91666667,48.25 -68.91666667,48.16666667 -69.0,48.16666667 -69.0,48.08333333 -69,48 -69.08333333,48.0 -69.08333333,47.91666667 -69.16666667,47.91666667 -69.25,47.91666667 -69.25,47.83333333 -69.33333333,47.83333333 -69.33333333,47.75 -69.41666667,47.75 -69.41666667,47.66666667 -69.5,47.66666667 -69.5,47.58333333 -69.58333333,47.58333333 -69.58333333,47.5 -69.66666667,47.5 -69.66666667,47.41666667 -69.75,47.41666667 -69.75,47.33333333 -69.83333333,47.33333333 -69.83333333,47.25 -69.83333333,47.16666667 -69.91666667,47.16666667 -70.0,47.16666667 -70.08333333,47.16666667 -70.16666667,47.16666667 -70.25,47.16666667 -70.25,47.08333333 -70.25,47.0 -70.33333333,47.0 -70.41666667,47.0 -70.41666667,46.91666667 -70.5,46.91666667 -70.58333333,46.91666667 -70.58333333,46.83333333 -70.66666667,46.83333333 -70.66666667,46.75 -70.75,46.75 -70.83333333,46.75 -70.83333333,46.66666667 -70.91666667,46.66666667 -71.0,46.66666667 -71.0,46.58333333 -71.08333333,46.58333333 -71.08333333,46.5 -71.16666667,46.5 -71.25,46.5 -71.25,46.41666667 -71.33333333,46.41666667 -71.41666667,46.41666667 -71.5,46.41666667 -71.5,46.33333333 -71.58333333,46.33333333 -71.66666667,46.33333333 -71.66666667,46.25 -71.75,46.25 -71.75,46.16666667 -71.83333333,46.16666667 -71.83333333,46.08333333 -71.91666667,46.08333333 -71.91666667,46.0 -71.91666667,45.91666667 -71.91666667,45.83333333 -71.91666667,45.75 -72.0,45.75 -72.0,45.66666667 -71.91666667,45.66666667 -71.83333333,45.66666667 -71.75,45.66666667 -71.75,45.58333333 -71.75,45.5 -71.66666667,45.5 -71.66666667,45.58333333 -71.58333333,45.58333333 -71.58333333,45.66666667 -71.5,45.66666667 -71.5,45.58333333 -71.5,45.5 -71.5,45.41666667 -71.5,45.33333333 -71.5,45.25 -71.5,45.16666667 -71.41666667,45.16666667 -71.33333333,45.16666667 -71.25,45.16666667 -71.16666667,45.16666667 -71.16666667,45.08333333 -71.08333333,45.08333333 -71.0,45.08333333 -71.0,45.16666667 -70.91666667,45.16666667 -70.91666667,45.08333333 -70.83333333,45.08333333 -70.75,45.08333333 -70.75,45.16666667 -70.66666667,45.16666667 -70.66666667,45.25 -70.66666667,45.33333333 -70.58333333,45.33333333 -70.5,45.33333333 -70.5,45.41666667 -70.41666667,45.41666667 -70.41666667,45.5 -70.5,45.5 -70.58333333,45.5 -70.66666667,45.5 -70.66666667,45.58333333 -70.66666667,45.66666667 -70.75,45.66666667 -70.75,45.58333333 -70.83333333,45.58333333 -70.83333333,45.66666667 -70.83333333,45.75 -70.75,45.75 -70.75,45.83333333 -70.83333333,45.83333333 -70.83333333,45.91666667 -70.83333333,46.0 -70.91666667,46.0 -71,46 -71.0,46.08333333 -71.0,46.16666667 -70.91666667,46.16666667 -70.91666667,46.25 -70.91666667,46.33333333 -70.83333333,46.33333333 -70.75,46.33333333 -70.75,46.25 -70.66666667,46.25 -70.58333333,46.25 -70.5,46.25 -70.41666667,46.25 -70.41666667,46.16666667 -70.41666667,46.08333333 -70.33333333,46.08333333 -70.33333333,46.0 -70.25,46.0 -70.25,46.08333333 -70.16666667,46.08333333 -70.08333333,46.08333333 -70.0,46.08333333 -70.0,46.16666667 -70.0,46.25 -69.91666667,46.25 -69.91666667,46.33333333 -69.83333333,46.33333333 -69.83333333,46.25 -69.75,46.25 -69.66666667,46.25 -69.66666667,46.33333333 -69.66666667,46.41666667 -69.66666667,46.5 -69.66666667,46.58333333 -69.75,46.58333333 -69.83333333,46.58333333 -69.83333333,46.66666667 -69.83333333,46.75 -69.83333333,46.83333333 -69.83333333,46.91666667 -69.83333333,47.0 -69.83333333,47.08333333 -69.75,47.08333333 -69.66666667,47.08333333 -69.58333333,47.08333333 -69.5,47.08333333 -69.5,47.16666667 -69.41666667,47.16666667 -69.33333333,47.16666667 -69.33333333,47.25 -69.41666667,47.25 -69.41666667,47.33333333 -69.33333333,47.33333333 -69.25,47.33333333 -69.16666667,47.33333333 -69.16666667,47.25 -69.08333333,47.25 -69.08333333,47.33333333 -69.08333333,47.41666667 -69.16666667,47.41666667 -69.16666667,47.5 -69.08333333,47.5 -69.0,47.5 -69.0,47.58333333 -69.0,47.66666667 -69.0,47.75 -68.91666667,47.75 -68.91666667,47.83333333 -68.83333333,47.83333333 -68.83333333,47.75 -68.75,47.75 -68.75,47.83333333 -68.75,47.91666667 -68.66666667,47.91666667 -68.66666667,47.83333333 -68.66666667,47.75 -68.66666667,47.66666667 -68.66666667,47.58333333 -68.58333333,47.58333333 -68.5,47.58333333 -68.5,47.5 -68.41666667,47.5 -68.33333333,47.5 -68.33333333,47.41666667 -68.25,47.41666667 -68.16666667,47.41666667 -68.16666667,47.33333333 -68.08333333,47.33333333 -68.08333333,47.41666667 -68.0,47.41666667 -68.0,47.33333333 -67.91666667,47.33333333 -67.83333333,47.33333333 -67.83333333,47.41666667 -67.75,47.41666667 -67.75,47.33333333 -67.75,47.25 -67.66666667,47.25 -67.58333333,47.25 -67.58333333,47.16666667 -67.5,47.16666667 -67.5,47.25 -67.41666667,47.25 -67.41666667,47.16666667 -67.33333333,47.16666667 -67.25,47.16666667 -67.25,47.08333333 -67.25,47.0 -67.16666667,47.0 -67.16666667,46.91666667 -67.16666667,46.83333333 -67.25,46.83333333 -67.25,46.75 -67.33333333,46.75 -67.41666667,46.75 -67.41666667,46.66666667 -67.5,46.66666667 -67.5,46.58333333 -67.41666667,46.58333333 -67.33333333,46.58333333 -67.25,46.58333333 -67.25,46.66666667 -67.16666667,46.66666667 -67.16666667,46.58333333 -67.08333333,46.58333333 -67.0,46.58333333 -66.91666667,46.58333333 -66.83333333,46.58333333 -66.75,46.58333333 -66.66666667,46.58333333 -66.66666667,46.66666667 -66.58333333,46.66666667 -66.58333333,46.75 -66.5,46.75 -66.5,46.83333333 -66.5,46.91666667 -66.41666667,46.91666667 -66.41666667,47.0 -66.33333333,47.0 -66.33333333,47.08333333 -66.25,47.08333333 -66.16666667,47.08333333 -66.16666667,47.16666667 -66.16666667,47.25 -66.08333333,47.25 -66.08333333,47.33333333 -66.16666667,47.33333333 -66.16666667,47.41666667 -66.08333333,47.41666667 -66.08333333,47.5 -66.0,47.5 -66.0,47.58333333 -66.0,47.66666667 -66.0,47.75 -66.08333333,47.75 -66.16666667,47.75 -66.16666667,47.83333333 -66.25,47.83333333 -66.25,47.91666667 -66.33333333,47.91666667 -66.41666667,47.91666667 -66.5,47.91666667 -66.58333333,47.91666667 -66.58333333,48.0 -66.66666667,48.0 -66.66666667,47.91666667 -66.75,47.91666667 -66.83333333,47.91666667 -66.83333333,47.83333333 -66.83333333,47.75 -66.91666667,47.75 -67.0,47.75 -67.0,47.83333333 -67.08333333,47.83333333 -67.16666667,47.83333333 -67.16666667,47.91666667 -67.08333333,47.91666667 -67.08333333,48.0 -67,48 -66.91666667,48.0 -66.83333333,48.0 -66.83333333,48.08333333 -66.75,48.08333333 -66.66666667,48.08333333 -66.58333333,48.08333333 -66.58333333,48.16666667 -66.5,48.16666667 -66.5,48.25 -66.41666667,48.25 -66.33333333,48.25 -66.33333333,48.16666667 -66.25,48.16666667 -66.16666667,48.16666667 -66.08333333,48.16666667 -66.08333333,48.25 -66.0,48.25 -66.0,48.33333333 -66.08333333,48.33333333 -66.08333333,48.41666667 -66.0,48.41666667 -65.91666667,48.41666667 -65.91666667,48.33333333 -65.83333333,48.33333333 -65.83333333,48.41666667 -65.75,48.41666667 -65.75,48.33333333 -65.66666667,48.33333333 -65.66666667,48.25 -65.58333333,48.25 -65.58333333,48.33333333 -65.5,48.33333333 -65.5,48.25 -65.5,48.16666667 -65.41666667,48.16666667 -65.33333333,48.16666667 -65.33333333,48.08333333 -65.25,48.08333333 -65.16666667,48.08333333 -65.16666667,48.16666667 -65.08333333,48.16666667 -65.08333333,48.25 -65.0,48.25 -64.91666667,48.25 -64.83333333,48.25 -64.83333333,48.33333333 -64.83333333,48.41666667 -64.75,48.41666667 -64.66666667,48.41666667 -64.58333333,48.41666667 -64.58333333,48.5 -64.5,48.5 -64.41666667,48.5 -64.33333333,48.5 -64.33333333,48.58333333 -64.41666667,48.58333333 -64.41666667,48.66666667 -64.41666667,48.75 -64.5,48.75 -64.58333333,48.75 -64.66666667,48.75 -64.75,48.75 -64.83333333,48.75 -64.83333333,48.83333333 -64.75,48.83333333 -64.66666667,48.83333333 -64.66666667,48.91666667 -64.75,48.91666667 -64.75,49.0 -64.83333333,49.0 -64.83333333,49.08333333 -64.83333333,49.16666667 -64.91666667,49.16666667 -65.0,49.16666667 -65.08333333,49.16666667 -65.16666667,49.16666667 -65.16666667,49.08333333 -65.25,49.08333333 -65.25,49.0 -65.33333333,49.0 -65.33333333,49.08333333 -65.41666667,49.08333333 -65.41666667,49.16666667 -65.41666667,49.25 -65.33333333,49.25 -65.25,49.25 -65.16666667,49.25 -65.08333333,49.25 -65.0,49.25 -64.91666667,49.25 -64.83333333,49.25 -64.75,49.25 -64.75,49.16666667 -64.66666667,49.16666667 -64.58333333,49.16666667 -64.5,49.16666667 -64.5,49.08333333 -64.41666667,49.08333333 -64.33333333,49.08333333 -64.33333333,49.0 -64.25,49.0 -64.25,48.91666667 -64.16666667,48.91666667 -64.16666667,48.83333333 -64.08333333,48.83333333 -64.08333333,48.75 -64.16666667,48.75 -64.16666667,48.66666667 -64.16666667,48.58333333 -64.08333333,48.58333333 -64.08333333,48.5 -64.08333333,48.41666667 -64.16666667,48.41666667 -64.25,48.41666667 -64.33333333,48.41666667 -64.33333333,48.33333333 -64.41666667,48.33333333 -64.5,48.33333333 -64.58333333,48.33333333 -64.66666667,48.33333333 -64.66666667,48.25 -64.75,48.25 -64.75,48.16666667 -64.83333333,48.16666667 -64.91666667,48.16666667 -64.91666667,48.08333333 -65.0,48.08333333 -65.08333333,48.08333333 -65.08333333,48.0 -65.16666667,48.0 -65.25,48.0 -65.33333333,48.0 -65.41666667,48.0 -65.5,48.0 -65.58333333,48.0 -65.66666667,48.0 -65.66666667,48.08333333 -65.75,48.08333333 -65.83333333,48.08333333 -65.91666667,48.08333333 -65.91666667,48.16666667 -66.0,48.16666667 -66.0,48.08333333 -66.08333333,48.08333333 -66.16666667,48.08333333 -66.16666667,48.0 -66.08333333,48.0 -66,48 -65.91666667,48.0 -65.91666667,47.91666667 -65.83333333,47.91666667 -65.75,47.91666667 -65.66666667,47.91666667 -65.66666667,47.83333333 -65.66666667,47.75 -65.58333333,47.75 -65.58333333,47.66666667 -65.5,47.66666667 -65.5,47.75 -65.41666667,47.75 -65.41666667,47.83333333 -65.33333333,47.83333333 -65.25,47.83333333 -65.16666667,47.83333333 -65.08333333,47.83333333 -65.08333333,47.91666667 -65.0,47.91666667 -65.0,47.83333333 -64.91666667,47.83333333 -64.83333333,47.83333333 -64.75,47.83333333 -64.75,47.91666667 -64.66666667,47.91666667 -64.66666667,48.0 -64.58333333,48.0 -64.58333333,48.08333333 -64.5,48.08333333 -64.41666667,48.08333333 -64.41666667,48.0 -64.41666667,47.91666667 -64.5,47.91666667 -64.5,47.83333333 -64.5,47.75 -64.58333333,47.75 -64.58333333,47.66666667 -64.66666667,47.66666667 -64.75,47.66666667 -64.75,47.58333333 -64.83333333,47.58333333 -64.83333333,47.5 -64.83333333,47.41666667 -64.83333333,47.33333333 -64.91666667,47.33333333 -64.91666667,47.25 -65.0,47.25 -65.0,47.16666667 -64.91666667,47.16666667 -64.91666667,47.08333333 -64.83333333,47.08333333 -64.75,47.08333333 -64.75,47.0 -64.75,46.91666667 -64.83333333,46.91666667 -64.83333333,46.83333333 -64.83333333,46.75 -64.75,46.75 -64.66666667,46.75 -64.66666667,46.66666667 -64.66666667,46.58333333 -64.58333333,46.58333333 -64.58333333,46.5 -64.58333333,46.41666667 -64.5,46.41666667 -64.5,46.33333333 -64.5,46.25 -64.41666667,46.25 -64.33333333,46.25 -64.25,46.25 -64.16666667,46.25 -64.08333333,46.25 -64.0,46.25 -63.91666667,46.25 -63.91666667,46.16666667 -63.83333333,46.16666667 -63.75,46.16666667 -63.75,46.08333333 -63.83333333,46.08333333 -63.83333333,46.0 -63.75,46.0 -63.75,45.91666667 -63.66666667,45.91666667 -63.58333333,45.91666667 -63.5,45.91666667 -63.41666667,45.91666667 -63.33333333,45.91666667 -63.33333333,45.83333333 -63.25,45.83333333 -63.16666667,45.83333333 -63.08333333,45.83333333 -63.0,45.83333333 -62.91666667,45.83333333 -62.83333333,45.83333333 -62.75,45.83333333 -62.66666667,45.83333333 -62.58333333,45.83333333 -62.5,45.83333333 -62.5,45.75 -62.41666667,45.75 -62.33333333,45.75 -62.25,45.75 -62.25,45.83333333 -62.16666667,45.83333333 -62.08333333,45.83333333 -62.08333333,45.91666667 -62.0,45.91666667 -61.91666667,45.91666667 -61.83333333,45.91666667 -61.83333333,45.83333333 -61.83333333,45.75 -61.75,45.75 -61.75,45.66666667 -61.66666667,45.66666667 -61.66666667,45.75 -61.58333333,45.75 -61.5,45.75 -61.5,45.83333333 -61.58333333,45.83333333 -61.58333333,45.91666667 -61.66666667,45.91666667 -61.66666667,46.0 -61.58333333,46.0 -61.58333333,46.08333333 -61.5,46.08333333 -61.5,46.16666667 -61.5,46.25 -61.41666667,46.25 -61.33333333,46.25 -61.33333333,46.33333333 -61.33333333,46.41666667 -61.25,46.41666667 -61.16666667,46.41666667 -61.16666667,46.5 -61.08333333,46.5 -61.08333333,46.58333333 -61.08333333,46.66666667 -61.0,46.66666667 -61.0,46.75 -60.91666667,46.75 -60.91666667,46.66666667 -60.91666667,46.58333333 -61.0,46.58333333 -61.0,46.5 -61.0,46.41666667 -60.91666667,46.41666667 -60.91666667,46.33333333 -61.0,46.33333333 -61.0,46.25 -60.91666667,46.25 -60.91666667,46.16666667 -60.83333333,46.16666667 -60.75,46.16666667 -60.66666667,46.16666667 -60.58333333,46.16666667 -60.5,46.16666667 -60.5,46.25 -60.41666667,46.25 -60.41666667,46.33333333 -60.41666667,46.41666667 -60.33333333,46.41666667 -60.33333333,46.33333333 -60.25,46.33333333 -60.16666667,46.33333333 -60.08333333,46.33333333 -60.0,46.33333333 -60.0,46.25 -59.91666667,46.25 -59.83333333,46.25 -59.75,46.25 -59.75,46.16666667 -59.75,46.08333333 -59.66666667,46.08333333 -59.66666667,46.0 -59.75,46.0 -59.75,45.91666667 -59.83333333,45.91666667 -59.91666667,45.91666667 -59.91666667,45.83333333 -60.0,45.83333333 -60.08333333,45.83333333 -60.08333333,45.75 -60.16666667,45.75 -60.16666667,45.66666667 -60.25,45.66666667 -60.33333333,45.66666667 -60.33333333,45.58333333 -60.41666667,45.58333333 -60.5,45.58333333 -60.58333333,45.58333333 -60.66666667,45.58333333 -60.66666667,45.5 -60.75,45.5 -60.75,45.58333333 -60.83333333,45.58333333 -60.83333333,45.5 -60.91666667,45.5 -60.91666667,45.41666667 -60.91666667,45.33333333 -60.91666667,45.25 -61.0,45.25 -61.0,45.16666667 -61.08333333,45.16666667 -61.16666667,45.16666667 -61.25,45.16666667 -61.33333333,45.16666667 -61.33333333,45.25 -61.25,45.25 -61.25,45.33333333 -61.25,45.41666667 -61.33333333,45.41666667 -61.33333333,45.5 -61.33333333,45.58333333 -61.41666667,45.58333333 -61.5,45.58333333 -61.58333333,45.58333333 -61.66666667,45.58333333 -61.75,45.58333333 -61.75,45.5 -61.83333333,45.5 -61.83333333,45.41666667 -61.91666667,45.41666667 -61.91666667,45.33333333 -61.83333333,45.33333333 -61.83333333,45.25 -61.91666667,45.25 -62.0,45.25 -62.0,45.16666667 -61.91666667,45.16666667 -61.83333333,45.16666667 -61.75,45.16666667 -61.66666667,45.16666667 -61.58333333,45.16666667 -61.5,45.16666667 -61.5,45.08333333 -61.58333333,45.08333333 -61.66666667,45.08333333 -61.75,45.08333333 -61.75,45.0 -61.83333333,45.0 -61.91666667,45.0 -62,45 -62.0,44.91666667 -62.08333333,44.91666667 -62.16666667,44.91666667 -62.25,44.91666667 -62.25,44.83333333 -62.33333333,44.83333333 -62.41666667,44.83333333 -62.41666667,44.75 -62.5,44.75 -62.58333333,44.75 -62.66666667,44.75 -62.75,44.75 -62.75,44.66666667 -62.83333333,44.66666667 -62.91666667,44.66666667 -63.0,44.66666667 -63.08333333,44.66666667 -63.16666667,44.66666667 -63.25,44.66666667 -63.25,44.58333333 -63.33333333,44.58333333 -63.41666667,44.58333333 -63.5,44.58333333 -63.5,44.5 -63.5,44.41666667 -63.58333333,44.41666667 -63.66666667,44.41666667 -63.75,44.41666667 -63.83333333,44.41666667 -63.91666667,44.41666667 -63.91666667,44.5 -64.0,44.5 -64.0,44.41666667 -64.08333333,44.41666667 -64.16666667,44.41666667 -64.16666667,44.33333333 -64.16666667,44.25 -64.25,44.25 -64.25,44.16666667 -64.33333333,44.16666667 -64.41666667,44.16666667 -64.41666667,44.08333333 -64.5,44.08333333 -64.5,44.0 -64.58333333,44.0 -64.66666667,44.0 -64.66666667,43.91666667 -64.75,43.91666667 -64.75,43.83333333 -64.83333333,43.83333333 -64.83333333,43.75 -64.91666667,43.75 -64.91666667,43.66666667 -65.0,43.66666667 -65.08333333,43.66666667 -65.08333333,43.58333333 -65.16666667,43.58333333 -65.16666667,43.66666667 -65.25,43.66666667 -65.25,43.58333333 -65.33333333,43.58333333 -65.33333333,43.5 -65.33333333,43.41666667 -65.41666667,43.41666667 -65.5,43.41666667 -65.58333333,43.41666667 -65.58333333,43.33333333 -65.66666667,43.33333333 -65.66666667,43.41666667 -65.75,43.41666667 -65.83333333,43.41666667 -65.83333333,43.5 -65.83333333,43.58333333 -65.83333333,43.66666667 -65.91666667,43.66666667 -66.0,43.66666667 -66.0,43.58333333 -66.08333333,43.58333333 -66.08333333,43.66666667 -66.16666667,43.66666667 -66.16666667,43.75 -66.16666667,43.83333333 -66.16666667,43.91666667 -66.16666667,44.0 -66.25,44.0 -66.25,44.08333333 -66.25,44.16666667 -66.25,44.25 -66.33333333,44.25 -66.33333333,44.16666667 -66.41666667,44.16666667 -66.41666667,44.25 -66.41666667,44.33333333 -66.33333333,44.33333333 -66.33333333,44.41666667 -66.25,44.41666667 -66.25,44.5 -66.16666667,44.5 -66.16666667,44.58333333 -66.08333333,44.58333333 -66.0,44.58333333 -66.0,44.66666667 -65.91666667,44.66666667 -65.83333333,44.66666667 -65.83333333,44.75 -65.75,44.75 -65.66666667,44.75 -65.66666667,44.83333333 -65.58333333,44.83333333 -65.5,44.83333333 -65.5,44.91666667 -65.41666667,44.91666667 -65.33333333,44.91666667 -65.33333333,45.0 -65.25,45.0 -65.16666667,45.0 -65.16666667,45.08333333 -65.08333333,45.08333333 -65.0,45.08333333 -65.0,45.16666667 -64.91666667,45.16666667 -64.83333333,45.16666667 -64.83333333,45.25 -64.83333333,45.33333333 -64.91666667,45.33333333 -64.91666667,45.25 -65.0,45.25 -65.0,45.33333333 -65.0,45.41666667 -64.91666667,45.41666667 -64.91666667,45.5 -65.0,45.5 -65.08333333,45.5 -65.16666667,45.5 -65.16666667,45.41666667 -65.25,45.41666667 -65.33333333,45.41666667 -65.41666667,45.41666667 -65.41666667,45.33333333 -65.5,45.33333333 -65.5,45.25 -65.58333333,45.25 -65.66666667,45.25 -65.75,45.25 -65.75,45.16666667 -65.83333333,45.16666667 -65.91666667,45.16666667 -66.0,45.16666667 -66.08333333,45.16666667 -66.16666667,45.16666667 -66.16666667,45.08333333 -66.25,45.08333333 -66.33333333,45.08333333 -66.41666667,45.08333333 -66.41666667,45.0 -66.5,45.0 -66.5,45.08333333 -66.58333333,45.08333333 -66.58333333,45.0 -66.66666667,45.0 -66.66666667,44.91666667 -66.75,44.91666667 -66.75,45.0 -66.83333333,45.0 -66.83333333,44.91666667 -66.83333333,44.83333333 -66.91666667,44.83333333 -66.91666667,44.75 -67.0,44.75 -67.0,44.66666667 -67.08333333,44.66666667 -67.16666667,44.66666667 -67.16666667,44.58333333 -67.25,44.58333333 -67.33333333,44.58333333 -67.41666667,44.58333333 -67.41666667,44.5 -67.5,44.5 -67.5,44.41666667 -67.58333333,44.41666667 -67.66666667,44.41666667 -67.75,44.41666667 -67.83333333,44.41666667 -67.83333333,44.33333333 -67.91666667,44.33333333 -68.0,44.33333333 -68.08333333,44.33333333 -68.16666667,44.33333333 -68.16666667,44.25 -68.16666667,44.16666667 -68.16666667,44.08333333 -68.25,44.08333333 -68.25,44.16666667 -68.33333333,44.16666667 -68.33333333,44.08333333 -68.41666667,44.08333333 -68.5,44.08333333 -68.58333333,44.08333333 -68.58333333,44.0 -68.66666667,44.0 -68.66666667,44.08333333 -68.75,44.08333333 -68.75,44.0 -68.83333333,44.0 -68.91666667,44.0 -68.91666667,44.08333333 -69.0,44.08333333 -69,44 -69.0,43.91666667 -69.08333333,43.91666667 -69.08333333,43.83333333 -69.16666667,43.83333333 -69.16666667,43.91666667 -69.25,43.91666667 -69.25,43.83333333 -69.33333333,43.83333333 -69.41666667,43.83333333 -69.5,43.83333333 -69.5,43.75 -69.58333333,43.75 -69.66666667,43.75 -69.75,43.75 -69.75,43.66666667 -69.83333333,43.66666667 -69.91666667,43.66666667 -70.0,43.66666667 -70.08333333,43.66666667 -70.16666667,43.66666667 -70.16666667,43.58333333 -70.16666667,43.5 -70.25,43.5 -70.33333333,43.5 -70.33333333,43.41666667 -70.33333333,43.33333333 -70.41666667,43.33333333 -70.5,43.33333333 -70.5,43.25 -70.5,43.16666667 -70.58333333,43.16666667 -70.58333333,43.08333333 -70.66666667,43.08333333 -70.66666667,43.0 -70.75,43.0 -70.75,42.91666667 -70.75,42.83333333 -70.75,42.75 -70.66666667,42.75 -70.58333333,42.75 -70.58333333,42.66666667 -70.58333333,42.58333333 -70.66666667,42.58333333 -70.66666667,42.5 -70.75,42.5 -70.83333333,42.5 -70.83333333,42.41666667 -70.91666667,42.41666667 -70.91666667,42.33333333 -70.83333333,42.33333333 -70.75,42.33333333 -70.75,42.25 -70.66666667,42.25 -70.66666667,42.16666667 -70.58333333,42.16666667 -70.58333333,42.08333333 -70.58333333,42.0 -70.5,42.0 -70.5,41.91666667 -70.5,41.83333333 -70.41666667,41.83333333 -70.41666667,41.75 -70.33333333,41.75 -70.25,41.75 -70.25,41.83333333 -70.16666667,41.83333333 -70.08333333,41.83333333 -70.08333333,41.91666667 -70.08333333,42.0 -70.16666667,42.0 -70.25,42.0 -70.25,42.08333333 -70.16666667,42.08333333 -70.08333333,42.08333333 -70.0,42.08333333 -70,42 -69.91666667,42.0 -69.91666667,41.91666667 -69.91666667,41.83333333 -69.91666667,41.75 -69.91666667,41.66666667 -69.91666667,41.58333333 -69.91666667,41.5 -70.0,41.5 -70.08333333,41.5 -70.08333333,41.58333333 -70.16666667,41.58333333 -70.25,41.58333333 -70.33333333,41.58333333 -70.41666667,41.58333333 -70.41666667,41.5 -70.5,41.5 -70.5,41.41666667 -70.41666667,41.41666667 -70.41666667,41.33333333 -70.5,41.33333333 -70.58333333,41.33333333 -70.66666667,41.33333333 -70.75,41.33333333 -70.75,41.25 -70.83333333,41.25 -70.83333333,41.33333333 -70.83333333,41.41666667 -70.91666667,41.41666667 -70.91666667,41.33333333 -71.0,41.33333333 -71.0,41.41666667 -71.08333333,41.41666667 -71.16666667,41.41666667 -71.25,41.41666667 -71.33333333,41.41666667 -71.41666667,41.41666667 -71.41666667,41.33333333 -71.5,41.33333333 -71.58333333,41.33333333 -71.66666667,41.33333333 -71.66666667,41.25 -71.75,41.25 -71.83333333,41.25 -71.91666667,41.25 -72.0,41.25 -72.08333333,41.25 -72.16666667,41.25 -72.16666667,41.16666667 -72.08333333,41.16666667 -72.0,41.16666667 -72.0,41.08333333 -71.91666667,41.08333333 -71.83333333,41.08333333 -71.83333333,41.0 -71.91666667,41.0 -72,41 -72.0,40.91666667 -72.08333333,40.91666667 -72.16666667,40.91666667 -72.25,40.91666667 -72.25,40.83333333 -72.33333333,40.83333333 -72.41666667,40.83333333 -72.5,40.83333333 -72.5,40.75 -72.58333333,40.75 -72.66666667,40.75 -72.75,40.75 -72.83333333,40.75 -72.83333333,40.66666667 -72.91666667,40.66666667 -73.0,40.66666667 -73.08333333,40.66666667 -73.16666667,40.66666667 -73.16666667,40.58333333 -73.25,40.58333333 -73.33333333,40.58333333 -73.41666667,40.58333333 -73.5,40.58333333 -73.58333333,40.58333333 -73.66666667,40.58333333 -73.75,40.58333333 -73.83333333,40.58333333 -73.83333333,40.5 -73.91666667,40.5 -73.91666667,40.41666667 -73.91666667,40.33333333 -73.91666667,40.25 -73.91666667,40.16666667 -74.0,40.16666667 -74.0,40.08333333 -74,40 -74.0,39.91666667 -74.0,39.83333333 -74.08333333,39.83333333 -74.08333333,39.75 -74.08333333,39.66666667 -74.08333333,39.58333333 -74.16666667,39.58333333 -74.16666667,39.5 -74.25,39.5 -74.25,39.41666667 -74.33333333,39.41666667 -74.33333333,39.33333333 -74.41666667,39.33333333 -74.41666667,39.25 -74.5,39.25 -74.58333333,39.25 -74.58333333,39.16666667 -74.66666667,39.16666667 -74.66666667,39.08333333 -74.66666667,39.0 -74.75,39.0 -74.75,38.91666667 -74.83333333,38.91666667 -74.91666667,38.91666667 -75.0,38.91666667 -75,39 -75.0,39.08333333 -74.91666667,39.08333333 -74.91666667,39.16666667 -75.0,39.16666667 -75.08333333,39.16666667 -75.16666667,39.16666667 -75.25,39.16666667 -75.25,39.25 -75.33333333,39.25 -75.33333333,39.16666667 -75.33333333,39.08333333 -75.33333333,39.0 -75.25,39.0 -75.25,38.91666667 -75.16666667,38.91666667 -75.16666667,38.83333333 -75.08333333,38.83333333 -75.08333333,38.75 -75.0,38.75 -75.0,38.66666667 -75.0,38.58333333 -75.0,38.5 -75.0,38.41666667 -75.0,38.33333333 -75.08333333,38.33333333 -75.08333333,38.25 -75.08333333,38.16666667 -75.16666667,38.16666667 -75.16666667,38.08333333 -75.16666667,38.0 -75.25,38.0 -75.25,37.91666667 -75.25,37.83333333 -75.33333333,37.83333333 -75.41666667,37.83333333 -75.41666667,37.75 -75.5,37.75 -75.5,37.66666667 -75.58333333,37.66666667 -75.58333333,37.58333333 -75.58333333,37.5 -75.58333333,37.41666667 -75.66666667,37.41666667 -75.66666667,37.33333333 -75.66666667,37.25 -75.75,37.25 -75.75,37.16666667 -75.83333333,37.16666667 -75.83333333,37.08333333 -75.91666667,37.08333333 -76.0,37.08333333 -76.0,37.16666667 -76.08333333,37.16666667 -76.08333333,37.25 -76.08333333,37.33333333 -76.08333333,37.41666667 -76.0,37.41666667 -76.0,37.5 -76.0,37.58333333 -76.0,37.66666667 -75.91666667,37.66666667 -75.91666667,37.75 -76.0,37.75 -76.0,37.83333333 -76.0,37.91666667 -76.08333333,37.91666667 -76.08333333,38.0 -76.08333333,38.08333333 -76.16666667,38.08333333 -76.16666667,38.16666667 -76.16666667,38.25 -76.25,38.25 -76.33333333,38.25 -76.33333333,38.16666667 -76.25,38.16666667 -76.25,38.08333333 -76.25,38.0 -76.25,37.91666667 -76.16666667,37.91666667 -76.16666667,37.83333333 -76.25,37.83333333 -76.25,37.75 -76.25,37.66666667 -76.25,37.58333333 -76.25,37.5 -76.25,37.41666667 -76.25,37.33333333 -76.25,37.25 -76.33333333,37.25 -76.33333333,37.16666667 -76.25,37.16666667 -76.25,37.08333333 -76.25,37.0 -76.16666667,37.0 -76.08333333,37.0 -76,37 -75.91666667,37.0 -75.91666667,36.91666667 -75.91666667,36.83333333 -75.91666667,36.75 -75.83333333,36.75 -75.83333333,36.66666667 -75.83333333,36.58333333 -75.83333333,36.5 -75.83333333,36.41666667 -75.75,36.41666667 -75.75,36.33333333 -75.75,36.25 -75.75,36.16666667 -75.66666667,36.16666667 -75.66666667,36.08333333 -75.58333333,36.08333333 -75.58333333,36.0 -75.58333333,35.91666667 -75.5,35.91666667 -75.5,35.83333333 -75.5,35.75 -75.41666667,35.75 -75.41666667,35.66666667 -75.41666667,35.58333333 -75.41666667,35.5 -75.41666667,35.41666667 -75.41666667,35.33333333 -75.5,35.33333333 -75.5,35.25 -75.5,35.16666667 -75.58333333,35.16666667 -75.66666667,35.16666667 -75.75,35.16666667 -75.83333333,35.16666667 -75.83333333,35.08333333 -75.91666667,35.08333333 -75.91666667,35.0 -76,35 -76.08333333,35.0 -76.08333333,34.91666667 -76.16666667,34.91666667 -76.25,34.91666667 -76.25,34.83333333 -76.33333333,34.83333333 -76.33333333,34.75 -76.41666667,34.75 -76.41666667,34.66666667 -76.41666667,34.58333333 -76.5,34.58333333 -76.58333333,34.58333333 -76.58333333,34.66666667 -76.66666667,34.66666667 -76.75,34.66666667 -76.83333333,34.66666667 -76.91666667,34.66666667 -77.0,34.66666667 -77.0,34.58333333 -77.08333333,34.58333333 -77.16666667,34.58333333 -77.25,34.58333333 -77.25,34.5 -77.33333333,34.5 -77.41666667,34.5 -77.41666667,34.41666667 -77.5,34.41666667 -77.5,34.33333333 -77.58333333,34.33333333 -77.66666667,34.33333333 -77.66666667,34.25 -77.75,34.25 -77.75,34.16666667 -77.83333333,34.16666667 -77.83333333,34.08333333 -77.83333333,34.0 -77.83333333,33.91666667 -77.91666667,33.91666667 -77.91666667,33.83333333 -78.0,33.83333333 -78.08333333,33.83333333 -78.16666667,33.83333333 -78.16666667,33.91666667 -78.25,33.91666667 -78.25,33.83333333 -78.33333333,33.83333333 -78.41666667,33.83333333 -78.5,33.83333333 -78.58333333,33.83333333 -78.58333333,33.75 -78.66666667,33.75 -78.75,33.75 -78.75,33.66666667 -78.83333333,33.66666667 -78.91666667,33.66666667 -79.0,33.66666667 -79.0,33.58333333 -79.0,33.5 -79.08333333,33.5 -79.08333333,33.41666667 -79.16666667,33.41666667 -79.25,33.41666667 -79.33333333,33.41666667 -79.41666667,33.41666667 -79.5,33.41666667 -79.58333333,33.41666667 -79.66666667,33.41666667 -79.66666667,33.33333333 -79.75,33.33333333 -79.83333333,33.33333333 -79.91666667,33.33333333 -80.0,33.33333333 -80.08333333,33.33333333 -80.16666667,33.33333333 -80.25,33.33333333 -80.33333333,33.33333333 -80.33333333,33.25 -80.41666667,33.25 -80.5,33.25 -80.58333333,33.25 -80.66666667,33.25 -80.75,33.25 -80.83333333,33.25 -80.91666667,33.25 -81.0,33.25 -81.08333333,33.25 -81.16666667,33.25 -81.25,33.25 -81.25,33.16666667 -81.33333333,33.16666667 -81.41666667,33.16666667 -81.41666667,33.08333333 -81.5,33.08333333 -81.5,33.0 -81.5,32.91666667 -81.58333333,32.91666667 -81.58333333,32.83333333 -81.66666667,32.83333333 -81.66666667,32.91666667 -81.75,32.91666667 -81.83333333,32.91666667 -81.83333333,33.0 -81.91666667,33.0 -82,33 -82.0,32.91666667 -81.91666667,32.91666667 -81.91666667,32.83333333 -82.0,32.83333333 -82.08333333,32.83333333 -82.08333333,32.75 -82.16666667,32.75 -82.16666667,32.83333333 -82.25,32.83333333 -82.33333333,32.83333333 -82.41666667,32.83333333 -82.5,32.83333333 -82.5,32.75 -82.58333333,32.75 -82.66666667,32.75 -82.66666667,32.66666667 -82.75,32.66666667 -82.75,32.58333333 -82.75,32.5 -82.75,32.41666667 -82.75,32.33333333 -82.83333333,32.33333333 -82.83333333,32.41666667 -82.91666667,32.41666667 -82.91666667,32.33333333 -83.0,32.33333333 -83.08333333,32.33333333 -83.08333333,32.41666667 -83.16666667,32.41666667 -83.16666667,32.33333333 -83.16666667,32.25 -83.25,32.25 -83.25,32.16666667 -83.33333333,32.16666667 -83.33333333,32.08333333 -83.41666667,32.08333333 -83.5,32.08333333 -83.5,32.16666667 -83.58333333,32.16666667 -83.66666667,32.16666667 -83.66666667,32.25 -83.75,32.25 -83.75,32.33333333 -83.83333333,32.33333333 -83.83333333,32.25 -83.91666667,32.25 -84.0,32.25 -84.0,32.16666667 -84.08333333,32.16666667 -84.16666667,32.16666667 -84.16666667,32.08333333 -84.16666667,32.0 -84.25,32.0 -84.33333333,32.0 -84.33333333,31.91666667 -84.33333333,31.83333333 -84.41666667,31.83333333 -84.5,31.83333333 -84.5,31.75 -84.58333333,31.75 -84.58333333,31.66666667 -84.66666667,31.66666667 -84.75,31.66666667 -84.75,31.58333333 -84.75,31.5 -84.75,31.41666667 -84.83333333,31.41666667 -84.83333333,31.33333333 -84.91666667,31.33333333 -85.0,31.33333333 -85.08333333,31.33333333 -85.08333333,31.41666667 -85.16666667,31.41666667 -85.16666667,31.5 -85.25,31.5 -85.33333333,31.5 -85.33333333,31.58333333 -85.41666667,31.58333333 -85.5,31.58333333 -85.58333333,31.58333333 -85.66666667,31.58333333 -85.75,31.58333333 -85.83333333,31.58333333 -85.83333333,31.66666667 -85.91666667,31.66666667 -85.91666667,31.58333333 -86.0,31.58333333 -86.08333333,31.58333333 -86.16666667,31.58333333 -86.16666667,31.5 -86.25,31.5 -86.25,31.41666667 -86.33333333,31.41666667 -86.41666667,31.41666667 -86.5,31.41666667 -86.58333333,31.41666667 -86.58333333,31.5 -86.66666667,31.5 -86.75,31.5 -86.83333333,31.5 -86.91666667,31.5 -86.91666667,31.58333333 -87.0,31.58333333 -87.0,31.5 -87.08333333,31.5 -87.16666667,31.5 -87.25,31.5 -87.33333333,31.5 -87.41666667,31.5 -87.41666667,31.41666667 -87.5,31.41666667 -87.58333333,31.41666667 -87.66666667,31.41666667 -87.66666667,31.5 -87.75,31.5 -87.83333333,31.5 -87.83333333,31.58333333 -87.91666667,31.58333333 -87.91666667,31.5 -87.91666667,31.41666667 -87.91666667,31.33333333 -88.0,31.33333333 -88.0,31.41666667 -88.08333333,31.41666667 -88.16666667,31.41666667 -88.25,31.41666667 -88.25,31.5 -88.33333333,31.5 -88.41666667,31.5 -88.41666667,31.41666667 -88.5,31.41666667 -88.5,31.33333333 -88.58333333,31.33333333 -88.58333333,31.41666667 -88.66666667,31.41666667 -88.66666667,31.33333333 -88.75,31.33333333 -88.83333333,31.33333333 -88.83333333,31.25 -88.91666667,31.25 -89.0,31.25 -89.08333333,31.25 -89.08333333,31.33333333 -89.16666667,31.33333333 -89.25,31.33333333 -89.33333333,31.33333333 -89.41666667,31.33333333 -89.41666667,31.41666667 -89.5,31.41666667 -89.58333333,31.41666667 -89.58333333,31.5 -89.66666667,31.5 -89.75,31.5 -89.75,31.58333333 -89.83333333,31.58333333 -89.83333333,31.5 -89.91666667,31.5 -89.91666667,31.58333333 -90.0,31.58333333 -90.0,31.5 -90.0,31.41666667 -90.08333333,31.41666667 -90.08333333,31.5 -90.16666667,31.5 -90.25,31.5 -90.33333333,31.5 -90.41666667,31.5 -90.41666667,31.41666667 -90.5,31.41666667 -90.5,31.5 -90.58333333,31.5 -90.58333333,31.41666667 -90.66666667,31.41666667 -90.75,31.41666667 -90.83333333,31.41666667 -90.83333333,31.33333333 -90.91666667,31.33333333 -91.0,31.33333333 -91.08333333,31.33333333 -91.16666667,31.33333333 -91.25,31.33333333 -91.33333333,31.33333333 -91.41666667,31.33333333 -91.41666667,31.25 -91.41666667,31.16666667 -91.5,31.16666667 -91.5,31.08333333 -91.58333333,31.08333333 -91.58333333,31.0 -91.58333333,30.91666667 -91.5,30.91666667 -91.5,30.83333333 -91.5,30.75 -91.41666667,30.75 -91.33333333,30.75 -91.33333333,30.66666667 -91.41666667,30.66666667 -91.5,30.66666667 -91.58333333,30.66666667 -91.66666667,30.66666667 -91.75,30.66666667 -91.75,30.58333333 -91.83333333,30.58333333 -91.91666667,30.58333333 -91.91666667,30.66666667 -92.0,30.66666667 -92.08333333,30.66666667 -92.16666667,30.66666667 -92.16666667,30.75 -92.25,30.75 -92.25,30.83333333 -92.33333333,30.83333333 -92.33333333,30.91666667 -92.33333333,31.0 -92.41666667,31.0 -92.41666667,31.08333333 -92.5,31.08333333 -92.58333333,31.08333333 -92.66666667,31.08333333 -92.66666667,31.0 -92.75,31.0 -92.83333333,31.0 -92.83333333,30.91666667 -92.91666667,30.91666667 -92.91666667,30.83333333 -92.91666667,30.75 -92.91666667,30.66666667 -92.91666667,30.58333333 -92.91666667,30.5 -93.0,30.5 -93.0,30.41666667 -93.08333333,30.41666667 -93.16666667,30.41666667 -93.25,30.41666667 -93.33333333,30.41666667 -93.33333333,30.5 -93.41666667,30.5 -93.5,30.5 -93.58333333,30.5 -93.66666667,30.5 -93.75,30.5 -93.75,30.41666667 -93.83333333,30.41666667 -93.91666667,30.41666667 -94.0,30.41666667 -94.08333333,30.41666667 -94.16666667,30.41666667 -94.25,30.41666667 -94.33333333,30.41666667 -94.41666667,30.41666667 -94.5,30.41666667 -94.58333333,30.41666667 -94.58333333,30.5 -94.66666667,30.5 -94.75,30.5 -94.75,30.41666667 -94.83333333,30.41666667 -94.91666667,30.41666667 -94.91666667,30.5 -95.0,30.5 -95.0,30.58333333 -95.08333333,30.58333333 -95.08333333,30.66666667 -95.16666667,30.66666667 -95.16666667,30.75 -95.16666667,30.83333333 -95.25,30.83333333 -95.33333333,30.83333333 -95.41666667,30.83333333 -95.5,30.83333333 -95.58333333,30.83333333 -95.58333333,30.91666667 -95.66666667,30.91666667 -95.66666667,31.0 -95.75,31.0 -95.75,31.08333333 -95.75,31.16666667 -95.83333333,31.16666667 -95.83333333,31.25 -95.83333333,31.33333333 -95.83333333,31.41666667 -95.91666667,31.41666667 -96.0,31.41666667 -96.08333333,31.41666667 -96.16666667,31.41666667 -96.16666667,31.5 -96.16666667,31.58333333 -96.16666667,31.66666667 -96.25,31.66666667 -96.33333333,31.66666667 -96.41666667,31.66666667 -96.5,31.66666667 -96.5,31.75 -96.58333333,31.75 -96.66666667,31.75 -96.66666667,31.83333333 -96.66666667,31.91666667 -96.75,31.91666667 -96.75,32.0 -96.75,32.08333333 -96.83333333,32.08333333 -96.83333333,32.16666667 -96.91666667,32.16666667 -96.91666667,32.25 -96.91666667,32.33333333 -96.91666667,32.41666667 -96.91666667,32.5 -96.91666667,32.58333333 -96.91666667,32.66666667 -97.0,32.66666667 -97.0,32.58333333 -97.0,32.5 -97.08333333,32.5 -97.08333333,32.58333333 -97.08333333,32.66666667 -97.16666667,32.66666667 -97.25,32.66666667 -97.25,32.75 -97.33333333,32.75 -97.41666667,32.75 -97.41666667,32.83333333 -97.33333333,32.83333333 -97.33333333,32.91666667 -97.41666667,32.91666667 -97.41666667,33.0 -97.5,33.0 -97.5,33.08333333 -97.58333333,33.08333333 -97.58333333,33.16666667 -97.66666667,33.16666667 -97.66666667,33.25 -97.75,33.25 -97.83333333,33.25 -97.83333333,33.33333333 -97.91666667,33.33333333 -97.91666667,33.41666667 -98.0,33.41666667 -98.08333333,33.41666667 -98.08333333,33.5 -98.16666667,33.5 -98.25,33.5 -98.33333333,33.5 -98.41666667,33.5 -98.5,33.5 -98.5,33.58333333 -98.58333333,33.58333333 -98.66666667,33.58333333 -98.66666667,33.66666667 -98.75,33.66666667 -98.75,33.75 -98.83333333,33.75 -98.91666667,33.75 -98.91666667,33.83333333 -99.0,33.83333333 -99.08333333,33.83333333 -99.16666667,33.83333333 -99.16666667,33.91666667 -99.25,33.91666667 -99.25,34.0 -99.33333333,34.0 -99.41666667,34.0 -99.5,34.0 -99.5,34.08333333 -99.58333333,34.08333333 -99.58333333,34.0 -99.66666667,34.0 -99.66666667,34.08333333 -99.75,34.08333333 -99.75,34.16666667 -99.83333333,34.16666667 -99.83333333,34.25 -99.91666667,34.25 -99.91666667,34.33333333 -99.91666667,34.41666667 -99.91666667,34.5 -99.91666667,34.58333333 -100.0,34.58333333 -100.0,34.66666667 -100.0,34.75 -100.08333333,34.75 -100.16666667,34.75 -100.16666667,34.83333333 -100.25,34.83333333 -100.25,34.91666667 -100.33333333,34.91666667 -100.41666667,34.91666667 -100.5,34.91666667 -100.58333333,34.91666667 -100.58333333,34.83333333 -100.66666667,34.83333333 -100.75,34.83333333 -100.83333333,34.83333333 -100.91666667,34.83333333 -101.0,34.83333333 -101.0,34.91666667 -101.08333333,34.91666667 -101.08333333,35.0 -101.16666667,35.0 -101.25,35.0 -101.25,34.91666667 -101.33333333,34.91666667 -101.41666667,34.91666667 -101.41666667,35.0 -101.5,35.0 -101.58333333,35.0 -101.66666667,35.0 -101.75,35.0 -101.75,34.91666667 -101.75,34.83333333 -101.66666667,34.83333333 -101.58333333,34.83333333 -101.58333333,34.75 -101.58333333,34.66666667 -101.66666667,34.66666667 -101.75,34.66666667 -101.83333333,34.66666667 -101.91666667,34.66666667 -101.91666667,34.75 -102.0,34.75 -102.0,34.83333333 -102.08333333,34.83333333 -102.08333333,34.91666667 -102.16666667,34.91666667 -102.25,34.91666667 -102.33333333,34.91666667 -102.33333333,35.0 -102.41666667,35.0 -102.5,35.0 -102.58333333,35.0 -102.58333333,34.91666667 -102.66666667,34.91666667 -102.66666667,34.83333333 -102.75,34.83333333 -102.75,34.75 -102.83333333,34.75 -102.83333333,34.83333333 -102.91666667,34.83333333 -102.91666667,34.75 -102.91666667,34.66666667 -103.0,34.66666667 -103.08333333,34.66666667 -103.08333333,34.58333333 -103.16666667,34.58333333 -103.25,34.58333333 -103.25,34.5 -103.25,34.41666667 -103.33333333,34.41666667 -103.33333333,34.5 -103.41666667,34.5 -103.5,34.5 -103.58333333,34.5 -103.66666667,34.5 -103.75,34.5 -103.75,34.58333333 -103.83333333,34.58333333 -103.91666667,34.58333333 -104.0,34.58333333 -104.0,34.66666667 -104.08333333,34.66666667 -104.08333333,34.75 -104.16666667,34.75 -104.16666667,34.83333333 -104.25,34.83333333 -104.33333333,34.83333333 -104.33333333,34.91666667 -104.41666667,34.91666667 -104.5,34.91666667 -104.5,35.0 -104.41666667,35.0 -104.33333333,35.0 -104.25,35.0 -104.16666667,35.0 -104.08333333,35.0 -104,35 -104.0,34.91666667 -103.91666667,34.91666667 -103.91666667,34.83333333 -103.83333333,34.83333333 -103.75,34.83333333 -103.66666667,34.83333333 -103.58333333,34.83333333 -103.58333333,34.91666667 -103.5,34.91666667 -103.5,35.0 -103.5,35.08333333 -103.5,35.16666667 -103.58333333,35.16666667 -103.66666667,35.16666667 -103.66666667,35.25 -103.66666667,35.33333333 -103.58333333,35.33333333 -103.5,35.33333333 -103.41666667,35.33333333 -103.41666667,35.41666667 -103.5,35.41666667 -103.58333333,35.41666667 -103.66666667,35.41666667 -103.66666667,35.5 -103.75,35.5 -103.83333333,35.5 -103.83333333,35.41666667 -103.91666667,35.41666667 -104.0,35.41666667 -104.08333333,35.41666667 -104.08333333,35.5 -104.16666667,35.5 -104.25,35.5 -104.25,35.41666667 -104.33333333,35.41666667 -104.41666667,35.41666667 -104.5,35.41666667 -104.58333333,35.41666667 -104.58333333,35.5 -104.66666667,35.5 -104.66666667,35.41666667 -104.75,35.41666667 -104.75,35.33333333 -104.66666667,35.33333333 -104.58333333,35.33333333 -104.58333333,35.25 -104.58333333,35.16666667 -104.66666667,35.16666667 -104.75,35.16666667 -104.75,35.08333333 -104.83333333,35.08333333 -104.83333333,35.0 -104.83333333,34.91666667 -104.91666667,34.91666667 -105.0,34.91666667 -105,35 -105.08333333,35.0 -105.08333333,35.08333333 -105.08333333,35.16666667 -105.0,35.16666667 -105.0,35.25 -105.0,35.33333333 -105.0,35.41666667 -105.08333333,35.41666667 -105.08333333,35.33333333 -105.16666667,35.33333333 -105.16666667,35.41666667 -105.25,35.41666667 -105.33333333,35.41666667 -105.33333333,35.33333333 -105.41666667,35.33333333 -105.41666667,35.25 -105.41666667,35.16666667 -105.41666667,35.08333333 -105.33333333,35.08333333 -105.33333333,35.0 -105.33333333,34.91666667 -105.41666667,34.91666667 -105.41666667,34.83333333 -105.33333333,34.83333333 -105.33333333,34.75 -105.25,34.75 -105.25,34.66666667 -105.25,34.58333333 -105.33333333,34.58333333 -105.33333333,34.5 -105.41666667,34.5 -105.41666667,34.41666667 -105.41666667,34.33333333 -105.5,34.33333333 -105.5,34.25 -105.5,34.16666667 -105.5,34.08333333 -105.5,34.0 -105.5,33.91666667 -105.5,33.83333333 -105.58333333,33.83333333 -105.58333333,33.75 -105.5,33.75 -105.5,33.66666667 -105.41666667,33.66666667 -105.33333333,33.66666667 -105.25,33.66666667 -105.25,33.58333333 -105.25,33.5 -105.33333333,33.5 -105.41666667,33.5 -105.41666667,33.41666667 -105.41666667,33.33333333 -105.41666667,33.25 -105.41666667,33.16666667 -105.41666667,33.08333333 -105.41666667,33.0 -105.41666667,32.91666667 -105.5,32.91666667 -105.5,32.83333333 -105.41666667,32.83333333 -105.41666667,32.75 -105.41666667,32.66666667 -105.5,32.66666667 -105.5,32.58333333 -105.58333333,32.58333333 -105.66666667,32.58333333 -105.75,32.58333333 -105.75,32.66666667 -105.83333333,32.66666667 -105.83333333,32.75 -105.91666667,32.75 -105.91666667,32.83333333 -105.83333333,32.83333333 -105.83333333,32.91666667 -105.83333333,33.0 -105.83333333,33.08333333 -105.83333333,33.16666667 -105.83333333,33.25 -105.91666667,33.25 -105.91666667,33.33333333 -105.91666667,33.41666667 -105.91666667,33.5 -105.91666667,33.58333333 -105.83333333,33.58333333 -105.75,33.58333333 -105.75,33.66666667 -105.75,33.75 -105.83333333,33.75 -105.83333333,33.83333333 -105.83333333,33.91666667 -105.83333333,34.0 -105.91666667,34.0 -106,34 -106.0,33.91666667 -106.08333333,33.91666667 -106.08333333,33.83333333 -106.16666667,33.83333333 -106.16666667,33.75 -106.25,33.75 -106.33333333,33.75 -106.33333333,33.66666667 -106.33333333,33.58333333 -106.41666667,33.58333333 -106.41666667,33.66666667 -106.41666667,33.75 -106.41666667,33.83333333 -106.33333333,33.83333333 -106.33333333,33.91666667 -106.25,33.91666667 -106.25,34.0 -106.33333333,34.0 -106.33333333,34.08333333 -106.33333333,34.16666667 -106.41666667,34.16666667 -106.41666667,34.25 -106.5,34.25 -106.5,34.16666667 -106.58333333,34.16666667 -106.58333333,34.08333333 -106.66666667,34.08333333 -106.66666667,34.16666667 -106.66666667,34.25 -106.66666667,34.33333333 -106.58333333,34.33333333 -106.58333333,34.41666667 -106.5,34.41666667 -106.5,34.5 -106.5,34.58333333 -106.58333333,34.58333333 -106.58333333,34.66666667 -106.66666667,34.66666667 -106.66666667,34.75 -106.66666667,34.83333333 -106.66666667,34.91666667 -106.66666667,35.0 -106.66666667,35.08333333 -106.75,35.08333333 -106.75,35.0 -106.75,34.91666667 -106.75,34.83333333 -106.83333333,34.83333333 -106.83333333,34.75 -106.91666667,34.75 -106.91666667,34.83333333 -107.0,34.83333333 -107.08333333,34.83333333 -107.08333333,34.75 -107.08333333,34.66666667 -107.16666667,34.66666667 -107.25,34.66666667 -107.25,34.58333333 -107.25,34.5 -107.33333333,34.5 -107.33333333,34.58333333 -107.41666667,34.58333333 -107.5,34.58333333 -107.5,34.5 -107.58333333,34.5 -107.66666667,34.5 -107.66666667,34.41666667 -107.58333333,34.41666667 -107.58333333,34.33333333 -107.5,34.33333333 -107.41666667,34.33333333 -107.33333333,34.33333333 -107.25,34.33333333 -107.25,34.25 -107.25,34.16666667 -107.16666667,34.16666667 -107.16666667,34.08333333 -107.08333333,34.08333333 -107.08333333,34.0 -107.08333333,33.91666667 -107.16666667,33.91666667 -107.25,33.91666667 -107.25,34.0 -107.33333333,34.0 -107.41666667,34.0 -107.41666667,33.91666667 -107.41666667,33.83333333 -107.41666667,33.75 -107.41666667,33.66666667 -107.33333333,33.66666667 -107.33333333,33.58333333 -107.41666667,33.58333333 -107.41666667,33.5 -107.5,33.5 -107.5,33.58333333 -107.5,33.66666667 -107.58333333,33.66666667 -107.58333333,33.75 -107.66666667,33.75 -107.66666667,33.66666667 -107.75,33.66666667 -107.75,33.58333333 -107.75,33.5 -107.75,33.41666667 -107.75,33.33333333 -107.75,33.25 -107.75,33.16666667 -107.75,33.08333333 -107.75,33.0 -107.75,32.91666667 -107.75,32.83333333 -107.83333333,32.83333333 -107.83333333,32.91666667 -107.91666667,32.91666667 -107.91666667,33.0 -108,33 -108.08333333,33.0 -108.08333333,33.08333333 -108.16666667,33.08333333 -108.25,33.08333333 -108.33333333,33.08333333 -108.41666667,33.08333333 -108.41666667,33.16666667 -108.5,33.16666667 -108.58333333,33.16666667 -108.66666667,33.16666667 -108.66666667,33.25 -108.75,33.25 -108.83333333,33.25 -108.83333333,33.33333333 -108.83333333,33.41666667 -108.75,33.41666667 -108.75,33.5 -108.83333333,33.5 -108.83333333,33.58333333 -108.75,33.58333333 -108.75,33.66666667 -108.66666667,33.66666667 -108.66666667,33.75 -108.66666667,33.83333333 -108.75,33.83333333 -108.83333333,33.83333333 -108.83333333,33.75 -108.91666667,33.75 -108.91666667,33.66666667 -108.91666667,33.58333333 -109.0,33.58333333 -109.0,33.5 -109.08333333,33.5 -109.16666667,33.5 -109.16666667,33.58333333 -109.25,33.58333333 -109.25,33.5 -109.25,33.41666667 -109.25,33.33333333 -109.33333333,33.33333333 -109.33333333,33.25 -109.33333333,33.16666667 -109.41666667,33.16666667 -109.41666667,33.25 -109.41666667,33.33333333 -109.41666667,33.41666667 -109.5,33.41666667 -109.5,33.33333333 -109.5,33.25 -109.58333333,33.25 -109.58333333,33.16666667 -109.66666667,33.16666667 -109.66666667,33.25 -109.75,33.25 -109.75,33.16666667 -109.83333333,33.16666667 -109.91666667,33.16666667 -110.0,33.16666667 -110.0,33.25 -110.08333333,33.25 -110.08333333,33.33333333 -110.16666667,33.33333333 -110.16666667,33.41666667 -110.16666667,33.5 -110.25,33.5 -110.25,33.58333333 -110.33333333,33.58333333 -110.41666667,33.58333333 -110.5,33.58333333 -110.58333333,33.58333333 -110.66666667,33.58333333 -110.66666667,33.5 -110.66666667,33.41666667 -110.75,33.41666667 -110.75,33.33333333 -110.66666667,33.33333333 -110.58333333,33.33333333 -110.58333333,33.25 -110.66666667,33.25 -110.66666667,33.16666667 -110.75,33.16666667 -110.75,33.25 -110.83333333,33.25 -110.91666667,33.25 -110.91666667,33.33333333 -111.0,33.33333333 -111.08333333,33.33333333 -111.08333333,33.41666667 -111.16666667,33.41666667 -111.25,33.41666667 -111.25,33.5 -111.25,33.58333333 -111.16666667,33.58333333 -111.16666667,33.66666667 -111.08333333,33.66666667 -111.08333333,33.58333333 -111.0,33.58333333 -110.91666667,33.58333333 -110.91666667,33.5 -110.83333333,33.5 -110.83333333,33.58333333 -110.75,33.58333333 -110.75,33.66666667 -110.66666667,33.66666667 -110.66666667,33.75 -110.58333333,33.75 -110.58333333,33.83333333 -110.66666667,33.83333333 -110.75,33.83333333 -110.83333333,33.83333333 -110.83333333,33.75 -110.91666667,33.75 -111.0,33.75 -111.08333333,33.75 -111.16666667,33.75 -111.25,33.75 -111.25,33.66666667 -111.33333333,33.66666667 -111.41666667,33.66666667 -111.41666667,33.75 -111.41666667,33.83333333 -111.5,33.83333333 -111.5,33.91666667 -111.58333333,33.91666667 -111.58333333,34.0 -111.58333333,34.08333333 -111.66666667,34.08333333 -111.66666667,34.16666667 -111.66666667,34.25 -111.66666667,34.33333333 -111.75,34.33333333 -111.75,34.25 -111.83333333,34.25 -111.83333333,34.16666667 -111.83333333,34.08333333 -111.83333333,34.0 -111.91666667,34.0 -112,34 -112.0,34.08333333 -112.0,34.16666667 -112.0,34.25 -112.0,34.33333333 -112.08333333,34.33333333 -112.08333333,34.41666667 -112.08333333,34.5 -112.16666667,34.5 -112.16666667,34.41666667 -112.25,34.41666667 -112.25,34.33333333 -112.33333333,34.33333333 -112.33333333,34.25 -112.25,34.25 -112.25,34.16666667 -112.33333333,34.16666667 -112.41666667,34.16666667 -112.41666667,34.25 -112.41666667,34.33333333 -112.5,34.33333333 -112.5,34.41666667 -112.58333333,34.41666667 -112.58333333,34.5 -112.58333333,34.58333333 -112.58333333,34.66666667 -112.66666667,34.66666667 -112.66666667,34.75 -112.58333333,34.75 -112.58333333,34.83333333 -112.58333333,34.91666667 -112.5,34.91666667 -112.5,35.0 -112.58333333,35.0 -112.58333333,35.08333333 -112.58333333,35.16666667 -112.58333333,35.25 -112.66666667,35.25 -112.75,35.25 -112.83333333,35.25 -112.83333333,35.33333333 -112.83333333,35.41666667 -112.91666667,35.41666667 -113.0,35.41666667 -113.0,35.5 -113.08333333,35.5 -113.08333333,35.58333333 -113.16666667,35.58333333 -113.16666667,35.5 -113.16666667,35.41666667 -113.25,35.41666667 -113.25,35.5 -113.25,35.58333333 -113.25,35.66666667 -113.25,35.75 -113.25,35.83333333 -113.25,35.91666667 -113.25,36.0 -113.33333333,36.0 -113.41666667,36.0 -113.41666667,35.91666667 -113.41666667,35.83333333 -113.5,35.83333333 -113.5,35.91666667 -113.58333333,35.91666667 -113.58333333,35.83333333 -113.66666667,35.83333333 -113.66666667,35.75 -113.66666667,35.66666667 -113.58333333,35.66666667 -113.58333333,35.58333333 -113.66666667,35.58333333 -113.75,35.58333333 -113.75,35.66666667 -113.83333333,35.66666667 -113.83333333,35.75 -113.91666667,35.75 -114.0,35.75 -114.0,35.66666667 -114.08333333,35.66666667 -114.16666667,35.66666667 -114.16666667,35.75 -114.16666667,35.83333333 -114.25,35.83333333 -114.33333333,35.83333333 -114.41666667,35.83333333 -114.41666667,35.91666667 -114.33333333,35.91666667 -114.25,35.91666667 -114.16666667,35.91666667 -114.16666667,36.0 -114.08333333,36.0 -114.08333333,36.08333333 -114.0,36.08333333 -113.91666667,36.08333333 -113.91666667,36.16666667 -113.91666667,36.25 -113.91666667,36.33333333 -113.91666667,36.41666667 -113.83333333,36.41666667 -113.83333333,36.5 -113.91666667,36.5 -114.0,36.5 -114.0,36.41666667 -114.0,36.33333333 -114.08333333,36.33333333 -114.08333333,36.25 -114.08333333,36.16666667 -114.16666667,36.16666667 -114.25,36.16666667 -114.33333333,36.16666667 -114.33333333,36.25 -114.33333333,36.33333333 -114.25,36.33333333 -114.25,36.41666667 -114.25,36.5 -114.16666667,36.5 -114.16666667,36.58333333 -114.25,36.58333333 -114.25,36.66666667 -114.16666667,36.66666667 -114.16666667,36.75 -114.08333333,36.75 -114.0,36.75 -114.0,36.83333333 -113.91666667,36.83333333 -113.91666667,36.91666667 -113.83333333,36.91666667 -113.83333333,37.0 -113.91666667,37.0 -113.91666667,37.08333333 -114.0,37.08333333 -114.0,37.16666667 -114.08333333,37.16666667 -114.16666667,37.16666667 -114.25,37.16666667 -114.33333333,37.16666667 -114.41666667,37.16666667 -114.41666667,37.25 -114.41666667,37.33333333 -114.5,37.33333333 -114.5,37.25 -114.58333333,37.25 -114.58333333,37.16666667 -114.66666667,37.16666667 -114.66666667,37.25 -114.75,37.25 -114.75,37.16666667 -114.83333333,37.16666667 -114.83333333,37.08333333 -114.91666667,37.08333333 -114.91666667,37.16666667 -115.0,37.16666667 -115.0,37.25 -115.08333333,37.25 -115.08333333,37.33333333 -115.16666667,37.33333333 -115.16666667,37.25 -115.16666667,37.16666667 -115.08333333,37.16666667 -115.08333333,37.08333333 -115.08333333,37.0 -115.08333333,36.91666667 -115.08333333,36.83333333 -115.08333333,36.75 -115.08333333,36.66666667 -115.0,36.66666667 -115.0,36.58333333 -115.0,36.5 -115.08333333,36.5 -115.08333333,36.41666667 -115.16666667,36.41666667 -115.16666667,36.5 -115.25,36.5 -115.33333333,36.5 -115.33333333,36.58333333 -115.33333333,36.66666667 -115.33333333,36.75 -115.33333333,36.83333333 -115.41666667,36.83333333 -115.41666667,36.91666667 -115.41666667,37.0 -115.5,37.0 -115.5,36.91666667 -115.5,36.83333333 -115.58333333,36.83333333 -115.58333333,36.91666667 -115.58333333,37.0 -115.66666667,37.0 -115.66666667,36.91666667 -115.66666667,36.83333333 -115.75,36.83333333 -115.75,36.75 -115.83333333,36.75 -115.83333333,36.83333333 -115.83333333,36.91666667 -115.91666667,36.91666667 -116.0,36.91666667 -116.08333333,36.91666667 -116.08333333,36.83333333 -116.16666667,36.83333333 -116.16666667,36.91666667 -116.25,36.91666667 -116.33333333,36.91666667 -116.33333333,37.0 -116.41666667,37.0 -116.41666667,36.91666667 -116.5,36.91666667 -116.5,37.0 -116.58333333,37.0 -116.58333333,37.08333333 -116.58333333,37.16666667 -116.66666667,37.16666667 -116.75,37.16666667 -116.75,37.25 -116.83333333,37.25 -116.91666667,37.25 -116.91666667,37.33333333 -117.0,37.33333333 -117.08333333,37.33333333 -117.16666667,37.33333333 -117.16666667,37.25 -117.25,37.25 -117.25,37.16666667 -117.33333333,37.16666667 -117.41666667,37.16666667 -117.41666667,37.25 -117.5,37.25 -117.5,37.33333333 -117.58333333,37.33333333 -117.66666667,37.33333333 -117.66666667,37.25 -117.75,37.25 -117.75,37.33333333 -117.83333333,37.33333333 -117.83333333,37.41666667 -117.91666667,37.41666667 -117.91666667,37.33333333 -117.91666667,37.25 -117.91666667,37.16666667 -117.83333333,37.16666667 -117.83333333,37.08333333 -117.75,37.08333333 -117.75,37.0 -117.66666667,37.0 -117.66666667,37.08333333 -117.58333333,37.08333333 -117.58333333,37.0 -117.58333333,36.91666667 -117.5,36.91666667 -117.41666667,36.91666667 -117.41666667,36.83333333 -117.41666667,36.75 -117.41666667,36.66666667 -117.41666667,36.58333333 -117.41666667,36.5 -117.5,36.5 -117.58333333,36.5 -117.66666667,36.5 -117.66666667,36.41666667 -117.66666667,36.33333333 -117.66666667,36.25 -117.58333333,36.25 -117.58333333,36.16666667 -117.5,36.16666667 -117.41666667,36.16666667 -117.41666667,36.08333333 -117.41666667,36.0 -117.41666667,35.91666667 -117.5,35.91666667 -117.58333333,35.91666667 -117.58333333,36.0 -117.66666667,36.0 -117.66666667,36.08333333 -117.75,36.08333333 -117.83333333,36.08333333 -117.91666667,36.08333333 -117.91666667,36.16666667 -117.91666667,36.25 -117.91666667,36.33333333 -117.83333333,36.33333333 -117.75,36.33333333 -117.75,36.41666667 -117.83333333,36.41666667 -117.83333333,36.5 -117.91666667,36.5 -117.91666667,36.58333333 -118.0,36.58333333 -118.0,36.66666667 -118.08333333,36.66666667 -118.08333333,36.58333333 -118.08333333,36.5 -118.0,36.5 -118.0,36.41666667 -118.0,36.33333333 -118.0,36.25 -118.0,36.16666667 -118.0,36.08333333 -118,36 -117.91666667,36.0 -117.91666667,35.91666667 -117.91666667,35.83333333 -118.0,35.83333333 -118.0,35.75 -117.91666667,35.75 -117.91666667,35.66666667 -118.0,35.66666667 -118.0,35.58333333 -118.08333333,35.58333333 -118.08333333,35.5 -118.08333333,35.41666667 -118.16666667,35.41666667 -118.25,35.41666667 -118.25,35.33333333 -118.33333333,35.33333333 -118.33333333,35.41666667 -118.41666667,35.41666667 -118.5,35.41666667 -118.5,35.5 -118.5,35.58333333 -118.41666667,35.58333333 -118.33333333,35.58333333 -118.25,35.58333333 -118.25,35.5 -118.16666667,35.5 -118.16666667,35.58333333 -118.16666667,35.66666667 -118.08333333,35.66666667 -118.08333333,35.75 -118.16666667,35.75 -118.25,35.75 -118.33333333,35.75 -118.41666667,35.75 -118.5,35.75 -118.5,35.66666667 -118.58333333,35.66666667 -118.58333333,35.58333333 -118.66666667,35.58333333 -118.66666667,35.66666667 -118.66666667,35.75 -118.66666667,35.83333333 -118.66666667,35.91666667 -118.75,35.91666667 -118.75,36.0 -118.66666667,36.0 -118.66666667,36.08333333 -118.75,36.08333333 -118.75,36.16666667 -118.75,36.25 -118.83333333,36.25 -118.91666667,36.25 -118.91666667,36.33333333 -118.91666667,36.41666667 -119.0,36.41666667 -119.0,36.5 -119.08333333,36.5 -119.16666667,36.5 -119.16666667,36.58333333 -119.25,36.58333333 -119.25,36.66666667 -119.33333333,36.66666667 -119.33333333,36.75 -119.41666667,36.75 -119.41666667,36.83333333 -119.5,36.83333333 -119.58333333,36.83333333 -119.58333333,36.91666667 -119.66666667,36.91666667 -119.66666667,37.0 -119.66666667,37.08333333 -119.75,37.08333333 -119.83333333,37.08333333 -119.83333333,37.16666667 -119.91666667,37.16666667 -119.91666667,37.25 -120.0,37.25 -120.08333333,37.25 -120.08333333,37.33333333 -120.16666667,37.33333333 -120.25,37.33333333 -120.33333333,37.33333333 -120.33333333,37.41666667 -120.41666667,37.41666667 -120.41666667,37.5 -120.33333333,37.5 -120.33333333,37.58333333 -120.41666667,37.58333333 -120.5,37.58333333 -120.5,37.66666667 -120.58333333,37.66666667 -120.58333333,37.75 -120.66666667,37.75 -120.66666667,37.83333333 -120.75,37.83333333 -120.83333333,37.83333333 -120.83333333,37.91666667 -120.91666667,37.91666667 -120.91666667,38.0 -121,38 -121.0,38.08333333 -121.08333333,38.08333333 -121.08333333,38.16666667 -121.08333333,38.25 -121.16666667,38.25 -121.16666667,38.33333333 -121.16666667,38.41666667 -121.25,38.41666667 -121.25,38.5 -121.33333333,38.5 -121.33333333,38.58333333 -121.25,38.58333333 -121.25,38.66666667 -121.33333333,38.66666667 -121.41666667,38.66666667 -121.5,38.66666667 -121.5,38.75 -121.5,38.83333333 -121.41666667,38.83333333 -121.41666667,38.91666667 -121.5,38.91666667 -121.58333333,38.91666667 -121.66666667,38.91666667 -121.66666667,39.0 -121.75,39.0 -121.75,39.08333333 -121.83333333,39.08333333 -121.91666667,39.08333333 -121.91666667,39.16666667 -121.91666667,39.25 -121.91666667,39.33333333 -121.83333333,39.33333333 -121.83333333,39.41666667 -121.91666667,39.41666667 -122.0,39.41666667 -122.0,39.5 -122.0,39.58333333 -122.08333333,39.58333333 -122.16666667,39.58333333 -122.16666667,39.5 -122.25,39.5 -122.25,39.41666667 -122.25,39.33333333 -122.25,39.25 -122.25,39.16666667 -122.25,39.08333333 -122.16666667,39.08333333 -122.08333333,39.08333333 -122.08333333,39.0 -122,39 -122.0,38.91666667 -121.91666667,38.91666667 -121.91666667,38.83333333 -121.83333333,38.83333333 -121.75,38.83333333 -121.75,38.75 -121.75,38.66666667 -121.75,38.58333333 -121.75,38.5 -121.83333333,38.5 -121.83333333,38.41666667 -121.91666667,38.41666667 -121.91666667,38.33333333 -122.0,38.33333333 -122.0,38.25 -122.08333333,38.25 -122.16666667,38.25</coordinates></LinearRing></outerBoundaryIs><innerBoundaryIs><LinearRing><coordinates>-123.66666667,44.33333333 -123.66666667,44.25 -123.66666667,44.16666667 -123.58333333,44.16666667 -123.58333333,44.25 -123.5,44.25 -123.5,44.33333333 -123.58333333,44.33333333 -123.66666667,44.33333333</coordinates></LinearRing></innerBoundaryIs><innerBoundaryIs><LinearRing><coordinates>-125.91666667,51.25 -125.91666667,51.16666667 -125.83333333,51.16666667 -125.83333333,51.25 -125.91666667,51.25</coordinates></LinearRing></innerBoundaryIs><innerBoundaryIs><LinearRing><coordinates>-126.0,51.91666667 -126.0,51.83333333 -125.91666667,51.83333333 -125.91666667,51.91666667 -126.0,51.91666667</coordinates></LinearRing></innerBoundaryIs><innerBoundaryIs><LinearRing><coordinates>-126.66666667,52.5 -126.66666667,52.41666667 -126.58333333,52.41666667 -126.58333333,52.5 -126.66666667,52.5</coordinates></LinearRing></innerBoundaryIs><innerBoundaryIs><LinearRing><coordinates>-125.25,51.91666667 -125.33333333,51.91666667 -125.33333333,51.83333333 -125.25,51.83333333 -125.25,51.91666667</coordinates></LinearRing></innerBoundaryIs><innerBoundaryIs><LinearRing><coordinates>-124.91666667,51.66666667 -125.0,51.66666667 -125.0,51.58333333 -124.91666667,51.58333333 -124.91666667,51.66666667</coordinates></LinearRing></innerBoundaryIs><innerBoundaryIs><LinearRing><coordinates>-121.83333333,50.58333333 -121.83333333,50.5 -121.75,50.5 -121.75,50.41666667 -121.66666667,50.41666667 -121.66666667,50.5 -121.66666667,50.58333333 -121.75,50.58333333 -121.83333333,50.58333333</coordinates></LinearRing></innerBoundaryIs><innerBoundaryIs><LinearRing><coordinates>-120.16666667,50.66666667 -120.16666667,50.58333333 -120.08333333,50.58333333 -120.0,50.58333333 -119.91666667,50.58333333 -119.83333333,50.58333333 -119.83333333,50.66666667 -119.91666667,50.66666667 -120.0,50.66666667 -120.08333333,50.66666667 -120.16666667,50.66666667</coordinates></LinearRing></innerBoundaryIs><innerBoundaryIs><LinearRing><coordinates>-119.83333333,50.66666667 -119.75,50.66666667 -119.75,50.75 -119.83333333,50.75 -119.83333333,50.66666667</coordinates></LinearRing></innerBoundaryIs><innerBoundaryIs><LinearRing><coordinates>-118.5,50.58333333 -118.58333333,50.58333333 -118.66666667,50.58333333 -118.66666667,50.5 -118.58333333,50.5 -118.5,50.5 -118.5,50.58333333</coordinates></LinearRing></innerBoundaryIs><innerBoundaryIs><LinearRing><coordinates>-116.75,51.58333333 -116.75,51.5 -116.83333333,51.5 -116.91666667,51.5 -116.91666667,51.41666667 -116.91666667,51.33333333 -116.83333333,51.33333333 -116.75,51.33333333 -116.66666667,51.33333333 -116.66666667,51.41666667 -116.66666667,51.5 -116.58333333,51.5 -116.5,51.5 -116.41666667,51.5 -116.33333333,51.5 -116.33333333,51.58333333 -116.41666667,51.58333333 -116.41666667,51.66666667 -116.5,51.66666667 -116.5,51.75 -116.58333333,51.75 -116.66666667,51.75 -116.66666667,51.66666667 -116.66666667,51.58333333 -116.75,51.58333333</coordinates></LinearRing></innerBoundaryIs><innerBoundaryIs><LinearRing><coordinates>-116.41666667,51.66666667 -116.33333333,51.66666667 -116.33333333,51.75 -116.41666667,51.75 -116.41666667,51.66666667</coordinates></LinearRing></innerBoundaryIs><innerBoundaryIs><LinearRing><coordinates>-116.33333333,51.75 -116.25,51.75 -116.25,51.83333333 -116.33333333,51.83333333 -116.33333333,51.75</coordinates></LinearRing></innerBoundaryIs><innerBoundaryIs><LinearRing><coordinates>-117.08333333,52.16666667 -117.0,52.16666667 -116.91666667,52.16666667 -116.91666667,52.25 -117.0,52.25 -117.08333333,52.25 -117.08333333,52.16666667</coordinates></LinearRing></innerBoundaryIs><innerBoundaryIs><LinearRing><coordinates>-95.25,51.75 -95.33333333,51.75 -95.41666667,51.75 -95.41666667,51.66666667 -95.33333333,51.66666667 -95.25,51.66666667 -95.25,51.75</coordinates></LinearRing></innerBoundaryIs><innerBoundaryIs><LinearRing><coordinates>-79.0,51.58333333 -79.0,51.5 -78.91666667,51.5 -78.83333333,51.5 -78.83333333,51.58333333 -78.91666667,51.58333333 -79.0,51.58333333</coordinates></LinearRing></innerBoundaryIs><innerBoundaryIs><LinearRing><coordinates>-79.16666667,48.25 -79.25,48.25 -79.25,48.16666667 -79.16666667,48.16666667 -79.16666667,48.25</coordinates></LinearRing></innerBoundaryIs><innerBoundaryIs><LinearRing><coordinates>-75.5,46.75 -75.58333333,46.75 -75.66666667,46.75 -75.66666667,46.66666667 -75.58333333,46.66666667 -75.5,46.66666667 -75.5,46.75</coordinates></LinearRing></innerBoundaryIs><innerBoundaryIs><LinearRing><coordinates>-75.08333333,46.58333333 -75.16666667,46.58333333 -75.25,46.58333333 -75.25,46.5 -75.25,46.41666667 -75.25,46.33333333 -75.16666667,46.33333333 -75.16666667,46.41666667 -75.16666667,46.5 -75.08333333,46.5 -75.08333333,46.58333333</coordinates></LinearRing></innerBoundaryIs><innerBoundaryIs><LinearRing><coordinates>-75.25,46.33333333 -75.33333333,46.33333333 -75.33333333,46.25 -75.25,46.25 -75.25,46.33333333</coordinates></LinearRing></innerBoundaryIs><innerBoundaryIs><LinearRing><coordinates>-75.33333333,46.25 -75.41666667,46.25 -75.41666667,46.16666667 -75.33333333,46.16666667 -75.33333333,46.25</coordinates></LinearRing></innerBoundaryIs><innerBoundaryIs><LinearRing><coordinates>-72.91666667,47.5 -73.0,47.5 -73.0,47.41666667 -73.0,47.33333333 -72.91666667,47.33333333 -72.83333333,47.33333333 -72.83333333,47.41666667 -72.91666667,47.41666667 -72.91666667,47.5</coordinates></LinearRing></innerBoundaryIs><innerBoundaryIs><LinearRing><coordinates>-70.16666667,47.41666667 -70.08333333,47.41666667 -70.08333333,47.5 -70.0,47.5 -70.0,47.58333333 -69.91666667,47.58333333 -69.91666667,47.66666667 -70.0,47.66666667 -70.08333333,47.66666667 -70.08333333,47.58333333 -70.16666667,47.58333333 -70.16666667,47.5 -70.16666667,47.41666667</coordinates></LinearRing></innerBoundaryIs><innerBoundaryIs><LinearRing><coordinates>-69.91666667,47.66666667 -69.83333333,47.66666667 -69.75,47.66666667 -69.75,47.75 -69.83333333,47.75 -69.91666667,47.75 -69.91666667,47.66666667</coordinates></LinearRing></innerBoundaryIs><innerBoundaryIs><LinearRing><coordinates>-70.66666667,45.16666667 -70.66666667,45.08333333 -70.58333333,45.08333333 -70.58333333,45.16666667 -70.66666667,45.16666667</coordinates></LinearRing></innerBoundaryIs><innerBoundaryIs><LinearRing><coordinates>-70.0,46.08333333 -70,46 -69.91666667,46.0 -69.91666667,46.08333333 -70.0,46.08333333</coordinates></LinearRing></innerBoundaryIs><innerBoundaryIs><LinearRing><coordinates>-68.5,47.5 -68.58333333,47.5 -68.66666667,47.5 -68.66666667,47.41666667 -68.58333333,47.41666667 -68.5,47.41666667 -68.5,47.5</coordinates></LinearRing></innerBoundaryIs><innerBoundaryIs><LinearRing><coordinates>-68.5,47.41666667 -68.5,47.33333333 -68.41666667,47.33333333 -68.41666667,47.41666667 -68.5,47.41666667</coordinates></LinearRing></innerBoundaryIs><innerBoundaryIs><LinearRing><coordinates>-67.75,47.25 -67.83333333,47.25 -67.83333333,47.16666667 -67.75,47.16666667 -67.75,47.25</coordinates></LinearRing></innerBoundaryIs><innerBoundaryIs><LinearRing><coordinates>-64.75,49.0 -64.66666667,49.0 -64.58333333,49.0 -64.58333333,49.08333333 -64.66666667,49.08333333 -64.75,49.08333333 -64.75,49.0</coordinates></LinearRing></innerBoundaryIs><innerBoundaryIs><LinearRing><coordinates>-64.58333333,49.0 -64.58333333,48.91666667 -64.5,48.91666667 -64.41666667,48.91666667 -64.41666667,49.0 -64.5,49.0 -64.58333333,49.0</coordinates></LinearRing></innerBoundaryIs><innerBoundaryIs><LinearRing><coordinates>-64.41666667,48.91666667 -64.41666667,48.83333333 -64.33333333,48.83333333 -64.33333333,48.91666667 -64.41666667,48.91666667</coordinates></LinearRing></innerBoundaryIs><innerBoundaryIs><LinearRing><coordinates>-61.0,46.25 -61.08333333,46.25 -61.08333333,46.16666667 -61.08333333,46.08333333 -61.0,46.08333333 -61.0,46.16666667 -61.0,46.25</coordinates></LinearRing></innerBoundaryIs><innerBoundaryIs><LinearRing><coordinates>-66.25,44.25 -66.16666667,44.25 -66.16666667,44.33333333 -66.25,44.33333333 -66.25,44.25</coordinates></LinearRing></innerBoundaryIs><innerBoundaryIs><LinearRing><coordinates>-64.91666667,45.5 -64.83333333,45.5 -64.83333333,45.58333333 -64.91666667,45.58333333 -64.91666667,45.5</coordinates></LinearRing></innerBoundaryIs><innerBoundaryIs><LinearRing><coordinates>-70.08333333,41.58333333 -70.0,41.58333333 -70.0,41.66666667 -70.08333333,41.66666667 -70.08333333,41.58333333</coordinates></LinearRing></innerBoundaryIs><innerBoundaryIs><LinearRing><coordinates>-75.91666667,37.75 -75.83333333,37.75 -75.83333333,37.83333333 -75.75,37.83333333 -75.75,37.91666667 -75.83333333,37.91666667 -75.91666667,37.91666667 -75.91666667,37.83333333 -75.91666667,37.75</coordinates></LinearRing></innerBoundaryIs><innerBoundaryIs><LinearRing><coordinates>-75.83333333,35.16666667 -75.83333333,35.25 -75.75,35.25 -75.66666667,35.25 -75.66666667,35.33333333 -75.58333333,35.33333333 -75.58333333,35.41666667 -75.5,35.41666667 -75.5,35.5 -75.5,35.58333333 -75.5,35.66666667 -75.58333333,35.66666667 -75.58333333,35.75 -75.66666667,35.75 -75.66666667,35.66666667 -75.66666667,35.58333333 -75.75,35.58333333 -75.75,35.5 -75.83333333,35.5 -75.91666667,35.5 -75.91666667,35.41666667 -76.0,35.41666667 -76.0,35.33333333 -76.08333333,35.33333333 -76.16666667,35.33333333 -76.25,35.33333333 -76.25,35.25 -76.33333333,35.25 -76.33333333,35.33333333 -76.41666667,35.33333333 -76.41666667,35.25 -76.41666667,35.16666667 -76.5,35.16666667 -76.5,35.08333333 -76.41666667,35.08333333 -76.33333333,35.08333333 -76.25,35.08333333 -76.25,35.0 -76.16666667,35.0 -76.16666667,35.08333333 -76.08333333,35.08333333 -76.0,35.08333333 -76.0,35.16666667 -75.91666667,35.16666667 -75.83333333,35.16666667</coordinates></LinearRing></innerBoundaryIs><innerBoundaryIs><LinearRing><coordinates>-87.83333333,31.58333333 -87.75,31.58333333 -87.75,31.66666667 -87.83333333,31.66666667 -87.83333333,31.58333333</coordinates></LinearRing></innerBoundaryIs><innerBoundaryIs><LinearRing><coordinates>-104.83333333,35.08333333 -104.83333333,35.16666667 -104.91666667,35.16666667 -104.91666667,35.08333333 -104.83333333,35.08333333</coordinates></LinearRing></innerBoundaryIs><innerBoundaryIs><LinearRing><coordinates>-107.25,34.16666667 -107.33333333,34.16666667 -107.33333333,34.08333333 -107.25,34.08333333 -107.25,34.16666667</coordinates></LinearRing></innerBoundaryIs><innerBoundaryIs><LinearRing><coordinates>-109.16666667,33.58333333 -109.08333333,33.58333333 -109.08333333,33.66666667 -109.16666667,33.66666667 -109.16666667,33.58333333</coordinates></LinearRing></innerBoundaryIs><innerBoundaryIs><LinearRing><coordinates>-111.08333333,33.41666667 -111.0,33.41666667 -111.0,33.5 -111.08333333,33.5 -111.08333333,33.41666667</coordinates></LinearRing></innerBoundaryIs><innerBoundaryIs><LinearRing><coordinates>-110.58333333,33.83333333 -110.5,33.83333333 -110.5,33.91666667 -110.58333333,33.91666667 -110.58333333,33.83333333</coordinates></LinearRing></innerBoundaryIs><innerBoundaryIs><LinearRing><coordinates>-114.0,35.75 -114.0,35.83333333 -114.08333333,35.83333333 -114.08333333,35.75 -114.0,35.75</coordinates></LinearRing></innerBoundaryIs><innerBoundaryIs><LinearRing><coordinates>-115.16666667,37.33333333 -115.16666667,37.41666667 -115.16666667,37.5 -115.25,37.5 -115.25,37.41666667 -115.25,37.33333333 -115.16666667,37.33333333</coordinates></LinearRing></innerBoundaryIs><innerBoundaryIs><LinearRing><coordinates>-118.08333333,36.66666667 -118.08333333,36.75 -118.08333333,36.83333333 -118.16666667,36.83333333 -118.16666667,36.91666667 -118.16666667,37.0 -118.16666667,37.08333333 -118.16666667,37.16666667 -118.25,37.16666667 -118.25,37.08333333 -118.25,37.0 -118.25,36.91666667 -118.25,36.83333333 -118.25,36.75 -118.16666667,36.75 -118.16666667,36.66666667 -118.08333333,36.66666667</coordinates></LinearRing></innerBoundaryIs><innerBoundaryIs><LinearRing><coordinates>-118.25,37.16666667 -118.25,37.25 -118.25,37.33333333 -118.33333333,37.33333333 -118.33333333,37.25 -118.33333333,37.16666667 -118.25,37.16666667</coordinates></LinearRing></innerBoundaryIs><innerBoundaryIs><LinearRing><coordinates>-118.33333333,37.33333333 -118.33333333,37.41666667 -118.33333333,37.5 -118.33333333,37.58333333 -118.41666667,37.58333333 -118.41666667,37.5 -118.41666667,37.41666667 -118.41666667,37.33333333 -118.33333333,37.33333333</coordinates></LinearRing></innerBoundaryIs><innerBoundaryIs><LinearRing><coordinates>-122.75,38.25 -122.66666667,38.25 -122.66666667,38.33333333 -122.75,38.33333333 -122.75,38.25</coordinates></LinearRing></innerBoundaryIs><innerBoundaryIs><LinearRing><coordinates>-122.66666667,38.25 -122.66666667,38.16666667 -122.58333333,38.16666667 -122.5,38.16666667 -122.5,38.25 -122.58333333,38.25 -122.66666667,38.25</coordinates></LinearRing></innerBoundaryIs><innerBoundaryIs><LinearRing><coordinates>-84.83333333,36.0 -84.83333333,35.91666667 -84.75,35.91666667 -84.75,36.0 -84.83333333,36.0</coordinates></LinearRing></innerBoundaryIs><innerBoundaryIs><LinearRing><coordinates>-84.83333333,35.91666667 -84.91666667,35.91666667 -84.91666667,36.0 -85,36 -85.08333333,36.0 -85.08333333,36.08333333 -85.16666667,36.08333333 -85.25,36.08333333 -85.25,36.0 -85.33333333,36.0 -85.33333333,35.91666667 -85.33333333,35.83333333 -85.25,35.83333333 -85.25,35.75 -85.33333333,35.75 -85.33333333,35.66666667 -85.41666667,35.66666667 -85.41666667,35.75 -85.5,35.75 -85.5,35.66666667 -85.58333333,35.66666667 -85.66666667,35.66666667 -85.66666667,35.58333333 -85.58333333,35.58333333 -85.58333333,35.5 -85.66666667,35.5 -85.75,35.5 -85.83333333,35.5 -85.91666667,35.5 -85.91666667,35.41666667 -85.91666667,35.33333333 -85.83333333,35.33333333 -85.83333333,35.25 -85.91666667,35.25 -86.0,35.25 -86.0,35.16666667 -86.08333333,35.16666667 -86.16666667,35.16666667 -86.16666667,35.08333333 -86.16666667,35.0 -86.16666667,34.91666667 -86.16666667,34.83333333 -86.16666667,34.75 -86.08333333,34.75 -86.08333333,34.83333333 -86.0,34.83333333 -86.0,34.91666667 -86,35 -85.91666667,35.0 -85.91666667,34.91666667 -85.83333333,34.91666667 -85.83333333,35.0 -85.75,35.0 -85.75,35.08333333 -85.66666667,35.08333333 -85.58333333,35.08333333 -85.58333333,35.16666667 -85.5,35.16666667 -85.5,35.08333333 -85.5,35.0 -85.41666667,35.0 -85.41666667,35.08333333 -85.33333333,35.08333333 -85.33333333,35.16666667 -85.25,35.16666667 -85.25,35.25 -85.16666667,35.25 -85.16666667,35.33333333 -85.16666667,35.41666667 -85.08333333,35.41666667 -85.08333333,35.5 -85.0,35.5 -85.0,35.58333333 -84.91666667,35.58333333 -84.91666667,35.66666667 -84.91666667,35.75 -84.91666667,35.83333333 -84.83333333,35.83333333 -84.83333333,35.91666667</coordinates></LinearRing></innerBoundaryIs><innerBoundaryIs><LinearRing><coordinates>-85.5,35.0 -85.58333333,35.0 -85.66666667,35.0 -85.66666667,34.91666667 -85.66666667,34.83333333 -85.75,34.83333333 -85.75,34.75 -85.83333333,34.75 -85.83333333,34.66666667 -85.91666667,34.66666667 -85.91666667,34.58333333 -85.83333333,34.58333333 -85.75,34.58333333 -85.66666667,34.58333333 -85.66666667,34.66666667 -85.58333333,34.66666667 -85.58333333,34.58333333 -85.58333333,34.5 -85.5,34.5 -85.5,34.58333333 -85.41666667,34.58333333 -85.41666667,34.66666667 -85.41666667,34.75 -85.41666667,34.83333333 -85.41666667,34.91666667 -85.5,34.91666667 -85.5,35.0</coordinates></LinearRing></innerBoundaryIs><innerBoundaryIs><LinearRing><coordinates>-85.58333333,34.5 -85.66666667,34.5 -85.66666667,34.41666667 -85.58333333,34.41666667 -85.58333333,34.5</coordinates></LinearRing></innerBoundaryIs><innerBoundaryIs><LinearRing><coordinates>-108.25,33.16666667 -108.16666667,33.16666667 -108.16666667,33.25 -108.25,33.25 -108.25,33.16666667</coordinates></LinearRing></innerBoundaryIs><innerBoundaryIs><LinearRing><coordinates>-108.16666667,33.25 -108.08333333,33.25 -108.08333333,33.33333333 -108.16666667,33.33333333 -108.16666667,33.25</coordinates></LinearRing></innerBoundaryIs><innerBoundaryIs><LinearRing><coordinates>-95.41666667,31.41666667 -95.41666667,31.33333333 -95.5,31.33333333 -95.58333333,31.33333333 -95.58333333,31.25 -95.58333333,31.16666667 -95.58333333,31.08333333 -95.58333333,31.0 -95.5,31.0 -95.41666667,31.0 -95.41666667,31.08333333 -95.41666667,31.16666667 -95.41666667,31.25 -95.33333333,31.25 -95.25,31.25 -95.25,31.16666667 -95.25,31.08333333 -95.16666667,31.08333333 -95.16666667,31.0 -95.08333333,31.0 -95.08333333,31.08333333 -95.0,31.08333333 -95.0,31.16666667 -95.08333333,31.16666667 -95.08333333,31.25 -95.16666667,31.25 -95.16666667,31.33333333 -95.16666667,31.41666667 -95.25,31.41666667 -95.33333333,31.41666667 -95.33333333,31.5 -95.41666667,31.5 -95.41666667,31.41666667</coordinates></LinearRing></innerBoundaryIs><innerBoundaryIs><LinearRing><coordinates>-95.41666667,31.5 -95.41666667,31.58333333 -95.5,31.58333333 -95.58333333,31.58333333 -95.58333333,31.5 -95.5,31.5 -95.41666667,31.5</coordinates></LinearRing></innerBoundaryIs><innerBoundaryIs><LinearRing><coordinates>-76.41666667,38.58333333 -76.33333333,38.58333333 -76.33333333,38.66666667 -76.41666667,38.66666667 -76.41666667,38.75 -76.41666667,38.83333333 -76.5,38.83333333 -76.5,38.75 -76.5,38.66666667 -76.5,38.58333333 -76.5,38.5 -76.41666667,38.5 -76.41666667,38.58333333</coordinates></LinearRing></innerBoundaryIs><innerBoundaryIs><LinearRing><coordinates>-76.41666667,38.5 -76.41666667,38.41666667 -76.33333333,38.41666667 -76.33333333,38.5 -76.41666667,38.5</coordinates></LinearRing></innerBoundaryIs><innerBoundaryIs><LinearRing><coordinates>-70.91666667,41.5 -70.83333333,41.5 -70.75,41.5 -70.75,41.58333333 -70.83333333,41.58333333 -70.91666667,41.58333333 -70.91666667,41.5</coordinates></LinearRing></innerBoundaryIs><innerBoundaryIs><LinearRing><coordinates>-70.75,41.58333333 -70.66666667,41.58333333 -70.66666667,41.66666667 -70.75,41.66666667 -70.75,41.58333333</coordinates></LinearRing></innerBoundaryIs><innerBoundaryIs><LinearRing><coordinates>-121.83333333,44.08333333 -121.75,44.08333333 -121.75,44.16666667 -121.75,44.25 -121.83333333,44.25 -121.83333333,44.16666667 -121.83333333,44.08333333</coordinates></LinearRing></innerBoundaryIs><innerBoundaryIs><LinearRing><coordinates>-121.83333333,44.25 -121.83333333,44.33333333 -121.83333333,44.41666667 -121.83333333,44.5 -121.75,44.5 -121.75,44.58333333 -121.75,44.66666667 -121.75,44.75 -121.75,44.83333333 -121.66666667,44.83333333 -121.66666667,44.91666667 -121.66666667,45.0 -121.66666667,45.08333333 -121.66666667,45.16666667 -121.66666667,45.25 -121.58333333,45.25 -121.5,45.25 -121.5,45.33333333 -121.58333333,45.33333333 -121.58333333,45.41666667 -121.66666667,45.41666667 -121.66666667,45.5 -121.75,45.5 -121.75,45.58333333 -121.75,45.66666667 -121.83333333,45.66666667 -121.83333333,45.58333333 -121.91666667,45.58333333 -122.0,45.58333333 -122.08333333,45.58333333 -122.08333333,45.66666667 -122.0,45.66666667 -122.0,45.75 -121.91666667,45.75 -121.91666667,45.83333333 -121.83333333,45.83333333 -121.75,45.83333333 -121.75,45.91666667 -121.66666667,45.91666667 -121.66666667,46.0 -121.66666667,46.08333333 -121.58333333,46.08333333 -121.5,46.08333333 -121.41666667,46.08333333 -121.41666667,46.16666667 -121.41666667,46.25 -121.41666667,46.33333333 -121.41666667,46.41666667 -121.33333333,46.41666667 -121.33333333,46.5 -121.33333333,46.58333333 -121.33333333,46.66666667 -121.25,46.66666667 -121.25,46.75 -121.25,46.83333333 -121.33333333,46.83333333 -121.33333333,46.91666667 -121.25,46.91666667 -121.25,47.0 -121.25,47.08333333 -121.16666667,47.08333333 -121.08333333,47.08333333 -121.08333333,47.16666667 -121.16666667,47.16666667 -121.25,47.16666667 -121.25,47.25 -121.25,47.33333333 -121.16666667,47.33333333 -121.16666667,47.41666667 -121.08333333,47.41666667 -121.08333333,47.33333333 -121.0,47.33333333 -121.0,47.41666667 -120.91666667,47.41666667 -120.83333333,47.41666667 -120.75,47.41666667 -120.75,47.5 -120.83333333,47.5 -120.83333333,47.58333333 -120.83333333,47.66666667 -120.83333333,47.75 -120.91666667,47.75 -120.91666667,47.83333333 -120.91666667,47.91666667 -120.91666667,48.0 -120.83333333,48.0 -120.83333333,48.08333333 -120.75,48.08333333 -120.75,48.16666667 -120.83333333,48.16666667 -120.83333333,48.25 -120.91666667,48.25 -120.91666667,48.33333333 -121.0,48.33333333 -121.0,48.41666667 -121.0,48.5 -121.08333333,48.5 -121.08333333,48.58333333 -121.08333333,48.66666667 -121.16666667,48.66666667 -121.16666667,48.58333333 -121.25,48.58333333 -121.25,48.66666667 -121.33333333,48.66666667 -121.33333333,48.75 -121.25,48.75 -121.25,48.83333333 -121.33333333,48.83333333 -121.33333333,48.91666667 -121.41666667,48.91666667 -121.41666667,49.0 -121.5,49.0 -121.58333333,49.0 -121.66666667,49.0 -121.75,49.0 -121.83333333,49.0 -121.91666667,49.0 -122,49 -122.0,48.91666667 -121.91666667,48.91666667 -121.83333333,48.91666667 -121.83333333,48.83333333 -121.91666667,48.83333333 -122.0,48.83333333 -122.0,48.75 -122.08333333,48.75 -122.08333333,48.66666667 -122.0,48.66666667 -122.0,48.58333333 -121.91666667,48.58333333 -121.83333333,48.58333333 -121.75,48.58333333 -121.75,48.66666667 -121.75,48.75 -121.66666667,48.75 -121.58333333,48.75 -121.58333333,48.66666667 -121.66666667,48.66666667 -121.66666667,48.58333333 -121.66666667,48.5 -121.58333333,48.5 -121.5,48.5 -121.5,48.41666667 -121.5,48.33333333 -121.5,48.25 -121.58333333,48.25 -121.66666667,48.25 -121.75,48.25 -121.83333333,48.25 -121.91666667,48.25 -121.91666667,48.16666667 -121.83333333,48.16666667 -121.83333333,48.08333333 -121.83333333,48.0 -121.75,48.0 -121.75,47.91666667 -121.66666667,47.91666667 -121.66666667,47.83333333 -121.75,47.83333333 -121.75,47.75 -121.75,47.66666667 -121.75,47.58333333 -121.75,47.5 -121.75,47.41666667 -121.83333333,47.41666667 -121.83333333,47.33333333 -121.83333333,47.25 -121.91666667,47.25 -121.91666667,47.16666667 -121.91666667,47.08333333 -122.0,47.08333333 -122,47 -122.0,46.91666667 -122.08333333,46.91666667 -122.16666667,46.91666667 -122.16666667,46.83333333 -122.08333333,46.83333333 -122.08333333,46.75 -122.16666667,46.75 -122.16666667,46.66666667 -122.25,46.66666667 -122.25,46.75 -122.33333333,46.75 -122.41666667,46.75 -122.5,46.75 -122.5,46.66666667 -122.5,46.58333333 -122.41666667,46.58333333 -122.33333333,46.58333333 -122.25,46.58333333 -122.16666667,46.58333333 -122.08333333,46.58333333 -122.0,46.58333333 -121.91666667,46.58333333 -121.83333333,46.58333333 -121.75,46.58333333 -121.75,46.66666667 -121.66666667,46.66666667 -121.66666667,46.75 -121.58333333,46.75 -121.5,46.75 -121.5,46.66666667 -121.41666667,46.66666667 -121.41666667,46.58333333 -121.5,46.58333333 -121.58333333,46.58333333 -121.58333333,46.5 -121.66666667,46.5 -121.75,46.5 -121.75,46.41666667 -121.83333333,46.41666667 -121.91666667,46.41666667 -122.0,46.41666667 -122.08333333,46.41666667 -122.08333333,46.5 -122.16666667,46.5 -122.25,46.5 -122.33333333,46.5 -122.41666667,46.5 -122.41666667,46.41666667 -122.5,46.41666667 -122.5,46.33333333 -122.58333333,46.33333333 -122.58333333,46.25 -122.66666667,46.25 -122.66666667,46.16666667 -122.66666667,46.08333333 -122.66666667,46.0 -122.58333333,46.0 -122.5,46.0 -122.5,45.91666667 -122.5,45.83333333 -122.41666667,45.83333333 -122.41666667,45.75 -122.41666667,45.66666667 -122.33333333,45.66666667 -122.25,45.66666667 -122.16666667,45.66666667 -122.16666667,45.58333333 -122.16666667,45.5 -122.16666667,45.41666667 -122.08333333,45.41666667 -122.08333333,45.33333333 -122.16666667,45.33333333 -122.16666667,45.25 -122.25,45.25 -122.25,45.16666667 -122.33333333,45.16666667 -122.41666667,45.16666667 -122.41666667,45.08333333 -122.41666667,45.0 -122.5,45.0 -122.5,44.91666667 -122.58333333,44.91666667 -122.58333333,44.83333333 -122.5,44.83333333 -122.41666667,44.83333333 -122.41666667,44.75 -122.41666667,44.66666667 -122.5,44.66666667 -122.58333333,44.66666667 -122.66666667,44.66666667 -122.66666667,44.58333333 -122.58333333,44.58333333 -122.58333333,44.5 -122.5,44.5 -122.41666667,44.5 -122.41666667,44.41666667 -122.33333333,44.41666667 -122.33333333,44.33333333 -122.41666667,44.33333333 -122.5,44.33333333 -122.5,44.25 -122.41666667,44.25 -122.33333333,44.25 -122.25,44.25 -122.25,44.33333333 -122.25,44.41666667 -122.16666667,44.41666667 -122.16666667,44.33333333 -122.08333333,44.33333333 -122.08333333,44.41666667 -122.0,44.41666667 -121.91666667,44.41666667 -121.91666667,44.33333333 -121.91666667,44.25 -121.83333333,44.25</coordinates></LinearRing></innerBoundaryIs><innerBoundaryIs><LinearRing><coordinates>-121.66666667,48.5 -121.75,48.5 -121.83333333,48.5 -121.91666667,48.5 -122.0,48.5 -122.0,48.41666667 -121.91666667,48.41666667 -121.91666667,48.33333333 -121.83333333,48.33333333 -121.75,48.33333333 -121.66666667,48.33333333 -121.58333333,48.33333333 -121.58333333,48.41666667 -121.66666667,48.41666667 -121.66666667,48.5</coordinates></LinearRing></innerBoundaryIs><innerBoundaryIs><LinearRing><coordinates>-121.83333333,47.41666667 -121.83333333,47.5 -121.91666667,47.5 -121.91666667,47.41666667 -121.83333333,47.41666667</coordinates></LinearRing></innerBoundaryIs><innerBoundaryIs><LinearRing><coordinates>-121.33333333,44.0 -121.25,44.0 -121.25,43.91666667 -121.16666667,43.91666667 -121.08333333,43.91666667 -121.08333333,43.83333333 -121.0,43.83333333 -120.91666667,43.83333333 -120.83333333,43.83333333 -120.83333333,43.91666667 -120.91666667,43.91666667 -120.91666667,44.0 -120.83333333,44.0 -120.75,44.0 -120.75,43.91666667 -120.66666667,43.91666667 -120.58333333,43.91666667 -120.58333333,44.0 -120.66666667,44.0 -120.66666667,44.08333333 -120.58333333,44.08333333 -120.58333333,44.16666667 -120.66666667,44.16666667 -120.75,44.16666667 -120.75,44.25 -120.66666667,44.25 -120.58333333,44.25 -120.58333333,44.33333333 -120.66666667,44.33333333 -120.66666667,44.41666667 -120.75,44.41666667 -120.83333333,44.41666667 -120.91666667,44.41666667 -121.0,44.41666667 -121.0,44.5 -120.91666667,44.5 -120.91666667,44.58333333 -120.83333333,44.58333333 -120.83333333,44.66666667 -120.75,44.66666667 -120.75,44.58333333 -120.66666667,44.58333333 -120.66666667,44.66666667 -120.66666667,44.75 -120.58333333,44.75 -120.58333333,44.66666667 -120.5,44.66666667 -120.41666667,44.66666667 -120.41666667,44.58333333 -120.33333333,44.58333333 -120.33333333,44.5 -120.25,44.5 -120.25,44.58333333 -120.16666667,44.58333333 -120.08333333,44.58333333 -120.08333333,44.66666667 -120.0,44.66666667 -120.0,44.75 -119.91666667,44.75 -119.91666667,44.83333333 -120.0,44.83333333 -120.08333333,44.83333333 -120.08333333,44.75 -120.16666667,44.75 -120.16666667,44.83333333 -120.25,44.83333333 -120.25,44.91666667 -120.16666667,44.91666667 -120.16666667,45.0 -120.16666667,45.08333333 -120.08333333,45.08333333 -120.08333333,45.16666667 -120.0,45.16666667 -119.91666667,45.16666667 -119.83333333,45.16666667 -119.75,45.16666667 -119.66666667,45.16666667 -119.66666667,45.25 -119.58333333,45.25 -119.5,45.25 -119.5,45.33333333 -119.5,45.41666667 -119.5,45.5 -119.41666667,45.5 -119.41666667,45.58333333 -119.33333333,45.58333333 -119.33333333,45.66666667 -119.25,45.66666667 -119.16666667,45.66666667 -119.08333333,45.66666667 -119.0,45.66666667 -118.91666667,45.66666667 -118.91666667,45.58333333 -118.91666667,45.5 -118.83333333,45.5 -118.75,45.5 -118.75,45.58333333 -118.66666667,45.58333333 -118.66666667,45.66666667 -118.58333333,45.66666667 -118.58333333,45.75 -118.66666667,45.75 -118.75,45.75 -118.75,45.83333333 -118.75,45.91666667 -118.83333333,45.91666667 -118.83333333,46.0 -118.83333333,46.08333333 -118.75,46.08333333 -118.75,46.16666667 -118.66666667,46.16666667 -118.66666667,46.25 -118.58333333,46.25 -118.5,46.25 -118.5,46.33333333 -118.5,46.41666667 -118.5,46.5 -118.58333333,46.5 -118.58333333,46.58333333 -118.58333333,46.66666667 -118.5,46.66666667 -118.5,46.75 -118.5,46.83333333 -118.58333333,46.83333333 -118.66666667,46.83333333 -118.66666667,46.91666667 -118.75,46.91666667 -118.75,47.0 -118.75,47.08333333 -118.83333333,47.08333333 -118.83333333,47.16666667 -118.91666667,47.16666667 -119.0,47.16666667 -119.0,47.25 -119.08333333,47.25 -119.16666667,47.25 -119.16666667,47.33333333 -119.25,47.33333333 -119.33333333,47.33333333 -119.33333333,47.25 -119.25,47.25 -119.25,47.16666667 -119.33333333,47.16666667 -119.41666667,47.16666667 -119.5,47.16666667 -119.5,47.25 -119.58333333,47.25 -119.66666667,47.25 -119.75,47.25 -119.83333333,47.25 -119.91666667,47.25 -120.0,47.25 -120.0,47.16666667 -120.0,47.08333333 -120,47 -120.0,46.91666667 -119.91666667,46.91666667 -119.91666667,46.83333333 -119.91666667,46.75 -119.91666667,46.66666667 -119.91666667,46.58333333 -119.83333333,46.58333333 -119.83333333,46.66666667 -119.75,46.66666667 -119.66666667,46.66666667 -119.66666667,46.75 -119.58333333,46.75 -119.58333333,46.83333333 -119.66666667,46.83333333 -119.66666667,46.91666667 -119.58333333,46.91666667 -119.5,46.91666667 -119.5,46.83333333 -119.41666667,46.83333333 -119.33333333,46.83333333 -119.33333333,46.75 -119.33333333,46.66666667 -119.33333333,46.58333333 -119.25,46.58333333 -119.25,46.5 -119.25,46.41666667 -119.25,46.33333333 -119.33333333,46.33333333 -119.41666667,46.33333333 -119.41666667,46.25 -119.5,46.25 -119.5,46.33333333 -119.58333333,46.33333333 -119.66666667,46.33333333 -119.75,46.33333333 -119.83333333,46.33333333 -119.91666667,46.33333333 -119.91666667,46.41666667 -120.0,46.41666667 -120.08333333,46.41666667 -120.16666667,46.41666667 -120.16666667,46.5 -120.25,46.5 -120.25,46.58333333 -120.33333333,46.58333333 -120.41666667,46.58333333 -120.41666667,46.66666667 -120.41666667,46.75 -120.5,46.75 -120.58333333,46.75 -120.66666667,46.75 -120.66666667,46.66666667 -120.66666667,46.58333333 -120.66666667,46.5 -120.66666667,46.41666667 -120.66666667,46.33333333 -120.58333333,46.33333333 -120.5,46.33333333 -120.41666667,46.33333333 -120.33333333,46.33333333 -120.25,46.33333333 -120.25,46.25 -120.16666667,46.25 -120.08333333,46.25 -120.08333333,46.16666667 -120.0,46.16666667 -119.91666667,46.16666667 -119.83333333,46.16666667 -119.75,46.16666667 -119.66666667,46.16666667 -119.66666667,46.08333333 -119.66666667,46.0 -119.75,46.0 -119.83333333,46.0 -119.91666667,46.0 -119.91666667,45.91666667 -119.91666667,45.83333333 -120.0,45.83333333 -120.0,45.75 -120.0,45.66666667 -119.91666667,45.66666667 -119.83333333,45.66666667 -119.83333333,45.58333333 -119.91666667,45.58333333 -120.0,45.58333333 -120.08333333,45.58333333 -120.16666667,45.58333333 -120.25,45.58333333 -120.33333333,45.58333333 -120.33333333,45.66666667 -120.25,45.66666667 -120.25,45.75 -120.33333333,45.75 -120.41666667,45.75 -120.5,45.75 -120.5,45.83333333 -120.58333333,45.83333333 -120.58333333,45.75 -120.66666667,45.75 -120.75,45.75 -120.83333333,45.75 -120.83333333,45.66666667 -120.91666667,45.66666667 -121.0,45.66666667 -121.0,45.58333333 -121.08333333,45.58333333 -121.16666667,45.58333333 -121.16666667,45.5 -121.16666667,45.41666667 -121.08333333,45.41666667 -121.0,45.41666667 -121.0,45.5 -120.91666667,45.5 -120.91666667,45.41666667 -120.91666667,45.33333333 -121.0,45.33333333 -121.0,45.25 -121.0,45.16666667 -121.0,45.08333333 -120.91666667,45.08333333 -120.83333333,45.08333333 -120.75,45.08333333 -120.75,45.0 -120.66666667,45.0 -120.66666667,44.91666667 -120.75,44.91666667 -120.83333333,44.91666667 -120.91666667,44.91666667 -120.91666667,44.83333333 -121.0,44.83333333 -121.0,44.91666667 -121.08333333,44.91666667 -121.08333333,44.83333333 -121.16666667,44.83333333 -121.16666667,44.75 -121.25,44.75 -121.25,44.66666667 -121.33333333,44.66666667 -121.33333333,44.58333333 -121.41666667,44.58333333 -121.41666667,44.5 -121.41666667,44.41666667 -121.41666667,44.33333333 -121.5,44.33333333 -121.5,44.25 -121.5,44.16666667 -121.41666667,44.16666667 -121.41666667,44.08333333 -121.33333333,44.08333333 -121.33333333,44.0</coordinates></LinearRing></innerBoundaryIs><innerBoundaryIs><LinearRing><coordinates>-120.25,45.75 -120.16666667,45.75 -120.08333333,45.75 -120.08333333,45.83333333 -120.16666667,45.83333333 -120.25,45.83333333 -120.25,45.75</coordinates></LinearRing></innerBoundaryIs><innerBoundaryIs><LinearRing><coordinates>-71.83333333,44.0 -71.75,44.0 -71.75,44.08333333 -71.83333333,44.08333333 -71.83333333,44.0</coordinates></LinearRing></innerBoundaryIs><innerBoundaryIs><LinearRing><coordinates>-71.75,44.08333333 -71.66666667,44.08333333 -71.58333333,44.08333333 -71.58333333,44.0 -71.58333333,43.91666667 -71.5,43.91666667 -71.41666667,43.91666667 -71.33333333,43.91666667 -71.25,43.91666667 -71.25,44.0 -71.33333333,44.0 -71.41666667,44.0 -71.41666667,44.08333333 -71.41666667,44.16666667 -71.33333333,44.16666667 -71.25,44.16666667 -71.25,44.25 -71.16666667,44.25 -71.16666667,44.16666667 -71.08333333,44.16666667 -71.08333333,44.25 -71.08333333,44.33333333 -71.16666667,44.33333333 -71.25,44.33333333 -71.33333333,44.33333333 -71.41666667,44.33333333 -71.41666667,44.25 -71.5,44.25 -71.58333333,44.25 -71.66666667,44.25 -71.66666667,44.16666667 -71.75,44.16666667 -71.75,44.08333333</coordinates></LinearRing></innerBoundaryIs><innerBoundaryIs><LinearRing><coordinates>-73.08333333,43.08333333 -73.08333333,43.0 -73.08333333,42.91666667 -73.0,42.91666667 -73,43 -73.0,43.08333333 -73.08333333,43.08333333</coordinates></LinearRing></innerBoundaryIs><innerBoundaryIs><LinearRing><coordinates>-73.0,43.08333333 -72.91666667,43.08333333 -72.91666667,43.16666667 -73.0,43.16666667 -73.0,43.08333333</coordinates></LinearRing></innerBoundaryIs><innerBoundaryIs><LinearRing><coordinates>-75.75,43.58333333 -75.66666667,43.58333333 -75.66666667,43.5 -75.58333333,43.5 -75.58333333,43.41666667 -75.5,43.41666667 -75.41666667,43.41666667 -75.33333333,43.41666667 -75.33333333,43.5 -75.41666667,43.5 -75.41666667,43.58333333 -75.41666667,43.66666667 -75.5,43.66666667 -75.5,43.75 -75.58333333,43.75 -75.66666667,43.75 -75.75,43.75 -75.75,43.66666667 -75.75,43.58333333</coordinates></LinearRing></innerBoundaryIs><innerBoundaryIs><LinearRing><coordinates>-75.33333333,43.41666667 -75.33333333,43.33333333 -75.25,43.33333333 -75.25,43.41666667 -75.33333333,43.41666667</coordinates></LinearRing></innerBoundaryIs><innerBoundaryIs><LinearRing><coordinates>-90.08333333,47.75 -90.16666667,47.75 -90.16666667,47.66666667 -90.25,47.66666667 -90.33333333,47.66666667 -90.41666667,47.66666667 -90.5,47.66666667 -90.5,47.58333333 -90.58333333,47.58333333 -90.66666667,47.58333333 -90.75,47.58333333 -90.75,47.5 -90.83333333,47.5 -90.91666667,47.5 -90.91666667,47.41666667 -91.0,47.41666667 -91.0,47.33333333 -90.91666667,47.33333333 -90.83333333,47.33333333 -90.83333333,47.41666667 -90.75,47.41666667 -90.66666667,47.41666667 -90.66666667,47.5 -90.58333333,47.5 -90.5,47.5 -90.41666667,47.5 -90.33333333,47.5 -90.25,47.5 -90.25,47.58333333 -90.16666667,47.58333333 -90.08333333,47.58333333 -90.0,47.58333333 -90.0,47.66666667 -89.91666667,47.66666667 -89.83333333,47.66666667 -89.83333333,47.75 -89.91666667,47.75 -90.0,47.75 -90.08333333,47.75</coordinates></LinearRing></innerBoundaryIs><innerBoundaryIs><LinearRing><coordinates>-91.0,47.33333333 -91.08333333,47.33333333 -91.16666667,47.33333333 -91.16666667,47.25 -91.08333333,47.25 -91.0,47.25 -91.0,47.33333333</coordinates></LinearRing></innerBoundaryIs><innerBoundaryIs><LinearRing><coordinates>-89.83333333,47.75 -89.75,47.75 -89.66666667,47.75 -89.66666667,47.83333333 -89.75,47.83333333 -89.83333333,47.83333333 -89.83333333,47.75</coordinates></LinearRing></innerBoundaryIs><innerBoundaryIs><LinearRing><coordinates>-71.83333333,45.0 -71.83333333,44.91666667 -71.75,44.91666667 -71.66666667,44.91666667 -71.66666667,45.0 -71.66666667,45.08333333 -71.75,45.08333333 -71.75,45.0 -71.83333333,45.0</coordinates></LinearRing></innerBoundaryIs><innerBoundaryIs><LinearRing><coordinates>-71.83333333,44.91666667 -71.91666667,44.91666667 -71.91666667,44.83333333 -71.83333333,44.83333333 -71.83333333,44.91666667</coordinates></LinearRing></innerBoundaryIs><innerBoundaryIs><LinearRing><coordinates>-71.91666667,44.91666667 -71.91666667,45.0 -72,45 -72.0,44.91666667 -71.91666667,44.91666667</coordinates></LinearRing></innerBoundaryIs><innerBoundaryIs><LinearRing><coordinates>-71.66666667,45.08333333 -71.58333333,45.08333333 -71.58333333,45.16666667 -71.66666667,45.16666667 -71.66666667,45.08333333</coordinates></LinearRing></innerBoundaryIs><innerBoundaryIs><LinearRing><coordinates>-71.5,44.75 -71.41666667,44.75 -71.41666667,44.83333333 -71.5,44.83333333 -71.5,44.75</coordinates></LinearRing></innerBoundaryIs><innerBoundaryIs><LinearRing><coordinates>-71.41666667,44.75 -71.41666667,44.66666667 -71.33333333,44.66666667 -71.33333333,44.75 -71.41666667,44.75</coordinates></LinearRing></innerBoundaryIs><innerBoundaryIs><LinearRing><coordinates>-67.33333333,46.41666667 -67.25,46.41666667 -67.25,46.5 -67.33333333,46.5 -67.33333333,46.41666667</coordinates></LinearRing></innerBoundaryIs><innerBoundaryIs><LinearRing><coordinates>-67.25,46.41666667 -67.25,46.33333333 -67.16666667,46.33333333 -67.16666667,46.41666667 -67.25,46.41666667</coordinates></LinearRing></innerBoundaryIs><innerBoundaryIs><LinearRing><coordinates>-60.66666667,45.91666667 -60.58333333,45.91666667 -60.58333333,46.0 -60.66666667,46.0 -60.66666667,45.91666667</coordinates></LinearRing></innerBoundaryIs><innerBoundaryIs><LinearRing><coordinates>-60.58333333,46.0 -60.5,46.0 -60.41666667,46.0 -60.41666667,46.08333333 -60.5,46.08333333 -60.58333333,46.08333333 -60.58333333,46.0</coordinates></LinearRing></innerBoundaryIs><innerBoundaryIs><LinearRing><coordinates>-60.41666667,46.0 -60.41666667,45.91666667 -60.33333333,45.91666667 -60.33333333,46.0 -60.41666667,46.0</coordinates></LinearRing></innerBoundaryIs><innerBoundaryIs><LinearRing><coordinates>-123.58333333,46.66666667 -123.58333333,46.58333333 -123.66666667,46.58333333 -123.66666667,46.66666667 -123.75,46.66666667 -123.83333333,46.66666667 -123.83333333,46.58333333 -123.83333333,46.5 -123.83333333,46.41666667 -123.75,46.41666667 -123.75,46.33333333 -123.66666667,46.33333333 -123.66666667,46.25 -123.58333333,46.25 -123.5,46.25 -123.5,46.33333333 -123.41666667,46.33333333 -123.33333333,46.33333333 -123.25,46.33333333 -123.16666667,46.33333333 -123.16666667,46.41666667 -123.16666667,46.5 -123.25,46.5 -123.33333333,46.5 -123.33333333,46.58333333 -123.41666667,46.58333333 -123.41666667,46.66666667 -123.5,46.66666667 -123.58333333,46.66666667</coordinates></LinearRing></innerBoundaryIs><innerBoundaryIs><LinearRing><coordinates>-123.41666667,46.66666667 -123.33333333,46.66666667 -123.33333333,46.75 -123.41666667,46.75 -123.41666667,46.66666667</coordinates></LinearRing></innerBoundaryIs><innerBoundaryIs><LinearRing><coordinates>-119.5,50.08333333 -119.5,50.0 -119.58333333,50.0 -119.58333333,49.91666667 -119.58333333,49.83333333 -119.66666667,49.83333333 -119.75,49.83333333 -119.83333333,49.83333333 -119.83333333,49.75 -119.83333333,49.66666667 -119.75,49.66666667 -119.75,49.58333333 -119.75,49.5 -119.66666667,49.5 -119.66666667,49.41666667 -119.66666667,49.33333333 -119.58333333,49.33333333 -119.58333333,49.25 -119.58333333,49.16666667 -119.58333333,49.08333333 -119.5,49.08333333 -119.5,49.16666667 -119.5,49.25 -119.5,49.33333333 -119.5,49.41666667 -119.5,49.5 -119.5,49.58333333 -119.58333333,49.58333333 -119.58333333,49.66666667 -119.66666667,49.66666667 -119.66666667,49.75 -119.58333333,49.75 -119.5,49.75 -119.5,49.83333333 -119.41666667,49.83333333 -119.33333333,49.83333333 -119.33333333,49.91666667 -119.33333333,50.0 -119.33333333,50.08333333 -119.33333333,50.16666667 -119.25,50.16666667 -119.25,50.25 -119.33333333,50.25 -119.33333333,50.33333333 -119.41666667,50.33333333 -119.41666667,50.25 -119.5,50.25 -119.5,50.16666667 -119.5,50.08333333</coordinates></LinearRing></innerBoundaryIs><innerBoundaryIs><LinearRing><coordinates>-119.5,49.08333333 -119.5,49.0 -119.5,48.91666667 -119.41666667,48.91666667 -119.41666667,49.0 -119.41666667,49.08333333 -119.5,49.08333333</coordinates></LinearRing></innerBoundaryIs><innerBoundaryIs><LinearRing><coordinates>-117.66666667,50.08333333 -117.66666667,50.0 -117.66666667,49.91666667 -117.58333333,49.91666667 -117.5,49.91666667 -117.5,50.0 -117.5,50.08333333 -117.58333333,50.08333333 -117.66666667,50.08333333</coordinates></LinearRing></innerBoundaryIs><innerBoundaryIs><LinearRing><coordinates>-117.66666667,49.91666667 -117.75,49.91666667 -117.75,49.83333333 -117.75,49.75 -117.66666667,49.75 -117.66666667,49.83333333 -117.66666667,49.91666667</coordinates></LinearRing></innerBoundaryIs><innerBoundaryIs><LinearRing><coordinates>-112.41666667,48.41666667 -112.41666667,48.33333333 -112.33333333,48.33333333 -112.33333333,48.41666667 -112.41666667,48.41666667</coordinates></LinearRing></innerBoundaryIs><innerBoundaryIs><LinearRing><coordinates>-112.41666667,48.33333333 -112.5,48.33333333 -112.5,48.25 -112.41666667,48.25 -112.41666667,48.33333333</coordinates></LinearRing></innerBoundaryIs><innerBoundaryIs><LinearRing><coordinates>-112.33333333,48.33333333 -112.33333333,48.25 -112.25,48.25 -112.25,48.33333333 -112.33333333,48.33333333</coordinates></LinearRing></innerBoundaryIs><innerBoundaryIs><LinearRing><coordinates>-123.25,49.41666667 -123.25,49.33333333 -123.16666667,49.33333333 -123.08333333,49.33333333 -123.0,49.33333333 -123.0,49.25 -122.91666667,49.25 -122.83333333,49.25 -122.75,49.25 -122.66666667,49.25 -122.58333333,49.25 -122.5,49.25 -122.5,49.16666667 -122.41666667,49.16666667 -122.33333333,49.16666667 -122.33333333,49.25 -122.25,49.25 -122.16666667,49.25 -122.16666667,49.33333333 -122.16666667,49.41666667 -122.16666667,49.5 -122.25,49.5 -122.25,49.58333333 -122.33333333,49.58333333 -122.33333333,49.66666667 -122.41666667,49.66666667 -122.5,49.66666667 -122.58333333,49.66666667 -122.58333333,49.75 -122.58333333,49.83333333 -122.66666667,49.83333333 -122.75,49.83333333 -122.83333333,49.83333333 -122.83333333,49.91666667 -122.91666667,49.91666667 -123.0,49.91666667 -123.0,49.83333333 -122.91666667,49.83333333 -122.91666667,49.75 -123.0,49.75 -123.08333333,49.75 -123.08333333,49.83333333 -123.16666667,49.83333333 -123.16666667,49.91666667 -123.25,49.91666667 -123.33333333,49.91666667 -123.33333333,49.83333333 -123.41666667,49.83333333 -123.41666667,49.91666667 -123.5,49.91666667 -123.58333333,49.91666667 -123.58333333,49.83333333 -123.5,49.83333333 -123.5,49.75 -123.41666667,49.75 -123.41666667,49.66666667 -123.5,49.66666667 -123.5,49.58333333 -123.41666667,49.58333333 -123.41666667,49.5 -123.33333333,49.5 -123.25,49.5 -123.25,49.41666667</coordinates></LinearRing></innerBoundaryIs><innerBoundaryIs><LinearRing><coordinates>-123.58333333,49.83333333 -123.66666667,49.83333333 -123.66666667,49.75 -123.58333333,49.75 -123.58333333,49.83333333</coordinates></LinearRing></innerBoundaryIs><innerBoundaryIs><LinearRing><coordinates>-86.41666667,49.41666667 -86.41666667,49.33333333 -86.33333333,49.33333333 -86.33333333,49.41666667 -86.33333333,49.5 -86.41666667,49.5 -86.41666667,49.41666667</coordinates></LinearRing></innerBoundaryIs><innerBoundaryIs><LinearRing><coordinates>-86.41666667,49.33333333 -86.5,49.33333333 -86.5,49.25 -86.41666667,49.25 -86.41666667,49.33333333</coordinates></LinearRing></innerBoundaryIs><innerBoundaryIs><LinearRing><coordinates>-86.33333333,49.33333333 -86.33333333,49.25 -86.25,49.25 -86.16666667,49.25 -86.16666667,49.33333333 -86.25,49.33333333 -86.33333333,49.33333333</coordinates></LinearRing></innerBoundaryIs><innerBoundaryIs><LinearRing><coordinates>-86.33333333,49.5 -86.25,49.5 -86.25,49.58333333 -86.33333333,49.58333333 -86.33333333,49.5</coordinates></LinearRing></innerBoundaryIs><innerBoundaryIs><LinearRing><coordinates>-86.16666667,49.41666667 -86.08333333,49.41666667 -86.0,49.41666667 -85.91666667,49.41666667 -85.83333333,49.41666667 -85.83333333,49.5 -85.75,49.5 -85.66666667,49.5 -85.66666667,49.58333333 -85.75,49.58333333 -85.75,49.66666667 -85.83333333,49.66666667 -85.91666667,49.66666667 -85.91666667,49.58333333 -86.0,49.58333333 -86.08333333,49.58333333 -86.16666667,49.58333333 -86.16666667,49.5 -86.16666667,49.41666667</coordinates></LinearRing></innerBoundaryIs><innerBoundaryIs><LinearRing><coordinates>-85.83333333,49.41666667 -85.83333333,49.33333333 -85.83333333,49.25 -85.91666667,49.25 -85.91666667,49.16666667 -85.91666667,49.08333333 -85.83333333,49.08333333 -85.75,49.08333333 -85.75,49.16666667 -85.66666667,49.16666667 -85.58333333,49.16666667 -85.5,49.16666667 -85.41666667,49.16666667 -85.41666667,49.25 -85.33333333,49.25 -85.25,49.25 -85.16666667,49.25 -85.08333333,49.25 -85.08333333,49.33333333 -85.16666667,49.33333333 -85.16666667,49.41666667 -85.16666667,49.5 -85.08333333,49.5 -85.0,49.5 -84.91666667,49.5 -84.91666667,49.58333333 -84.83333333,49.58333333 -84.83333333,49.66666667 -84.91666667,49.66666667 -85.0,49.66666667 -85.08333333,49.66666667 -85.16666667,49.66666667 -85.25,49.66666667 -85.33333333,49.66666667 -85.33333333,49.58333333 -85.41666667,49.58333333 -85.5,49.58333333 -85.5,49.5 -85.5,49.41666667 -85.58333333,49.41666667 -85.66666667,49.41666667 -85.75,49.41666667 -85.83333333,49.41666667</coordinates></LinearRing></innerBoundaryIs><innerBoundaryIs><LinearRing><coordinates>-124.58333333,49.41666667 -124.5,49.41666667 -124.41666667,49.41666667 -124.41666667,49.5 -124.41666667,49.58333333 -124.5,49.58333333 -124.5,49.66666667 -124.58333333,49.66666667 -124.66666667,49.66666667 -124.66666667,49.75 -124.66666667,49.83333333 -124.66666667,49.91666667 -124.75,49.91666667 -124.83333333,49.91666667 -124.91666667,49.91666667 -125.0,49.91666667 -125.0,49.83333333 -124.91666667,49.83333333 -124.91666667,49.75 -124.83333333,49.75 -124.83333333,49.66666667 -124.75,49.66666667 -124.75,49.58333333 -124.66666667,49.58333333 -124.58333333,49.58333333 -124.58333333,49.5 -124.58333333,49.41666667</coordinates></LinearRing></innerBoundaryIs><innerBoundaryIs><LinearRing><coordinates>-125.0,49.91666667 -125,50 -125.08333333,50.0 -125.16666667,50.0 -125.16666667,49.91666667 -125.08333333,49.91666667 -125.0,49.91666667</coordinates></LinearRing></innerBoundaryIs><innerBoundaryIs><LinearRing><coordinates>-85.91666667,49.91666667 -85.83333333,49.91666667 -85.83333333,50.0 -85.91666667,50.0 -85.91666667,49.91666667</coordinates></LinearRing></innerBoundaryIs><innerBoundaryIs><LinearRing><coordinates>-85.83333333,49.91666667 -85.83333333,49.83333333 -85.75,49.83333333 -85.66666667,49.83333333 -85.66666667,49.91666667 -85.75,49.91666667 -85.83333333,49.91666667</coordinates></LinearRing></innerBoundaryIs><innerBoundaryIs><LinearRing><coordinates>-100.5,53.75 -100.5,53.66666667 -100.41666667,53.66666667 -100.41666667,53.75 -100.5,53.75</coordinates></LinearRing></innerBoundaryIs><innerBoundaryIs><LinearRing><coordinates>-100.41666667,53.66666667 -100.41666667,53.58333333 -100.33333333,53.58333333 -100.33333333,53.66666667 -100.41666667,53.66666667</coordinates></LinearRing></innerBoundaryIs><innerBoundaryIs><LinearRing><coordinates>-83.08333333,50.83333333 -83.08333333,50.75 -83.08333333,50.66666667 -83.16666667,50.66666667 -83.16666667,50.58333333 -83.25,50.58333333 -83.25,50.5 -83.16666667,50.5 -83.08333333,50.5 -83.08333333,50.41666667 -83.0,50.41666667 -82.91666667,50.41666667 -82.91666667,50.5 -82.83333333,50.5 -82.83333333,50.58333333 -82.91666667,50.58333333 -82.91666667,50.66666667 -82.83333333,50.66666667 -82.83333333,50.75 -82.91666667,50.75 -83.0,50.75 -83.0,50.83333333 -83.08333333,50.83333333</coordinates></LinearRing></innerBoundaryIs><innerBoundaryIs><LinearRing><coordinates>-83.0,50.83333333 -82.91666667,50.83333333 -82.91666667,50.91666667 -83.0,50.91666667 -83.0,50.83333333</coordinates></LinearRing></innerBoundaryIs><innerBoundaryIs><LinearRing><coordinates>-76.33333333,36.0 -76.25,36.0 -76.16666667,36.0 -76.08333333,36.0 -76,36 -75.91666667,36.0 -75.83333333,36.0 -75.83333333,36.08333333 -75.91666667,36.08333333 -75.91666667,36.16666667 -76.0,36.16666667 -76.0,36.08333333 -76.08333333,36.08333333 -76.16666667,36.08333333 -76.25,36.08333333 -76.33333333,36.08333333 -76.33333333,36.0</coordinates></LinearRing></innerBoundaryIs><innerBoundaryIs><LinearRing><coordinates>-109.41666667,34.33333333 -109.41666667,34.25 -109.41666667,34.16666667 -109.33333333,34.16666667 -109.33333333,34.08333333 -109.25,34.08333333 -109.25,34.16666667 -109.16666667,34.16666667 -109.16666667,34.25 -109.16666667,34.33333333 -109.25,34.33333333 -109.25,34.41666667 -109.25,34.5 -109.16666667,34.5 -109.08333333,34.5 -109.08333333,34.41666667 -109.0,34.41666667 -108.91666667,34.41666667 -108.91666667,34.5 -108.91666667,34.58333333 -109.0,34.58333333 -109.0,34.66666667 -109.08333333,34.66666667 -109.16666667,34.66666667 -109.16666667,34.75 -109.25,34.75 -109.33333333,34.75 -109.33333333,34.66666667 -109.41666667,34.66666667 -109.41666667,34.58333333 -109.41666667,34.5 -109.41666667,34.41666667 -109.41666667,34.33333333</coordinates></LinearRing></innerBoundaryIs><innerBoundaryIs><LinearRing><coordinates>-110.33333333,33.83333333 -110.33333333,33.75 -110.25,33.75 -110.25,33.83333333 -110.33333333,33.83333333</coordinates></LinearRing></innerBoundaryIs><innerBoundaryIs><LinearRing><coordinates>-110.75,34.0 -110.75,33.91666667 -110.66666667,33.91666667 -110.66666667,34.0 -110.75,34.0</coordinates></LinearRing></innerBoundaryIs><innerBoundaryIs><LinearRing><coordinates>-94.08333333,34.33333333 -94.0,34.33333333 -93.91666667,34.33333333 -93.83333333,34.33333333 -93.83333333,34.41666667 -93.91666667,34.41666667 -94.0,34.41666667 -94.08333333,34.41666667 -94.08333333,34.33333333</coordinates></LinearRing></innerBoundaryIs><innerBoundaryIs><LinearRing><coordinates>-91.33333333,31.5 -91.33333333,31.41666667 -91.25,31.41666667 -91.16666667,31.41666667 -91.16666667,31.5 -91.25,31.5 -91.33333333,31.5</coordinates></LinearRing></innerBoundaryIs><innerBoundaryIs><LinearRing><coordinates>-94.83333333,30.83333333 -94.83333333,30.75 -94.91666667,30.75 -94.91666667,30.66666667 -94.91666667,30.58333333 -94.83333333,30.58333333 -94.75,30.58333333 -94.66666667,30.58333333 -94.58333333,30.58333333 -94.58333333,30.66666667 -94.58333333,30.75 -94.58333333,30.83333333 -94.66666667,30.83333333 -94.66666667,30.91666667 -94.75,30.91666667 -94.83333333,30.91666667 -94.83333333,30.83333333</coordinates></LinearRing></innerBoundaryIs><innerBoundaryIs><LinearRing><coordinates>-95,31 -95.0,30.91666667 -94.91666667,30.91666667 -94.91666667,31.0 -95,31</coordinates></LinearRing></innerBoundaryIs><innerBoundaryIs><LinearRing><coordinates>-84.0,35.08333333 -83.91666667,35.08333333 -83.91666667,35.0 -84,35 -84.08333333,35.0 -84.16666667,35.0 -84.16666667,35.08333333 -84.25,35.08333333 -84.33333333,35.08333333 -84.33333333,35.16666667 -84.41666667,35.16666667 -84.5,35.16666667 -84.5,35.08333333 -84.58333333,35.08333333 -84.58333333,35.0 -84.66666667,35.0 -84.66666667,34.91666667 -84.75,34.91666667 -84.75,34.83333333 -84.66666667,34.83333333 -84.66666667,34.75 -84.66666667,34.66666667 -84.58333333,34.66666667 -84.58333333,34.58333333 -84.5,34.58333333 -84.5,34.5 -84.5,34.41666667 -84.41666667,34.41666667 -84.33333333,34.41666667 -84.25,34.41666667 -84.16666667,34.41666667 -84.08333333,34.41666667 -84.0,34.41666667 -84.0,34.5 -83.91666667,34.5 -83.83333333,34.5 -83.75,34.5 -83.66666667,34.5 -83.58333333,34.5 -83.5,34.5 -83.41666667,34.5 -83.41666667,34.58333333 -83.33333333,34.58333333 -83.33333333,34.66666667 -83.25,34.66666667 -83.25,34.75 -83.16666667,34.75 -83.08333333,34.75 -83.08333333,34.83333333 -83.0,34.83333333 -83.0,34.91666667 -82.91666667,34.91666667 -82.91666667,35.0 -82.83333333,35.0 -82.83333333,34.91666667 -82.75,34.91666667 -82.66666667,34.91666667 -82.66666667,35.0 -82.66666667,35.08333333 -82.58333333,35.08333333 -82.5,35.08333333 -82.5,35.16666667 -82.41666667,35.16666667 -82.33333333,35.16666667 -82.33333333,35.25 -82.41666667,35.25 -82.5,35.25 -82.5,35.33333333 -82.58333333,35.33333333 -82.66666667,35.33333333 -82.66666667,35.41666667 -82.66666667,35.5 -82.75,35.5 -82.83333333,35.5 -82.91666667,35.5 -83.0,35.5 -83.0,35.58333333 -83.08333333,35.58333333 -83.08333333,35.66666667 -83.08333333,35.75 -83.16666667,35.75 -83.25,35.75 -83.33333333,35.75 -83.33333333,35.66666667 -83.41666667,35.66666667 -83.5,35.66666667 -83.58333333,35.66666667 -83.66666667,35.66666667 -83.66666667,35.58333333 -83.75,35.58333333 -83.83333333,35.58333333 -83.91666667,35.58333333 -83.91666667,35.5 -83.91666667,35.41666667 -84.0,35.41666667 -84.0,35.5 -84.08333333,35.5 -84.08333333,35.41666667 -84.16666667,35.41666667 -84.16666667,35.33333333 -84.25,35.33333333 -84.25,35.25 -84.25,35.16666667 -84.16666667,35.16666667 -84.08333333,35.16666667 -84.08333333,35.08333333 -84.0,35.08333333</coordinates></LinearRing></innerBoundaryIs><innerBoundaryIs><LinearRing><coordinates>-86.33333333,34.83333333 -86.25,34.83333333 -86.25,34.91666667 -86.25,35.0 -86.33333333,35.0 -86.33333333,34.91666667 -86.33333333,34.83333333</coordinates></LinearRing></innerBoundaryIs><innerBoundaryIs><LinearRing><coordinates>-112.08333333,34.75 -112.08333333,34.66666667 -112.0,34.66666667 -112.0,34.58333333 -111.91666667,34.58333333 -111.91666667,34.5 -111.83333333,34.5 -111.83333333,34.41666667 -111.75,34.41666667 -111.75,34.5 -111.75,34.58333333 -111.75,34.66666667 -111.83333333,34.66666667 -111.83333333,34.75 -111.91666667,34.75 -112.0,34.75 -112.0,34.83333333 -112.08333333,34.83333333 -112.08333333,34.75</coordinates></LinearRing></innerBoundaryIs><innerBoundaryIs><LinearRing><coordinates>-107.5,34.75 -107.5,34.66666667 -107.41666667,34.66666667 -107.41666667,34.75 -107.41666667,34.83333333 -107.41666667,34.91666667 -107.5,34.91666667 -107.5,34.83333333 -107.5,34.75</coordinates></LinearRing></innerBoundaryIs><innerBoundaryIs><LinearRing><coordinates>-108.75,34.41666667 -108.66666667,34.41666667 -108.66666667,34.5 -108.75,34.5 -108.75,34.41666667</coordinates></LinearRing></innerBoundaryIs><innerBoundaryIs><LinearRing><coordinates>-102.25,35.41666667 -102.25,35.33333333 -102.16666667,35.33333333 -102.16666667,35.41666667 -102.25,35.41666667</coordinates></LinearRing></innerBoundaryIs><innerBoundaryIs><LinearRing><coordinates>-82.41666667,35.66666667 -82.33333333,35.66666667 -82.25,35.66666667 -82.25,35.75 -82.25,35.83333333 -82.33333333,35.83333333 -82.33333333,35.75 -82.41666667,35.75 -82.41666667,35.66666667</coordinates></LinearRing></innerBoundaryIs><innerBoundaryIs><LinearRing><coordinates>-115.33333333,37.0 -115.33333333,36.91666667 -115.25,36.91666667 -115.25,37.0 -115.16666667,37.0 -115.16666667,37.08333333 -115.25,37.08333333 -115.33333333,37.08333333 -115.33333333,37.0</coordinates></LinearRing></innerBoundaryIs><innerBoundaryIs><LinearRing><coordinates>-103.0,36.08333333 -102.91666667,36.08333333 -102.83333333,36.08333333 -102.83333333,36.16666667 -102.91666667,36.16666667 -103.0,36.16666667 -103.0,36.08333333</coordinates></LinearRing></innerBoundaryIs><innerBoundaryIs><LinearRing><coordinates>-117.91666667,37.0 -117.91666667,36.91666667 -118.0,36.91666667 -118.0,36.83333333 -117.91666667,36.83333333 -117.91666667,36.75 -117.83333333,36.75 -117.83333333,36.66666667 -117.75,36.66666667 -117.75,36.58333333 -117.66666667,36.58333333 -117.58333333,36.58333333 -117.58333333,36.66666667 -117.5,36.66666667 -117.5,36.75 -117.5,36.83333333 -117.58333333,36.83333333 -117.66666667,36.83333333 -117.66666667,36.91666667 -117.75,36.91666667 -117.83333333,36.91666667 -117.83333333,37.0 -117.91666667,37.0</coordinates></LinearRing></innerBoundaryIs><innerBoundaryIs><LinearRing><coordinates>-119.66666667,40.16666667 -119.66666667,40.08333333 -119.66666667,40.0 -119.58333333,40.0 -119.58333333,39.91666667 -119.5,39.91666667 -119.5,39.83333333 -119.41666667,39.83333333 -119.41666667,39.91666667 -119.41666667,40.0 -119.5,40.0 -119.5,40.08333333 -119.5,40.16666667 -119.58333333,40.16666667 -119.66666667,40.16666667</coordinates></LinearRing></innerBoundaryIs><innerBoundaryIs><LinearRing><coordinates>-120.66666667,39.41666667 -120.66666667,39.33333333 -120.75,39.33333333 -120.75,39.25 -120.66666667,39.25 -120.58333333,39.25 -120.58333333,39.33333333 -120.58333333,39.41666667 -120.66666667,39.41666667</coordinates></LinearRing></innerBoundaryIs><innerBoundaryIs><LinearRing><coordinates>-118.83333333,39.41666667 -118.83333333,39.33333333 -118.75,39.33333333 -118.75,39.25 -118.66666667,39.25 -118.66666667,39.33333333 -118.58333333,39.33333333 -118.58333333,39.41666667 -118.5,39.41666667 -118.5,39.5 -118.41666667,39.5 -118.41666667,39.58333333 -118.5,39.58333333 -118.58333333,39.58333333 -118.58333333,39.5 -118.66666667,39.5 -118.75,39.5 -118.83333333,39.5 -118.83333333,39.41666667</coordinates></LinearRing></innerBoundaryIs><innerBoundaryIs><LinearRing><coordinates>-119.16666667,38.83333333 -119.08333333,38.83333333 -119.08333333,38.91666667 -119.08333333,39.0 -119.08333333,39.08333333 -119.16666667,39.08333333 -119.16666667,39.0 -119.16666667,38.91666667 -119.16666667,38.83333333</coordinates></LinearRing></innerBoundaryIs><innerBoundaryIs><LinearRing><coordinates>-118.83333333,38.75 -118.83333333,38.66666667 -118.75,38.66666667 -118.75,38.58333333 -118.66666667,38.58333333 -118.58333333,38.58333333 -118.58333333,38.66666667 -118.58333333,38.75 -118.66666667,38.75 -118.66666667,38.83333333 -118.75,38.83333333 -118.75,38.75 -118.83333333,38.75</coordinates></LinearRing></innerBoundaryIs><innerBoundaryIs><LinearRing><coordinates>-120.58333333,39.08333333 -120.5,39.08333333 -120.5,39.16666667 -120.58333333,39.16666667 -120.58333333,39.08333333</coordinates></LinearRing></innerBoundaryIs><innerBoundaryIs><LinearRing><coordinates>-76.41666667,39.08333333 -76.33333333,39.08333333 -76.33333333,39.16666667 -76.41666667,39.16666667 -76.41666667,39.08333333</coordinates></LinearRing></innerBoundaryIs><innerBoundaryIs><LinearRing><coordinates>-118.5,39.25 -118.41666667,39.25 -118.41666667,39.33333333 -118.5,39.33333333 -118.5,39.25</coordinates></LinearRing></innerBoundaryIs><innerBoundaryIs><LinearRing><coordinates>-123.0,39.66666667 -123.0,39.58333333 -122.91666667,39.58333333 -122.91666667,39.66666667 -123.0,39.66666667</coordinates></LinearRing></innerBoundaryIs><innerBoundaryIs><LinearRing><coordinates>-123.0,40.08333333 -123,40 -122.91666667,40.0 -122.83333333,40.0 -122.83333333,40.08333333 -122.91666667,40.08333333 -123.0,40.08333333</coordinates></LinearRing></innerBoundaryIs><innerBoundaryIs><LinearRing><coordinates>-72.66666667,41.25 -72.66666667,41.16666667 -72.75,41.16666667 -72.75,41.25 -72.83333333,41.25 -72.83333333,41.16666667 -72.91666667,41.16666667 -73.0,41.16666667 -73.08333333,41.16666667 -73.08333333,41.08333333 -73.16666667,41.08333333 -73.25,41.08333333 -73.33333333,41.08333333 -73.33333333,41.0 -73.25,41.0 -73.16666667,41.0 -73.08333333,41.0 -73,41 -72.91666667,41.0 -72.83333333,41.0 -72.75,41.0 -72.66666667,41.0 -72.58333333,41.0 -72.58333333,41.08333333 -72.5,41.08333333 -72.5,41.16666667 -72.41666667,41.16666667 -72.33333333,41.16666667 -72.25,41.16666667 -72.25,41.25 -72.33333333,41.25 -72.41666667,41.25 -72.5,41.25 -72.58333333,41.25 -72.66666667,41.25</coordinates></LinearRing></innerBoundaryIs><innerBoundaryIs><LinearRing><coordinates>-73.58333333,40.91666667 -73.5,40.91666667 -73.5,41.0 -73.58333333,41.0 -73.58333333,40.91666667</coordinates></LinearRing></innerBoundaryIs><innerBoundaryIs><LinearRing><coordinates>-74.0,44.08333333 -73.91666667,44.08333333 -73.83333333,44.08333333 -73.83333333,44.16666667 -73.91666667,44.16666667 -74.0,44.16666667 -74.0,44.08333333</coordinates></LinearRing></innerBoundaryIs><innerBoundaryIs><LinearRing><coordinates>-120.25,42.58333333 -120.16666667,42.58333333 -120.16666667,42.66666667 -120.16666667,42.75 -120.25,42.75 -120.25,42.66666667 -120.25,42.58333333</coordinates></LinearRing></innerBoundaryIs><innerBoundaryIs><LinearRing><coordinates>-120.58333333,43.5 -120.58333333,43.41666667 -120.58333333,43.33333333 -120.66666667,43.33333333 -120.75,43.33333333 -120.83333333,43.33333333 -120.91666667,43.33333333 -121.0,43.33333333 -121.0,43.25 -120.91666667,43.25 -120.83333333,43.25 -120.83333333,43.16666667 -120.75,43.16666667 -120.66666667,43.16666667 -120.58333333,43.16666667 -120.58333333,43.25 -120.5,43.25 -120.5,43.16666667 -120.41666667,43.16666667 -120.33333333,43.16666667 -120.33333333,43.25 -120.33333333,43.33333333 -120.41666667,43.33333333 -120.41666667,43.41666667 -120.5,43.41666667 -120.5,43.5 -120.58333333,43.5</coordinates></LinearRing></innerBoundaryIs><innerBoundaryIs><LinearRing><coordinates>-75.16666667,43.58333333 -75.08333333,43.58333333 -75.08333333,43.5 -75.0,43.5 -74.91666667,43.5 -74.91666667,43.41666667 -74.83333333,43.41666667 -74.75,43.41666667 -74.75,43.33333333 -74.66666667,43.33333333 -74.58333333,43.33333333 -74.58333333,43.41666667 -74.5,43.41666667 -74.5,43.5 -74.5,43.58333333 -74.5,43.66666667 -74.5,43.75 -74.58333333,43.75 -74.58333333,43.66666667 -74.66666667,43.66666667 -74.75,43.66666667 -74.83333333,43.66666667 -74.91666667,43.66666667 -74.91666667,43.75 -74.91666667,43.83333333 -75.0,43.83333333 -75.08333333,43.83333333 -75.08333333,43.75 -75.08333333,43.66666667 -75.16666667,43.66666667 -75.16666667,43.58333333</coordinates></LinearRing></innerBoundaryIs><innerBoundaryIs><LinearRing><coordinates>-84.41666667,47.83333333 -84.41666667,47.75 -84.5,47.75 -84.5,47.66666667 -84.5,47.58333333 -84.58333333,47.58333333 -84.58333333,47.5 -84.58333333,47.41666667 -84.5,47.41666667 -84.5,47.33333333 -84.5,47.25 -84.5,47.16666667 -84.5,47.08333333 -84.41666667,47.08333333 -84.33333333,47.08333333 -84.25,47.08333333 -84.16666667,47.08333333 -84.08333333,47.08333333 -84.08333333,47.0 -84,47 -84.0,47.08333333 -83.91666667,47.08333333 -83.91666667,47.16666667 -83.91666667,47.25 -83.91666667,47.33333333 -83.91666667,47.41666667 -83.83333333,47.41666667 -83.83333333,47.5 -83.91666667,47.5 -83.91666667,47.58333333 -83.91666667,47.66666667 -84.0,47.66666667 -84.08333333,47.66666667 -84.08333333,47.75 -84.16666667,47.75 -84.25,47.75 -84.33333333,47.75 -84.33333333,47.83333333 -84.41666667,47.83333333</coordinates></LinearRing></innerBoundaryIs><innerBoundaryIs><LinearRing><coordinates>-112.0,47.83333333 -111.91666667,47.83333333 -111.91666667,47.91666667 -112.0,47.91666667 -112.08333333,47.91666667 -112.08333333,48.0 -112.16666667,48.0 -112.25,48.0 -112.25,47.91666667 -112.33333333,47.91666667 -112.33333333,47.83333333 -112.33333333,47.75 -112.25,47.75 -112.16666667,47.75 -112.08333333,47.75 -112.08333333,47.66666667 -112.0,47.66666667 -112.0,47.58333333 -111.91666667,47.58333333 -111.83333333,47.58333333 -111.75,47.58333333 -111.75,47.66666667 -111.83333333,47.66666667 -111.83333333,47.75 -111.91666667,47.75 -112.0,47.75 -112.0,47.83333333</coordinates></LinearRing></innerBoundaryIs><innerBoundaryIs><LinearRing><coordinates>-85.66666667,47.66666667 -85.66666667,47.58333333 -85.75,47.58333333 -85.83333333,47.58333333 -85.83333333,47.66666667 -85.91666667,47.66666667 -86.0,47.66666667 -86.0,47.75 -85.91666667,47.75 -85.91666667,47.83333333 -85.83333333,47.83333333 -85.83333333,47.91666667 -85.91666667,47.91666667 -85.91666667,48.0 -86,48 -86.08333333,48.0 -86.08333333,48.08333333 -86.16666667,48.08333333 -86.16666667,48.16666667 -86.16666667,48.25 -86.25,48.25 -86.25,48.33333333 -86.25,48.41666667 -86.25,48.5 -86.33333333,48.5 -86.33333333,48.58333333 -86.41666667,48.58333333 -86.41666667,48.66666667 -86.5,48.66666667 -86.58333333,48.66666667 -86.66666667,48.66666667 -86.75,48.66666667 -86.83333333,48.66666667 -86.91666667,48.66666667 -86.91666667,48.58333333 -87.0,48.58333333 -87.0,48.66666667 -87.08333333,48.66666667 -87.16666667,48.66666667 -87.25,48.66666667 -87.33333333,48.66666667 -87.41666667,48.66666667 -87.5,48.66666667 -87.58333333,48.66666667 -87.66666667,48.66666667 -87.75,48.66666667 -87.83333333,48.66666667 -87.91666667,48.66666667 -88.0,48.66666667 -88.0,48.58333333 -88.08333333,48.58333333 -88.16666667,48.58333333 -88.16666667,48.5 -88.25,48.5 -88.33333333,48.5 -88.33333333,48.41666667 -88.41666667,48.41666667 -88.5,48.41666667 -88.5,48.33333333 -88.58333333,48.33333333 -88.58333333,48.25 -88.5,48.25 -88.41666667,48.25 -88.33333333,48.25 -88.25,48.25 -88.25,48.16666667 -88.25,48.08333333 -88.33333333,48.08333333 -88.33333333,48.0 -88.33333333,47.91666667 -88.25,47.91666667 -88.25,47.83333333 -88.16666667,47.83333333 -88.16666667,47.75 -88.08333333,47.75 -88.0,47.75 -88.0,47.66666667 -87.91666667,47.66666667 -87.83333333,47.66666667 -87.75,47.66666667 -87.66666667,47.66666667 -87.58333333,47.66666667 -87.5,47.66666667 -87.41666667,47.66666667 -87.41666667,47.58333333 -87.33333333,47.58333333 -87.33333333,47.5 -87.25,47.5 -87.25,47.41666667 -87.16666667,47.41666667 -87.16666667,47.33333333 -87.08333333,47.33333333 -87.08333333,47.25 -87.0,47.25 -87.0,47.16666667 -86.91666667,47.16666667 -86.83333333,47.16666667 -86.83333333,47.08333333 -86.75,47.08333333 -86.75,47.0 -86.66666667,47.0 -86.58333333,47.0 -86.5,47.0 -86.41666667,47.0 -86.33333333,47.0 -86.33333333,46.91666667 -86.25,46.91666667 -86.16666667,46.91666667 -86.08333333,46.91666667 -86.0,46.91666667 -85.91666667,46.91666667 -85.83333333,46.91666667 -85.75,46.91666667 -85.66666667,46.91666667 -85.58333333,46.91666667 -85.5,46.91666667 -85.5,47.0 -85.41666667,47.0 -85.41666667,47.08333333 -85.33333333,47.08333333 -85.33333333,47.16666667 -85.33333333,47.25 -85.33333333,47.33333333 -85.33333333,47.41666667 -85.33333333,47.5 -85.41666667,47.5 -85.41666667,47.58333333 -85.41666667,47.66666667 -85.33333333,47.66666667 -85.33333333,47.75 -85.41666667,47.75 -85.5,47.75 -85.5,47.66666667 -85.58333333,47.66666667 -85.66666667,47.66666667</coordinates></LinearRing></innerBoundaryIs><innerBoundaryIs><LinearRing><coordinates>-119.16666667,47.83333333 -119.08333333,47.83333333 -119.08333333,47.91666667 -119.16666667,47.91666667 -119.16666667,47.83333333</coordinates></LinearRing></innerBoundaryIs><innerBoundaryIs><LinearRing><coordinates>-65.0,45.66666667 -64.91666667,45.66666667 -64.83333333,45.66666667 -64.83333333,45.75 -64.83333333,45.83333333 -64.91666667,45.83333333 -65.0,45.83333333 -65.0,45.75 -65.0,45.66666667</coordinates></LinearRing></innerBoundaryIs><innerBoundaryIs><LinearRing><coordinates>-62.58333333,45.0 -62.58333333,44.91666667 -62.5,44.91666667 -62.41666667,44.91666667 -62.41666667,45.0 -62.33333333,45.0 -62.33333333,45.08333333 -62.33333333,45.16666667 -62.41666667,45.16666667 -62.5,45.16666667 -62.5,45.08333333 -62.58333333,45.08333333 -62.58333333,45.0</coordinates></LinearRing></innerBoundaryIs><innerBoundaryIs><LinearRing><coordinates>-72.66666667,45.0 -72.66666667,44.91666667 -72.58333333,44.91666667 -72.58333333,44.83333333 -72.66666667,44.83333333 -72.75,44.83333333 -72.75,44.75 -72.66666667,44.75 -72.58333333,44.75 -72.5,44.75 -72.5,44.83333333 -72.5,44.91666667 -72.41666667,44.91666667 -72.41666667,45.0 -72.41666667,45.08333333 -72.33333333,45.08333333 -72.33333333,45.16666667 -72.25,45.16666667 -72.25,45.25 -72.16666667,45.25 -72.16666667,45.33333333 -72.16666667,45.41666667 -72.16666667,45.5 -72.25,45.5 -72.33333333,45.5 -72.33333333,45.41666667 -72.41666667,45.41666667 -72.41666667,45.5 -72.5,45.5 -72.58333333,45.5 -72.58333333,45.41666667 -72.66666667,45.41666667 -72.66666667,45.33333333 -72.66666667,45.25 -72.66666667,45.16666667 -72.75,45.16666667 -72.75,45.08333333 -72.66666667,45.08333333 -72.66666667,45.0</coordinates></LinearRing></innerBoundaryIs><innerBoundaryIs><LinearRing><coordinates>-71.25,45.0 -71.25,44.91666667 -71.16666667,44.91666667 -71.16666667,45.0 -71.25,45.0</coordinates></LinearRing></innerBoundaryIs><innerBoundaryIs><LinearRing><coordinates>-70.5,45.0 -70.41666667,45.0 -70.33333333,45.0 -70.33333333,45.08333333 -70.41666667,45.08333333 -70.5,45.08333333 -70.5,45.0</coordinates></LinearRing></innerBoundaryIs><innerBoundaryIs><LinearRing><coordinates>-72.83333333,44.58333333 -72.83333333,44.5 -72.75,44.5 -72.75,44.58333333 -72.83333333,44.58333333</coordinates></LinearRing></innerBoundaryIs><innerBoundaryIs><LinearRing><coordinates>-71.41666667,44.5 -71.41666667,44.41666667 -71.33333333,44.41666667 -71.33333333,44.5 -71.41666667,44.5</coordinates></LinearRing></innerBoundaryIs><innerBoundaryIs><LinearRing><coordinates>-71.0,44.5 -70.91666667,44.5 -70.91666667,44.58333333 -71.0,44.58333333 -71.0,44.5</coordinates></LinearRing></innerBoundaryIs><innerBoundaryIs><LinearRing><coordinates>-119.58333333,44.33333333 -119.5,44.33333333 -119.5,44.41666667 -119.41666667,44.41666667 -119.33333333,44.41666667 -119.33333333,44.5 -119.41666667,44.5 -119.5,44.5 -119.58333333,44.5 -119.58333333,44.41666667 -119.58333333,44.33333333</coordinates></LinearRing></innerBoundaryIs><innerBoundaryIs><LinearRing><coordinates>-72.91666667,44.25 -72.83333333,44.25 -72.83333333,44.33333333 -72.91666667,44.33333333 -72.91666667,44.25</coordinates></LinearRing></innerBoundaryIs><innerBoundaryIs><LinearRing><coordinates>-119.58333333,44.75 -119.5,44.75 -119.5,44.83333333 -119.58333333,44.83333333 -119.58333333,44.75</coordinates></LinearRing></innerBoundaryIs><innerBoundaryIs><LinearRing><coordinates>-71.83333333,44.75 -71.83333333,44.66666667 -71.75,44.66666667 -71.75,44.75 -71.83333333,44.75</coordinates></LinearRing></innerBoundaryIs><innerBoundaryIs><LinearRing><coordinates>-70.83333333,44.75 -70.75,44.75 -70.75,44.83333333 -70.83333333,44.83333333 -70.83333333,44.75</coordinates></LinearRing></innerBoundaryIs><innerBoundaryIs><LinearRing><coordinates>-70.58333333,44.83333333 -70.58333333,44.75 -70.5,44.75 -70.5,44.83333333 -70.58333333,44.83333333</coordinates></LinearRing></innerBoundaryIs><innerBoundaryIs><LinearRing><coordinates>-61.16666667,45.5 -61.16666667,45.41666667 -61.08333333,45.41666667 -61.08333333,45.5 -61.16666667,45.5</coordinates></LinearRing></innerBoundaryIs><innerBoundaryIs><LinearRing><coordinates>-118.0,45.25 -117.91666667,45.25 -117.83333333,45.25 -117.83333333,45.33333333 -117.91666667,45.33333333 -118.0,45.33333333 -118.0,45.25</coordinates></LinearRing></innerBoundaryIs><innerBoundaryIs><LinearRing><coordinates>-64.66666667,45.25 -64.58333333,45.25 -64.5,45.25 -64.5,45.33333333 -64.58333333,45.33333333 -64.66666667,45.33333333 -64.66666667,45.25</coordinates></LinearRing></innerBoundaryIs><innerBoundaryIs><LinearRing><coordinates>-64.33333333,45.25 -64.33333333,45.16666667 -64.25,45.16666667 -64.16666667,45.16666667 -64.16666667,45.25 -64.08333333,45.25 -64.0,45.25 -64.0,45.33333333 -64.08333333,45.33333333 -64.16666667,45.33333333 -64.25,45.33333333 -64.25,45.25 -64.33333333,45.25</coordinates></LinearRing></innerBoundaryIs><innerBoundaryIs><LinearRing><coordinates>-72.83333333,46.16666667 -72.75,46.16666667 -72.75,46.25 -72.83333333,46.25 -72.83333333,46.16666667</coordinates></LinearRing></innerBoundaryIs><innerBoundaryIs><LinearRing><coordinates>-74.08333333,47.5 -74.08333333,47.41666667 -74.0,47.41666667 -74.0,47.5 -74.08333333,47.5</coordinates></LinearRing></innerBoundaryIs><innerBoundaryIs><LinearRing><coordinates>-118.66666667,46.0 -118.66666667,45.91666667 -118.58333333,45.91666667 -118.5,45.91666667 -118.41666667,45.91666667 -118.33333333,45.91666667 -118.33333333,46.0 -118.41666667,46.0 -118.5,46.0 -118.5,46.08333333 -118.58333333,46.08333333 -118.66666667,46.08333333 -118.66666667,46.0</coordinates></LinearRing></innerBoundaryIs><innerBoundaryIs><LinearRing><coordinates>-75.33333333,45.91666667 -75.25,45.91666667 -75.25,46.0 -75.33333333,46.0 -75.33333333,45.91666667</coordinates></LinearRing></innerBoundaryIs><innerBoundaryIs><LinearRing><coordinates>-74.83333333,46.0 -74.75,46.0 -74.66666667,46.0 -74.66666667,46.08333333 -74.75,46.08333333 -74.83333333,46.08333333 -74.83333333,46.0</coordinates></LinearRing></innerBoundaryIs><innerBoundaryIs><LinearRing><coordinates>-117.0,46.41666667 -117.0,46.33333333 -116.91666667,46.33333333 -116.91666667,46.41666667 -117.0,46.41666667</coordinates></LinearRing></innerBoundaryIs><innerBoundaryIs><LinearRing><coordinates>-78.91666667,47.25 -78.83333333,47.25 -78.75,47.25 -78.66666667,47.25 -78.58333333,47.25 -78.58333333,47.16666667 -78.5,47.16666667 -78.5,47.25 -78.5,47.33333333 -78.5,47.41666667 -78.58333333,47.41666667 -78.58333333,47.5 -78.66666667,47.5 -78.75,47.5 -78.83333333,47.5 -78.83333333,47.58333333 -78.91666667,47.58333333 -78.91666667,47.5 -78.91666667,47.41666667 -78.91666667,47.33333333 -78.91666667,47.25</coordinates></LinearRing></innerBoundaryIs><innerBoundaryIs><LinearRing><coordinates>-120.58333333,46.91666667 -120.5,46.91666667 -120.41666667,46.91666667 -120.33333333,46.91666667 -120.33333333,47.0 -120.41666667,47.0 -120.41666667,47.08333333 -120.5,47.08333333 -120.5,47.0 -120.58333333,47.0 -120.58333333,46.91666667</coordinates></LinearRing></innerBoundaryIs><innerBoundaryIs><LinearRing><coordinates>-77.75,47.33333333 -77.66666667,47.33333333 -77.66666667,47.41666667 -77.75,47.41666667 -77.75,47.33333333</coordinates></LinearRing></innerBoundaryIs><innerBoundaryIs><LinearRing><coordinates>-69.83333333,46.16666667 -69.83333333,46.08333333 -69.75,46.08333333 -69.75,46.16666667 -69.83333333,46.16666667</coordinates></LinearRing></innerBoundaryIs><innerBoundaryIs><LinearRing><coordinates>-69.08333333,45.91666667 -69.0,45.91666667 -68.91666667,45.91666667 -68.83333333,45.91666667 -68.83333333,46.0 -68.91666667,46.0 -69,46 -69.08333333,46.0 -69.08333333,45.91666667</coordinates></LinearRing></innerBoundaryIs><innerBoundaryIs><LinearRing><coordinates>-68.91666667,47.08333333 -68.91666667,47.0 -68.83333333,47.0 -68.83333333,47.08333333 -68.91666667,47.08333333</coordinates></LinearRing></innerBoundaryIs><innerBoundaryIs><LinearRing><coordinates>-68.91666667,47.25 -68.91666667,47.33333333 -69.0,47.33333333 -69.0,47.25 -68.91666667,47.25</coordinates></LinearRing></innerBoundaryIs><innerBoundaryIs><LinearRing><coordinates>-68.25,47.25 -68.25,47.33333333 -68.33333333,47.33333333 -68.33333333,47.25 -68.25,47.25</coordinates></LinearRing></innerBoundaryIs><innerBoundaryIs><LinearRing><coordinates>-60.91666667,45.91666667 -60.91666667,45.83333333 -60.83333333,45.83333333 -60.75,45.83333333 -60.75,45.91666667 -60.83333333,45.91666667 -60.91666667,45.91666667</coordinates></LinearRing></innerBoundaryIs><innerBoundaryIs><LinearRing><coordinates>-124.08333333,44.16666667 -124.0,44.16666667 -123.91666667,44.16666667 -123.91666667,44.25 -124.0,44.25 -124.08333333,44.25 -124.08333333,44.16666667</coordinates></LinearRing></innerBoundaryIs><innerBoundaryIs><LinearRing><coordinates>-124.0,46.5 -123.91666667,46.5 -123.91666667,46.58333333 -124.0,46.58333333 -124.0,46.5</coordinates></LinearRing></innerBoundaryIs><innerBoundaryIs><LinearRing><coordinates>-123.58333333,50.08333333 -123.58333333,50.0 -123.5,50.0 -123.41666667,50.0 -123.41666667,50.08333333 -123.5,50.08333333 -123.58333333,50.08333333</coordinates></LinearRing></innerBoundaryIs><innerBoundaryIs><LinearRing><coordinates>-79.5,48.41666667 -79.5,48.33333333 -79.41666667,48.33333333 -79.41666667,48.41666667 -79.5,48.41666667</coordinates></LinearRing></innerBoundaryIs><innerBoundaryIs><LinearRing><coordinates>-112.58333333,48.58333333 -112.5,48.58333333 -112.41666667,48.58333333 -112.41666667,48.66666667 -112.5,48.66666667 -112.58333333,48.66666667 -112.58333333,48.58333333</coordinates></LinearRing></innerBoundaryIs><innerBoundaryIs><LinearRing><coordinates>-80.16666667,48.58333333 -80.16666667,48.5 -80.08333333,48.5 -80.0,48.5 -80.0,48.58333333 -80.08333333,48.58333333 -80.08333333,48.66666667 -80.16666667,48.66666667 -80.16666667,48.58333333</coordinates></LinearRing></innerBoundaryIs><innerBoundaryIs><LinearRing><coordinates>-87.33333333,49.41666667 -87.33333333,49.33333333 -87.25,49.33333333 -87.25,49.41666667 -87.33333333,49.41666667</coordinates></LinearRing></innerBoundaryIs><innerBoundaryIs><LinearRing><coordinates>-84.83333333,49.41666667 -84.83333333,49.33333333 -84.91666667,49.33333333 -85.0,49.33333333 -85.0,49.25 -84.91666667,49.25 -84.83333333,49.25 -84.75,49.25 -84.66666667,49.25 -84.58333333,49.25 -84.58333333,49.33333333 -84.5,49.33333333 -84.5,49.41666667 -84.58333333,49.41666667 -84.66666667,49.41666667 -84.75,49.41666667 -84.83333333,49.41666667</coordinates></LinearRing></innerBoundaryIs><innerBoundaryIs><LinearRing><coordinates>-119.75,49.08333333 -119.75,49.0 -119.66666667,49.0 -119.66666667,49.08333333 -119.75,49.08333333</coordinates></LinearRing></innerBoundaryIs><innerBoundaryIs><LinearRing><coordinates>-80.83333333,49.08333333 -80.75,49.08333333 -80.75,49.16666667 -80.83333333,49.16666667 -80.83333333,49.08333333</coordinates></LinearRing></innerBoundaryIs><innerBoundaryIs><LinearRing><coordinates>-119.66666667,48.83333333 -119.58333333,48.83333333 -119.58333333,48.91666667 -119.66666667,48.91666667 -119.66666667,48.83333333</coordinates></LinearRing></innerBoundaryIs><innerBoundaryIs><LinearRing><coordinates>-86.83333333,49.25 -86.83333333,49.16666667 -86.75,49.16666667 -86.75,49.25 -86.83333333,49.25</coordinates></LinearRing></innerBoundaryIs><innerBoundaryIs><LinearRing><coordinates>-89.58333333,49.25 -89.58333333,49.16666667 -89.5,49.16666667 -89.5,49.25 -89.5,49.33333333 -89.58333333,49.33333333 -89.58333333,49.25</coordinates></LinearRing></innerBoundaryIs><innerBoundaryIs><LinearRing><coordinates>-88.66666667,49.25 -88.58333333,49.25 -88.58333333,49.33333333 -88.66666667,49.33333333 -88.66666667,49.25</coordinates></LinearRing></innerBoundaryIs><innerBoundaryIs><LinearRing><coordinates>-119.83333333,49.16666667 -119.75,49.16666667 -119.75,49.25 -119.83333333,49.25 -119.83333333,49.16666667</coordinates></LinearRing></innerBoundaryIs><innerBoundaryIs><LinearRing><coordinates>-124.33333333,49.41666667 -124.33333333,49.33333333 -124.25,49.33333333 -124.16666667,49.33333333 -124.16666667,49.41666667 -124.25,49.41666667 -124.33333333,49.41666667</coordinates></LinearRing></innerBoundaryIs><innerBoundaryIs><LinearRing><coordinates>-86.33333333,49.75 -86.33333333,49.66666667 -86.25,49.66666667 -86.25,49.75 -86.25,49.83333333 -86.33333333,49.83333333 -86.33333333,49.75</coordinates></LinearRing></innerBoundaryIs><innerBoundaryIs><LinearRing><coordinates>-83.08333333,49.75 -83.08333333,49.66666667 -83.0,49.66666667 -82.91666667,49.66666667 -82.91666667,49.75 -82.91666667,49.83333333 -82.83333333,49.83333333 -82.75,49.83333333 -82.75,49.91666667 -82.83333333,49.91666667 -82.91666667,49.91666667 -83.0,49.91666667 -83.0,49.83333333 -83.08333333,49.83333333 -83.08333333,49.75</coordinates></LinearRing></innerBoundaryIs><innerBoundaryIs><LinearRing><coordinates>-82.33333333,49.75 -82.25,49.75 -82.25,49.83333333 -82.16666667,49.83333333 -82.16666667,49.91666667 -82.16666667,50.0 -82.25,50.0 -82.33333333,50.0 -82.41666667,50.0 -82.41666667,49.91666667 -82.33333333,49.91666667 -82.33333333,49.83333333 -82.33333333,49.75</coordinates></LinearRing></innerBoundaryIs><innerBoundaryIs><LinearRing><coordinates>-84.75,49.58333333 -84.75,49.5 -84.66666667,49.5 -84.58333333,49.5 -84.58333333,49.58333333 -84.66666667,49.58333333 -84.75,49.58333333</coordinates></LinearRing></innerBoundaryIs><innerBoundaryIs><LinearRing><coordinates>-82.66666667,49.91666667 -82.58333333,49.91666667 -82.58333333,50.0 -82.66666667,50.0 -82.66666667,49.91666667</coordinates></LinearRing></innerBoundaryIs><innerBoundaryIs><LinearRing><coordinates>-127.41666667,50.83333333 -127.41666667,50.75 -127.33333333,50.75 -127.25,50.75 -127.25,50.66666667 -127.16666667,50.66666667 -127.16666667,50.75 -127.16666667,50.83333333 -127.25,50.83333333 -127.33333333,50.83333333 -127.41666667,50.83333333</coordinates></LinearRing></innerBoundaryIs><innerBoundaryIs><LinearRing><coordinates>-127.08333333,50.66666667 -127.0,50.66666667 -126.91666667,50.66666667 -126.91666667,50.75 -127.0,50.75 -127.08333333,50.75 -127.08333333,50.66666667</coordinates></LinearRing></innerBoundaryIs><innerBoundaryIs><LinearRing><coordinates>-126.83333333,50.66666667 -126.75,50.66666667 -126.75,50.75 -126.83333333,50.75 -126.83333333,50.66666667</coordinates></LinearRing></innerBoundaryIs><innerBoundaryIs><LinearRing><coordinates>-125.33333333,51.08333333 -125.25,51.08333333 -125.25,51.16666667 -125.33333333,51.16666667 -125.33333333,51.08333333</coordinates></LinearRing></innerBoundaryIs><innerBoundaryIs><LinearRing><coordinates>-125.33333333,51.41666667 -125.33333333,51.33333333 -125.25,51.33333333 -125.16666667,51.33333333 -125.16666667,51.41666667 -125.25,51.41666667 -125.33333333,51.41666667</coordinates></LinearRing></innerBoundaryIs><innerBoundaryIs><LinearRing><coordinates>-126.66666667,52.91666667 -126.58333333,52.91666667 -126.58333333,53.0 -126.58333333,53.08333333 -126.66666667,53.08333333 -126.66666667,53.0 -126.66666667,52.91666667</coordinates></LinearRing></innerBoundaryIs><innerBoundaryIs><LinearRing><coordinates>-116.5,50.5 -116.5,50.41666667 -116.41666667,50.41666667 -116.41666667,50.5 -116.5,50.5</coordinates></LinearRing></innerBoundaryIs><innerBoundaryIs><LinearRing><coordinates>-116.75,50.25 -116.75,50.16666667 -116.66666667,50.16666667 -116.66666667,50.25 -116.75,50.25</coordinates></LinearRing></innerBoundaryIs><innerBoundaryIs><LinearRing><coordinates>-95.0,51.25 -95.0,51.16666667 -94.91666667,51.16666667 -94.91666667,51.25 -95.0,51.25</coordinates></LinearRing></innerBoundaryIs><innerBoundaryIs><LinearRing><coordinates>-116.41666667,51.33333333 -116.33333333,51.33333333 -116.25,51.33333333 -116.25,51.41666667 -116.33333333,51.41666667 -116.41666667,51.41666667 -116.41666667,51.33333333</coordinates></LinearRing></innerBoundaryIs><innerBoundaryIs><LinearRing><coordinates>-117.75,52.5 -117.66666667,52.5 -117.66666667,52.41666667 -117.58333333,52.41666667 -117.58333333,52.5 -117.58333333,52.58333333 -117.66666667,52.58333333 -117.75,52.58333333 -117.75,52.5</coordinates></LinearRing></innerBoundaryIs><innerBoundaryIs><LinearRing><coordinates>-117.41666667,52.58333333 -117.41666667,52.5 -117.33333333,52.5 -117.25,52.5 -117.25,52.58333333 -117.33333333,52.58333333 -117.41666667,52.58333333</coordinates></LinearRing></innerBoundaryIs><innerBoundaryIs><LinearRing><coordinates>-104.0,52.83333333 -103.91666667,52.83333333 -103.91666667,52.75 -103.83333333,52.75 -103.83333333,52.66666667 -103.75,52.66666667 -103.66666667,52.66666667 -103.58333333,52.66666667 -103.5,52.66666667 -103.41666667,52.66666667 -103.33333333,52.66666667 -103.25,52.66666667 -103.16666667,52.66666667 -103.08333333,52.66666667 -103.0,52.66666667 -102.91666667,52.66666667 -102.91666667,52.75 -102.83333333,52.75 -102.83333333,52.83333333 -102.75,52.83333333 -102.66666667,52.83333333 -102.58333333,52.83333333 -102.58333333,52.91666667 -102.5,52.91666667 -102.5,53.0 -102.41666667,53.0 -102.33333333,53.0 -102.33333333,53.08333333 -102.25,53.08333333 -102.25,53.16666667 -102.16666667,53.16666667 -102.16666667,53.25 -102.08333333,53.25 -102.08333333,53.33333333 -102.08333333,53.41666667 -102.08333333,53.5 -102.08333333,53.58333333 -102.16666667,53.58333333 -102.25,53.58333333 -102.33333333,53.58333333 -102.41666667,53.58333333 -102.41666667,53.5 -102.5,53.5 -102.58333333,53.5 -102.58333333,53.41666667 -102.66666667,53.41666667 -102.66666667,53.33333333 -102.75,53.33333333 -102.83333333,53.33333333 -102.83333333,53.25 -102.91666667,53.25 -103.0,53.25 -103.0,53.16666667 -103.08333333,53.16666667 -103.16666667,53.16666667 -103.25,53.16666667 -103.33333333,53.16666667 -103.33333333,53.08333333 -103.41666667,53.08333333 -103.5,53.08333333 -103.58333333,53.08333333 -103.66666667,53.08333333 -103.75,53.08333333 -103.75,53.0 -103.83333333,53.0 -103.83333333,52.91666667 -103.91666667,52.91666667 -104.0,52.91666667 -104.0,52.83333333</coordinates></LinearRing></innerBoundaryIs><innerBoundaryIs><LinearRing><coordinates>-101.58333333,52.83333333 -101.58333333,52.75 -101.66666667,52.75 -101.75,52.75 -101.83333333,52.75 -101.91666667,52.75 -102.0,52.75 -102.0,52.66666667 -102.08333333,52.66666667 -102.16666667,52.66666667 -102.16666667,52.58333333 -102.16666667,52.5 -102.25,52.5 -102.25,52.41666667 -102.16666667,52.41666667 -102.16666667,52.33333333 -102.16666667,52.25 -102.16666667,52.16666667 -102.25,52.16666667 -102.33333333,52.16666667 -102.41666667,52.16666667 -102.5,52.16666667 -102.58333333,52.16666667 -102.58333333,52.08333333 -102.5,52.08333333 -102.5,52.0 -102.41666667,52.0 -102.33333333,52.0 -102.33333333,51.91666667 -102.25,51.91666667 -102.16666667,51.91666667 -102.08333333,51.91666667 -102.08333333,52.0 -102,52 -102.0,51.91666667 -101.91666667,51.91666667 -101.83333333,51.91666667 -101.83333333,52.0 -101.75,52.0 -101.75,52.08333333 -101.83333333,52.08333333 -101.91666667,52.08333333 -101.91666667,52.16666667 -101.83333333,52.16666667 -101.83333333,52.25 -101.75,52.25 -101.66666667,52.25 -101.58333333,52.25 -101.5,52.25 -101.41666667,52.25 -101.33333333,52.25 -101.25,52.25 -101.25,52.33333333 -101.16666667,52.33333333 -101.16666667,52.41666667 -101.08333333,52.41666667 -101.08333333,52.5 -101.0,52.5 -101.0,52.58333333 -100.91666667,52.58333333 -100.91666667,52.66666667 -101.0,52.66666667 -101.08333333,52.66666667 -101.08333333,52.75 -101.16666667,52.75 -101.25,52.75 -101.25,52.83333333 -101.33333333,52.83333333 -101.41666667,52.83333333 -101.5,52.83333333 -101.58333333,52.83333333</coordinates></LinearRing></innerBoundaryIs><innerBoundaryIs><LinearRing><coordinates>-101.33333333,51.91666667 -101.25,51.91666667 -101.16666667,51.91666667 -101.08333333,51.91666667 -101.08333333,51.83333333 -101.0,51.83333333 -100.91666667,51.83333333 -100.83333333,51.83333333 -100.75,51.83333333 -100.75,51.91666667 -100.75,52.0 -100.75,52.08333333 -100.83333333,52.08333333 -100.91666667,52.08333333 -101.0,52.08333333 -101.08333333,52.08333333 -101.08333333,52.0 -101.16666667,52.0 -101.25,52.0 -101.33333333,52.0 -101.33333333,51.91666667</coordinates></LinearRing></innerBoundaryIs><innerBoundaryIs><LinearRing><coordinates>-103.91666667,53.33333333 -103.83333333,53.33333333 -103.83333333,53.41666667 -103.91666667,53.41666667 -103.91666667,53.33333333</coordinates></LinearRing></innerBoundaryIs><innerBoundaryIs><LinearRing><coordinates>-104.41666667,53.16666667 -104.33333333,53.16666667 -104.33333333,53.25 -104.41666667,53.25 -104.41666667,53.16666667</coordinates></LinearRing></innerBoundaryIs><innerBoundaryIs><LinearRing><coordinates>-120.33333333,50.83333333 -120.25,50.83333333 -120.25,50.91666667 -120.16666667,50.91666667 -120.16666667,51.0 -120.16666667,51.08333333 -120.25,51.08333333 -120.25,51.0 -120.33333333,51.0 -120.33333333,50.91666667 -120.33333333,50.83333333</coordinates></LinearRing></innerBoundaryIs><innerBoundaryIs><LinearRing><coordinates>-119.66666667,50.83333333 -119.58333333,50.83333333 -119.58333333,50.91666667 -119.66666667,50.91666667 -119.66666667,50.83333333</coordinates></LinearRing></innerBoundaryIs><innerBoundaryIs><LinearRing><coordinates>-118.83333333,50.83333333 -118.83333333,50.75 -118.75,50.75 -118.66666667,50.75 -118.66666667,50.83333333 -118.58333333,50.83333333 -118.58333333,50.91666667 -118.66666667,50.91666667 -118.75,50.91666667 -118.75,50.83333333 -118.83333333,50.83333333</coordinates></LinearRing></innerBoundaryIs><innerBoundaryIs><LinearRing><coordinates>-119.83333333,50.5 -119.83333333,50.41666667 -119.75,50.41666667 -119.75,50.5 -119.83333333,50.5</coordinates></LinearRing></innerBoundaryIs><innerBoundaryIs><LinearRing><coordinates>-118.33333333,50.33333333 -118.33333333,50.25 -118.25,50.25 -118.25,50.16666667 -118.16666667,50.16666667 -118.16666667,50.25 -118.16666667,50.33333333 -118.25,50.33333333 -118.33333333,50.33333333</coordinates></LinearRing></innerBoundaryIs><innerBoundaryIs><LinearRing><coordinates>-119.16666667,51.08333333 -119.08333333,51.08333333 -119.08333333,51.16666667 -119.16666667,51.16666667 -119.16666667,51.08333333</coordinates></LinearRing></innerBoundaryIs><innerBoundaryIs><LinearRing><coordinates>-120.25,51.5 -120.25,51.41666667 -120.16666667,51.41666667 -120.16666667,51.5 -120.25,51.5</coordinates></LinearRing></innerBoundaryIs><innerBoundaryIs><LinearRing><coordinates>-120.58333333,52.25 -120.5,52.25 -120.41666667,52.25 -120.41666667,52.33333333 -120.41666667,52.41666667 -120.41666667,52.5 -120.5,52.5 -120.58333333,52.5 -120.66666667,52.5 -120.66666667,52.41666667 -120.58333333,52.41666667 -120.58333333,52.33333333 -120.66666667,52.33333333 -120.66666667,52.25 -120.58333333,52.25</coordinates></LinearRing></innerBoundaryIs><innerBoundaryIs><LinearRing><coordinates>-120.25,51.91666667 -120.16666667,51.91666667 -120.16666667,52.0 -120.25,52.0 -120.25,51.91666667</coordinates></LinearRing></innerBoundaryIs><innerBoundaryIs><LinearRing><coordinates>-119.75,52.0 -119.75,51.91666667 -119.66666667,51.91666667 -119.66666667,52.0 -119.75,52.0</coordinates></LinearRing></innerBoundaryIs><innerBoundaryIs><LinearRing><coordinates>-85.41666667,50.5 -85.41666667,50.41666667 -85.33333333,50.41666667 -85.25,50.41666667 -85.16666667,50.41666667 -85.08333333,50.41666667 -85.08333333,50.5 -85.16666667,50.5 -85.25,50.5 -85.33333333,50.5 -85.41666667,50.5</coordinates></LinearRing></innerBoundaryIs><innerBoundaryIs><LinearRing><coordinates>-85.25,50.58333333 -85.16666667,50.58333333 -85.16666667,50.66666667 -85.25,50.66666667 -85.25,50.58333333</coordinates></LinearRing></innerBoundaryIs><innerBoundaryIs><LinearRing><coordinates>-82.66666667,55.0 -82.75,55.0 -82.75,54.91666667 -82.66666667,54.91666667 -82.66666667,55.0</coordinates></LinearRing></innerBoundaryIs></Polygon></MultiGeometry>
  </Placemark>
</Folder>
</Document></kml>
