# Supplementary material for: Species conservation profiles of a random sample of world spiders IV: Scytodidae to Zoropsidae
Source: Biodivers Data J. 2018 Dec 14;(6):e30842. doi: 10.3897/BDJ.6.e30842 (PMC6303285; doi:10.3897/BDJ.6.e30842)
Supplement: Supplementary material 38 — Distribution of Ozyptila hardyi Gertsch, 1953 [file bdj-06-e30842-s038.kml]

<?xml version="1.0" encoding="UTF-8"?>
<kml xmlns="http://earth.google.com/kml/2.2">
<Document>
<name></name>
<description><![CDATA[]]></description>

<Style id="1">
<LineStyle>
<width>1</width>
<color>ff0000ff</color>
</LineStyle>
<PolyStyle>
<fill>0</fill>
</PolyStyle>
</Style>

<Placemark>
<name>R Polygon</name>
<description><![CDATA[]]></description>
<styleUrl>#1</styleUrl>
<visibility>1</visibility>
<MultiGeometry>
<Polygon>
<outerBoundaryIs>
<LinearRing>
<coordinates>
-97.46,26.76
-97.4536576080343,26.7597986676472
-97.4473407546426,26.7591954812831
-97.441074875564,26.7581928697263
-97.4348852012819,26.7567948701396
-97.4287966554301,26.7550071117741
-97.422833754434,26.7528367933016
-97.4170205087911,26.7502926538287
-97.4113803263899,26.747384937707
-97.4059359182544,26.7441253532831
-97.4007092070945,26.7405270257531
-97.3957212390313,26.7366044443119
-97.3909920988518,26.7323734038105
-97.3865408291342,26.7278509411557
-97.3823853535708,26.7230552667085
-97.378542404795,26.7180056909571
-97.375027457005,26.7127225467611
-97.3718546636552,26.7072271074773
-97.3690368004645,26.7015415013002
-97.3665852139735,26.6956886221592
-97.3645097758556,26.6896920375328
-97.3628188431676,26.6835758935509
-97.3615192246988,26.6773648177667
-97.3606161535539,26.6710838199901
-97.3601132660817,26.6647581915824
-97.3600125872326,26.6584134036165
-97.3603145224048,26.6520750043143
-97.3610178558119,26.6457685161727
-97.3621197553785,26.6395193331935
-97.363615784144,26.633352618631
-97.3654999181285,26.6272932036683
-97.3677645705895,26.6213654874307
-97.3704006225709,26.6155933387394
-97.3733974596215,26.61
-97.3767430145365,26.6046079936134
-97.3804238159469,26.5994390312862
-97.3844250425646,26.5945139266055
-97.3887305828621,26.5898525112294
-97.3933230999484,26.5854735550324
-97.3981841013779,26.5813946905257
-97.4032940136137,26.577632341857
-97.4086322608427,26.5742016586765
-97.4141773478272,26.5711164551345
-97.4199069464593,26.5683891542568
-97.4257979856674,26.5660307379214
-97.4318267443159,26.5640507026385
-97.4379689467213,26.5624570213115
-97.4441998604027,26.5612561111324
-97.4504943956696,26.5604528077427
-97.4568272066502,26.5600503457617
-97.4631727933498,26.5600503457617
-97.4695056043304,26.5604528077427
-97.4758001395973,26.5612561111324
-97.4820310532786,26.5624570213115
-97.4881732556841,26.5640507026385
-97.4942020143326,26.5660307379214
-97.5000930535407,26.5683891542568
-97.5058226521727,26.5711164551345
-97.5113677391573,26.5742016586765
-97.5167059863863,26.577632341857
-97.5218158986221,26.5813946905257
-97.5266769000516,26.5854735550324
-97.5312694171379,26.5898525112294
-97.5355749574354,26.5945139266055
-97.5395761840531,26.5994390312862
-97.5432569854635,26.6046079936134
-97.5466025403784,26.61
-97.5495993774291,26.6155933387394
-97.5522354294105,26.6213654874307
-97.5545000818715,26.6272932036683
-97.556384215856,26.633352618631
-97.5578802446215,26.6395193331935
-97.5589821441881,26.6457685161727
-97.5596854775952,26.6520750043143
-97.5599874127674,26.6584134036165
-97.5598867339183,26.6647581915824
-97.5593838464461,26.6710838199901
-97.5584807753012,26.6773648177667
-97.5571811568323,26.6835758935509
-97.5554902241444,26.6896920375328
-97.5534147860265,26.6956886221592
-97.5509631995354,26.7015415013002
-97.5481453363447,26.7072271074773
-97.5449725429949,26.7127225467611
-97.541457595205,26.7180056909571
-97.5376146464292,26.7230552667085
-97.5334591708658,26.7278509411557
-97.5290079011482,26.7323734038105
-97.5242787609686,26.7366044443119
-97.5192907929055,26.7405270257531
-97.5140640817456,26.7441253532831
-97.50861967361,26.747384937707
-97.5029794912089,26.7502926538287
-97.497166245566,26.7528367933016
-97.4912033445698,26.7550071117741
-97.4851147987181,26.7567948701396
-97.478925124436,26.7581928697263
-97.4726592453574,26.7591954812831
-97.4663423919657,26.7597986676472
-97.46,26.76
</coordinates>
</LinearRing>
</outerBoundaryIs>
</Polygon>
</MultiGeometry>
</Placemark>
</Document>
</kml>
