# Supplementary material for: Species conservation profiles of a random sample of world spiders IV: Scytodidae to Zoropsidae
Source: Biodivers Data J. 2018 Dec 14;(6):e30842. doi: 10.3897/BDJ.6.e30842 (PMC6303285; doi:10.3897/BDJ.6.e30842)
Supplement: Supplementary material 39 — Distribution of Stephanopis yulensis Thorell, 1881 [file bdj-06-e30842-s039.kml]

<?xml version="1.0" encoding="UTF-8"?>
<kml xmlns="http://earth.google.com/kml/2.2">
<Document>
<name></name>
<description><![CDATA[]]></description>

<Style id="1">
<LineStyle>
<width>1</width>
<color>ff0000ff</color>
</LineStyle>
<PolyStyle>
<fill>0</fill>
</PolyStyle>
</Style>

<Placemark>
<name>R Polygon</name>
<description><![CDATA[]]></description>
<styleUrl>#1</styleUrl>
<visibility>1</visibility>
<MultiGeometry>
<Polygon>
<outerBoundaryIs>
<LinearRing>
<coordinates>
146.53,-8.71
146.536342391966,-8.71020133235281
146.542659245357,-8.71080451871692
146.548925124436,-8.71180713027373
146.555114798718,-8.71320512986036
146.56120334457,-8.71499288822591
146.567166245566,-8.71716320669839
146.572979491209,-8.71970734617134
146.57861967361,-8.72261506229302
146.584064081746,-8.72587464671688
146.589290792905,-8.72947297424689
146.594278760969,-8.7333955556881
146.599007901148,-8.73762659618949
146.603459170866,-8.74214905884429
146.607614646429,-8.74694473329155
146.611457595205,-8.75199430904288
146.614972542995,-8.75727745323895
146.618145336345,-8.76277289252273
146.620963199535,-8.76845849869981
146.623414786027,-8.77431137784081
146.625490224144,-8.78030796246717
146.627181156832,-8.78642410644906
146.628480775301,-8.79263518223331
146.629383846446,-8.7989161800099
146.629886733918,-8.80524180841763
146.629987412767,-8.81158659638348
146.629685477595,-8.81792499568568
146.628982144188,-8.82423148382733
146.627880244621,-8.83048066680652
146.626384215856,-8.836647381369
146.624500081871,-8.84270679633174
146.62223542941,-8.84863451256931
146.619599377429,-8.85440666126058
146.616602540378,-8.86
146.613256985463,-8.86539200638661
146.609576184053,-8.87056096871377
146.605574957435,-8.87548607339453
146.601269417138,-8.88014748877063
146.596676900052,-8.88452644496758
146.591815898622,-8.88860530947428
146.586705986386,-8.89236765814298
146.581367739157,-8.8957983413235
146.575822652173,-8.89888354486549
146.570093053541,-8.90161084574321
146.564202014333,-8.90396926207859
146.558173255684,-8.90594929736145
146.552031053279,-8.90754297868854
146.545800139597,-8.90874388886764
146.53950560433,-8.90954719225731
146.53317279335,-8.90994965423832
146.52682720665,-8.90994965423832
146.52049439567,-8.90954719225731
146.514199860403,-8.90874388886764
146.507968946721,-8.90754297868854
146.501826744316,-8.90594929736145
146.495797985667,-8.90396926207859
146.489906946459,-8.90161084574321
146.484177347827,-8.89888354486549
146.478632260843,-8.8957983413235
146.473294013614,-8.89236765814298
146.468184101378,-8.88860530947428
146.463323099948,-8.88452644496758
146.458730582862,-8.88014748877063
146.454425042565,-8.87548607339453
146.450423815947,-8.87056096871377
146.446743014537,-8.86539200638661
146.443397459622,-8.86
146.440400622571,-8.85440666126058
146.43776457059,-8.84863451256931
146.435499918129,-8.84270679633174
146.433615784144,-8.836647381369
146.432119755379,-8.83048066680652
146.431017855812,-8.82423148382733
146.430314522405,-8.81792499568568
146.430012587233,-8.81158659638348
146.430113266082,-8.80524180841763
146.430616153554,-8.7989161800099
146.431519224699,-8.79263518223331
146.432818843168,-8.78642410644906
146.434509775856,-8.78030796246717
146.436585213974,-8.77431137784081
146.439036800465,-8.76845849869981
146.441854663655,-8.76277289252273
146.445027457005,-8.75727745323895
146.448542404795,-8.75199430904288
146.452385353571,-8.74694473329155
146.456540829134,-8.74214905884429
146.460992098852,-8.73762659618949
146.465721239031,-8.7333955556881
146.470709207095,-8.72947297424689
146.475935918254,-8.72587464671688
146.48138032639,-8.72261506229302
146.487020508791,-8.71970734617134
146.492833754434,-8.71716320669839
146.49879665543,-8.71499288822591
146.504885201282,-8.71320512986036
146.511074875564,-8.71180713027373
146.517340754643,-8.71080451871692
146.523657608034,-8.71020133235281
146.53,-8.71
</coordinates>
</LinearRing>
</outerBoundaryIs>
</Polygon>
</MultiGeometry>
</Placemark>
</Document>
</kml>
