# Supplementary material for: Species conservation profiles of a random sample of world spiders IV: Scytodidae to Zoropsidae
Source: Biodivers Data J. 2018 Dec 14;(6):e30842. doi: 10.3897/BDJ.6.e30842 (PMC6303285; doi:10.3897/BDJ.6.e30842)
Supplement: Supplementary material 40 — Distribution of Synema adjunctum O. Pickard-Cambridge, 1891 [file bdj-06-e30842-s040.kml]

<?xml version="1.0" encoding="UTF-8"?>
<kml xmlns="http://earth.google.com/kml/2.2">
<Document>
<name></name>
<description><![CDATA[]]></description>

<Style id="1">
<LineStyle>
<width>1</width>
<color>ff0000ff</color>
</LineStyle>
<PolyStyle>
<fill>0</fill>
</PolyStyle>
</Style>

<Placemark>
<name>R Polygon</name>
<description><![CDATA[]]></description>
<styleUrl>#1</styleUrl>
<visibility>1</visibility>
<MultiGeometry>
<Polygon>
<outerBoundaryIs>
<LinearRing>
<coordinates>
-82.66,8.83
-82.6536576080343,8.82979866764719
-82.6473407546426,8.82919548128308
-82.641074875564,8.82819286972627
-82.6348852012819,8.82679487013964
-82.6287966554302,8.8250071117741
-82.622833754434,8.82283679330161
-82.6170205087911,8.82029265382866
-82.6113803263899,8.81738493770698
-82.6059359182544,8.81412535328312
-82.6007092070945,8.81052702575311
-82.5957212390313,8.8066044443119
-82.5909920988518,8.80237340381051
-82.5865408291342,8.79785094115571
-82.5823853535708,8.79305526670845
-82.578542404795,8.78800569095712
-82.575027457005,8.78272254676105
-82.5718546636552,8.77722710747727
-82.5690368004645,8.77154150130019
-82.5665852139735,8.76568862215919
-82.5645097758556,8.75969203753283
-82.5628188431676,8.75357589355094
-82.5615192246988,8.74736481776669
-82.5606161535539,8.7410838199901
-82.5601132660817,8.73475819158237
-82.5600125872326,8.72841340361652
-82.5603145224048,8.72207500431432
-82.5610178558119,8.71576851617267
-82.5621197553785,8.70951933319348
-82.563615784144,8.703352618631
-82.5654999181285,8.69729320366826
-82.5677645705895,8.69136548743069
-82.5704006225709,8.68559333873942
-82.5733974596215,8.68
-82.5767430145365,8.67460799361339
-82.5804238159469,8.66943903128623
-82.5844250425646,8.66451392660547
-82.5887305828621,8.65985251122937
-82.5933230999484,8.65547355503242
-82.5981841013779,8.65139469052572
-82.6032940136137,8.64763234185702
-82.6086322608427,8.6442016586765
-82.6141773478273,8.64111645513451
-82.6199069464593,8.63838915425679
-82.6257979856674,8.63603073792141
-82.6318267443159,8.63405070263855
-82.6379689467213,8.63245702131146
-82.6441998604027,8.63125611113236
-82.6504943956696,8.63045280774269
-82.6568272066502,8.63005034576168
-82.6631727933498,8.63005034576168
-82.6695056043304,8.63045280774269
-82.6758001395973,8.63125611113236
-82.6820310532786,8.63245702131146
-82.6881732556841,8.63405070263855
-82.6942020143326,8.63603073792141
-82.7000930535407,8.63838915425679
-82.7058226521727,8.64111645513451
-82.7113677391573,8.6442016586765
-82.7167059863863,8.64763234185702
-82.7218158986221,8.65139469052572
-82.7266769000516,8.65547355503242
-82.7312694171379,8.65985251122937
-82.7355749574354,8.66451392660547
-82.7395761840531,8.66943903128623
-82.7432569854635,8.67460799361339
-82.7466025403784,8.68
-82.7495993774291,8.68559333873942
-82.7522354294105,8.69136548743069
-82.7545000818715,8.69729320366826
-82.756384215856,8.703352618631
-82.7578802446215,8.70951933319348
-82.7589821441881,8.71576851617267
-82.7596854775952,8.72207500431432
-82.7599874127674,8.72841340361652
-82.7598867339183,8.73475819158237
-82.7593838464461,8.7410838199901
-82.7584807753012,8.74736481776669
-82.7571811568323,8.75357589355094
-82.7554902241444,8.75969203753283
-82.7534147860265,8.76568862215919
-82.7509631995354,8.77154150130019
-82.7481453363447,8.77722710747727
-82.7449725429949,8.78272254676105
-82.741457595205,8.78800569095712
-82.7376146464292,8.79305526670845
-82.7334591708658,8.79785094115571
-82.7290079011482,8.80237340381051
-82.7242787609686,8.8066044443119
-82.7192907929055,8.81052702575311
-82.7140640817456,8.81412535328312
-82.70861967361,8.81738493770698
-82.7029794912089,8.82029265382866
-82.697166245566,8.82283679330161
-82.6912033445698,8.8250071117741
-82.6851147987181,8.82679487013964
-82.678925124436,8.82819286972627
-82.6726592453574,8.82919548128308
-82.6663423919657,8.82979866764719
-82.66,8.83
</coordinates>
</LinearRing>
</outerBoundaryIs>
</Polygon>
<Polygon>
<outerBoundaryIs>
<LinearRing>
<coordinates>
-82.62,8.58
-82.6136576080343,8.57979866764719
-82.6073407546426,8.57919548128308
-82.601074875564,8.57819286972627
-82.5948852012819,8.57679487013964
-82.5887966554302,8.5750071117741
-82.582833754434,8.57283679330161
-82.5770205087911,8.57029265382866
-82.57138032639,8.56738493770698
-82.5659359182544,8.56412535328312
-82.5607092070945,8.56052702575311
-82.5557212390314,8.5566044443119
-82.5509920988518,8.55237340381051
-82.5465408291342,8.54785094115571
-82.5423853535708,8.54305526670845
-82.538542404795,8.53800569095712
-82.5350274570051,8.53272254676105
-82.5318546636553,8.52722710747727
-82.5290368004646,8.52154150130019
-82.5265852139735,8.51568862215919
-82.5245097758556,8.50969203753283
-82.5228188431677,8.50357589355094
-82.5215192246988,8.49736481776669
-82.5206161535539,8.4910838199901
-82.5201132660817,8.48475819158237
-82.5200125872326,8.47841340361652
-82.5203145224048,8.47207500431432
-82.5210178558119,8.46576851617267
-82.5221197553785,8.45951933319348
-82.523615784144,8.453352618631
-82.5254999181285,8.44729320366826
-82.5277645705895,8.44136548743069
-82.5304006225709,8.43559333873942
-82.5333974596216,8.43
-82.5367430145365,8.42460799361339
-82.5404238159469,8.41943903128623
-82.5444250425646,8.41451392660547
-82.5487305828621,8.40985251122937
-82.5533230999484,8.40547355503242
-82.5581841013779,8.40139469052572
-82.5632940136137,8.39763234185702
-82.5686322608427,8.3942016586765
-82.5741773478273,8.39111645513451
-82.5799069464593,8.38838915425679
-82.5857979856674,8.38603073792141
-82.5918267443159,8.38405070263855
-82.5979689467214,8.38245702131146
-82.6041998604027,8.38125611113236
-82.6104943956696,8.38045280774269
-82.6168272066502,8.38005034576168
-82.6231727933498,8.38005034576168
-82.6295056043304,8.38045280774269
-82.6358001395973,8.38125611113236
-82.6420310532787,8.38245702131146
-82.6481732556841,8.38405070263855
-82.6542020143326,8.38603073792141
-82.6600930535407,8.38838915425679
-82.6658226521727,8.39111645513451
-82.6713677391573,8.3942016586765
-82.6767059863863,8.39763234185702
-82.6818158986221,8.40139469052572
-82.6866769000516,8.40547355503242
-82.6912694171379,8.40985251122937
-82.6955749574354,8.41451392660547
-82.6995761840531,8.41943903128623
-82.7032569854635,8.42460799361339
-82.7066025403785,8.43
-82.7095993774291,8.43559333873942
-82.7122354294105,8.44136548743069
-82.7145000818715,8.44729320366826
-82.716384215856,8.453352618631
-82.7178802446215,8.45951933319348
-82.7189821441881,8.46576851617267
-82.7196854775952,8.47207500431432
-82.7199874127674,8.47841340361652
-82.7198867339183,8.48475819158237
-82.7193838464461,8.4910838199901
-82.7184807753012,8.49736481776669
-82.7171811568324,8.50357589355094
-82.7154902241444,8.50969203753283
-82.7134147860265,8.51568862215919
-82.7109631995355,8.52154150130019
-82.7081453363448,8.52722710747727
-82.704972542995,8.53272254676105
-82.701457595205,8.53800569095712
-82.6976146464292,8.54305526670845
-82.6934591708658,8.54785094115571
-82.6890079011482,8.55237340381051
-82.6842787609687,8.5566044443119
-82.6792907929055,8.56052702575311
-82.6740640817456,8.56412535328312
-82.6686196736101,8.56738493770698
-82.6629794912089,8.57029265382866
-82.657166245566,8.57283679330161
-82.6512033445699,8.5750071117741
-82.6451147987181,8.57679487013964
-82.638925124436,8.57819286972627
-82.6326592453574,8.57919548128308
-82.6263423919657,8.57979866764719
-82.62,8.58
</coordinates>
</LinearRing>
</outerBoundaryIs>
</Polygon>
</MultiGeometry>
</Placemark>
</Document>
</kml>
