# Supplementary material for: Species conservation profiles of a random sample of world spiders IV: Scytodidae to Zoropsidae
Source: Biodivers Data J. 2018 Dec 14;(6):e30842. doi: 10.3897/BDJ.6.e30842 (PMC6303285; doi:10.3897/BDJ.6.e30842)
Supplement: Supplementary material 41 — Distribution of Synema hildebrandti Dahl, 1907 [file bdj-06-e30842-s041.kml]

<?xml version="1.0" encoding="UTF-8"?>
<kml xmlns="http://earth.google.com/kml/2.2">
<Document>
<name></name>
<description><![CDATA[]]></description>

<Style id="1">
<LineStyle>
<width>1</width>
<color>ff0000ff</color>
</LineStyle>
<PolyStyle>
<fill>0</fill>
</PolyStyle>
</Style>

<Placemark>
<name>R Polygon</name>
<description><![CDATA[]]></description>
<styleUrl>#1</styleUrl>
<visibility>1</visibility>
<MultiGeometry>
<Polygon>
<outerBoundaryIs>
<LinearRing>
<coordinates>
46.62,-19.99
46.6263423919657,-19.9902013323528
46.6326592453574,-19.9908045187169
46.638925124436,-19.9918071302737
46.6451147987181,-19.9932051298604
46.6512033445698,-19.9949928882259
46.657166245566,-19.9971632066984
46.6629794912089,-19.9997073461713
46.66861967361,-20.002615062293
46.6740640817456,-20.0058746467169
46.6792907929055,-20.0094729742469
46.6842787609687,-20.0133955556881
46.6890079011482,-20.0176265961895
46.6934591708658,-20.0221490588443
46.6976146464292,-20.0269447332915
46.701457595205,-20.0319943090429
46.704972542995,-20.0372774532389
46.7081453363448,-20.0427728925227
46.7109631995354,-20.0484584986998
46.7134147860265,-20.0543113778408
46.7154902241444,-20.0603079624672
46.7171811568324,-20.0664241064491
46.7184807753012,-20.0726351822333
46.7193838464461,-20.0789161800099
46.7198867339183,-20.0852418084176
46.7199874127674,-20.0915865963835
46.7196854775952,-20.0979249956857
46.7189821441881,-20.1042314838273
46.7178802446215,-20.1104806668065
46.716384215856,-20.116647381369
46.7145000818715,-20.1227067963317
46.7122354294105,-20.1286345125693
46.7095993774291,-20.1344066612606
46.7066025403784,-20.14
46.7032569854635,-20.1453920063866
46.6995761840531,-20.1505609687138
46.6955749574354,-20.1554860733945
46.6912694171379,-20.1601474887706
46.6866769000516,-20.1645264449676
46.6818158986221,-20.1686053094743
46.6767059863863,-20.172367658143
46.6713677391573,-20.1757983413235
46.6658226521727,-20.1788835448655
46.6600930535407,-20.1816108457432
46.6542020143326,-20.1839692620786
46.6481732556841,-20.1859492973615
46.6420310532787,-20.1875429786885
46.6358001395973,-20.1887438888676
46.6295056043304,-20.1895471922573
46.6231727933498,-20.1899496542383
46.6168272066502,-20.1899496542383
46.6104943956696,-20.1895471922573
46.6041998604027,-20.1887438888676
46.5979689467213,-20.1875429786885
46.5918267443159,-20.1859492973615
46.5857979856674,-20.1839692620786
46.5799069464593,-20.1816108457432
46.5741773478273,-20.1788835448655
46.5686322608427,-20.1757983413235
46.5632940136137,-20.172367658143
46.5581841013779,-20.1686053094743
46.5533230999484,-20.1645264449676
46.5487305828621,-20.1601474887706
46.5444250425646,-20.1554860733945
46.5404238159469,-20.1505609687138
46.5367430145365,-20.1453920063866
46.5333974596216,-20.14
46.5304006225709,-20.1344066612606
46.5277645705895,-20.1286345125693
46.5254999181285,-20.1227067963317
46.523615784144,-20.116647381369
46.5221197553785,-20.1104806668065
46.5210178558119,-20.1042314838273
46.5203145224048,-20.0979249956857
46.5200125872326,-20.0915865963835
46.5201132660817,-20.0852418084176
46.5206161535539,-20.0789161800099
46.5215192246988,-20.0726351822333
46.5228188431676,-20.0664241064491
46.5245097758556,-20.0603079624672
46.5265852139735,-20.0543113778408
46.5290368004645,-20.0484584986998
46.5318546636552,-20.0427728925227
46.535027457005,-20.0372774532389
46.538542404795,-20.0319943090429
46.5423853535708,-20.0269447332915
46.5465408291342,-20.0221490588443
46.5509920988518,-20.0176265961895
46.5557212390313,-20.0133955556881
46.5607092070945,-20.0094729742469
46.5659359182544,-20.0058746467169
46.5713803263899,-20.002615062293
46.5770205087911,-19.9997073461713
46.582833754434,-19.9971632066984
46.5887966554302,-19.9949928882259
46.5948852012819,-19.9932051298604
46.601074875564,-19.9918071302737
46.6073407546426,-19.9908045187169
46.6136576080343,-19.9902013323528
46.62,-19.99
</coordinates>
</LinearRing>
</outerBoundaryIs>
</Polygon>
</MultiGeometry>
</Placemark>
</Document>
</kml>
