# Supplementary material for: Species conservation profiles of a random sample of world spiders IV: Scytodidae to Zoropsidae
Source: Biodivers Data J. 2018 Dec 14;(6):e30842. doi: 10.3897/BDJ.6.e30842 (PMC6303285; doi:10.3897/BDJ.6.e30842)
Supplement: Supplementary material 42 — Distribution of Thomisus litoris Strand, 1913 [file bdj-06-e30842-s042.kml]

<?xml version="1.0" encoding="UTF-8"?>
<kml xmlns="http://earth.google.com/kml/2.2">
<Document>
<name></name>
<description><![CDATA[]]></description>

<Style id="1">
<LineStyle>
<width>1</width>
<color>ff0000ff</color>
</LineStyle>
<PolyStyle>
<fill>0</fill>
</PolyStyle>
</Style>

<Placemark>
<name>R Polygon</name>
<description><![CDATA[]]></description>
<styleUrl>#1</styleUrl>
<visibility>1</visibility>
<MultiGeometry>
<Polygon>
<outerBoundaryIs>
<LinearRing>
<coordinates>
29.2,-1.95
29.2063423919657,-1.95020133235281
29.2126592453574,-1.95080451871692
29.218925124436,-1.95180713027373
29.2251147987181,-1.95320512986036
29.2312033445698,-1.95499288822591
29.237166245566,-1.95716320669839
29.2429794912089,-1.95970734617134
29.24861967361,-1.96261506229302
29.2540640817456,-1.96587464671688
29.2592907929055,-1.96947297424689
29.2642787609687,-1.9733955556881
29.2690079011482,-1.97762659618949
29.2734591708658,-1.98214905884429
29.2776146464292,-1.98694473329155
29.281457595205,-1.99199430904288
29.284972542995,-1.99727745323895
29.2881453363448,-2.00277289252273
29.2909631995355,-2.00845849869981
29.2934147860265,-2.01431137784081
29.2954902241444,-2.02030796246717
29.2971811568324,-2.02642410644906
29.2984807753012,-2.03263518223331
29.2993838464461,-2.0389161800099
29.2998867339183,-2.04524180841763
29.2999874127674,-2.05158659638348
29.2996854775952,-2.05792499568568
29.2989821441881,-2.06423148382733
29.2978802446215,-2.07048066680652
29.296384215856,-2.076647381369
29.2945000818715,-2.08270679633174
29.2922354294105,-2.08863451256931
29.2895993774291,-2.09440666126058
29.2866025403784,-2.1
29.2832569854635,-2.10539200638661
29.2795761840531,-2.11056096871377
29.2755749574354,-2.11548607339453
29.2712694171379,-2.12014748877063
29.2666769000516,-2.12452644496758
29.2618158986221,-2.12860530947428
29.2567059863863,-2.13236765814298
29.2513677391573,-2.1357983413235
29.2458226521727,-2.13888354486549
29.2400930535407,-2.14161084574321
29.2342020143326,-2.14396926207859
29.2281732556841,-2.14594929736145
29.2220310532787,-2.14754297868854
29.2158001395973,-2.14874388886764
29.2095056043304,-2.14954719225731
29.2031727933498,-2.14994965423832
29.1968272066502,-2.14994965423832
29.1904943956696,-2.14954719225731
29.1841998604027,-2.14874388886764
29.1779689467213,-2.14754297868854
29.1718267443159,-2.14594929736145
29.1657979856674,-2.14396926207859
29.1599069464593,-2.14161084574321
29.1541773478273,-2.13888354486549
29.1486322608427,-2.1357983413235
29.1432940136137,-2.13236765814298
29.1381841013779,-2.12860530947428
29.1333230999484,-2.12452644496758
29.1287305828621,-2.12014748877063
29.1244250425646,-2.11548607339453
29.1204238159469,-2.11056096871377
29.1167430145365,-2.10539200638661
29.1133974596216,-2.1
29.1104006225709,-2.09440666126058
29.1077645705895,-2.08863451256931
29.1054999181285,-2.08270679633174
29.103615784144,-2.076647381369
29.1021197553785,-2.07048066680652
29.1010178558119,-2.06423148382733
29.1003145224048,-2.05792499568568
29.1000125872326,-2.05158659638348
29.1001132660817,-2.04524180841763
29.1006161535539,-2.0389161800099
29.1015192246988,-2.03263518223331
29.1028188431676,-2.02642410644906
29.1045097758556,-2.02030796246717
29.1065852139735,-2.01431137784081
29.1090368004645,-2.00845849869981
29.1118546636552,-2.00277289252273
29.115027457005,-1.99727745323895
29.118542404795,-1.99199430904288
29.1223853535708,-1.98694473329155
29.1265408291342,-1.98214905884429
29.1309920988518,-1.97762659618949
29.1357212390313,-1.9733955556881
29.1407092070945,-1.96947297424689
29.1459359182544,-1.96587464671688
29.15138032639,-1.96261506229302
29.1570205087911,-1.95970734617134
29.162833754434,-1.95716320669839
29.1687966554301,-1.95499288822591
29.1748852012819,-1.95320512986036
29.181074875564,-1.95180713027373
29.1873407546426,-1.95080451871692
29.1936576080343,-1.95020133235281
29.2,-1.95
</coordinates>
</LinearRing>
</outerBoundaryIs>
</Polygon>
</MultiGeometry>
</Placemark>
</Document>
</kml>
