# Supplementary material for: Species conservation profiles of a random sample of world spiders IV: Scytodidae to Zoropsidae
Source: Biodivers Data J. 2018 Dec 14;(6):e30842. doi: 10.3897/BDJ.6.e30842 (PMC6303285; doi:10.3897/BDJ.6.e30842)
Supplement: Supplementary material 43 — Distribution of Tmarus peruvianus Berland, 1913 [file bdj-06-e30842-s043.kml]

<?xml version="1.0" encoding="UTF-8"?>
<kml xmlns="http://earth.google.com/kml/2.2">
<Document>
<name></name>
<description><![CDATA[]]></description>

<Style id="1">
<LineStyle>
<width>1</width>
<color>ff0000ff</color>
</LineStyle>
<PolyStyle>
<fill>0</fill>
</PolyStyle>
</Style>

<Placemark>
<name>R Polygon</name>
<description><![CDATA[]]></description>
<styleUrl>#1</styleUrl>
<visibility>1</visibility>
<MultiGeometry>
<Polygon>
<outerBoundaryIs>
<LinearRing>
<coordinates>
-81,-5.18
-80.9936576080343,-5.18020133235281
-80.9873407546426,-5.18080451871692
-80.981074875564,-5.18180713027373
-80.9748852012819,-5.18320512986036
-80.9687966554302,-5.18499288822591
-80.962833754434,-5.18716320669839
-80.9570205087911,-5.18970734617134
-80.95138032639,-5.19261506229302
-80.9459359182544,-5.19587464671688
-80.9407092070945,-5.19947297424689
-80.9357212390314,-5.2033955556881
-80.9309920988518,-5.20762659618949
-80.9265408291342,-5.21214905884429
-80.9223853535708,-5.21694473329155
-80.918542404795,-5.22199430904288
-80.9150274570051,-5.22727745323895
-80.9118546636552,-5.23277289252273
-80.9090368004645,-5.23845849869981
-80.9065852139735,-5.24431137784081
-80.9045097758556,-5.25030796246717
-80.9028188431677,-5.25642410644906
-80.9015192246988,-5.26263518223331
-80.9006161535539,-5.2689161800099
-80.9001132660817,-5.27524180841763
-80.9000125872326,-5.28158659638348
-80.9003145224048,-5.28792499568568
-80.9010178558119,-5.29423148382733
-80.9021197553785,-5.30048066680652
-80.903615784144,-5.306647381369
-80.9054999181285,-5.31270679633174
-80.9077645705895,-5.31863451256931
-80.9104006225709,-5.32440666126058
-80.9133974596215,-5.33
-80.9167430145365,-5.33539200638661
-80.9204238159469,-5.34056096871377
-80.9244250425646,-5.34548607339453
-80.9287305828621,-5.35014748877063
-80.9333230999484,-5.35452644496758
-80.9381841013779,-5.35860530947428
-80.9432940136137,-5.36236765814298
-80.9486322608427,-5.3657983413235
-80.9541773478273,-5.36888354486549
-80.9599069464593,-5.37161084574321
-80.9657979856674,-5.37396926207859
-80.9718267443159,-5.37594929736145
-80.9779689467213,-5.37754297868854
-80.9841998604027,-5.37874388886764
-80.9904943956696,-5.37954719225731
-80.9968272066502,-5.37994965423832
-81.0031727933498,-5.37994965423832
-81.0095056043304,-5.37954719225731
-81.0158001395973,-5.37874388886764
-81.0220310532787,-5.37754297868854
-81.0281732556841,-5.37594929736145
-81.0342020143326,-5.37396926207859
-81.0400930535407,-5.37161084574321
-81.0458226521727,-5.36888354486549
-81.0513677391573,-5.3657983413235
-81.0567059863863,-5.36236765814298
-81.0618158986221,-5.35860530947428
-81.0666769000516,-5.35452644496758
-81.0712694171379,-5.35014748877063
-81.0755749574354,-5.34548607339453
-81.0795761840531,-5.34056096871377
-81.0832569854635,-5.33539200638661
-81.0866025403785,-5.33
-81.0895993774291,-5.32440666126058
-81.0922354294105,-5.31863451256931
-81.0945000818715,-5.31270679633174
-81.096384215856,-5.306647381369
-81.0978802446215,-5.30048066680652
-81.0989821441881,-5.29423148382733
-81.0996854775952,-5.28792499568568
-81.0999874127674,-5.28158659638348
-81.0998867339183,-5.27524180841763
-81.0993838464461,-5.2689161800099
-81.0984807753012,-5.26263518223331
-81.0971811568323,-5.25642410644906
-81.0954902241444,-5.25030796246717
-81.0934147860265,-5.24431137784081
-81.0909631995355,-5.23845849869981
-81.0881453363448,-5.23277289252273
-81.0849725429949,-5.22727745323895
-81.081457595205,-5.22199430904288
-81.0776146464292,-5.21694473329155
-81.0734591708658,-5.21214905884429
-81.0690079011482,-5.20762659618949
-81.0642787609686,-5.2033955556881
-81.0592907929055,-5.19947297424689
-81.0540640817456,-5.19587464671688
-81.04861967361,-5.19261506229302
-81.0429794912089,-5.18970734617134
-81.037166245566,-5.18716320669839
-81.0312033445698,-5.18499288822591
-81.0251147987181,-5.18320512986036
-81.018925124436,-5.18180713027373
-81.0126592453574,-5.18080451871692
-81.0063423919657,-5.18020133235281
-81,-5.18
</coordinates>
</LinearRing>
</outerBoundaryIs>
</Polygon>
</MultiGeometry>
</Placemark>
</Document>
</kml>
