# Supplementary material for: Species conservation profiles of a random sample of world spiders IV: Scytodidae to Zoropsidae
Source: Biodivers Data J. 2018 Dec 14;(6):e30842. doi: 10.3897/BDJ.6.e30842 (PMC6303285; doi:10.3897/BDJ.6.e30842)
Supplement: Supplementary material 44 — Distribution of Xysticus kalandadzei Mcheidze & Utochkin, 1971 [file bdj-06-e30842-s044.kml]

<?xml version="1.0" encoding="UTF-8"?>
<kml xmlns="http://earth.google.com/kml/2.2">
<Document>
<name></name>
<description><![CDATA[]]></description>

<Style id="1">
<LineStyle>
<width>1</width>
<color>ff0000ff</color>
</LineStyle>
<PolyStyle>
<fill>0</fill>
</PolyStyle>
</Style>

<Placemark>
<name>R Polygon</name>
<description><![CDATA[]]></description>
<styleUrl>#1</styleUrl>
<visibility>1</visibility>
<MultiGeometry>
<Polygon>
<outerBoundaryIs>
<LinearRing>
<coordinates>
44.654661,41.7556149
44.6610033919657,41.7554135676472
44.6673202453574,41.7548103812831
44.673586124436,41.7538077697263
44.6797757987181,41.7524097701396
44.6858643445698,41.7506220117741
44.691827245566,41.7484516933016
44.6976404912089,41.7459075538287
44.70328067361,41.742999837707
44.7087250817456,41.7397402532831
44.7139517929055,41.7361419257531
44.7189397609687,41.7322193443119
44.7236689011482,41.7279883038105
44.7281201708658,41.7234658411557
44.7322756464292,41.7186701667085
44.736118595205,41.7136205909571
44.739633542995,41.7083374467611
44.7428063363448,41.7028420074773
44.7456241995354,41.6971564013002
44.7480757860265,41.6913035221592
44.7501512241444,41.6853069375328
44.7518421568324,41.6791907935509
44.7531417753012,41.6729797177667
44.7540448464461,41.6666987199901
44.7545477339183,41.6603730915824
44.7546484127674,41.6540283036165
44.7543464775952,41.6476899043143
44.7536431441881,41.6413834161727
44.7525412446215,41.6351342331935
44.751045215856,41.628967518631
44.7491610818715,41.6229081036683
44.7468964294105,41.6169803874307
44.7442603774291,41.6112082387394
44.7412635403784,41.6056149
44.7379179854635,41.6002228936134
44.7342371840531,41.5950539312862
44.7302359574354,41.5901288266055
44.7259304171379,41.5854674112294
44.7213379000516,41.5810884550324
44.7164768986221,41.5770095905257
44.7113669863863,41.573247241857
44.7060287391573,41.5698165586765
44.7004836521727,41.5667313551345
44.6947540535407,41.5640040542568
44.6888630143326,41.5616456379214
44.6828342556841,41.5596656026386
44.6766920532787,41.5580719213115
44.6704611395973,41.5568710111324
44.6641666043304,41.5560677077427
44.6578337933498,41.5556652457617
44.6514882066502,41.5556652457617
44.6451553956696,41.5560677077427
44.6388608604027,41.5568710111324
44.6326299467213,41.5580719213115
44.6264877443159,41.5596656026386
44.6204589856674,41.5616456379214
44.6145679464593,41.5640040542568
44.6088383478273,41.5667313551345
44.6032932608427,41.5698165586765
44.5979550136137,41.573247241857
44.5928451013779,41.5770095905257
44.5879840999484,41.5810884550324
44.5833915828621,41.5854674112294
44.5790860425646,41.5901288266055
44.5750848159469,41.5950539312862
44.5714040145365,41.6002228936134
44.5680584596216,41.6056149
44.5650616225709,41.6112082387394
44.5624255705895,41.6169803874307
44.5601609181285,41.6229081036683
44.558276784144,41.628967518631
44.5567807553785,41.6351342331935
44.5556788558119,41.6413834161727
44.5549755224048,41.6476899043143
44.5546735872326,41.6540283036165
44.5547742660817,41.6603730915824
44.5552771535539,41.6666987199901
44.5561802246988,41.6729797177667
44.5574798431676,41.6791907935509
44.5591707758556,41.6853069375328
44.5612462139735,41.6913035221592
44.5636978004645,41.6971564013002
44.5665156636552,41.7028420074773
44.569688457005,41.7083374467611
44.573203404795,41.7136205909571
44.5770463535708,41.7186701667085
44.5812018291342,41.7234658411557
44.5856530988518,41.7279883038105
44.5903822390313,41.7322193443119
44.5953702070945,41.7361419257531
44.6005969182544,41.7397402532831
44.6060413263899,41.742999837707
44.6116815087911,41.7459075538287
44.617494754434,41.7484516933016
44.6234576554302,41.7506220117741
44.6295462012819,41.7524097701396
44.635735875564,41.7538077697263
44.6420017546426,41.7548103812831
44.6483186080343,41.7554135676472
44.654661,41.7556149
</coordinates>
</LinearRing>
</outerBoundaryIs>
</Polygon>
<Polygon>
<outerBoundaryIs>
<LinearRing>
<coordinates>
44.611667,41.789957
44.6180093919657,41.7897556676472
44.6243262453574,41.7891524812831
44.630592124436,41.7881498697263
44.6367817987181,41.7867518701396
44.6428703445698,41.7849641117741
44.648833245566,41.7827937933016
44.6546464912089,41.7802496538287
44.66028667361,41.777341937707
44.6657310817456,41.7740823532831
44.6709577929055,41.7704840257531
44.6759457609687,41.7665614443119
44.6806749011482,41.7623304038105
44.6851261708658,41.7578079411557
44.6892816464292,41.7530122667085
44.693124595205,41.7479626909571
44.696639542995,41.7426795467611
44.6998123363448,41.7371841074773
44.7026301995354,41.7314985013002
44.7050817860265,41.7256456221592
44.7071572241444,41.7196490375328
44.7088481568324,41.7135328935509
44.7101477753012,41.7073218177667
44.7110508464461,41.7010408199901
44.7115537339183,41.6947151915824
44.7116544127674,41.6883704036165
44.7113524775952,41.6820320043143
44.7106491441881,41.6757255161727
44.7095472446215,41.6694763331935
44.708051215856,41.663309618631
44.7061670818715,41.6572502036683
44.7039024294105,41.6513224874307
44.7012663774291,41.6455503387394
44.6982695403784,41.639957
44.6949239854635,41.6345649936134
44.6912431840531,41.6293960312862
44.6872419574354,41.6244709266055
44.6829364171379,41.6198095112294
44.6783439000516,41.6154305550324
44.6734828986221,41.6113516905257
44.6683729863863,41.607589341857
44.6630347391573,41.6041586586765
44.6574896521727,41.6010734551345
44.6517600535407,41.5983461542568
44.6458690143326,41.5959877379214
44.6398402556841,41.5940077026385
44.6336980532786,41.5924140213115
44.6274671395973,41.5912131111324
44.6211726043304,41.5904098077427
44.6148397933498,41.5900073457617
44.6084942066502,41.5900073457617
44.6021613956696,41.5904098077427
44.5958668604027,41.5912131111324
44.5896359467213,41.5924140213115
44.5834937443159,41.5940077026385
44.5774649856674,41.5959877379214
44.5715739464593,41.5983461542568
44.5658443478273,41.6010734551345
44.5602992608427,41.6041586586765
44.5549610136137,41.607589341857
44.5498511013779,41.6113516905257
44.5449900999484,41.6154305550324
44.5403975828621,41.6198095112294
44.5360920425646,41.6244709266055
44.5320908159469,41.6293960312862
44.5284100145365,41.6345649936134
44.5250644596216,41.639957
44.5220676225709,41.6455503387394
44.5194315705895,41.6513224874307
44.5171669181285,41.6572502036683
44.515282784144,41.663309618631
44.5137867553785,41.6694763331935
44.5126848558119,41.6757255161727
44.5119815224048,41.6820320043143
44.5116795872326,41.6883704036165
44.5117802660817,41.6947151915824
44.5122831535539,41.7010408199901
44.5131862246988,41.7073218177667
44.5144858431676,41.7135328935509
44.5161767758556,41.7196490375328
44.5182522139735,41.7256456221592
44.5207038004645,41.7314985013002
44.5235216636552,41.7371841074773
44.526694457005,41.7426795467611
44.530209404795,41.7479626909571
44.5340523535708,41.7530122667085
44.5382078291342,41.7578079411557
44.5426590988518,41.7623304038105
44.5473882390313,41.7665614443119
44.5523762070945,41.7704840257531
44.5576029182544,41.7740823532831
44.5630473263899,41.777341937707
44.5686875087911,41.7802496538287
44.574500754434,41.7827937933016
44.5804636554302,41.7849641117741
44.5865522012819,41.7867518701396
44.592741875564,41.7881498697263
44.5990077546426,41.7891524812831
44.6053246080343,41.7897556676472
44.611667,41.789957
</coordinates>
</LinearRing>
</outerBoundaryIs>
</Polygon>
<Polygon>
<outerBoundaryIs>
<LinearRing>
<coordinates>
44.894805,41.796751
44.9011473919657,41.7965496676472
44.9074642453574,41.7959464812831
44.913730124436,41.7949438697263
44.9199197987181,41.7935458701396
44.9260083445698,41.7917581117741
44.931971245566,41.7895877933016
44.9377844912089,41.7870436538287
44.94342467361,41.784135937707
44.9488690817456,41.7808763532831
44.9540957929055,41.7772780257531
44.9590837609687,41.7733554443119
44.9638129011482,41.7691244038105
44.9682641708658,41.7646019411557
44.9724196464292,41.7598062667085
44.976262595205,41.7547566909571
44.979777542995,41.7494735467611
44.9829503363448,41.7439781074773
44.9857681995354,41.7382925013002
44.9882197860265,41.7324396221592
44.9902952241444,41.7264430375328
44.9919861568324,41.7203268935509
44.9932857753012,41.7141158177667
44.9941888464461,41.7078348199901
44.9946917339183,41.7015091915824
44.9947924127674,41.6951644036165
44.9944904775952,41.6888260043143
44.9937871441881,41.6825195161727
44.9926852446215,41.6762703331935
44.991189215856,41.670103618631
44.9893050818715,41.6640442036683
44.9870404294105,41.6581164874307
44.9844043774291,41.6523443387394
44.9814075403784,41.646751
44.9780619854635,41.6413589936134
44.9743811840531,41.6361900312862
44.9703799574354,41.6312649266055
44.9660744171379,41.6266035112294
44.9614819000516,41.6222245550324
44.9566208986221,41.6181456905257
44.9515109863863,41.614383341857
44.9461727391573,41.6109526586765
44.9406276521727,41.6078674551345
44.9348980535407,41.6051401542568
44.9290070143326,41.6027817379214
44.9229782556841,41.6008017026385
44.9168360532787,41.5992080213115
44.9106051395973,41.5980071111324
44.9043106043304,41.5972038077427
44.8979777933498,41.5968013457617
44.8916322066502,41.5968013457617
44.8852993956696,41.5972038077427
44.8790048604027,41.5980071111324
44.8727739467213,41.5992080213115
44.8666317443159,41.6008017026385
44.8606029856674,41.6027817379214
44.8547119464593,41.6051401542568
44.8489823478273,41.6078674551345
44.8434372608427,41.6109526586765
44.8380990136137,41.614383341857
44.8329891013779,41.6181456905257
44.8281280999484,41.6222245550324
44.8235355828621,41.6266035112294
44.8192300425646,41.6312649266055
44.8152288159469,41.6361900312862
44.8115480145365,41.6413589936134
44.8082024596216,41.646751
44.8052056225709,41.6523443387394
44.8025695705895,41.6581164874307
44.8003049181285,41.6640442036683
44.798420784144,41.670103618631
44.7969247553785,41.6762703331935
44.7958228558119,41.6825195161727
44.7951195224048,41.6888260043143
44.7948175872326,41.6951644036165
44.7949182660817,41.7015091915824
44.7954211535539,41.7078348199901
44.7963242246988,41.7141158177667
44.7976238431676,41.7203268935509
44.7993147758556,41.7264430375328
44.8013902139735,41.7324396221592
44.8038418004645,41.7382925013002
44.8066596636552,41.7439781074773
44.809832457005,41.7494735467611
44.813347404795,41.7547566909571
44.8171903535708,41.7598062667085
44.8213458291342,41.7646019411557
44.8257970988518,41.7691244038105
44.8305262390313,41.7733554443119
44.8355142070945,41.7772780257531
44.8407409182544,41.7808763532831
44.8461853263899,41.784135937707
44.8518255087911,41.7870436538287
44.857638754434,41.7895877933016
44.8636016554302,41.7917581117741
44.8696902012819,41.7935458701396
44.875879875564,41.7949438697263
44.8821457546426,41.7959464812831
44.8884626080343,41.7965496676472
44.894805,41.796751
</coordinates>
</LinearRing>
</outerBoundaryIs>
</Polygon>
</MultiGeometry>
</Placemark>
</Document>
</kml>
