# Supplementary material for: Species conservation profiles of a random sample of world spiders IV: Scytodidae to Zoropsidae
Source: Biodivers Data J. 2018 Dec 14;(6):e30842. doi: 10.3897/BDJ.6.e30842 (PMC6303285; doi:10.3897/BDJ.6.e30842)
Supplement: Supplementary material 46 — Distribution of Longrita rastellata Platnick, 2002 [file bdj-06-e30842-s046.kml]

<?xml version="1.0" encoding="UTF-8"?>
<kml xmlns="http://earth.google.com/kml/2.2">
<Document>
<name></name>
<description><![CDATA[]]></description>

<Style id="1">
<LineStyle>
<width>1</width>
<color>ff0000ff</color>
</LineStyle>
<PolyStyle>
<fill>0</fill>
</PolyStyle>
</Style>

<Placemark>
<name>R Polygon</name>
<description><![CDATA[]]></description>
<styleUrl>#1</styleUrl>
<visibility>1</visibility>
<MultiGeometry>
<Polygon>
<outerBoundaryIs>
<LinearRing>
<coordinates>
125.35,-15.55
125.356342391966,-15.5502013323528
125.362659245357,-15.5508045187169
125.368925124436,-15.5518071302737
125.375114798718,-15.5532051298604
125.38120334457,-15.5549928882259
125.387166245566,-15.5571632066984
125.392979491209,-15.5597073461713
125.39861967361,-15.562615062293
125.404064081746,-15.5658746467169
125.409290792905,-15.5694729742469
125.414278760969,-15.5733955556881
125.419007901148,-15.5776265961895
125.423459170866,-15.5821490588443
125.427614646429,-15.5869447332915
125.431457595205,-15.5919943090429
125.434972542995,-15.597277453239
125.438145336345,-15.6027728925227
125.440963199535,-15.6084584986998
125.443414786027,-15.6143113778408
125.445490224144,-15.6203079624672
125.447181156832,-15.6264241064491
125.448480775301,-15.6326351822333
125.449383846446,-15.6389161800099
125.449886733918,-15.6452418084176
125.449987412767,-15.6515865963835
125.449685477595,-15.6579249956857
125.448982144188,-15.6642314838273
125.447880244621,-15.6704806668065
125.446384215856,-15.676647381369
125.444500081871,-15.6827067963317
125.44223542941,-15.6886345125693
125.439599377429,-15.6944066612606
125.436602540378,-15.7
125.433256985463,-15.7053920063866
125.429576184053,-15.7105609687138
125.425574957435,-15.7154860733945
125.421269417138,-15.7201474887706
125.416676900052,-15.7245264449676
125.411815898622,-15.7286053094743
125.406705986386,-15.732367658143
125.401367739157,-15.7357983413235
125.395822652173,-15.7388835448655
125.390093053541,-15.7416108457432
125.384202014333,-15.7439692620786
125.378173255684,-15.7459492973615
125.372031053279,-15.7475429786885
125.365800139597,-15.7487438888676
125.35950560433,-15.7495471922573
125.35317279335,-15.7499496542383
125.34682720665,-15.7499496542383
125.34049439567,-15.7495471922573
125.334199860403,-15.7487438888676
125.327968946721,-15.7475429786885
125.321826744316,-15.7459492973615
125.315797985667,-15.7439692620786
125.309906946459,-15.7416108457432
125.304177347827,-15.7388835448655
125.298632260843,-15.7357983413235
125.293294013614,-15.732367658143
125.288184101378,-15.7286053094743
125.283323099948,-15.7245264449676
125.278730582862,-15.7201474887706
125.274425042565,-15.7154860733945
125.270423815947,-15.7105609687138
125.266743014537,-15.7053920063866
125.263397459622,-15.7
125.260400622571,-15.6944066612606
125.25776457059,-15.6886345125693
125.255499918129,-15.6827067963317
125.253615784144,-15.676647381369
125.252119755379,-15.6704806668065
125.251017855812,-15.6642314838273
125.250314522405,-15.6579249956857
125.250012587233,-15.6515865963835
125.250113266082,-15.6452418084176
125.250616153554,-15.6389161800099
125.251519224699,-15.6326351822333
125.252818843168,-15.6264241064491
125.254509775856,-15.6203079624672
125.256585213973,-15.6143113778408
125.259036800465,-15.6084584986998
125.261854663655,-15.6027728925227
125.265027457005,-15.597277453239
125.268542404795,-15.5919943090429
125.272385353571,-15.5869447332915
125.276540829134,-15.5821490588443
125.280992098852,-15.5776265961895
125.285721239031,-15.5733955556881
125.290709207095,-15.5694729742469
125.295935918254,-15.5658746467169
125.30138032639,-15.562615062293
125.307020508791,-15.5597073461713
125.312833754434,-15.5571632066984
125.31879665543,-15.5549928882259
125.324885201282,-15.5532051298604
125.331074875564,-15.5518071302737
125.337340754643,-15.5508045187169
125.343657608034,-15.5502013323528
125.35,-15.55
</coordinates>
</LinearRing>
</outerBoundaryIs>
</Polygon>
<Polygon>
<outerBoundaryIs>
<LinearRing>
<coordinates>
144.83,-16.75
144.836342391966,-16.7502013323528
144.842659245357,-16.7508045187169
144.848925124436,-16.7518071302737
144.855114798718,-16.7532051298604
144.86120334457,-16.7549928882259
144.867166245566,-16.7571632066984
144.872979491209,-16.7597073461713
144.87861967361,-16.762615062293
144.884064081746,-16.7658746467169
144.889290792905,-16.7694729742469
144.894278760969,-16.7733955556881
144.899007901148,-16.7776265961895
144.903459170866,-16.7821490588443
144.907614646429,-16.7869447332915
144.911457595205,-16.7919943090429
144.914972542995,-16.797277453239
144.918145336345,-16.8027728925227
144.920963199535,-16.8084584986998
144.923414786027,-16.8143113778408
144.925490224144,-16.8203079624672
144.927181156832,-16.8264241064491
144.928480775301,-16.8326351822333
144.929383846446,-16.8389161800099
144.929886733918,-16.8452418084176
144.929987412767,-16.8515865963835
144.929685477595,-16.8579249956857
144.928982144188,-16.8642314838273
144.927880244621,-16.8704806668065
144.926384215856,-16.876647381369
144.924500081871,-16.8827067963317
144.92223542941,-16.8886345125693
144.919599377429,-16.8944066612606
144.916602540378,-16.9
144.913256985463,-16.9053920063866
144.909576184053,-16.9105609687138
144.905574957435,-16.9154860733945
144.901269417138,-16.9201474887706
144.896676900052,-16.9245264449676
144.891815898622,-16.9286053094743
144.886705986386,-16.932367658143
144.881367739157,-16.9357983413235
144.875822652173,-16.9388835448655
144.870093053541,-16.9416108457432
144.864202014333,-16.9439692620786
144.858173255684,-16.9459492973615
144.852031053279,-16.9475429786885
144.845800139597,-16.9487438888676
144.83950560433,-16.9495471922573
144.83317279335,-16.9499496542383
144.82682720665,-16.9499496542383
144.82049439567,-16.9495471922573
144.814199860403,-16.9487438888676
144.807968946721,-16.9475429786885
144.801826744316,-16.9459492973615
144.795797985667,-16.9439692620786
144.789906946459,-16.9416108457432
144.784177347827,-16.9388835448655
144.778632260843,-16.9357983413235
144.773294013614,-16.932367658143
144.768184101378,-16.9286053094743
144.763323099948,-16.9245264449676
144.758730582862,-16.9201474887706
144.754425042565,-16.9154860733945
144.750423815947,-16.9105609687138
144.746743014537,-16.9053920063866
144.743397459622,-16.9
144.740400622571,-16.8944066612606
144.73776457059,-16.8886345125693
144.735499918129,-16.8827067963317
144.733615784144,-16.876647381369
144.732119755379,-16.8704806668065
144.731017855812,-16.8642314838273
144.730314522405,-16.8579249956857
144.730012587233,-16.8515865963835
144.730113266082,-16.8452418084176
144.730616153554,-16.8389161800099
144.731519224699,-16.8326351822333
144.732818843168,-16.8264241064491
144.734509775856,-16.8203079624672
144.736585213974,-16.8143113778408
144.739036800465,-16.8084584986998
144.741854663655,-16.8027728925227
144.745027457005,-16.797277453239
144.748542404795,-16.7919943090429
144.752385353571,-16.7869447332915
144.756540829134,-16.7821490588443
144.760992098852,-16.7776265961895
144.765721239031,-16.7733955556881
144.770709207095,-16.7694729742469
144.775935918254,-16.7658746467169
144.78138032639,-16.762615062293
144.787020508791,-16.7597073461713
144.792833754434,-16.7571632066984
144.79879665543,-16.7549928882259
144.804885201282,-16.7532051298604
144.811074875564,-16.7518071302737
144.817340754643,-16.7508045187169
144.823657608034,-16.7502013323528
144.83,-16.75
</coordinates>
</LinearRing>
</outerBoundaryIs>
</Polygon>
</MultiGeometry>
</Placemark>
</Document>
</kml>
