# Supplementary material for: Species conservation profiles of a random sample of world spiders IV: Scytodidae to Zoropsidae
Source: Biodivers Data J. 2018 Dec 14;(6):e30842. doi: 10.3897/BDJ.6.e30842 (PMC6303285; doi:10.3897/BDJ.6.e30842)
Supplement: Supplementary material 47 — Distribution of Cavasteron guttulatum Baehr & Jocqué, 2000 [file bdj-06-e30842-s047.kml]

<?xml version="1.0" encoding="UTF-8"?>
<kml xmlns="http://earth.google.com/kml/2.2">
<Document>
<name></name>
<description><![CDATA[]]></description>

<Style id="1">
<LineStyle>
<width>1</width>
<color>ff0000ff</color>
</LineStyle>
<PolyStyle>
<fill>0</fill>
</PolyStyle>
</Style>

<Placemark>
<name>R Polygon</name>
<description><![CDATA[]]></description>
<styleUrl>#1</styleUrl>
<visibility>1</visibility>
<MultiGeometry>
<Polygon>
<outerBoundaryIs>
<LinearRing>
<coordinates>
134.15,-29.08
134.156342391966,-29.0802013323528
134.162659245357,-29.0808045187169
134.168925124436,-29.0818071302737
134.175114798718,-29.0832051298604
134.18120334457,-29.0849928882259
134.187166245566,-29.0871632066984
134.192979491209,-29.0897073461713
134.19861967361,-29.092615062293
134.204064081746,-29.0958746467169
134.209290792905,-29.0994729742469
134.214278760969,-29.1033955556881
134.219007901148,-29.1076265961895
134.223459170866,-29.1121490588443
134.227614646429,-29.1169447332915
134.231457595205,-29.1219943090429
134.234972542995,-29.1272774532389
134.238145336345,-29.1327728925227
134.240963199535,-29.1384584986998
134.243414786027,-29.1443113778408
134.245490224144,-29.1503079624672
134.247181156832,-29.1564241064491
134.248480775301,-29.1626351822333
134.249383846446,-29.1689161800099
134.249886733918,-29.1752418084176
134.249987412767,-29.1815865963835
134.249685477595,-29.1879249956857
134.248982144188,-29.1942314838273
134.247880244621,-29.2004806668065
134.246384215856,-29.206647381369
134.244500081871,-29.2127067963317
134.24223542941,-29.2186345125693
134.239599377429,-29.2244066612606
134.236602540378,-29.23
134.233256985463,-29.2353920063866
134.229576184053,-29.2405609687138
134.225574957435,-29.2454860733945
134.221269417138,-29.2501474887706
134.216676900052,-29.2545264449676
134.211815898622,-29.2586053094743
134.206705986386,-29.262367658143
134.201367739157,-29.2657983413235
134.195822652173,-29.2688835448655
134.190093053541,-29.2716108457432
134.184202014333,-29.2739692620786
134.178173255684,-29.2759492973614
134.172031053279,-29.2775429786885
134.165800139597,-29.2787438888676
134.15950560433,-29.2795471922573
134.15317279335,-29.2799496542383
134.14682720665,-29.2799496542383
134.14049439567,-29.2795471922573
134.134199860403,-29.2787438888676
134.127968946721,-29.2775429786885
134.121826744316,-29.2759492973614
134.115797985667,-29.2739692620786
134.109906946459,-29.2716108457432
134.104177347827,-29.2688835448655
134.098632260843,-29.2657983413235
134.093294013614,-29.262367658143
134.088184101378,-29.2586053094743
134.083323099948,-29.2545264449676
134.078730582862,-29.2501474887706
134.074425042565,-29.2454860733945
134.070423815947,-29.2405609687138
134.066743014537,-29.2353920063866
134.063397459622,-29.23
134.060400622571,-29.2244066612606
134.05776457059,-29.2186345125693
134.055499918129,-29.2127067963317
134.053615784144,-29.206647381369
134.052119755379,-29.2004806668065
134.051017855812,-29.1942314838273
134.050314522405,-29.1879249956857
134.050012587233,-29.1815865963835
134.050113266082,-29.1752418084176
134.050616153554,-29.1689161800099
134.051519224699,-29.1626351822333
134.052818843168,-29.1564241064491
134.054509775856,-29.1503079624672
134.056585213974,-29.1443113778408
134.059036800465,-29.1384584986998
134.061854663655,-29.1327728925227
134.065027457005,-29.1272774532389
134.068542404795,-29.1219943090429
134.072385353571,-29.1169447332915
134.076540829134,-29.1121490588443
134.080992098852,-29.1076265961895
134.085721239031,-29.1033955556881
134.090709207095,-29.0994729742469
134.095935918254,-29.0958746467169
134.10138032639,-29.092615062293
134.107020508791,-29.0897073461713
134.112833754434,-29.0871632066984
134.11879665543,-29.0849928882259
134.124885201282,-29.0832051298604
134.131074875564,-29.0818071302737
134.137340754643,-29.0808045187169
134.143657608034,-29.0802013323528
134.15,-29.08
</coordinates>
</LinearRing>
</outerBoundaryIs>
</Polygon>
<Polygon>
<outerBoundaryIs>
<LinearRing>
<coordinates>
130.05,-29.93
130.056342391966,-29.9302013323528
130.062659245357,-29.9308045187169
130.068925124436,-29.9318071302737
130.075114798718,-29.9332051298604
130.08120334457,-29.9349928882259
130.087166245566,-29.9371632066984
130.092979491209,-29.9397073461713
130.09861967361,-29.942615062293
130.104064081746,-29.9458746467169
130.109290792905,-29.9494729742469
130.114278760969,-29.9533955556881
130.119007901148,-29.9576265961895
130.123459170866,-29.9621490588443
130.127614646429,-29.9669447332915
130.131457595205,-29.9719943090429
130.134972542995,-29.977277453239
130.138145336345,-29.9827728925227
130.140963199535,-29.9884584986998
130.143414786027,-29.9943113778408
130.145490224144,-30.0003079624672
130.147181156832,-30.0064241064491
130.148480775301,-30.0126351822333
130.149383846446,-30.0189161800099
130.149886733918,-30.0252418084176
130.149987412767,-30.0315865963835
130.149685477595,-30.0379249956857
130.148982144188,-30.0442314838273
130.147880244621,-30.0504806668065
130.146384215856,-30.056647381369
130.144500081871,-30.0627067963317
130.14223542941,-30.0686345125693
130.139599377429,-30.0744066612606
130.136602540378,-30.08
130.133256985463,-30.0853920063866
130.129576184053,-30.0905609687138
130.125574957435,-30.0954860733945
130.121269417138,-30.1001474887706
130.116676900052,-30.1045264449676
130.111815898622,-30.1086053094743
130.106705986386,-30.112367658143
130.101367739157,-30.1157983413235
130.095822652173,-30.1188835448655
130.090093053541,-30.1216108457432
130.084202014333,-30.1239692620786
130.078173255684,-30.1259492973615
130.072031053279,-30.1275429786885
130.065800139597,-30.1287438888676
130.05950560433,-30.1295471922573
130.05317279335,-30.1299496542383
130.04682720665,-30.1299496542383
130.04049439567,-30.1295471922573
130.034199860403,-30.1287438888676
130.027968946721,-30.1275429786885
130.021826744316,-30.1259492973615
130.015797985667,-30.1239692620786
130.009906946459,-30.1216108457432
130.004177347827,-30.1188835448655
129.998632260843,-30.1157983413235
129.993294013614,-30.112367658143
129.988184101378,-30.1086053094743
129.983323099948,-30.1045264449676
129.978730582862,-30.1001474887706
129.974425042565,-30.0954860733945
129.970423815947,-30.0905609687138
129.966743014537,-30.0853920063866
129.963397459622,-30.08
129.960400622571,-30.0744066612606
129.95776457059,-30.0686345125693
129.955499918129,-30.0627067963317
129.953615784144,-30.056647381369
129.952119755379,-30.0504806668065
129.951017855812,-30.0442314838273
129.950314522405,-30.0379249956857
129.950012587233,-30.0315865963835
129.950113266082,-30.0252418084176
129.950616153554,-30.0189161800099
129.951519224699,-30.0126351822333
129.952818843168,-30.0064241064491
129.954509775856,-30.0003079624672
129.956585213974,-29.9943113778408
129.959036800465,-29.9884584986998
129.961854663655,-29.9827728925227
129.965027457005,-29.977277453239
129.968542404795,-29.9719943090429
129.972385353571,-29.9669447332915
129.976540829134,-29.9621490588443
129.980992098852,-29.9576265961895
129.985721239031,-29.9533955556881
129.990709207095,-29.9494729742469
129.995935918254,-29.9458746467169
130.00138032639,-29.942615062293
130.007020508791,-29.9397073461713
130.012833754434,-29.9371632066984
130.01879665543,-29.9349928882259
130.024885201282,-29.9332051298604
130.031074875564,-29.9318071302737
130.037340754643,-29.9308045187169
130.043657608034,-29.9302013323528
130.05,-29.93
</coordinates>
</LinearRing>
</outerBoundaryIs>
</Polygon>
<Polygon>
<outerBoundaryIs>
<LinearRing>
<coordinates>
134.25,-29.07
134.256342391966,-29.0702013323528
134.262659245357,-29.0708045187169
134.268925124436,-29.0718071302737
134.275114798718,-29.0732051298604
134.28120334457,-29.0749928882259
134.287166245566,-29.0771632066984
134.292979491209,-29.0797073461713
134.29861967361,-29.082615062293
134.304064081746,-29.0858746467169
134.309290792905,-29.0894729742469
134.314278760969,-29.0933955556881
134.319007901148,-29.0976265961895
134.323459170866,-29.1021490588443
134.327614646429,-29.1069447332915
134.331457595205,-29.1119943090429
134.334972542995,-29.117277453239
134.338145336345,-29.1227728925227
134.340963199535,-29.1284584986998
134.343414786026,-29.1343113778408
134.345490224144,-29.1403079624672
134.347181156832,-29.1464241064491
134.348480775301,-29.1526351822333
134.349383846446,-29.1589161800099
134.349886733918,-29.1652418084176
134.349987412767,-29.1715865963835
134.349685477595,-29.1779249956857
134.348982144188,-29.1842314838273
134.347880244621,-29.1904806668065
134.346384215856,-29.196647381369
134.344500081871,-29.2027067963317
134.34223542941,-29.2086345125693
134.339599377429,-29.2144066612606
134.336602540378,-29.22
134.333256985463,-29.2253920063866
134.329576184053,-29.2305609687138
134.325574957435,-29.2354860733945
134.321269417138,-29.2401474887706
134.316676900052,-29.2445264449676
134.311815898622,-29.2486053094743
134.306705986386,-29.252367658143
134.301367739157,-29.2557983413235
134.295822652173,-29.2588835448655
134.290093053541,-29.2616108457432
134.284202014333,-29.2639692620786
134.278173255684,-29.2659492973615
134.272031053279,-29.2675429786885
134.265800139597,-29.2687438888676
134.25950560433,-29.2695471922573
134.25317279335,-29.2699496542383
134.24682720665,-29.2699496542383
134.24049439567,-29.2695471922573
134.234199860403,-29.2687438888676
134.227968946721,-29.2675429786885
134.221826744316,-29.2659492973615
134.215797985667,-29.2639692620786
134.209906946459,-29.2616108457432
134.204177347827,-29.2588835448655
134.198632260843,-29.2557983413235
134.193294013614,-29.252367658143
134.188184101378,-29.2486053094743
134.183323099948,-29.2445264449676
134.178730582862,-29.2401474887706
134.174425042565,-29.2354860733945
134.170423815947,-29.2305609687138
134.166743014537,-29.2253920063866
134.163397459622,-29.22
134.160400622571,-29.2144066612606
134.15776457059,-29.2086345125693
134.155499918129,-29.2027067963317
134.153615784144,-29.196647381369
134.152119755379,-29.1904806668065
134.151017855812,-29.1842314838273
134.150314522405,-29.1779249956857
134.150012587233,-29.1715865963835
134.150113266082,-29.1652418084176
134.150616153554,-29.1589161800099
134.151519224699,-29.1526351822333
134.152818843168,-29.1464241064491
134.154509775856,-29.1403079624672
134.156585213974,-29.1343113778408
134.159036800465,-29.1284584986998
134.161854663655,-29.1227728925227
134.165027457005,-29.117277453239
134.168542404795,-29.1119943090429
134.172385353571,-29.1069447332915
134.176540829134,-29.1021490588443
134.180992098852,-29.0976265961895
134.185721239031,-29.0933955556881
134.190709207095,-29.0894729742469
134.195935918254,-29.0858746467169
134.20138032639,-29.082615062293
134.207020508791,-29.0797073461713
134.212833754434,-29.0771632066984
134.21879665543,-29.0749928882259
134.224885201282,-29.0732051298604
134.231074875564,-29.0718071302737
134.237340754643,-29.0708045187169
134.243657608034,-29.0702013323528
134.25,-29.07
</coordinates>
</LinearRing>
</outerBoundaryIs>
</Polygon>
</MultiGeometry>
</Placemark>
</Document>
</kml>
