# Supplementary material for: Species conservation profiles of a random sample of world spiders IV: Scytodidae to Zoropsidae
Source: Biodivers Data J. 2018 Dec 14;(6):e30842. doi: 10.3897/BDJ.6.e30842 (PMC6303285; doi:10.3897/BDJ.6.e30842)
Supplement: Supplementary material 48 — Distribution of Storena gujaratensis Tikader & Patel, 1975 [file bdj-06-e30842-s048.kml]

<?xml version="1.0" encoding="UTF-8"?>
<kml xmlns="http://earth.google.com/kml/2.2">
<Document>
<name></name>
<description><![CDATA[]]></description>

<Style id="1">
<LineStyle>
<width>1</width>
<color>ff0000ff</color>
</LineStyle>
<PolyStyle>
<fill>0</fill>
</PolyStyle>
</Style>

<Placemark>
<name>R Polygon</name>
<description><![CDATA[]]></description>
<styleUrl>#1</styleUrl>
<visibility>1</visibility>
<MultiGeometry>
<Polygon>
<outerBoundaryIs>
<LinearRing>
<coordinates>
72.98,22.58
72.9863423919657,22.5797986676472
72.9926592453574,22.5791954812831
72.998925124436,22.5781928697263
73.0051147987181,22.5767948701396
73.0112033445699,22.5750071117741
73.017166245566,22.5728367933016
73.0229794912089,22.5702926538287
73.0286196736101,22.567384937707
73.0340640817456,22.5641253532831
73.0392907929055,22.5605270257531
73.0442787609687,22.5566044443119
73.0490079011482,22.5523734038105
73.0534591708658,22.5478509411557
73.0576146464292,22.5430552667085
73.061457595205,22.5380056909571
73.064972542995,22.5327225467611
73.0681453363448,22.5272271074773
73.0709631995355,22.5215415013002
73.0734147860265,22.5156886221592
73.0754902241444,22.5096920375328
73.0771811568324,22.5035758935509
73.0784807753012,22.4973648177667
73.0793838464461,22.4910838199901
73.0798867339183,22.4847581915824
73.0799874127674,22.4784134036165
73.0796854775952,22.4720750043143
73.0789821441881,22.4657685161727
73.0778802446215,22.4595193331935
73.076384215856,22.453352618631
73.0745000818715,22.4472932036683
73.0722354294105,22.4413654874307
73.0695993774291,22.4355933387394
73.0666025403785,22.43
73.0632569854635,22.4246079936134
73.0595761840531,22.4194390312862
73.0555749574354,22.4145139266055
73.0512694171379,22.4098525112294
73.0466769000516,22.4054735550324
73.0418158986221,22.4013946905257
73.0367059863863,22.397632341857
73.0313677391573,22.3942016586765
73.0258226521727,22.3911164551345
73.0200930535407,22.3883891542568
73.0142020143326,22.3860307379214
73.0081732556841,22.3840507026386
73.0020310532787,22.3824570213115
72.9958001395973,22.3812561111324
72.9895056043304,22.3804528077427
72.9831727933498,22.3800503457617
72.9768272066502,22.3800503457617
72.9704943956696,22.3804528077427
72.9641998604027,22.3812561111324
72.9579689467214,22.3824570213115
72.9518267443159,22.3840507026386
72.9457979856674,22.3860307379214
72.9399069464593,22.3883891542568
72.9341773478273,22.3911164551345
72.9286322608427,22.3942016586765
72.9232940136137,22.397632341857
72.9181841013779,22.4013946905257
72.9133230999484,22.4054735550324
72.9087305828621,22.4098525112294
72.9044250425646,22.4145139266055
72.9004238159469,22.4194390312862
72.8967430145365,22.4246079936134
72.8933974596216,22.43
72.8904006225709,22.4355933387394
72.8877645705895,22.4413654874307
72.8854999181285,22.4472932036683
72.883615784144,22.453352618631
72.8821197553785,22.4595193331935
72.8810178558119,22.4657685161727
72.8803145224048,22.4720750043143
72.8800125872326,22.4784134036165
72.8801132660817,22.4847581915824
72.8806161535539,22.4910838199901
72.8815192246988,22.4973648177667
72.8828188431677,22.5035758935509
72.8845097758556,22.5096920375328
72.8865852139735,22.5156886221592
72.8890368004646,22.5215415013002
72.8918546636553,22.5272271074773
72.8950274570051,22.5327225467611
72.898542404795,22.5380056909571
72.9023853535708,22.5430552667085
72.9065408291342,22.5478509411557
72.9109920988518,22.5523734038105
72.9157212390314,22.5566044443119
72.9207092070945,22.5605270257531
72.9259359182544,22.5641253532831
72.93138032639,22.567384937707
72.9370205087911,22.5702926538287
72.942833754434,22.5728367933016
72.9487966554302,22.5750071117741
72.9548852012819,22.5767948701396
72.961074875564,22.5781928697263
72.9673407546426,22.5791954812831
72.9736576080343,22.5797986676472
72.98,22.58
</coordinates>
</LinearRing>
</outerBoundaryIs>
</Polygon>
</MultiGeometry>
</Placemark>
</Document>
</kml>
