# Supplementary material for: Species conservation profiles of a random sample of world spiders IV: Scytodidae to Zoropsidae
Source: Biodivers Data J. 2018 Dec 14;(6):e30842. doi: 10.3897/BDJ.6.e30842 (PMC6303285; doi:10.3897/BDJ.6.e30842)
Supplement: Supplementary material 49 — Distribution of Zodarion sytchevskajae (Nenilin & Fet, 1985) [file bdj-06-e30842-s049.kml]

<?xml version="1.0" encoding="UTF-8"?>
<kml xmlns="http://earth.google.com/kml/2.2">
<Document>
<name></name>
<description><![CDATA[]]></description>

<Style id="1">
<LineStyle>
<width>1</width>
<color>ff0000ff</color>
</LineStyle>
<PolyStyle>
<fill>0</fill>
</PolyStyle>
</Style>

<Placemark>
<name>R Polygon</name>
<description><![CDATA[]]></description>
<styleUrl>#1</styleUrl>
<visibility>1</visibility>
<MultiGeometry>
<Polygon>
<outerBoundaryIs>
<LinearRing>
<coordinates>
63.25,38.75
63.2563423919657,38.7497986676472
63.2626592453574,38.7491954812831
63.268925124436,38.7481928697263
63.2751147987181,38.7467948701396
63.2812033445698,38.7450071117741
63.287166245566,38.7428367933016
63.2929794912089,38.7402926538287
63.29861967361,38.737384937707
63.3040640817456,38.7341253532831
63.3092907929055,38.7305270257531
63.3142787609687,38.7266044443119
63.3190079011482,38.7223734038105
63.3234591708658,38.7178509411557
63.3276146464292,38.7130552667085
63.331457595205,38.7080056909571
63.334972542995,38.7027225467611
63.3381453363448,38.6972271074773
63.3409631995355,38.6915415013002
63.3434147860265,38.6856886221592
63.3454902241444,38.6796920375328
63.3471811568324,38.6735758935509
63.3484807753012,38.6673648177667
63.3493838464461,38.6610838199901
63.3498867339183,38.6547581915824
63.3499874127674,38.6484134036165
63.3496854775952,38.6420750043143
63.3489821441881,38.6357685161727
63.3478802446215,38.6295193331935
63.346384215856,38.623352618631
63.3445000818715,38.6172932036683
63.3422354294105,38.6113654874307
63.3395993774291,38.6055933387394
63.3366025403784,38.6
63.3332569854635,38.5946079936134
63.3295761840531,38.5894390312862
63.3255749574354,38.5845139266055
63.3212694171379,38.5798525112294
63.3166769000516,38.5754735550324
63.3118158986221,38.5713946905257
63.3067059863863,38.567632341857
63.3013677391573,38.5642016586765
63.2958226521727,38.5611164551345
63.2900930535407,38.5583891542568
63.2842020143326,38.5560307379214
63.2781732556841,38.5540507026385
63.2720310532787,38.5524570213115
63.2658001395973,38.5512561111324
63.2595056043304,38.5504528077427
63.2531727933498,38.5500503457617
63.2468272066502,38.5500503457617
63.2404943956696,38.5504528077427
63.2341998604027,38.5512561111324
63.2279689467213,38.5524570213115
63.2218267443159,38.5540507026385
63.2157979856674,38.5560307379214
63.2099069464593,38.5583891542568
63.2041773478273,38.5611164551345
63.1986322608427,38.5642016586765
63.1932940136137,38.567632341857
63.1881841013779,38.5713946905257
63.1833230999484,38.5754735550324
63.1787305828621,38.5798525112294
63.1744250425646,38.5845139266055
63.1704238159469,38.5894390312862
63.1667430145365,38.5946079936134
63.1633974596216,38.6
63.1604006225709,38.6055933387394
63.1577645705895,38.6113654874307
63.1554999181285,38.6172932036683
63.153615784144,38.623352618631
63.1521197553785,38.6295193331935
63.1510178558119,38.6357685161727
63.1503145224048,38.6420750043143
63.1500125872326,38.6484134036165
63.1501132660817,38.6547581915824
63.1506161535539,38.6610838199901
63.1515192246988,38.6673648177667
63.1528188431676,38.6735758935509
63.1545097758556,38.6796920375328
63.1565852139735,38.6856886221592
63.1590368004645,38.6915415013002
63.1618546636552,38.6972271074773
63.165027457005,38.7027225467611
63.168542404795,38.7080056909571
63.1723853535708,38.7130552667085
63.1765408291342,38.7178509411557
63.1809920988518,38.7223734038105
63.1857212390313,38.7266044443119
63.1907092070945,38.7305270257531
63.1959359182544,38.7341253532831
63.20138032639,38.737384937707
63.2070205087911,38.7402926538287
63.212833754434,38.7428367933016
63.2187966554302,38.7450071117741
63.2248852012819,38.7467948701396
63.231074875564,38.7481928697263
63.2373407546426,38.7491954812831
63.2436576080343,38.7497986676472
63.25,38.75
</coordinates>
</LinearRing>
</outerBoundaryIs>
</Polygon>
<Polygon>
<outerBoundaryIs>
<LinearRing>
<coordinates>
59,37.73333333
59.0063423919657,37.7331319976472
59.0126592453574,37.7325288112831
59.018925124436,37.7315261997263
59.0251147987181,37.7301282001396
59.0312033445698,37.7283404417741
59.037166245566,37.7261701233016
59.0429794912089,37.7236259838287
59.04861967361,37.720718267707
59.0540640817456,37.7174586832831
59.0592907929055,37.7138603557531
59.0642787609687,37.7099377743119
59.0690079011482,37.7057067338105
59.0734591708658,37.7011842711557
59.0776146464292,37.6963885967085
59.081457595205,37.6913390209571
59.084972542995,37.6860558767611
59.0881453363448,37.6805604374773
59.0909631995355,37.6748748313002
59.0934147860265,37.6690219521592
59.0954902241444,37.6630253675328
59.0971811568324,37.6569092235509
59.0984807753012,37.6506981477667
59.0993838464461,37.6444171499901
59.0998867339183,37.6380915215824
59.0999874127674,37.6317467336165
59.0996854775952,37.6254083343143
59.0989821441881,37.6191018461727
59.0978802446215,37.6128526631935
59.096384215856,37.606685948631
59.0945000818715,37.6006265336683
59.0922354294105,37.5946988174307
59.0895993774291,37.5889266687394
59.0866025403784,37.58333333
59.0832569854635,37.5779413236134
59.0795761840531,37.5727723612862
59.0755749574354,37.5678472566055
59.0712694171379,37.5631858412294
59.0666769000516,37.5588068850324
59.0618158986221,37.5547280205257
59.0567059863863,37.550965671857
59.0513677391573,37.5475349886765
59.0458226521727,37.5444497851345
59.0400930535407,37.5417224842568
59.0342020143326,37.5393640679214
59.0281732556841,37.5373840326385
59.0220310532787,37.5357903513115
59.0158001395973,37.5345894411324
59.0095056043304,37.5337861377427
59.0031727933498,37.5333836757617
58.9968272066502,37.5333836757617
58.9904943956696,37.5337861377427
58.9841998604027,37.5345894411324
58.9779689467213,37.5357903513115
58.9718267443159,37.5373840326385
58.9657979856674,37.5393640679214
58.9599069464593,37.5417224842568
58.9541773478273,37.5444497851345
58.9486322608427,37.5475349886765
58.9432940136137,37.550965671857
58.9381841013779,37.5547280205257
58.9333230999484,37.5588068850324
58.9287305828621,37.5631858412294
58.9244250425646,37.5678472566055
58.9204238159469,37.5727723612862
58.9167430145365,37.5779413236134
58.9133974596216,37.58333333
58.9104006225709,37.5889266687394
58.9077645705895,37.5946988174307
58.9054999181285,37.6006265336683
58.903615784144,37.606685948631
58.9021197553785,37.6128526631935
58.9010178558119,37.6191018461727
58.9003145224048,37.6254083343143
58.9000125872326,37.6317467336165
58.9001132660817,37.6380915215824
58.9006161535539,37.6444171499901
58.9015192246988,37.6506981477667
58.9028188431676,37.6569092235509
58.9045097758556,37.6630253675328
58.9065852139735,37.6690219521592
58.9090368004645,37.6748748313002
58.9118546636552,37.6805604374773
58.915027457005,37.6860558767611
58.918542404795,37.6913390209571
58.9223853535708,37.6963885967085
58.9265408291342,37.7011842711557
58.9309920988518,37.7057067338105
58.9357212390313,37.7099377743119
58.9407092070945,37.7138603557531
58.9459359182544,37.7174586832831
58.95138032639,37.720718267707
58.9570205087911,37.7236259838287
58.962833754434,37.7261701233016
58.9687966554302,37.7283404417741
58.9748852012819,37.7301282001396
58.981074875564,37.7315261997263
58.9873407546426,37.7325288112831
58.9936576080343,37.7331319976472
59,37.73333333
</coordinates>
</LinearRing>
</outerBoundaryIs>
</Polygon>
<Polygon>
<outerBoundaryIs>
<LinearRing>
<coordinates>
61.85,35.925
61.8563423919657,35.9247986676472
61.8626592453574,35.9241954812831
61.868925124436,35.9231928697263
61.8751147987181,35.9217948701396
61.8812033445698,35.9200071117741
61.887166245566,35.9178367933016
61.8929794912089,35.9152926538287
61.89861967361,35.912384937707
61.9040640817456,35.9091253532831
61.9092907929055,35.9055270257531
61.9142787609687,35.9016044443119
61.9190079011482,35.8973734038105
61.9234591708658,35.8928509411557
61.9276146464292,35.8880552667085
61.931457595205,35.8830056909571
61.934972542995,35.8777225467611
61.9381453363448,35.8722271074773
61.9409631995355,35.8665415013002
61.9434147860265,35.8606886221592
61.9454902241444,35.8546920375328
61.9471811568324,35.8485758935509
61.9484807753012,35.8423648177667
61.9493838464461,35.8360838199901
61.9498867339183,35.8297581915824
61.9499874127674,35.8234134036165
61.9496854775952,35.8170750043143
61.9489821441881,35.8107685161727
61.9478802446215,35.8045193331935
61.946384215856,35.798352618631
61.9445000818715,35.7922932036683
61.9422354294105,35.7863654874307
61.9395993774291,35.7805933387394
61.9366025403784,35.775
61.9332569854635,35.7696079936134
61.9295761840531,35.7644390312862
61.9255749574354,35.7595139266055
61.9212694171379,35.7548525112294
61.9166769000516,35.7504735550324
61.9118158986221,35.7463946905257
61.9067059863863,35.742632341857
61.9013677391573,35.7392016586765
61.8958226521727,35.7361164551345
61.8900930535407,35.7333891542568
61.8842020143326,35.7310307379214
61.8781732556841,35.7290507026386
61.8720310532787,35.7274570213115
61.8658001395973,35.7262561111324
61.8595056043304,35.7254528077427
61.8531727933498,35.7250503457617
61.8468272066502,35.7250503457617
61.8404943956696,35.7254528077427
61.8341998604027,35.7262561111324
61.8279689467213,35.7274570213115
61.8218267443159,35.7290507026386
61.8157979856674,35.7310307379214
61.8099069464593,35.7333891542568
61.8041773478273,35.7361164551345
61.7986322608427,35.7392016586765
61.7932940136137,35.742632341857
61.7881841013779,35.7463946905257
61.7833230999484,35.7504735550324
61.7787305828621,35.7548525112294
61.7744250425646,35.7595139266055
61.7704238159469,35.7644390312862
61.7667430145365,35.7696079936134
61.7633974596216,35.775
61.7604006225709,35.7805933387394
61.7577645705895,35.7863654874307
61.7554999181285,35.7922932036683
61.753615784144,35.798352618631
61.7521197553785,35.8045193331935
61.7510178558119,35.8107685161727
61.7503145224048,35.8170750043143
61.7500125872326,35.8234134036165
61.7501132660817,35.8297581915824
61.7506161535539,35.8360838199901
61.7515192246988,35.8423648177667
61.7528188431676,35.8485758935509
61.7545097758556,35.8546920375328
61.7565852139735,35.8606886221592
61.7590368004645,35.8665415013002
61.7618546636552,35.8722271074773
61.765027457005,35.8777225467611
61.768542404795,35.8830056909571
61.7723853535708,35.8880552667085
61.7765408291342,35.8928509411557
61.7809920988518,35.8973734038105
61.7857212390313,35.9016044443119
61.7907092070945,35.9055270257531
61.7959359182544,35.9091253532831
61.80138032639,35.912384937707
61.8070205087911,35.9152926538287
61.812833754434,35.9178367933016
61.8187966554302,35.9200071117741
61.8248852012819,35.9217948701396
61.831074875564,35.9231928697263
61.8373407546426,35.9241954812831
61.8436576080343,35.9247986676472
61.85,35.925
</coordinates>
</LinearRing>
</outerBoundaryIs>
</Polygon>
</MultiGeometry>
</Placemark>
</Document>
</kml>
