# Supplementary material for: Species conservation profiles of a random sample of world spiders IV: Scytodidae to Zoropsidae
Source: Biodivers Data J. 2018 Dec 14;(6):e30842. doi: 10.3897/BDJ.6.e30842 (PMC6303285; doi:10.3897/BDJ.6.e30842)
Supplement: Supplementary material 50 — Distribution of Huntia deepensis Gray & Thompson, 2001 [file bdj-06-e30842-s050.kml]

<?xml version="1.0" encoding="utf-8" ?>
<kml xmlns="http://www.opengis.net/kml/2.2">
<Document id="root_doc">
<Schema name="Huntia_deepensis.kml" id="Huntia_deepensis.kml">
	<SimpleField name="layer" type="float"></SimpleField>
</Schema>
<Folder><name>Huntia_deepensis.kml</name>
  <Placemark>
	<Style><LineStyle><color>ff0000ff</color></LineStyle><PolyStyle><fill>0</fill></PolyStyle></Style>
	<ExtendedData><SchemaData schemaUrl="#Huntia_deepensis.kml">
		<SimpleData name="layer">1</SimpleData>
	</SchemaData></ExtendedData>
      <MultiGeometry><Polygon><outerBoundaryIs><LinearRing><coordinates>117.90833333,-35.05 117.91666667,-35.05 117.925,-35.05 117.925,-35.05833333 117.91666667,-35.05833333 117.90833333,-35.05833333 117.90833333,-35.05</coordinates></LinearRing></outerBoundaryIs></Polygon><Polygon><outerBoundaryIs><LinearRing><coordinates>117.33333333,-35.01666667 117.34166667,-35.01666667 117.34166667,-35.025 117.33333333,-35.025 117.33333333,-35.01666667</coordinates></LinearRing></outerBoundaryIs></Polygon><Polygon><outerBoundaryIs><LinearRing><coordinates>116.73333333,-35.01666667 116.74166667,-35.01666667 116.74166667,-35.025 116.73333333,-35.025 116.73333333,-35.01666667</coordinates></LinearRing></outerBoundaryIs></Polygon><Polygon><outerBoundaryIs><LinearRing><coordinates>116.26666667000001,-34.85833333 116.275,-34.85833333 116.275,-34.86666667 116.26666667000001,-34.86666667 116.26666667000001,-34.85833333</coordinates></LinearRing></outerBoundaryIs></Polygon><Polygon><outerBoundaryIs><LinearRing><coordinates>116.55833333,-34.86666667 116.56666667,-34.86666667 116.56666667,-34.875 116.55833333,-34.875 116.55833333,-34.86666667</coordinates></LinearRing></outerBoundaryIs></Polygon><Polygon><outerBoundaryIs><LinearRing><coordinates>116.70833333,-34.85833333 116.71666667,-34.85833333 116.71666667,-34.86666667 116.70833333,-34.86666667 116.70833333,-34.85833333</coordinates></LinearRing></outerBoundaryIs></Polygon><Polygon><outerBoundaryIs><LinearRing><coordinates>116.56666667,-34.85833333 116.575,-34.85833333 116.575,-34.86666667 116.56666667,-34.86666667 116.56666667,-34.85833333</coordinates></LinearRing></outerBoundaryIs></Polygon><Polygon><outerBoundaryIs><LinearRing><coordinates>116.45,-34.88333333 116.45833333,-34.88333333 116.45833333,-34.89166667 116.45,-34.89166667 116.45,-34.88333333</coordinates></LinearRing></outerBoundaryIs></Polygon><Polygon><outerBoundaryIs><LinearRing><coordinates>116.45833333,-34.875 116.46666667,-34.875 116.46666667,-34.88333333 116.45833333,-34.88333333 116.45833333,-34.875</coordinates></LinearRing></outerBoundaryIs></Polygon><Polygon><outerBoundaryIs><LinearRing><coordinates>117.05833333,-34.94166667 117.06666667,-34.94166667 117.06666667,-34.95 117.05833333,-34.95 117.05833333,-34.94166667</coordinates></LinearRing></outerBoundaryIs></Polygon><Polygon><outerBoundaryIs><LinearRing><coordinates>117.16666667,-34.96666667 117.16666667,-34.975 117.15833333,-34.975 117.15833333,-34.96666667 117.15833333,-34.95833333 117.15833333,-34.95 117.16666667,-34.95 117.16666667,-34.95833333 117.175,-34.95833333 117.175,-34.96666667 117.16666667,-34.96666667</coordinates></LinearRing></outerBoundaryIs></Polygon><Polygon><outerBoundaryIs><LinearRing><coordinates>116.73333333,-34.99166667 116.73333333,-35.0 116.725,-35.0 116.725,-34.99166667 116.71666667,-34.99166667 116.71666667,-35.0 116.70833333,-35.0 116.70833333,-35.00833333 116.7,-35.00833333 116.7,-35.01666667 116.70833333,-35.01666667 116.71666667,-35.01666667 116.71666667,-35.025 116.725,-35.025 116.73333333,-35.025 116.73333333,-35.03333333 116.725,-35.03333333 116.725,-35.04166667 116.71666667,-35.04166667 116.71666667,-35.03333333 116.70833333,-35.03333333 116.70833333,-35.025 116.7,-35.025 116.7,-35.03333333 116.69166667,-35.03333333 116.68333333,-35.03333333 116.675,-35.03333333 116.675,-35.04166667 116.66666667,-35.04166667 116.65833333,-35.04166667 116.65833333,-35.05 116.65,-35.05 116.64166667000001,-35.05 116.63333333,-35.05 116.63333333,-35.05833333 116.625,-35.05833333 116.625,-35.05 116.625,-35.04166667 116.61666667,-35.04166667 116.61666667,-35.03333333 116.60833333,-35.03333333 116.6,-35.03333333 116.59166667,-35.03333333 116.58333333,-35.03333333 116.58333333,-35.025 116.575,-35.025 116.56666667,-35.025 116.56666667,-35.01666667 116.55833333,-35.01666667 116.55,-35.01666667 116.55,-35.00833333 116.54166667,-35.00833333 116.53333333,-35.00833333 116.525,-35.00833333 116.525,-35.0 116.51666667000001,-35.0 116.51666667000001,-35.00833333 116.50833333,-35.00833333 116.5,-35.00833333 116.49166667,-35.00833333 116.48333333,-35.00833333 116.475,-35.00833333 116.475,-35.0 116.46666667,-35.0 116.46666667,-34.99166667 116.45833333,-34.99166667 116.45833333,-34.98333333 116.45,-34.98333333 116.44166667,-34.98333333 116.44166667,-34.975 116.43333333,-34.975 116.43333333,-34.96666667 116.425,-34.96666667 116.41666667,-34.96666667 116.41666667,-34.95833333 116.40833333,-34.95833333 116.4,-34.95833333 116.4,-34.95 116.39166667000001,-34.95 116.38333333,-34.95 116.38333333,-34.94166667 116.375,-34.94166667 116.375,-34.93333333 116.36666667,-34.93333333 116.35833333,-34.93333333 116.35833333,-34.925 116.35,-34.925 116.34166667,-34.925 116.34166667,-34.91666667 116.33333333,-34.91666667 116.325,-34.91666667 116.325,-34.90833333 116.31666667,-34.90833333 116.30833333,-34.90833333 116.30833333,-34.9 116.3,-34.9 116.29166667,-34.9 116.29166667,-34.89166667 116.28333333,-34.89166667 116.275,-34.89166667 116.275,-34.88333333 116.28333333,-34.88333333 116.28333333,-34.875 116.275,-34.875 116.275,-34.86666667 116.28333333,-34.86666667 116.29166667,-34.86666667 116.29166667,-34.85833333 116.3,-34.85833333 116.30833333,-34.85833333 116.30833333,-34.86666667 116.31666667,-34.86666667 116.31666667,-34.875 116.325,-34.875 116.33333333,-34.875 116.34166667,-34.875 116.35,-34.875 116.35,-34.88333333 116.35833333,-34.88333333 116.36666667,-34.88333333 116.375,-34.88333333 116.38333333,-34.88333333 116.38333333,-34.89166667 116.39166667000001,-34.89166667 116.4,-34.89166667 116.4,-34.9 116.40833333,-34.9 116.41666667,-34.9 116.425,-34.9 116.425,-34.90833333 116.43333333,-34.90833333 116.44166667,-34.90833333 116.45,-34.90833333 116.45,-34.9 116.45833333,-34.9 116.45833333,-34.89166667 116.46666667,-34.89166667 116.475,-34.89166667 116.48333333,-34.89166667 116.49166667,-34.89166667 116.49166667,-34.88333333 116.5,-34.88333333 116.5,-34.875 116.50833333,-34.875 116.51666667000001,-34.875 116.51666667000001,-34.86666667 116.51666667000001,-34.85833333 116.525,-34.85833333 116.525,-34.86666667 116.53333333,-34.86666667 116.53333333,-34.875 116.54166667,-34.875 116.54166667,-34.88333333 116.55,-34.88333333 116.55,-34.89166667 116.55833333,-34.89166667 116.56666667,-34.89166667 116.56666667,-34.88333333 116.56666667,-34.875 116.575,-34.875 116.58333333,-34.875 116.58333333,-34.86666667 116.59166667,-34.86666667 116.6,-34.86666667 116.60833333,-34.86666667 116.61666667,-34.86666667 116.625,-34.86666667 116.63333333,-34.86666667 116.64166667000001,-34.86666667 116.64166667000001,-34.875 116.65,-34.875 116.65833333,-34.875 116.65833333,-34.86666667 116.66666667,-34.86666667 116.675,-34.86666667 116.68333333,-34.86666667 116.69166667,-34.86666667 116.69166667,-34.85833333 116.7,-34.85833333 116.7,-34.86666667 116.70833333,-34.86666667 116.70833333,-34.875 116.7,-34.875 116.7,-34.88333333 116.70833333,-34.88333333 116.71666667,-34.88333333 116.71666667,-34.89166667 116.725,-34.89166667 116.725,-34.9 116.73333333,-34.9 116.73333333,-34.89166667 116.74166667,-34.89166667 116.75,-34.89166667 116.75,-34.88333333 116.75833333,-34.88333333 116.75833333,-34.89166667 116.76666667000001,-34.89166667 116.76666667000001,-34.9 116.76666667000001,-34.90833333 116.76666667000001,-34.91666667 116.775,-34.91666667 116.78333333,-34.91666667 116.79166667,-34.91666667 116.8,-34.91666667 116.80833333,-34.91666667 116.81666667,-34.91666667 116.81666667,-34.90833333 116.825,-34.90833333 116.825,-34.9 116.83333333,-34.9 116.83333333,-34.90833333 116.84166667,-34.90833333 116.84166667,-34.91666667 116.83333333,-34.91666667 116.83333333,-34.925 116.84166667,-34.925 116.85,-34.925 116.85833333,-34.925 116.86666667,-34.925 116.86666667,-34.93333333 116.875,-34.93333333 116.88333333,-34.93333333 116.89166667000001,-34.93333333 116.9,-34.93333333 116.90833333,-34.93333333 116.91666667,-34.93333333 116.91666667,-34.925 116.925,-34.925 116.93333333,-34.925 116.93333333,-34.93333333 116.93333333,-34.94166667 116.94166667,-34.94166667 116.94166667,-34.95 116.93333333,-34.95 116.925,-34.95 116.91666667,-34.95 116.91666667,-34.95833333 116.925,-34.95833333 116.93333333,-34.95833333 116.94166667,-34.95833333 116.95,-34.95833333 116.95,-34.95 116.95833333,-34.95 116.95833333,-34.95833333 116.95833333,-34.96666667 116.96666667,-34.96666667 116.96666667,-34.95833333 116.975,-34.95833333 116.975,-34.96666667 116.98333333,-34.96666667 116.99166667,-34.96666667 117.0,-34.96666667 117.00833333,-34.96666667 117.00833333,-34.95833333 117.00833333,-34.95 117.01666667000001,-34.95 117.01666667000001,-34.94166667 117.025,-34.94166667 117.025,-34.95 117.03333333,-34.95 117.03333333,-34.95833333 117.04166667,-34.95833333 117.05,-34.95833333 117.05833333,-34.95833333 117.05833333,-34.96666667 117.06666667,-34.96666667 117.075,-34.96666667 117.075,-34.95833333 117.06666667,-34.95833333 117.06666667,-34.95 117.075,-34.95 117.075,-34.94166667 117.075,-34.93333333 117.08333333,-34.93333333 117.09166667,-34.93333333 117.09166667,-34.94166667 117.1,-34.94166667 117.1,-34.93333333 117.10833333,-34.93333333 117.10833333,-34.94166667 117.10833333,-34.95 117.10833333,-34.95833333 117.11666667,-34.95833333 117.11666667,-34.95 117.125,-34.95 117.125,-34.94166667 117.13333333,-34.94166667 117.13333333,-34.95 117.13333333,-34.95833333 117.13333333,-34.96666667 117.14166667000001,-34.96666667 117.14166667000001,-34.975 117.14166667000001,-34.98333333 117.15,-34.98333333 117.15833333,-34.98333333 117.16666667,-34.98333333 117.16666667,-34.975 117.175,-34.975 117.175,-34.96666667 117.18333333,-34.96666667 117.19166667,-34.96666667 117.19166667,-34.95833333 117.19166667,-34.95 117.18333333,-34.95 117.18333333,-34.94166667 117.175,-34.94166667 117.16666667,-34.94166667 117.16666667,-34.93333333 117.16666667,-34.925 117.175,-34.925 117.18333333,-34.925 117.18333333,-34.91666667 117.19166667,-34.91666667 117.2,-34.91666667 117.2,-34.90833333 117.20833333,-34.90833333 117.20833333,-34.9 117.21666667,-34.9 117.225,-34.9 117.23333333,-34.9 117.23333333,-34.90833333 117.23333333,-34.91666667 117.225,-34.91666667 117.225,-34.925 117.23333333,-34.925 117.23333333,-34.93333333 117.24166667,-34.93333333 117.25,-34.93333333 117.25,-34.925 117.25833333,-34.925 117.25833333,-34.93333333 117.26666667000001,-34.93333333 117.26666667000001,-34.94166667 117.275,-34.94166667 117.28333333,-34.94166667 117.28333333,-34.93333333 117.29166667,-34.93333333 117.29166667,-34.94166667 117.3,-34.94166667 117.30833333,-34.94166667 117.31666667,-34.94166667 117.31666667,-34.95 117.325,-34.95 117.33333333,-34.95 117.33333333,-34.94166667 117.34166667,-34.94166667 117.35,-34.94166667 117.35,-34.95 117.34166667,-34.95 117.34166667,-34.95833333 117.34166667,-34.96666667 117.34166667,-34.975 117.34166667,-34.98333333 117.35,-34.98333333 117.35,-34.975 117.35833333,-34.975 117.35833333,-34.98333333 117.35833333,-34.99166667 117.35,-34.99166667 117.34166667,-34.99166667 117.33333333,-34.99166667 117.33333333,-35.0 117.33333333,-35.00833333 117.325,-35.00833333 117.325,-35.01666667 117.325,-35.025 117.325,-35.03333333 117.33333333,-35.03333333 117.33333333,-35.04166667 117.325,-35.04166667 117.31666667,-35.04166667 117.31666667,-35.03333333 117.30833333,-35.03333333 117.3,-35.03333333 117.29166667,-35.03333333 117.29166667,-35.025 117.28333333,-35.025 117.275,-35.025 117.26666667000001,-35.025 117.25833333,-35.025 117.25,-35.025 117.24166667,-35.025 117.23333333,-35.025 117.225,-35.025 117.225,-35.01666667 117.21666667,-35.01666667 117.20833333,-35.01666667 117.2,-35.01666667 117.19166667,-35.01666667 117.18333333,-35.01666667 117.175,-35.01666667 117.175,-35.025 117.16666667,-35.025 117.15833333,-35.025 117.15833333,-35.03333333 117.15833333,-35.04166667 117.15,-35.04166667 117.15,-35.05 117.15,-35.05833333 117.14166667000001,-35.05833333 117.14166667000001,-35.05 117.13333333,-35.05 117.125,-35.05 117.125,-35.04166667 117.11666667,-35.04166667 117.10833333,-35.04166667 117.10833333,-35.03333333 117.1,-35.03333333 117.09166667,-35.03333333 117.08333333,-35.03333333 117.075,-35.03333333 117.06666667,-35.03333333 117.05833333,-35.03333333 117.05,-35.03333333 117.05,-35.025 117.04166667,-35.025 117.03333333,-35.025 117.025,-35.025 117.01666667000001,-35.025 117.01666667000001,-35.03333333 117.00833333,-35.03333333 117.00833333,-35.025 117.0,-35.025 116.99166667,-35.025 116.98333333,-35.025 116.98333333,-35.01666667 116.975,-35.01666667 116.96666667,-35.01666667 116.95833333,-35.01666667 116.95,-35.01666667 116.95,-35.025 116.94166667,-35.025 116.93333333,-35.025 116.93333333,-35.03333333 116.925,-35.03333333 116.925,-35.04166667 116.925,-35.05 116.91666667,-35.05 116.91666667,-35.05833333 116.90833333,-35.05833333 116.9,-35.05833333 116.9,-35.05 116.89166667000001,-35.05 116.88333333,-35.05 116.875,-35.05 116.86666667,-35.05 116.85833333,-35.05 116.85,-35.05 116.85,-35.04166667 116.84166667,-35.04166667 116.83333333,-35.04166667 116.825,-35.04166667 116.825,-35.03333333 116.81666667,-35.03333333 116.81666667,-35.025 116.80833333,-35.025 116.8,-35.025 116.8,-35.01666667 116.79166667,-35.01666667 116.78333333,-35.01666667 116.775,-35.01666667 116.76666667000001,-35.01666667 116.75833333,-35.01666667 116.75,-35.01666667 116.74166667,-35.01666667 116.74166667,-35.00833333 116.75,-35.00833333 116.75,-35.0 116.75833333,-35.0 116.75833333,-34.99166667 116.75,-34.99166667 116.74166667,-34.99166667 116.73333333,-34.99166667</coordinates></LinearRing></outerBoundaryIs><innerBoundaryIs><LinearRing><coordinates>117.05833333,-34.96666667 117.05,-34.96666667 117.05,-34.975 117.05833333,-34.975 117.05833333,-34.96666667</coordinates></LinearRing></innerBoundaryIs><innerBoundaryIs><LinearRing><coordinates>116.95,-34.99166667 116.95,-35.0 116.94166667,-35.0 116.94166667,-35.00833333 116.95,-35.00833333 116.95833333,-35.00833333 116.96666667,-35.00833333 116.96666667,-35.0 116.975,-35.0 116.98333333,-35.0 116.99166667,-35.0 116.99166667,-34.99166667 116.99166667,-34.98333333 116.99166667,-34.975 116.98333333,-34.975 116.975,-34.975 116.96666667,-34.975 116.96666667,-34.98333333 116.95833333,-34.98333333 116.95833333,-34.99166667 116.95,-34.99166667</coordinates></LinearRing></innerBoundaryIs><innerBoundaryIs><LinearRing><coordinates>117.30833333,-34.975 117.30833333,-34.98333333 117.31666667,-34.98333333 117.31666667,-34.975 117.30833333,-34.975</coordinates></LinearRing></innerBoundaryIs><innerBoundaryIs><LinearRing><coordinates>116.60833333,-34.875 116.60833333,-34.88333333 116.61666667,-34.88333333 116.61666667,-34.875 116.60833333,-34.875</coordinates></LinearRing></innerBoundaryIs><innerBoundaryIs><LinearRing><coordinates>116.625,-34.875 116.625,-34.88333333 116.63333333,-34.88333333 116.63333333,-34.875 116.625,-34.875</coordinates></LinearRing></innerBoundaryIs></Polygon><Polygon><outerBoundaryIs><LinearRing><coordinates>117.49166667,-35.08333333 117.49166667,-35.09166667 117.48333333,-35.09166667 117.48333333,-35.08333333 117.48333333,-35.075 117.475,-35.075 117.475,-35.06666667 117.46666667,-35.06666667 117.45833333,-35.06666667 117.45833333,-35.05833333 117.45,-35.05833333 117.44166667,-35.05833333 117.44166667,-35.05 117.43333333,-35.05 117.425,-35.05 117.425,-35.04166667 117.41666667,-35.04166667 117.40833333,-35.04166667 117.40833333,-35.03333333 117.4,-35.03333333 117.39166667000001,-35.03333333 117.38333333,-35.03333333 117.38333333,-35.025 117.375,-35.025 117.36666667,-35.025 117.36666667,-35.01666667 117.35833333,-35.01666667 117.35833333,-35.025 117.35,-35.025 117.35,-35.01666667 117.34166667,-35.01666667 117.34166667,-35.00833333 117.35,-35.00833333 117.35833333,-35.00833333 117.35833333,-35.0 117.36666667,-35.0 117.375,-35.0 117.38333333,-35.0 117.39166667000001,-35.0 117.39166667000001,-35.00833333 117.4,-35.00833333 117.40833333,-35.00833333 117.40833333,-35.01666667 117.41666667,-35.01666667 117.425,-35.01666667 117.425,-35.025 117.43333333,-35.025 117.44166667,-35.025 117.44166667,-35.01666667 117.45,-35.01666667 117.45,-35.00833333 117.45833333,-35.00833333 117.46666667,-35.00833333 117.475,-35.00833333 117.475,-35.0 117.48333333,-35.0 117.49166667,-35.0 117.5,-35.0 117.50833333,-35.0 117.51666667000001,-35.0 117.525,-35.0 117.53333333,-35.0 117.54166667,-35.0 117.55,-35.0 117.55833333,-35.0 117.56666667,-35.0 117.575,-35.0 117.58333333,-35.0 117.59166667,-35.0 117.59166667,-35.00833333 117.6,-35.00833333 117.60833333,-35.00833333 117.61666667,-35.00833333 117.625,-35.00833333 117.63333333,-35.00833333 117.64166667000001,-35.00833333 117.64166667000001,-35.0 117.65,-35.0 117.65833333,-35.0 117.66666667,-35.0 117.675,-35.0 117.675,-35.00833333 117.68333333,-35.00833333 117.69166667,-35.00833333 117.7,-35.00833333 117.70833333,-35.00833333 117.70833333,-35.01666667 117.71666667,-35.01666667 117.725,-35.01666667 117.725,-35.00833333 117.73333333,-35.00833333 117.73333333,-35.01666667 117.74166667,-35.01666667 117.74166667,-35.00833333 117.74166667,-35.0 117.73333333,-35.0 117.73333333,-34.99166667 117.74166667,-34.99166667 117.75,-34.99166667 117.75,-35.0 117.75,-35.00833333 117.75833333,-35.00833333 117.75833333,-35.0 117.76666667000001,-35.0 117.76666667000001,-35.00833333 117.775,-35.00833333 117.775,-35.01666667 117.78333333,-35.01666667 117.79166667,-35.01666667 117.79166667,-35.025 117.8,-35.025 117.8,-35.01666667 117.80833333,-35.01666667 117.80833333,-35.025 117.81666667,-35.025 117.825,-35.025 117.83333333,-35.025 117.84166667,-35.025 117.84166667,-35.03333333 117.85,-35.03333333 117.85,-35.04166667 117.84166667,-35.04166667 117.84166667,-35.05 117.85,-35.05 117.85,-35.05833333 117.85833333,-35.05833333 117.86666667,-35.05833333 117.86666667,-35.06666667 117.875,-35.06666667 117.875,-35.075 117.88333333,-35.075 117.89166667000001,-35.075 117.89166667000001,-35.08333333 117.9,-35.08333333 117.90833333,-35.08333333 117.91666667,-35.08333333 117.925,-35.08333333 117.925,-35.075 117.925,-35.06666667 117.925,-35.05833333 117.93333333,-35.05833333 117.93333333,-35.06666667 117.93333333,-35.075 117.93333333,-35.08333333 117.94166667,-35.08333333 117.94166667,-35.09166667 117.95,-35.09166667 117.95833333,-35.09166667 117.96666667,-35.09166667 117.975,-35.09166667 117.975,-35.1 117.96666667,-35.1 117.96666667,-35.10833333 117.96666667,-35.11666667 117.95833333,-35.11666667 117.95,-35.11666667 117.95,-35.125 117.94166667,-35.125 117.94166667,-35.11666667 117.93333333,-35.11666667 117.925,-35.11666667 117.91666667,-35.11666667 117.90833333,-35.11666667 117.9,-35.11666667 117.89166667000001,-35.11666667 117.88333333,-35.11666667 117.88333333,-35.10833333 117.875,-35.10833333 117.86666667,-35.10833333 117.85833333,-35.10833333 117.85833333,-35.1 117.85,-35.1 117.85,-35.09166667 117.84166667,-35.09166667 117.83333333,-35.09166667 117.83333333,-35.08333333 117.825,-35.08333333 117.81666667,-35.08333333 117.81666667,-35.075 117.80833333,-35.075 117.8,-35.075 117.8,-35.06666667 117.79166667,-35.06666667 117.78333333,-35.06666667 117.78333333,-35.05833333 117.775,-35.05833333 117.76666667000001,-35.05833333 117.75833333,-35.05833333 117.75833333,-35.05 117.75,-35.05 117.74166667,-35.05 117.73333333,-35.05 117.725,-35.05 117.71666667,-35.05 117.70833333,-35.05 117.7,-35.05 117.69166667,-35.05 117.69166667,-35.04166667 117.68333333,-35.04166667 117.675,-35.04166667 117.675,-35.05 117.66666667,-35.05 117.65833333,-35.05 117.65,-35.05 117.65,-35.05833333 117.64166667000001,-35.05833333 117.64166667000001,-35.06666667 117.64166667000001,-35.075 117.64166667000001,-35.08333333 117.63333333,-35.08333333 117.63333333,-35.09166667 117.63333333,-35.1 117.625,-35.1 117.625,-35.10833333 117.625,-35.11666667 117.625,-35.125 117.625,-35.13333333 117.61666667,-35.13333333 117.60833333,-35.13333333 117.60833333,-35.125 117.60833333,-35.11666667 117.6,-35.11666667 117.6,-35.10833333 117.59166667,-35.10833333 117.59166667,-35.1 117.58333333,-35.1 117.575,-35.1 117.575,-35.09166667 117.56666667,-35.09166667 117.55833333,-35.09166667 117.55833333,-35.08333333 117.55,-35.08333333 117.54166667,-35.08333333 117.54166667,-35.075 117.53333333,-35.075 117.525,-35.075 117.51666667000001,-35.075 117.50833333,-35.075 117.50833333,-35.08333333 117.5,-35.08333333 117.49166667,-35.08333333</coordinates></LinearRing></outerBoundaryIs></Polygon></MultiGeometry>
  </Placemark>
</Folder>
</Document></kml>
